# Supplementary material for: Protein-mediated RNA folding governs sequence-specific interactions between rotavirus genome segments
Source: eLife. 2017 Sep 18;6:e27453. doi: 10.7554/eLife.27453 (PMC5621836; doi:10.7554/eLife.27453)
Supplement: Figure 1—source data 1. [file elife-27453-fig1-data1.txt]

   3.6582225e-08   5.0590981e-01   1.7446367e-02
   1.0974668e-07   4.9692054e-01   1.5695901e-04
   1.8291113e-07   5.0945915e-01  -6.2304448e-03
   2.5607558e-07   4.9563076e-01  -3.6141491e-03
   3.2924003e-07   4.8435132e-01   8.7658347e-03
   4.0240448e-07   5.0769612e-01   1.4665160e-02
   4.7556893e-07   4.9444095e-01   9.0813880e-03
   5.4873338e-07   4.8021859e-01  -5.7544641e-03
   6.2189783e-07   4.7172851e-01   7.2185351e-03
   6.9506228e-07   5.0650398e-01  -8.2324240e-03
   7.6822673e-07   4.8430962e-01  -1.2832727e-02
   8.7797340e-07   4.9678549e-01   8.5179664e-03
   1.0243023e-06   5.0035069e-01   3.7027710e-03
   1.1706312e-06   4.9020970e-01  -2.8908915e-03
   1.3169601e-06   5.0124608e-01   1.0489805e-02
   1.4632890e-06   4.9596093e-01   3.5154444e-03
   1.7559468e-06   4.8765642e-01   5.1806355e-03
   2.0486046e-06   4.9446260e-01   8.1833992e-05
   2.3412624e-06   4.8731818e-01   4.3588964e-03
   2.6339202e-06   4.8863164e-01   6.5999379e-04
   2.9265780e-06   4.8911728e-01   1.0469178e-04
   3.5118936e-06   4.9228365e-01   3.7719550e-03
   4.0972092e-06   4.9628536e-01   1.0386328e-02
   4.6825248e-06   5.0161145e-01   3.3172875e-03
   5.2678404e-06   4.9360801e-01   6.6044598e-03
   5.8531560e-06   4.9825746e-01   4.3160010e-03
   7.0237872e-06   4.9766745e-01   3.1825241e-03
   8.1944184e-06   4.9994587e-01   4.2647678e-03
   9.3650496e-06   4.9184392e-01   4.0249935e-03
   1.0535681e-05   4.9027722e-01   1.0602751e-03
   1.1706312e-05   4.9797257e-01   4.8795450e-03
   1.4047574e-05   4.9614155e-01   4.3879134e-03
   1.6388837e-05   4.9140183e-01   3.2819480e-03
   1.8730099e-05   4.9199691e-01   3.9859527e-03
   2.1071362e-05   4.9438792e-01   3.7471571e-03
   2.3412624e-05   4.9167003e-01   4.0391616e-03
   2.8095149e-05   4.9222780e-01   1.6222977e-03
   3.2777674e-05   4.9025051e-01   3.5091079e-03
   3.7460199e-05   4.8998097e-01   2.1640827e-03
   4.2142723e-05   4.8746186e-01   4.2789384e-03
   4.6825248e-05   4.8580476e-01   4.4975583e-03
   5.6190298e-05   4.8811061e-01   3.8304853e-03
   6.5555347e-05   4.8467640e-01   3.8889362e-03
   7.4920397e-05   4.8363547e-01   2.8924099e-03
   8.4285447e-05   4.8418173e-01   3.7475503e-03
   9.3650496e-05   4.8089674e-01   4.1114513e-03
   1.1238060e-04   4.7898744e-01   3.5909326e-03
   1.3111069e-04   4.7630462e-01   2.9177375e-03
   1.4984079e-04   4.7397354e-01   2.9639622e-03
   1.6857089e-04   4.7080620e-01   2.9600465e-03
   1.8730099e-04   4.6865399e-01   2.9566392e-03
   2.2476119e-04   4.6395584e-01   2.5415799e-03
   2.6222139e-04   4.5957971e-01   2.6990226e-03
   2.9968159e-04   4.5530876e-01   3.0419113e-03
   3.3714179e-04   4.5042564e-01   2.7508460e-03
   3.7460199e-04   4.4499771e-01   2.7907959e-03
   4.4952238e-04   4.3627198e-01   3.0214116e-03
   5.2444278e-04   4.2875457e-01   2.9959676e-03
   5.9936318e-04   4.2070821e-01   2.6669086e-03
   6.7428357e-04   4.1320983e-01   2.8392924e-03
   7.4920397e-04   4.0673538e-01   3.0017687e-03
   8.9904476e-04   3.9361754e-01   3.1716731e-03
   1.0488856e-03   3.7948821e-01   3.1153386e-03
   1.1987264e-03   3.6737366e-01   3.3881407e-03
   1.3485671e-03   3.5563713e-01   3.0905885e-03
   1.4984079e-03   3.4526641e-01   2.6019992e-03
   1.7980895e-03   3.2666094e-01   2.6017612e-03
   2.0977711e-03   3.0943358e-01   1.3001669e-03
   2.3974527e-03   2.9279885e-01   6.0712786e-04
   2.6971343e-03   2.7931172e-01   5.1408560e-04
   2.9968159e-03   2.6690195e-01   7.9327908e-04
   3.5961791e-03   2.4376782e-01   2.1780459e-03
   4.1955422e-03   2.2292065e-01   3.3703726e-03
   4.7949054e-03   2.0818828e-01   4.2586463e-03
   5.3942686e-03   1.9483441e-01   5.0982791e-03
   5.9936318e-03   1.8310715e-01   6.0029100e-03
   7.1923581e-03   1.6620684e-01   6.3470280e-03
   8.3910845e-03   1.4708730e-01   9.6624177e-03
   9.5898108e-03   1.3291075e-01   1.0426076e-02
   1.0788537e-02   1.2025302e-01   8.5063709e-03
   1.1987264e-02   1.0806629e-01   7.6144311e-03
   1.4384716e-02   9.2195359e-02   7.8334290e-03
   1.6782169e-02   8.0421768e-02   6.2772904e-03
   1.9179622e-02   6.4183944e-02   4.7209897e-03
   2.1577074e-02   5.1647242e-02  -1.4493168e-04
   2.3974527e-02   4.5653729e-02  -1.2751105e-03
   2.8769432e-02   3.5948696e-02   8.9012884e-04
   3.3564338e-02   2.5632648e-02   5.1851479e-04
   3.8359243e-02   2.1766636e-02   3.3578489e-04
   4.3154149e-02   2.6601324e-02   5.3703729e-03
   4.7949054e-02   2.0874061e-02   4.0365674e-03
   5.7538865e-02   1.5204285e-02   2.4481002e-03
   6.7128676e-02   9.4955323e-03   1.4157133e-03
   7.6718487e-02   1.0153426e-02  -1.3442907e-03
   8.6308297e-02   1.6626381e-02   4.3888491e-03
   9.5898108e-02   1.1873911e-02   3.1535603e-03
   1.1507773e-01   6.1701812e-03  -1.2345669e-03
   1.3425735e-01   2.3000660e-03   1.8421209e-03
   1.5343697e-01   2.4952623e-03  -9.9005123e-04
   1.7261659e-01   3.4093675e-03  -2.5930796e-04
   1.9179622e-01  -1.7352127e-03   2.7927032e-03
   2.3015546e-01  -6.2527660e-03   1.4712680e-03
   2.6851470e-01  -1.0381912e-03  -5.9984361e-04
   3.0687395e-01  -1.4718391e-03  -9.8494674e-04
   3.4523319e-01   3.6251874e-03   1.2684828e-03
   3.8359243e-01  -2.7570163e-03   8.4423141e-03
   4.6031092e-01  -1.4726223e-04   1.8966275e-03
   5.3702941e-01   8.3469736e-03  -1.3721838e-03
   6.1374789e-01  -1.0824662e-02   1.9095441e-03
   6.9046638e-01  -4.7466260e-03   3.2148885e-03
   7.6718487e-01  -1.3707457e-03  -1.7035589e-03
   9.2062184e-01  -5.6927402e-05   0.0000000e+00
   1.0740588e+00  -4.9746937e-03   0.0000000e+00
   1.2274958e+00  -7.7628724e-03   0.0000000e+00
   1.3809328e+00  -5.4570822e-03   0.0000000e+00
   1.5343697e+00  -3.4102971e-03   0.0000000e+00
