# Supplementary material for: Protein-mediated RNA folding governs sequence-specific interactions between rotavirus genome segments
Source: eLife. 2017 Sep 18;6:e27453. doi: 10.7554/eLife.27453 (PMC5621836; doi:10.7554/eLife.27453)
Supplement: Figure 1—source data 2. [file elife-27453-fig1-data2.txt]

   3.6584281e-08   5.2134271e-01   5.2222766e-01   4.9324209e-01   3.9060280e-01   3.1699472e-01   2.3211893e-01   2.3958014e-01   2.0638357e-01   1.5883999e-01   7.2490842e-02
   1.4633712e-07   5.6335341e-01   5.0397230e-01   4.8278039e-01   4.0302266e-01   3.2154956e-01   2.4816905e-01   2.3527126e-01   1.9400250e-01   1.2545399e-01   7.7951632e-02
   2.5608997e-07   5.5542223e-01   5.1629281e-01   4.8623283e-01   4.1149589e-01   3.1831647e-01   2.4314148e-01   2.4003171e-01   1.9699642e-01   1.1986604e-01   8.0360468e-02
   3.6584281e-07   5.8382409e-01   5.1031976e-01   4.7640159e-01   3.8712064e-01   3.1584784e-01   2.5595370e-01   2.3725917e-01   2.0837842e-01   1.2172824e-01   6.7194692e-02
   4.7559565e-07   5.6746860e-01   5.1072000e-01   4.8287983e-01   4.0953881e-01   3.1907225e-01   2.3172009e-01   2.3860511e-01   1.9536960e-01   1.2706406e-01   6.5614611e-02
   5.8534849e-07   5.7152519e-01   5.0859832e-01   4.8839599e-01   3.8757257e-01   3.2161420e-01   2.1362010e-01   2.5013183e-01   1.9756185e-01   1.3110004e-01   8.1984612e-02
   6.9510134e-07   5.4482800e-01   5.1144946e-01   4.7876651e-01   4.2201284e-01   3.1206051e-01   2.3390457e-01   2.3909447e-01   1.9902214e-01   1.2843113e-01   7.6939364e-02
   8.0485418e-07   5.5040764e-01   5.1058808e-01   4.8637262e-01   4.0201239e-01   3.1734832e-01   2.2759695e-01   2.4263828e-01   1.9030207e-01   1.2299520e-01   7.6128491e-02
   1.0243599e-06   5.4740093e-01   5.0704016e-01   4.8887916e-01   4.0023865e-01   3.2104327e-01   2.4111876e-01   2.4051066e-01   1.9872601e-01   1.3154230e-01   7.6210950e-02
   1.2438655e-06   5.6861465e-01   5.1105776e-01   4.8852045e-01   4.0059402e-01   3.1761243e-01   2.3658644e-01   2.4032864e-01   1.9396083e-01   1.3131843e-01   8.3011503e-02
   1.4633712e-06   5.5359630e-01   5.0696646e-01   4.8410886e-01   3.9614356e-01   3.1900104e-01   2.4190261e-01   2.4323181e-01   2.0182608e-01   1.2323421e-01   7.6739136e-02
   1.9023826e-06   5.5155655e-01   5.1200846e-01   4.8126681e-01   3.9758254e-01   3.1990531e-01   2.3227006e-01   2.3893485e-01   2.0155668e-01   1.3231787e-01   7.6906724e-02
   2.3413940e-06   5.5630640e-01   5.0803319e-01   4.8762924e-01   4.0227005e-01   3.1876621e-01   2.5069430e-01   2.4077309e-01   1.9919094e-01   1.2642640e-01   7.5391394e-02
   2.7804053e-06   5.5477057e-01   5.0840050e-01   4.8463150e-01   3.8841481e-01   3.1855716e-01   2.2772871e-01   2.3655257e-01   1.9324398e-01   1.2355740e-01   7.7594864e-02
   3.5120910e-06   5.5781608e-01   5.1051726e-01   4.8249468e-01   3.9951812e-01   3.1747304e-01   2.4231601e-01   2.3944888e-01   1.9528427e-01   1.2989234e-01   7.5035494e-02
   4.3901137e-06   5.4637855e-01   5.0916043e-01   4.8424484e-01   3.9490597e-01   3.1652319e-01   2.3533802e-01   2.4058989e-01   2.0195883e-01   1.2569749e-01   7.6045528e-02
   5.2681364e-06   5.4460837e-01   5.1154017e-01   4.8232035e-01   3.9541225e-01   3.1732433e-01   2.3231691e-01   2.3905146e-01   1.9902210e-01   1.2309326e-01   7.7737487e-02
   6.4388334e-06   5.4744794e-01   5.0901184e-01   4.8457861e-01   3.9607955e-01   3.1589950e-01   2.3163684e-01   2.3670258e-01   1.9637414e-01   1.2530724e-01   7.4514958e-02
   8.1948789e-06   5.4788321e-01   5.0889183e-01   4.8434295e-01   3.9208132e-01   3.1626644e-01   2.4532352e-01   2.3912476e-01   1.9522065e-01   1.2639648e-01   7.3501960e-02
   9.9509244e-06   5.4775525e-01   5.0846613e-01   4.8185788e-01   3.9356392e-01   3.1605079e-01   2.4562996e-01   2.3880955e-01   1.9861513e-01   1.2684117e-01   7.4006152e-02
   1.1706970e-05   5.4487595e-01   5.0853297e-01   4.8082338e-01   3.9184658e-01   3.1686430e-01   2.2605346e-01   2.3930542e-01   1.9561356e-01   1.2513695e-01   7.3916707e-02
   1.5219061e-05   5.3872469e-01   5.0759093e-01   4.8170863e-01   3.9134306e-01   3.1451383e-01   2.2991890e-01   2.3698091e-01   1.9386642e-01   1.2481669e-01   7.3482344e-02
   1.8731152e-05   5.3958273e-01   5.0587989e-01   4.8211896e-01   3.8228813e-01   3.1476855e-01   2.3443874e-01   2.3737725e-01   1.9837267e-01   1.2506479e-01   7.3371337e-02
   2.2243243e-05   5.3703308e-01   5.0591275e-01   4.7888481e-01   3.8565131e-01   3.1268741e-01   2.3359420e-01   2.3570038e-01   1.9511900e-01   1.2642467e-01   7.3932478e-02
   2.8096728e-05   5.3260788e-01   5.0392097e-01   4.7815360e-01   3.8523856e-01   3.1181402e-01   2.4794153e-01   2.3487116e-01   1.9308546e-01   1.2454575e-01   7.2128596e-02
   3.5120910e-05   5.3055172e-01   5.0221734e-01   4.7597086e-01   3.7911451e-01   3.1065037e-01   2.2698456e-01   2.3240997e-01   1.9299707e-01   1.2473043e-01   7.0458441e-02
   4.2145092e-05   5.2673988e-01   5.0029815e-01   4.7416457e-01   3.7909219e-01   3.0909773e-01   2.2438007e-01   2.3203075e-01   1.9504096e-01   1.2354809e-01   7.1447876e-02
   5.1510667e-05   5.2364127e-01   4.9926776e-01   4.7277806e-01   3.7573227e-01   3.0761676e-01   2.3277342e-01   2.3013868e-01   1.9400826e-01   1.2457647e-01   7.0642681e-02
   6.5559031e-05   5.2073709e-01   4.9692030e-01   4.7069577e-01   3.7215999e-01   3.0602045e-01   2.3003664e-01   2.2814855e-01   1.9244120e-01   1.2328207e-01   6.9635510e-02
   7.9607395e-05   5.1606391e-01   4.9569081e-01   4.6982502e-01   3.6964632e-01   3.0483264e-01   2.3441878e-01   2.2802251e-01   1.8985765e-01   1.2339089e-01   6.8928557e-02
   9.3655759e-05   5.1368243e-01   4.9383832e-01   4.6806621e-01   3.6855076e-01   3.0339386e-01   2.3234136e-01   2.2543828e-01   1.9183529e-01   1.2210397e-01   6.8704744e-02
   1.2175249e-04   5.0629159e-01   4.8979609e-01   4.6398243e-01   3.6321297e-01   3.0013780e-01   2.3446344e-01   2.2267813e-01   1.8793613e-01   1.2041021e-01   6.7066883e-02
   1.4984921e-04   5.0089469e-01   4.8563377e-01   4.5918570e-01   3.6063365e-01   2.9680705e-01   2.3205982e-01   2.1897377e-01   1.8685138e-01   1.2014865e-01   6.4798686e-02
   1.7794594e-04   4.9211446e-01   4.8146067e-01   4.5533123e-01   3.5530208e-01   2.9328202e-01   2.3279975e-01   2.1638963e-01   1.8646344e-01   1.1948420e-01   6.3979765e-02
   2.2477382e-04   4.8301200e-01   4.7516129e-01   4.4885594e-01   3.4773393e-01   2.8836110e-01   2.3477116e-01   2.1098600e-01   1.8271182e-01   1.1802509e-01   6.0931814e-02
   2.8096728e-04   4.7192646e-01   4.6765936e-01   4.4170542e-01   3.4065521e-01   2.8244493e-01   2.3368629e-01   2.0547411e-01   1.8008989e-01   1.1520899e-01   5.8688962e-02
   3.3716073e-04   4.6122225e-01   4.6127692e-01   4.3484279e-01   3.3389521e-01   2.7629912e-01   2.3961974e-01   2.0011929e-01   1.7659059e-01   1.1315832e-01   5.6266769e-02
   4.1208534e-04   4.4709837e-01   4.5201080e-01   4.2546042e-01   3.2401240e-01   2.6942477e-01   2.3759715e-01   1.9333992e-01   1.7393768e-01   1.1043733e-01   5.3917039e-02
   5.2447225e-04   4.2941899e-01   4.3948822e-01   4.1226202e-01   3.1226331e-01   2.5937799e-01   2.3665806e-01   1.8458585e-01   1.6868784e-01   1.0689178e-01   5.0191096e-02
   6.3685916e-04   4.1191158e-01   4.2723132e-01   4.0018294e-01   2.9931030e-01   2.5010308e-01   2.4026398e-01   1.7696175e-01   1.6412112e-01   1.0398383e-01   4.6842694e-02
   7.4924607e-04   3.9576178e-01   4.1552354e-01   3.8889038e-01   2.8895684e-01   2.4115947e-01   2.4161521e-01   1.7005064e-01   1.5986497e-01   1.0040800e-01   4.4568756e-02
   9.7401989e-04   3.6793816e-01   3.9453844e-01   3.6813556e-01   2.6895851e-01   2.2511100e-01   2.3458916e-01   1.5672844e-01   1.5157239e-01   9.4646330e-02   3.9540033e-02
   1.1987937e-03   3.4264961e-01   3.7566418e-01   3.5062170e-01   2.5300722e-01   2.1134931e-01   2.3769786e-01   1.4512101e-01   1.4442560e-01   8.9719457e-02   3.5409750e-02
   1.4235675e-03   3.2180208e-01   3.5829163e-01   3.3480373e-01   2.3758577e-01   1.9900245e-01   2.2858228e-01   1.3542613e-01   1.3823207e-01   8.5974804e-02   3.1914823e-02
   1.7981906e-03   2.9119165e-01   3.3210860e-01   3.1322842e-01   2.1576736e-01   1.8079370e-01   2.3448056e-01   1.2130348e-01   1.2943466e-01   8.0197943e-02   2.7622900e-02
   2.2477382e-03   2.6213828e-01   3.0459774e-01   2.9028087e-01   1.9565204e-01   1.6276948e-01   2.3361081e-01   1.0841607e-01   1.1940832e-01   7.3756972e-02   2.3102367e-02
   2.6972859e-03   2.3806445e-01   2.8218881e-01   2.6856054e-01   1.7990913e-01   1.4783137e-01   2.2822666e-01   9.7953838e-02   1.1209558e-01   6.8633423e-02   1.9449375e-02
   3.2966827e-03   2.1242433e-01   2.5910590e-01   2.4321083e-01   1.6331367e-01   1.3235120e-01   2.3897117e-01   8.5356016e-02   1.0474989e-01   6.2008298e-02   1.6371405e-02
   4.1957780e-03   1.8160714e-01   2.3051987e-01   2.1651758e-01   1.4254441e-01   1.1358186e-01   2.3415671e-01   7.1685027e-02   9.1304099e-02   5.4658477e-02   1.3481250e-02
   5.0948733e-03   1.5923632e-01   2.0614487e-01   1.9563813e-01   1.2585086e-01   1.0073800e-01   2.3603596e-01   6.0050854e-02   8.1836208e-02   4.8824857e-02   1.2074422e-02
   5.9939686e-03   1.4157720e-01   1.8596411e-01   1.7728957e-01   1.1233486e-01   9.0587295e-02   2.4135420e-01   5.0824015e-02   7.3412433e-02   4.4416110e-02   1.0117979e-02
   7.7921591e-03   1.1993381e-01   1.5440533e-01   1.5135774e-01   9.1291654e-02   7.5855983e-02   2.3570695e-01   3.9341216e-02   6.5764764e-02   3.7742883e-02   8.3747913e-03
   9.5903497e-03   1.0434163e-01   1.3373198e-01   1.3114403e-01   7.4628538e-02   6.4550815e-02   2.3667118e-01   3.2851520e-02   6.2806796e-02   3.2560671e-02   7.4708417e-03
   1.1388540e-02   9.0946528e-02   1.1660566e-01   1.1470044e-01   6.2442461e-02   5.3111537e-02   2.3355767e-01   2.9231099e-02   5.6512597e-02   2.6724297e-02   6.5868443e-03
   1.4385525e-02   7.3219983e-02   9.7706018e-02   9.9056028e-02   4.6734103e-02   4.3035712e-02   2.3528617e-01   2.3595810e-02   4.1657704e-02   2.2668985e-02   5.9169776e-03
   1.7981906e-02   5.6628151e-02   8.4492237e-02   8.1612265e-02   4.0256392e-02   3.5427228e-02   2.3663026e-01   2.0327400e-02   3.2045401e-02   1.9262966e-02   3.1809063e-03
   2.1578287e-02   4.5120219e-02   7.1127391e-02   7.0945865e-02   3.4423177e-02   3.1422498e-02   2.4138675e-01   1.5423604e-02   2.8290004e-02   1.6543153e-02   1.4067395e-03
   2.6373462e-02   3.6603634e-02   5.9804976e-02   5.3597929e-02   1.8213418e-02   2.4286226e-02   2.3338492e-01   1.0570728e-02   2.1672289e-02   1.3928430e-02   5.7127524e-04
   3.3566224e-02   1.2840258e-02   4.7834001e-02   4.1765910e-02   1.2043263e-02   1.6611840e-02   2.3313852e-01   1.0548302e-02   1.1067311e-02   9.8909940e-03   1.2257280e-03
   4.0758986e-02   3.1841304e-03   3.7424678e-02   3.0227955e-02   1.1385459e-02   1.5817995e-02   2.3178278e-01   9.3580761e-03   3.1400815e-03   6.1931787e-03   1.2010842e-03
   4.7951749e-02   1.4338724e-02   3.0773959e-02   2.3115801e-02   1.4884649e-02   1.1637100e-02   2.3730358e-01   9.8764862e-03  -2.1037639e-03   5.2867870e-03   1.5183011e-03
   6.2337273e-02   4.4673367e-03   3.1359313e-02   1.9747986e-02   1.0856901e-02   7.7442482e-03   2.3273529e-01   3.9922975e-03   7.7143758e-03   4.7725593e-03   1.4520557e-03
   7.6722798e-02   1.4810349e-02   2.1515561e-02   2.3172358e-02   3.2523952e-03   6.6100294e-03   2.3405761e-01   3.3447212e-03   9.5770677e-03   2.5294343e-03   1.7412040e-03
   9.1108322e-02   3.7118615e-03   1.5305543e-02   1.5414113e-02   4.4150198e-03   4.4541106e-03   2.3285659e-01   2.5608421e-03  -4.3914103e-04   1.9267037e-03   6.9113720e-04
   1.1508420e-01   7.3105275e-03   1.2619356e-02   1.1926549e-02  -3.0422083e-03   5.2971140e-03   2.3458844e-01   1.2491051e-03   1.1841106e-02   1.2043239e-03   2.8010858e-03
   1.4385525e-01   6.9235683e-04   8.6657859e-03   1.2056453e-02  -1.6999074e-03   1.1705837e-03   2.3167375e-01  -1.4694121e-03  -5.7758641e-03   7.4339789e-04   8.4546825e-04
   1.7262629e-01   2.8543049e-04   4.3883042e-03   6.5621564e-03  -4.3452437e-03   5.0186393e-03   2.3405409e-01   7.5764526e-04   1.3554866e-02   7.6027632e-04   6.3507600e-04
   2.1098769e-01   5.1678507e-03   4.7760104e-03   6.1381677e-03  -9.8482670e-03  -1.3316446e-03   2.3491020e-01   2.9006499e-03   1.3015985e-03  -6.6994628e-04   7.2777046e-04
   2.6852979e-01  -5.5892227e-03   6.3141442e-03   4.1064844e-03   1.2393307e-05   3.8103649e-03   2.3406474e-01  -1.7928987e-03   6.9343850e-03  -2.0565354e-03  -1.7032457e-04
   3.2607189e-01  -1.8210793e-03   3.1662273e-03   2.9689262e-03   2.6055087e-03  -1.0411549e-03   2.3131061e-01   2.5959787e-03   1.0484552e-03  -2.4585330e-03  -1.7102200e-03
   3.8361399e-01   3.2270451e-03   2.7145986e-03   4.0979202e-03  -9.2142543e-05   5.8085064e-04   2.3322986e-01   1.3443453e-03  -1.1063813e-02   7.2891316e-04   1.0698795e-04
   4.9869818e-01  -1.2692117e-02   3.4178027e-03   2.4937409e-03   3.3087257e-03   2.6575035e-04   2.3253363e-01  -2.9236743e-03   6.3516118e-03  -7.7277464e-04  -2.6827916e-04
   6.1378238e-01   1.4650549e-02   1.8687885e-03   6.1200781e-03   4.2611896e-04  -2.5635785e-03   2.3584346e-01  -3.2250444e-04   7.9815612e-03  -1.5653094e-04  -3.8967937e-04
   7.2886658e-01  -6.8679453e-03   1.6117972e-03   4.0881369e-03  -1.5137977e-03   1.3943009e-03   2.3371250e-01   1.0223641e-03   5.2008972e-03  -4.6207297e-04  -1.6475108e-04
   0.0000000e+00   0.0000000e+00   1.3122950e-03   4.7884679e-04  -3.9590965e-03   6.1911617e-05   2.3276319e-01  -3.2739675e-03   3.7521157e-04   2.1118391e-03  -2.7777450e-05
   0.0000000e+00   0.0000000e+00  -9.7236337e-04   5.1474323e-04   8.8117183e-03   4.4746474e-04   2.3108629e-01   9.7619721e-04   2.9648166e-03  -4.5253544e-04   3.0992137e-04
   0.0000000e+00   0.0000000e+00  -1.1639592e-03  -4.4595782e-04  -2.7230020e-03  -3.3551008e-03   2.3041504e-01   3.5044055e-03   5.0934428e-03  -4.0966720e-04  -8.3817140e-04
   0.0000000e+00   0.0000000e+00  -4.7175473e-04  -7.7357683e-04   0.0000000e+00  -2.6921589e-04   2.3325959e-01  -1.6735458e-03   3.9873260e-03  -1.0807994e-03  -5.2524260e-04
   0.0000000e+00   0.0000000e+00  -2.7653891e-03  -9.8944930e-04   0.0000000e+00   1.6900250e-03   2.2980588e-01  -1.1035551e-03   7.5467849e-03  -1.0193324e-03   1.9152044e-04
   0.0000000e+00   0.0000000e+00   1.3105179e-03  -1.4114010e-03   0.0000000e+00  -1.3998153e-05   2.3024756e-01   1.3948273e-03   8.7424343e-04   4.3794162e-04   4.9955682e-06
   0.0000000e+00   0.0000000e+00  -1.1979648e-03   1.5703116e-03   0.0000000e+00   2.8063269e-06   2.3000745e-01   2.4199886e-05  -3.3306570e-03  -1.1992089e-03  -2.0902734e-04
   0.0000000e+00   0.0000000e+00  -3.1200605e-05  -7.1645867e-04   0.0000000e+00   0.0000000e+00   2.2961210e-01   0.0000000e+00   4.0676275e-03  -6.3821453e-04   0.0000000e+00
   0.0000000e+00   0.0000000e+00  -3.3328004e-04  -1.3152742e-03   0.0000000e+00   0.0000000e+00   2.3098080e-01   0.0000000e+00   0.0000000e+00  -3.0246245e-06   0.0000000e+00
   0.0000000e+00   0.0000000e+00  -1.3005072e-03  -1.9299067e-03   0.0000000e+00   0.0000000e+00   2.2951872e-01   0.0000000e+00   0.0000000e+00   7.6202263e-04   0.0000000e+00
   0.0000000e+00   0.0000000e+00  -9.0988889e-04  -7.8252793e-04   0.0000000e+00   0.0000000e+00   2.2836106e-01   0.0000000e+00   0.0000000e+00  -1.0472698e-03   0.0000000e+00
   0.0000000e+00   0.0000000e+00  -1.7201365e-04  -1.1351992e-03   0.0000000e+00   0.0000000e+00   2.2932426e-01   0.0000000e+00   0.0000000e+00   1.9757980e-04   0.0000000e+00
   0.0000000e+00   0.0000000e+00   6.0841400e-04  -1.2160627e-03   0.0000000e+00   0.0000000e+00   2.2785400e-01   0.0000000e+00   0.0000000e+00  -4.9239746e-04   0.0000000e+00
   0.0000000e+00   0.0000000e+00  -1.1213351e-03  -1.2895204e-03   0.0000000e+00   0.0000000e+00   2.2704946e-01   0.0000000e+00   0.0000000e+00   7.2023641e-04   0.0000000e+00
   0.0000000e+00   0.0000000e+00  -1.1087354e-03  -1.6140328e-03   0.0000000e+00   0.0000000e+00   2.2738581e-01   0.0000000e+00   0.0000000e+00   2.1174900e-03   0.0000000e+00
   0.0000000e+00   0.0000000e+00   1.6273862e-03  -5.0793613e-04   0.0000000e+00   0.0000000e+00   2.2857503e-01   0.0000000e+00   0.0000000e+00   2.9174703e-03   0.0000000e+00
   0.0000000e+00   0.0000000e+00   1.2561510e-03  -2.0709349e-03   0.0000000e+00   0.0000000e+00   2.2709459e-01   0.0000000e+00   0.0000000e+00   1.8768485e-03   0.0000000e+00
   0.0000000e+00   0.0000000e+00   0.0000000e+00   0.0000000e+00   0.0000000e+00   0.0000000e+00   2.2684166e-01   0.0000000e+00   0.0000000e+00   0.0000000e+00   0.0000000e+00
   0.0000000e+00   0.0000000e+00   0.0000000e+00   0.0000000e+00   0.0000000e+00   0.0000000e+00   2.2739141e-01   0.0000000e+00   0.0000000e+00   0.0000000e+00   0.0000000e+00
   0.0000000e+00   0.0000000e+00   0.0000000e+00   0.0000000e+00   0.0000000e+00   0.0000000e+00   2.2565234e-01   0.0000000e+00   0.0000000e+00   0.0000000e+00   0.0000000e+00
   0.0000000e+00   0.0000000e+00   0.0000000e+00   0.0000000e+00   0.0000000e+00   0.0000000e+00   2.2621921e-01   0.0000000e+00   0.0000000e+00   0.0000000e+00   0.0000000e+00
   0.0000000e+00   0.0000000e+00   0.0000000e+00   0.0000000e+00   0.0000000e+00   0.0000000e+00   2.2462497e-01   0.0000000e+00   0.0000000e+00   0.0000000e+00   0.0000000e+00
   0.0000000e+00   0.0000000e+00   0.0000000e+00   0.0000000e+00   0.0000000e+00   0.0000000e+00   2.2508178e-01   0.0000000e+00   0.0000000e+00   0.0000000e+00   0.0000000e+00
   0.0000000e+00   0.0000000e+00   0.0000000e+00   0.0000000e+00   0.0000000e+00   0.0000000e+00   2.2369951e-01   0.0000000e+00   0.0000000e+00   0.0000000e+00   0.0000000e+00
   0.0000000e+00   0.0000000e+00   0.0000000e+00   0.0000000e+00   0.0000000e+00   0.0000000e+00   2.2333084e-01   0.0000000e+00   0.0000000e+00   0.0000000e+00   0.0000000e+00
   0.0000000e+00   0.0000000e+00   0.0000000e+00   0.0000000e+00   0.0000000e+00   0.0000000e+00   2.2389451e-01   0.0000000e+00   0.0000000e+00   0.0000000e+00   0.0000000e+00
   0.0000000e+00   0.0000000e+00   0.0000000e+00   0.0000000e+00   0.0000000e+00   0.0000000e+00   2.2303382e-01   0.0000000e+00   0.0000000e+00   0.0000000e+00   0.0000000e+00
   0.0000000e+00   0.0000000e+00   0.0000000e+00   0.0000000e+00   0.0000000e+00   0.0000000e+00   2.2092399e-01   0.0000000e+00   0.0000000e+00   0.0000000e+00   0.0000000e+00
   0.0000000e+00   0.0000000e+00   0.0000000e+00   0.0000000e+00   0.0000000e+00   0.0000000e+00   2.2018681e-01   0.0000000e+00   0.0000000e+00   0.0000000e+00   0.0000000e+00
   0.0000000e+00   0.0000000e+00   0.0000000e+00   0.0000000e+00   0.0000000e+00   0.0000000e+00   2.1961911e-01   0.0000000e+00   0.0000000e+00   0.0000000e+00   0.0000000e+00
   0.0000000e+00   0.0000000e+00   0.0000000e+00   0.0000000e+00   0.0000000e+00   0.0000000e+00   2.1825775e-01   0.0000000e+00   0.0000000e+00   0.0000000e+00   0.0000000e+00
   0.0000000e+00   0.0000000e+00   0.0000000e+00   0.0000000e+00   0.0000000e+00   0.0000000e+00   2.1691835e-01   0.0000000e+00   0.0000000e+00   0.0000000e+00   0.0000000e+00
   0.0000000e+00   0.0000000e+00   0.0000000e+00   0.0000000e+00   0.0000000e+00   0.0000000e+00   2.1660168e-01   0.0000000e+00   0.0000000e+00   0.0000000e+00   0.0000000e+00
   0.0000000e+00   0.0000000e+00   0.0000000e+00   0.0000000e+00   0.0000000e+00   0.0000000e+00   2.1649483e-01   0.0000000e+00   0.0000000e+00   0.0000000e+00   0.0000000e+00
   0.0000000e+00   0.0000000e+00   0.0000000e+00   0.0000000e+00   0.0000000e+00   0.0000000e+00   2.1516527e-01   0.0000000e+00   0.0000000e+00   0.0000000e+00   0.0000000e+00
   0.0000000e+00   0.0000000e+00   0.0000000e+00   0.0000000e+00   0.0000000e+00   0.0000000e+00   2.1356584e-01   0.0000000e+00   0.0000000e+00   0.0000000e+00   0.0000000e+00
   0.0000000e+00   0.0000000e+00   0.0000000e+00   0.0000000e+00   0.0000000e+00   0.0000000e+00   2.1285585e-01   0.0000000e+00   0.0000000e+00   0.0000000e+00   0.0000000e+00
   0.0000000e+00   0.0000000e+00   0.0000000e+00   0.0000000e+00   0.0000000e+00   0.0000000e+00   2.1069537e-01   0.0000000e+00   0.0000000e+00   0.0000000e+00   0.0000000e+00
   0.0000000e+00   0.0000000e+00   0.0000000e+00   0.0000000e+00   0.0000000e+00   0.0000000e+00   2.0906754e-01   0.0000000e+00   0.0000000e+00   0.0000000e+00   0.0000000e+00
   0.0000000e+00   0.0000000e+00   0.0000000e+00   0.0000000e+00   0.0000000e+00   0.0000000e+00   2.0707862e-01   0.0000000e+00   0.0000000e+00   0.0000000e+00   0.0000000e+00
   0.0000000e+00   0.0000000e+00   0.0000000e+00   0.0000000e+00   0.0000000e+00   0.0000000e+00   2.0485652e-01   0.0000000e+00   0.0000000e+00   0.0000000e+00   0.0000000e+00
   0.0000000e+00   0.0000000e+00   0.0000000e+00   0.0000000e+00   0.0000000e+00   0.0000000e+00   2.0310548e-01   0.0000000e+00   0.0000000e+00   0.0000000e+00   0.0000000e+00
   0.0000000e+00   0.0000000e+00   0.0000000e+00   0.0000000e+00   0.0000000e+00   0.0000000e+00   2.0140485e-01   0.0000000e+00   0.0000000e+00   0.0000000e+00   0.0000000e+00
   0.0000000e+00   0.0000000e+00   0.0000000e+00   0.0000000e+00   0.0000000e+00   0.0000000e+00   2.0057357e-01   0.0000000e+00   0.0000000e+00   0.0000000e+00   0.0000000e+00
   0.0000000e+00   0.0000000e+00   0.0000000e+00   0.0000000e+00   0.0000000e+00   0.0000000e+00   1.9882387e-01   0.0000000e+00   0.0000000e+00   0.0000000e+00   0.0000000e+00
   0.0000000e+00   0.0000000e+00   0.0000000e+00   0.0000000e+00   0.0000000e+00   0.0000000e+00   1.9676250e-01   0.0000000e+00   0.0000000e+00   0.0000000e+00   0.0000000e+00
   0.0000000e+00   0.0000000e+00   0.0000000e+00   0.0000000e+00   0.0000000e+00   0.0000000e+00   1.9519651e-01   0.0000000e+00   0.0000000e+00   0.0000000e+00   0.0000000e+00
   0.0000000e+00   0.0000000e+00   0.0000000e+00   0.0000000e+00   0.0000000e+00   0.0000000e+00   1.9184031e-01   0.0000000e+00   0.0000000e+00   0.0000000e+00   0.0000000e+00
   0.0000000e+00   0.0000000e+00   0.0000000e+00   0.0000000e+00   0.0000000e+00   0.0000000e+00   1.8904978e-01   0.0000000e+00   0.0000000e+00   0.0000000e+00   0.0000000e+00
   0.0000000e+00   0.0000000e+00   0.0000000e+00   0.0000000e+00   0.0000000e+00   0.0000000e+00   1.8604488e-01   0.0000000e+00   0.0000000e+00   0.0000000e+00   0.0000000e+00
   0.0000000e+00   0.0000000e+00   0.0000000e+00   0.0000000e+00   0.0000000e+00   0.0000000e+00   1.8309312e-01   0.0000000e+00   0.0000000e+00   0.0000000e+00   0.0000000e+00
   0.0000000e+00   0.0000000e+00   0.0000000e+00   0.0000000e+00   0.0000000e+00   0.0000000e+00   1.8029267e-01   0.0000000e+00   0.0000000e+00   0.0000000e+00   0.0000000e+00
   0.0000000e+00   0.0000000e+00   0.0000000e+00   0.0000000e+00   0.0000000e+00   0.0000000e+00   1.7720661e-01   0.0000000e+00   0.0000000e+00   0.0000000e+00   0.0000000e+00
   0.0000000e+00   0.0000000e+00   0.0000000e+00   0.0000000e+00   0.0000000e+00   0.0000000e+00   1.7376726e-01   0.0000000e+00   0.0000000e+00   0.0000000e+00   0.0000000e+00
   0.0000000e+00   0.0000000e+00   0.0000000e+00   0.0000000e+00   0.0000000e+00   0.0000000e+00   1.7097038e-01   0.0000000e+00   0.0000000e+00   0.0000000e+00   0.0000000e+00
   0.0000000e+00   0.0000000e+00   0.0000000e+00   0.0000000e+00   0.0000000e+00   0.0000000e+00   1.6856254e-01   0.0000000e+00   0.0000000e+00   0.0000000e+00   0.0000000e+00
   0.0000000e+00   0.0000000e+00   0.0000000e+00   0.0000000e+00   0.0000000e+00   0.0000000e+00   1.6698636e-01   0.0000000e+00   0.0000000e+00   0.0000000e+00   0.0000000e+00
   0.0000000e+00   0.0000000e+00   0.0000000e+00   0.0000000e+00   0.0000000e+00   0.0000000e+00   1.6266563e-01   0.0000000e+00   0.0000000e+00   0.0000000e+00   0.0000000e+00
   0.0000000e+00   0.0000000e+00   0.0000000e+00   0.0000000e+00   0.0000000e+00   0.0000000e+00   1.5854664e-01   0.0000000e+00   0.0000000e+00   0.0000000e+00   0.0000000e+00
   0.0000000e+00   0.0000000e+00   0.0000000e+00   0.0000000e+00   0.0000000e+00   0.0000000e+00   1.5417432e-01   0.0000000e+00   0.0000000e+00   0.0000000e+00   0.0000000e+00
   0.0000000e+00   0.0000000e+00   0.0000000e+00   0.0000000e+00   0.0000000e+00   0.0000000e+00   1.5070812e-01   0.0000000e+00   0.0000000e+00   0.0000000e+00   0.0000000e+00
   0.0000000e+00   0.0000000e+00   0.0000000e+00   0.0000000e+00   0.0000000e+00   0.0000000e+00   1.4617375e-01   0.0000000e+00   0.0000000e+00   0.0000000e+00   0.0000000e+00
   0.0000000e+00   0.0000000e+00   0.0000000e+00   0.0000000e+00   0.0000000e+00   0.0000000e+00   1.4228051e-01   0.0000000e+00   0.0000000e+00   0.0000000e+00   0.0000000e+00
   0.0000000e+00   0.0000000e+00   0.0000000e+00   0.0000000e+00   0.0000000e+00   0.0000000e+00   1.3905574e-01   0.0000000e+00   0.0000000e+00   0.0000000e+00   0.0000000e+00
   0.0000000e+00   0.0000000e+00   0.0000000e+00   0.0000000e+00   0.0000000e+00   0.0000000e+00   1.3714744e-01   0.0000000e+00   0.0000000e+00   0.0000000e+00   0.0000000e+00
   0.0000000e+00   0.0000000e+00   0.0000000e+00   0.0000000e+00   0.0000000e+00   0.0000000e+00   1.3438233e-01   0.0000000e+00   0.0000000e+00   0.0000000e+00   0.0000000e+00
   0.0000000e+00   0.0000000e+00   0.0000000e+00   0.0000000e+00   0.0000000e+00   0.0000000e+00   1.3092728e-01   0.0000000e+00   0.0000000e+00   0.0000000e+00   0.0000000e+00
   0.0000000e+00   0.0000000e+00   0.0000000e+00   0.0000000e+00   0.0000000e+00   0.0000000e+00   1.2623259e-01   0.0000000e+00   0.0000000e+00   0.0000000e+00   0.0000000e+00
   0.0000000e+00   0.0000000e+00   0.0000000e+00   0.0000000e+00   0.0000000e+00   0.0000000e+00   1.2119776e-01   0.0000000e+00   0.0000000e+00   0.0000000e+00   0.0000000e+00
   0.0000000e+00   0.0000000e+00   0.0000000e+00   0.0000000e+00   0.0000000e+00   0.0000000e+00   1.1627801e-01   0.0000000e+00   0.0000000e+00   0.0000000e+00   0.0000000e+00
   0.0000000e+00   0.0000000e+00   0.0000000e+00   0.0000000e+00   0.0000000e+00   0.0000000e+00   1.1201823e-01   0.0000000e+00   0.0000000e+00   0.0000000e+00   0.0000000e+00
   0.0000000e+00   0.0000000e+00   0.0000000e+00   0.0000000e+00   0.0000000e+00   0.0000000e+00   1.0737958e-01   0.0000000e+00   0.0000000e+00   0.0000000e+00   0.0000000e+00
   0.0000000e+00   0.0000000e+00   0.0000000e+00   0.0000000e+00   0.0000000e+00   0.0000000e+00   1.0392169e-01   0.0000000e+00   0.0000000e+00   0.0000000e+00   0.0000000e+00
   0.0000000e+00   0.0000000e+00   0.0000000e+00   0.0000000e+00   0.0000000e+00   0.0000000e+00   9.9943890e-02   0.0000000e+00   0.0000000e+00   0.0000000e+00   0.0000000e+00
   0.0000000e+00   0.0000000e+00   0.0000000e+00   0.0000000e+00   0.0000000e+00   0.0000000e+00   9.6052702e-02   0.0000000e+00   0.0000000e+00   0.0000000e+00   0.0000000e+00
   0.0000000e+00   0.0000000e+00   0.0000000e+00   0.0000000e+00   0.0000000e+00   0.0000000e+00   9.3506787e-02   0.0000000e+00   0.0000000e+00   0.0000000e+00   0.0000000e+00
   0.0000000e+00   0.0000000e+00   0.0000000e+00   0.0000000e+00   0.0000000e+00   0.0000000e+00   8.8796564e-02   0.0000000e+00   0.0000000e+00   0.0000000e+00   0.0000000e+00
   0.0000000e+00   0.0000000e+00   0.0000000e+00   0.0000000e+00   0.0000000e+00   0.0000000e+00   7.9263002e-02   0.0000000e+00   0.0000000e+00   0.0000000e+00   0.0000000e+00
   0.0000000e+00   0.0000000e+00   0.0000000e+00   0.0000000e+00   0.0000000e+00   0.0000000e+00   7.2297144e-02   0.0000000e+00   0.0000000e+00   0.0000000e+00   0.0000000e+00
   0.0000000e+00   0.0000000e+00   0.0000000e+00   0.0000000e+00   0.0000000e+00   0.0000000e+00   6.6812319e-02   0.0000000e+00   0.0000000e+00   0.0000000e+00   0.0000000e+00
   0.0000000e+00   0.0000000e+00   0.0000000e+00   0.0000000e+00   0.0000000e+00   0.0000000e+00   5.9603320e-02   0.0000000e+00   0.0000000e+00   0.0000000e+00   0.0000000e+00
   0.0000000e+00   0.0000000e+00   0.0000000e+00   0.0000000e+00   0.0000000e+00   0.0000000e+00   5.3606495e-02   0.0000000e+00   0.0000000e+00   0.0000000e+00   0.0000000e+00
   0.0000000e+00   0.0000000e+00   0.0000000e+00   0.0000000e+00   0.0000000e+00   0.0000000e+00   4.9309306e-02   0.0000000e+00   0.0000000e+00   0.0000000e+00   0.0000000e+00
   0.0000000e+00   0.0000000e+00   0.0000000e+00   0.0000000e+00   0.0000000e+00   0.0000000e+00   4.5435995e-02   0.0000000e+00   0.0000000e+00   0.0000000e+00   0.0000000e+00
   0.0000000e+00   0.0000000e+00   0.0000000e+00   0.0000000e+00   0.0000000e+00   0.0000000e+00   4.0651070e-02   0.0000000e+00   0.0000000e+00   0.0000000e+00   0.0000000e+00
   0.0000000e+00   0.0000000e+00   0.0000000e+00   0.0000000e+00   0.0000000e+00   0.0000000e+00   3.7994726e-02   0.0000000e+00   0.0000000e+00   0.0000000e+00   0.0000000e+00
   0.0000000e+00   0.0000000e+00   0.0000000e+00   0.0000000e+00   0.0000000e+00   0.0000000e+00   3.5872295e-02   0.0000000e+00   0.0000000e+00   0.0000000e+00   0.0000000e+00
   0.0000000e+00   0.0000000e+00   0.0000000e+00   0.0000000e+00   0.0000000e+00   0.0000000e+00   3.2937717e-02   0.0000000e+00   0.0000000e+00   0.0000000e+00   0.0000000e+00
   0.0000000e+00   0.0000000e+00   0.0000000e+00   0.0000000e+00   0.0000000e+00   0.0000000e+00   2.9583344e-02   0.0000000e+00   0.0000000e+00   0.0000000e+00   0.0000000e+00
   0.0000000e+00   0.0000000e+00   0.0000000e+00   0.0000000e+00   0.0000000e+00   0.0000000e+00   2.5593962e-02   0.0000000e+00   0.0000000e+00   0.0000000e+00   0.0000000e+00
   0.0000000e+00   0.0000000e+00   0.0000000e+00   0.0000000e+00   0.0000000e+00   0.0000000e+00   2.4200455e-02   0.0000000e+00   0.0000000e+00   0.0000000e+00   0.0000000e+00
   0.0000000e+00   0.0000000e+00   0.0000000e+00   0.0000000e+00   0.0000000e+00   0.0000000e+00   2.2081389e-02   0.0000000e+00   0.0000000e+00   0.0000000e+00   0.0000000e+00
   0.0000000e+00   0.0000000e+00   0.0000000e+00   0.0000000e+00   0.0000000e+00   0.0000000e+00   1.8412494e-02   0.0000000e+00   0.0000000e+00   0.0000000e+00   0.0000000e+00
   0.0000000e+00   0.0000000e+00   0.0000000e+00   0.0000000e+00   0.0000000e+00   0.0000000e+00   1.8474396e-02   0.0000000e+00   0.0000000e+00   0.0000000e+00   0.0000000e+00
   0.0000000e+00   0.0000000e+00   0.0000000e+00   0.0000000e+00   0.0000000e+00   0.0000000e+00   1.6954316e-02   0.0000000e+00   0.0000000e+00   0.0000000e+00   0.0000000e+00
   0.0000000e+00   0.0000000e+00   0.0000000e+00   0.0000000e+00   0.0000000e+00   0.0000000e+00   1.6552331e-02   0.0000000e+00   0.0000000e+00   0.0000000e+00   0.0000000e+00
   0.0000000e+00   0.0000000e+00   0.0000000e+00   0.0000000e+00   0.0000000e+00   0.0000000e+00   1.4334450e-02   0.0000000e+00   0.0000000e+00   0.0000000e+00   0.0000000e+00
   0.0000000e+00   0.0000000e+00   0.0000000e+00   0.0000000e+00   0.0000000e+00   0.0000000e+00   1.2132972e-02   0.0000000e+00   0.0000000e+00   0.0000000e+00   0.0000000e+00
   0.0000000e+00   0.0000000e+00   0.0000000e+00   0.0000000e+00   0.0000000e+00   0.0000000e+00   9.9420330e-03   0.0000000e+00   0.0000000e+00   0.0000000e+00   0.0000000e+00
   0.0000000e+00   0.0000000e+00   0.0000000e+00   0.0000000e+00   0.0000000e+00   0.0000000e+00   8.5464994e-03   0.0000000e+00   0.0000000e+00   0.0000000e+00   0.0000000e+00
   0.0000000e+00   0.0000000e+00   0.0000000e+00   0.0000000e+00   0.0000000e+00   0.0000000e+00   4.1229410e-03   0.0000000e+00   0.0000000e+00   0.0000000e+00   0.0000000e+00
   0.0000000e+00   0.0000000e+00   0.0000000e+00   0.0000000e+00   0.0000000e+00   0.0000000e+00   2.3869550e-03   0.0000000e+00   0.0000000e+00   0.0000000e+00   0.0000000e+00
   0.0000000e+00   0.0000000e+00   0.0000000e+00   0.0000000e+00   0.0000000e+00   0.0000000e+00   3.3121299e-03   0.0000000e+00   0.0000000e+00   0.0000000e+00   0.0000000e+00
   0.0000000e+00   0.0000000e+00   0.0000000e+00   0.0000000e+00   0.0000000e+00   0.0000000e+00   5.1895952e-03   0.0000000e+00   0.0000000e+00   0.0000000e+00   0.0000000e+00
   0.0000000e+00   0.0000000e+00   0.0000000e+00   0.0000000e+00   0.0000000e+00   0.0000000e+00   7.6632033e-03   0.0000000e+00   0.0000000e+00   0.0000000e+00   0.0000000e+00
   0.0000000e+00   0.0000000e+00   0.0000000e+00   0.0000000e+00   0.0000000e+00   0.0000000e+00   6.4392018e-03   0.0000000e+00   0.0000000e+00   0.0000000e+00   0.0000000e+00
   0.0000000e+00   0.0000000e+00   0.0000000e+00   0.0000000e+00   0.0000000e+00   0.0000000e+00   9.8097391e-03   0.0000000e+00   0.0000000e+00   0.0000000e+00   0.0000000e+00
   0.0000000e+00   0.0000000e+00   0.0000000e+00   0.0000000e+00   0.0000000e+00   0.0000000e+00   7.2978280e-03   0.0000000e+00   0.0000000e+00   0.0000000e+00   0.0000000e+00
   0.0000000e+00   0.0000000e+00   0.0000000e+00   0.0000000e+00   0.0000000e+00   0.0000000e+00   7.6115008e-03   0.0000000e+00   0.0000000e+00   0.0000000e+00   0.0000000e+00
   0.0000000e+00   0.0000000e+00   0.0000000e+00   0.0000000e+00   0.0000000e+00   0.0000000e+00   4.0223686e-03   0.0000000e+00   0.0000000e+00   0.0000000e+00   0.0000000e+00
   0.0000000e+00   0.0000000e+00   0.0000000e+00   0.0000000e+00   0.0000000e+00   0.0000000e+00   7.2508687e-03   0.0000000e+00   0.0000000e+00   0.0000000e+00   0.0000000e+00
   0.0000000e+00   0.0000000e+00   0.0000000e+00   0.0000000e+00   0.0000000e+00   0.0000000e+00   1.1797483e-02   0.0000000e+00   0.0000000e+00   0.0000000e+00   0.0000000e+00
   0.0000000e+00   0.0000000e+00   0.0000000e+00   0.0000000e+00   0.0000000e+00   0.0000000e+00   1.1339934e-02   0.0000000e+00   0.0000000e+00   0.0000000e+00   0.0000000e+00
   0.0000000e+00   0.0000000e+00   0.0000000e+00   0.0000000e+00   0.0000000e+00   0.0000000e+00   1.4151263e-02   0.0000000e+00   0.0000000e+00   0.0000000e+00   0.0000000e+00
   0.0000000e+00   0.0000000e+00   0.0000000e+00   0.0000000e+00   0.0000000e+00   0.0000000e+00   8.7193168e-03   0.0000000e+00   0.0000000e+00   0.0000000e+00   0.0000000e+00
   0.0000000e+00   0.0000000e+00   0.0000000e+00   0.0000000e+00   0.0000000e+00   0.0000000e+00   8.9970080e-03   0.0000000e+00   0.0000000e+00   0.0000000e+00   0.0000000e+00
   0.0000000e+00   0.0000000e+00   0.0000000e+00   0.0000000e+00   0.0000000e+00   0.0000000e+00   2.8050066e-03   0.0000000e+00   0.0000000e+00   0.0000000e+00   0.0000000e+00
   0.0000000e+00   0.0000000e+00   0.0000000e+00   0.0000000e+00   0.0000000e+00   0.0000000e+00  -5.1344901e-03   0.0000000e+00   0.0000000e+00   0.0000000e+00   0.0000000e+00
   0.0000000e+00   0.0000000e+00   0.0000000e+00   0.0000000e+00   0.0000000e+00   0.0000000e+00   1.3102789e-02   0.0000000e+00   0.0000000e+00   0.0000000e+00   0.0000000e+00
   0.0000000e+00   0.0000000e+00   0.0000000e+00   0.0000000e+00   0.0000000e+00   0.0000000e+00   7.0339250e-03   0.0000000e+00   0.0000000e+00   0.0000000e+00   0.0000000e+00
   0.0000000e+00   0.0000000e+00   0.0000000e+00   0.0000000e+00   0.0000000e+00   0.0000000e+00  -3.3827107e-03   0.0000000e+00   0.0000000e+00   0.0000000e+00   0.0000000e+00
   0.0000000e+00   0.0000000e+00   0.0000000e+00   0.0000000e+00   0.0000000e+00   0.0000000e+00  -7.3439056e-03   0.0000000e+00   0.0000000e+00   0.0000000e+00   0.0000000e+00
   0.0000000e+00   0.0000000e+00   0.0000000e+00   0.0000000e+00   0.0000000e+00   0.0000000e+00  -7.4316658e-03   0.0000000e+00   0.0000000e+00   0.0000000e+00   0.0000000e+00
   0.0000000e+00   0.0000000e+00   0.0000000e+00   0.0000000e+00   0.0000000e+00   0.0000000e+00  -3.1891584e-03   0.0000000e+00   0.0000000e+00   0.0000000e+00   0.0000000e+00
   0.0000000e+00   0.0000000e+00   0.0000000e+00   0.0000000e+00   0.0000000e+00   0.0000000e+00   5.5144938e-04   0.0000000e+00   0.0000000e+00   0.0000000e+00   0.0000000e+00
   0.0000000e+00   0.0000000e+00   0.0000000e+00   0.0000000e+00   0.0000000e+00   0.0000000e+00   7.6812206e-03   0.0000000e+00   0.0000000e+00   0.0000000e+00   0.0000000e+00
   0.0000000e+00   0.0000000e+00   0.0000000e+00   0.0000000e+00   0.0000000e+00   0.0000000e+00   2.7659847e-03   0.0000000e+00   0.0000000e+00   0.0000000e+00   0.0000000e+00
   0.0000000e+00   0.0000000e+00   0.0000000e+00   0.0000000e+00   0.0000000e+00   0.0000000e+00   4.8256026e-05   0.0000000e+00   0.0000000e+00   0.0000000e+00   0.0000000e+00
   0.0000000e+00   0.0000000e+00   0.0000000e+00   0.0000000e+00   0.0000000e+00   0.0000000e+00  -1.0997144e-03   0.0000000e+00   0.0000000e+00   0.0000000e+00   0.0000000e+00
   0.0000000e+00   0.0000000e+00   0.0000000e+00   0.0000000e+00   0.0000000e+00   0.0000000e+00  -5.1212395e-03   0.0000000e+00   0.0000000e+00   0.0000000e+00   0.0000000e+00
   0.0000000e+00   0.0000000e+00   0.0000000e+00   0.0000000e+00   0.0000000e+00   0.0000000e+00   4.1740271e-03   0.0000000e+00   0.0000000e+00   0.0000000e+00   0.0000000e+00
   0.0000000e+00   0.0000000e+00   0.0000000e+00   0.0000000e+00   0.0000000e+00   0.0000000e+00   1.8076914e-03   0.0000000e+00   0.0000000e+00   0.0000000e+00   0.0000000e+00
   0.0000000e+00   0.0000000e+00   0.0000000e+00   0.0000000e+00   0.0000000e+00   0.0000000e+00  -8.5121567e-03   0.0000000e+00   0.0000000e+00   0.0000000e+00   0.0000000e+00
   0.0000000e+00   0.0000000e+00   0.0000000e+00   0.0000000e+00   0.0000000e+00   0.0000000e+00  -3.8018837e-03   0.0000000e+00   0.0000000e+00   0.0000000e+00   0.0000000e+00
   0.0000000e+00   0.0000000e+00   0.0000000e+00   0.0000000e+00   0.0000000e+00   0.0000000e+00  -1.2133748e-02   0.0000000e+00   0.0000000e+00   0.0000000e+00   0.0000000e+00
   0.0000000e+00   0.0000000e+00   0.0000000e+00   0.0000000e+00   0.0000000e+00   0.0000000e+00  -1.8499159e-03   0.0000000e+00   0.0000000e+00   0.0000000e+00   0.0000000e+00
   0.0000000e+00   0.0000000e+00   0.0000000e+00   0.0000000e+00   0.0000000e+00   0.0000000e+00  -5.5783584e-03   0.0000000e+00   0.0000000e+00   0.0000000e+00   0.0000000e+00
   0.0000000e+00   0.0000000e+00   0.0000000e+00   0.0000000e+00   0.0000000e+00   0.0000000e+00  -4.1677791e-03   0.0000000e+00   0.0000000e+00   0.0000000e+00   0.0000000e+00
   0.0000000e+00   0.0000000e+00   0.0000000e+00   0.0000000e+00   0.0000000e+00   0.0000000e+00   5.3965122e-03   0.0000000e+00   0.0000000e+00   0.0000000e+00   0.0000000e+00
   0.0000000e+00   0.0000000e+00   0.0000000e+00   0.0000000e+00   0.0000000e+00   0.0000000e+00   3.1366226e-03   0.0000000e+00   0.0000000e+00   0.0000000e+00   0.0000000e+00
   0.0000000e+00   0.0000000e+00   0.0000000e+00   0.0000000e+00   0.0000000e+00   0.0000000e+00  -4.0875971e-03   0.0000000e+00   0.0000000e+00   0.0000000e+00   0.0000000e+00
   0.0000000e+00   0.0000000e+00   0.0000000e+00   0.0000000e+00   0.0000000e+00   0.0000000e+00  -1.6251701e-03   0.0000000e+00   0.0000000e+00   0.0000000e+00   0.0000000e+00
   0.0000000e+00   0.0000000e+00   0.0000000e+00   0.0000000e+00   0.0000000e+00   0.0000000e+00  -4.5278897e-03   0.0000000e+00   0.0000000e+00   0.0000000e+00   0.0000000e+00
   0.0000000e+00   0.0000000e+00   0.0000000e+00   0.0000000e+00   0.0000000e+00   0.0000000e+00  -5.9474697e-03   0.0000000e+00   0.0000000e+00   0.0000000e+00   0.0000000e+00
   0.0000000e+00   0.0000000e+00   0.0000000e+00   0.0000000e+00   0.0000000e+00   0.0000000e+00   8.0759275e-04   0.0000000e+00   0.0000000e+00   0.0000000e+00   0.0000000e+00
   0.0000000e+00   0.0000000e+00   0.0000000e+00   0.0000000e+00   0.0000000e+00   0.0000000e+00  -6.4983732e-03   0.0000000e+00   0.0000000e+00   0.0000000e+00   0.0000000e+00
   0.0000000e+00   0.0000000e+00   0.0000000e+00   0.0000000e+00   0.0000000e+00   0.0000000e+00   2.1863133e-03   0.0000000e+00   0.0000000e+00   0.0000000e+00   0.0000000e+00
   0.0000000e+00   0.0000000e+00   0.0000000e+00   0.0000000e+00   0.0000000e+00   0.0000000e+00  -5.3821632e-04   0.0000000e+00   0.0000000e+00   0.0000000e+00   0.0000000e+00
   0.0000000e+00   0.0000000e+00   0.0000000e+00   0.0000000e+00   0.0000000e+00   0.0000000e+00  -7.2677336e-03   0.0000000e+00   0.0000000e+00   0.0000000e+00   0.0000000e+00
   0.0000000e+00   0.0000000e+00   0.0000000e+00   0.0000000e+00   0.0000000e+00   0.0000000e+00  -1.8067141e-04   0.0000000e+00   0.0000000e+00   0.0000000e+00   0.0000000e+00
   0.0000000e+00   0.0000000e+00   0.0000000e+00   0.0000000e+00   0.0000000e+00   0.0000000e+00  -5.3496657e-03   0.0000000e+00   0.0000000e+00   0.0000000e+00   0.0000000e+00
   0.0000000e+00   0.0000000e+00   0.0000000e+00   0.0000000e+00   0.0000000e+00   0.0000000e+00  -3.0252234e-03   0.0000000e+00   0.0000000e+00   0.0000000e+00   0.0000000e+00
   0.0000000e+00   0.0000000e+00   0.0000000e+00   0.0000000e+00   0.0000000e+00   0.0000000e+00   6.4679306e-04   0.0000000e+00   0.0000000e+00   0.0000000e+00   0.0000000e+00
   0.0000000e+00   0.0000000e+00   0.0000000e+00   0.0000000e+00   0.0000000e+00   0.0000000e+00  -5.4664977e-04   0.0000000e+00   0.0000000e+00   0.0000000e+00   0.0000000e+00
   0.0000000e+00   0.0000000e+00   0.0000000e+00   0.0000000e+00   0.0000000e+00   0.0000000e+00  -5.6243345e-03   0.0000000e+00   0.0000000e+00   0.0000000e+00   0.0000000e+00
   0.0000000e+00   0.0000000e+00   0.0000000e+00   0.0000000e+00   0.0000000e+00   0.0000000e+00  -4.3272645e-03   0.0000000e+00   0.0000000e+00   0.0000000e+00   0.0000000e+00
   0.0000000e+00   0.0000000e+00   0.0000000e+00   0.0000000e+00   0.0000000e+00   0.0000000e+00   1.8090756e-03   0.0000000e+00   0.0000000e+00   0.0000000e+00   0.0000000e+00
   0.0000000e+00   0.0000000e+00   0.0000000e+00   0.0000000e+00   0.0000000e+00   0.0000000e+00  -3.5994102e-03   0.0000000e+00   0.0000000e+00   0.0000000e+00   0.0000000e+00
   0.0000000e+00   0.0000000e+00   0.0000000e+00   0.0000000e+00   0.0000000e+00   0.0000000e+00  -6.8087887e-03   0.0000000e+00   0.0000000e+00   0.0000000e+00   0.0000000e+00
   0.0000000e+00   0.0000000e+00   0.0000000e+00   0.0000000e+00   0.0000000e+00   0.0000000e+00  -1.3213345e-02   0.0000000e+00   0.0000000e+00   0.0000000e+00   0.0000000e+00
   0.0000000e+00   0.0000000e+00   0.0000000e+00   0.0000000e+00   0.0000000e+00   0.0000000e+00  -6.9340471e-03   0.0000000e+00   0.0000000e+00   0.0000000e+00   0.0000000e+00
   0.0000000e+00   0.0000000e+00   0.0000000e+00   0.0000000e+00   0.0000000e+00   0.0000000e+00   1.1236285e-03   0.0000000e+00   0.0000000e+00   0.0000000e+00   0.0000000e+00
   0.0000000e+00   0.0000000e+00   0.0000000e+00   0.0000000e+00   0.0000000e+00   0.0000000e+00  -8.5445950e-04   0.0000000e+00   0.0000000e+00   0.0000000e+00   0.0000000e+00
   0.0000000e+00   0.0000000e+00   0.0000000e+00   0.0000000e+00   0.0000000e+00   0.0000000e+00   7.2529257e-04   0.0000000e+00   0.0000000e+00   0.0000000e+00   0.0000000e+00
   0.0000000e+00   0.0000000e+00   0.0000000e+00   0.0000000e+00   0.0000000e+00   0.0000000e+00  -3.3485157e-04   0.0000000e+00   0.0000000e+00   0.0000000e+00   0.0000000e+00
   0.0000000e+00   0.0000000e+00   0.0000000e+00   0.0000000e+00   0.0000000e+00   0.0000000e+00  -5.1777485e-03   0.0000000e+00   0.0000000e+00   0.0000000e+00   0.0000000e+00
   0.0000000e+00   0.0000000e+00   0.0000000e+00   0.0000000e+00   0.0000000e+00   0.0000000e+00   1.0731462e-03   0.0000000e+00   0.0000000e+00   0.0000000e+00   0.0000000e+00
   0.0000000e+00   0.0000000e+00   0.0000000e+00   0.0000000e+00   0.0000000e+00   0.0000000e+00   1.4397577e-04   0.0000000e+00   0.0000000e+00   0.0000000e+00   0.0000000e+00
   0.0000000e+00   0.0000000e+00   0.0000000e+00   0.0000000e+00   0.0000000e+00   0.0000000e+00  -6.0809142e-03   0.0000000e+00   0.0000000e+00   0.0000000e+00   0.0000000e+00
   0.0000000e+00   0.0000000e+00   0.0000000e+00   0.0000000e+00   0.0000000e+00   0.0000000e+00  -5.3592346e-03   0.0000000e+00   0.0000000e+00   0.0000000e+00   0.0000000e+00
   0.0000000e+00   0.0000000e+00   0.0000000e+00   0.0000000e+00   0.0000000e+00   0.0000000e+00  -1.9131071e-03   0.0000000e+00   0.0000000e+00   0.0000000e+00   0.0000000e+00
   0.0000000e+00   0.0000000e+00   0.0000000e+00   0.0000000e+00   0.0000000e+00   0.0000000e+00   1.5513712e-03   0.0000000e+00   0.0000000e+00   0.0000000e+00   0.0000000e+00
   0.0000000e+00   0.0000000e+00   0.0000000e+00   0.0000000e+00   0.0000000e+00   0.0000000e+00   1.7503958e-03   0.0000000e+00   0.0000000e+00   0.0000000e+00   0.0000000e+00
   0.0000000e+00   0.0000000e+00   0.0000000e+00   0.0000000e+00   0.0000000e+00   0.0000000e+00   4.0573262e-03   0.0000000e+00   0.0000000e+00   0.0000000e+00   0.0000000e+00
   0.0000000e+00   0.0000000e+00   0.0000000e+00   0.0000000e+00   0.0000000e+00   0.0000000e+00  -2.2081180e-04   0.0000000e+00   0.0000000e+00   0.0000000e+00   0.0000000e+00
   0.0000000e+00   0.0000000e+00   0.0000000e+00   0.0000000e+00   0.0000000e+00   0.0000000e+00   4.8689771e-03   0.0000000e+00   0.0000000e+00   0.0000000e+00   0.0000000e+00
   0.0000000e+00   0.0000000e+00   0.0000000e+00   0.0000000e+00   0.0000000e+00   0.0000000e+00   1.5621072e-03   0.0000000e+00   0.0000000e+00   0.0000000e+00   0.0000000e+00
