# Supplementary material for: Protein-mediated RNA folding governs sequence-specific interactions between rotavirus genome segments
Source: eLife. 2017 Sep 18;6:e27453. doi: 10.7554/eLife.27453 (PMC5621836; doi:10.7554/eLife.27453)
Supplement: Figure 2—source data 3. [file elife-27453-fig2-data3.txt]

667	dG = -108.59 [Initially -139.23] B_fold_seg11
1	G	0	2	0	1
2	G	1	3	12	2
3	C	2	4	11	3
4	U	3	5	10	4
5	U	4	6	9	5
6	U	5	7	0	6
7	U	6	8	0	7
8	A	7	9	0	8
9	A	8	10	5	9
10	A	9	11	4	10
11	G	10	12	3	11
12	C	11	13	2	12
13	G	12	14	0	13
14	C	13	15	0	14
15	U	14	16	0	15
16	A	15	17	0	16
17	C	16	18	0	17
18	A	17	19	638	18
19	G	18	20	637	19
20	U	19	21	636	20
21	G	20	22	635	21
22	A	21	23	634	22
23	U	22	24	633	23
24	G	23	25	0	24
25	U	24	26	0	25
26	C	25	27	632	26
27	U	26	28	631	27
28	C	27	29	630	28
29	U	28	30	629	29
30	C	29	31	628	30
31	A	30	32	627	31
32	G	31	33	626	32
33	U	32	34	0	33
34	A	33	35	0	34
35	U	34	36	0	35
36	U	35	37	0	36
37	G	36	38	621	37
38	A	37	39	620	38
39	C	38	40	619	39
40	G	39	41	0	40
41	U	40	42	617	41
42	G	41	43	616	42
43	A	42	44	0	43
44	C	43	45	615	44
45	G	44	46	614	45
46	A	45	47	613	46
47	G	46	48	612	47
48	U	47	49	611	48
49	C	48	50	610	49
50	U	49	51	609	50
51	U	50	52	0	51
52	C	51	53	0	52
53	C	52	54	0	53
54	U	53	55	0	54
55	U	54	56	0	55
56	C	55	57	0	56
57	U	56	58	0	57
58	A	57	59	0	58
59	U	58	60	0	59
60	U	59	61	0	60
61	U	60	62	0	61
62	C	61	63	0	62
63	U	62	64	0	63
64	U	63	65	0	64
65	C	64	66	0	65
66	U	65	67	0	66
67	A	66	68	0	67
68	G	67	69	549	68
69	U	68	70	548	69
70	A	69	71	547	70
71	U	70	72	546	71
72	A	71	73	0	72
73	U	72	74	544	73
74	A	73	75	543	74
75	C	74	76	542	75
76	A	75	77	0	76
77	A	76	78	0	77
78	A	77	79	0	78
79	A	78	80	0	79
80	A	79	81	0	80
81	U	80	82	489	81
82	G	81	83	488	82
83	A	82	84	487	83
84	A	83	85	486	84
85	U	84	86	485	85
86	C	85	87	484	86
87	A	86	88	0	87
88	U	87	89	0	88
89	C	88	90	0	89
90	U	89	91	0	90
91	U	90	92	0	91
92	C	91	93	0	92
93	A	92	94	0	93
94	A	93	95	0	94
95	C	94	96	0	95
96	A	95	97	0	96
97	A	96	98	0	97
98	C	97	99	0	98
99	G	98	100	0	99
100	U	99	101	0	100
101	C	100	102	0	101
102	A	101	103	0	102
103	A	102	104	0	103
104	C	103	105	0	104
105	U	104	106	0	105
106	C	105	107	0	106
107	U	106	108	0	107
108	U	107	109	0	108
109	U	108	110	0	109
110	C	109	111	0	110
111	U	110	112	0	111
112	G	111	113	0	112
113	G	112	114	0	113
114	A	113	115	0	114
115	A	114	116	0	115
116	A	115	117	0	116
117	A	116	118	198	117
118	U	117	119	197	118
119	C	118	120	196	119
120	U	119	121	195	120
121	A	120	122	0	121
122	U	121	123	193	122
123	U	122	124	192	123
124	G	123	125	191	124
125	G	124	126	190	125
126	U	125	127	0	126
127	A	126	128	189	127
128	G	127	129	188	128
129	G	128	130	187	129
130	A	129	131	0	130
131	G	130	132	0	131
132	U	131	133	183	132
133	G	132	134	182	133
134	A	133	135	181	134
135	A	134	136	0	135
136	C	135	137	180	136
137	A	136	138	179	137
138	G	137	139	178	138
139	U	138	140	177	139
140	A	139	141	176	140
141	C	140	142	0	141
142	A	141	143	0	142
143	U	142	144	0	143
144	U	143	145	0	144
145	U	144	146	0	145
146	C	145	147	0	146
147	A	146	148	0	147
148	C	147	149	0	148
149	C	148	150	0	149
150	A	149	151	0	150
151	G	150	152	0	151
152	A	151	153	0	152
153	U	152	154	0	153
154	G	153	155	0	154
155	C	154	156	0	155
156	A	155	157	0	156
157	G	156	158	0	157
158	A	157	159	0	158
159	A	158	160	0	159
160	G	159	161	0	160
161	C	160	162	0	161
162	A	161	163	0	162
163	U	162	164	0	163
164	U	163	165	0	164
165	C	164	166	0	165
166	A	165	167	0	166
167	G	166	168	0	167
168	U	167	169	0	168
169	A	168	170	0	169
170	A	169	171	0	170
171	A	170	172	0	171
172	U	171	173	0	172
173	A	172	174	0	173
174	C	173	175	0	174
175	A	174	176	0	175
176	U	175	177	140	176
177	G	176	178	139	177
178	C	177	179	138	178
179	U	178	180	137	179
180	G	179	181	136	180
181	U	180	182	134	181
182	C	181	183	133	182
183	A	182	184	132	183
184	A	183	185	0	184
185	A	184	186	0	185
186	G	185	187	0	186
187	U	186	188	129	187
188	C	187	189	128	188
189	U	188	190	127	189
190	C	189	191	125	190
191	C	190	192	124	191
192	A	191	193	123	192
193	G	192	194	122	193
194	A	193	195	0	194
195	A	194	196	120	195
196	G	195	197	119	196
197	A	196	198	118	197
198	U	197	199	117	198
199	A	198	200	0	199
200	U	199	201	0	200
201	U	200	202	0	201
202	G	201	203	0	202
203	G	202	204	0	203
204	A	203	205	0	204
205	C	204	206	0	205
206	C	205	207	0	206
207	A	206	208	0	207
208	U	207	209	0	208
209	C	208	210	0	209
210	U	209	211	0	210
211	G	210	212	482	211
212	A	211	213	481	212
213	U	212	214	480	213
214	U	213	215	479	214
215	C	214	216	478	215
216	U	215	217	477	216
217	G	216	218	476	217
218	C	217	219	475	218
219	U	218	220	474	219
220	U	219	221	473	220
221	C	220	222	472	221
222	A	221	223	0	222
223	A	222	224	0	223
224	A	223	225	0	224
225	C	224	226	0	225
226	G	225	227	340	226
227	A	226	228	339	227
228	U	227	229	338	228
229	C	228	230	337	229
230	C	229	231	335	230
231	A	230	232	334	231
232	C	231	233	333	232
233	U	232	234	332	233
234	C	233	235	331	234
235	A	234	236	0	235
236	C	235	237	0	236
237	C	236	238	0	237
238	A	237	239	0	238
239	G	238	240	260	239
240	C	239	241	259	240
241	U	240	242	0	241
242	U	241	243	0	242
243	U	242	244	257	243
244	U	243	245	256	244
245	C	244	246	255	245
246	G	245	247	254	246
247	A	246	248	253	247
248	U	247	249	252	248
249	U	248	250	0	249
250	A	249	251	0	250
251	G	250	252	0	251
252	A	251	253	248	252
253	U	252	254	247	253
254	C	253	255	246	254
255	G	254	256	245	255
256	A	255	257	244	256
257	A	256	258	243	257
258	U	257	259	0	258
259	G	258	260	240	259
260	C	259	261	239	260
261	A	260	262	0	261
262	G	261	263	0	262
263	U	262	264	0	263
264	U	263	265	0	264
265	A	264	266	0	265
266	A	265	267	0	266
267	G	266	268	330	267
268	A	267	269	329	268
269	C	268	270	328	269
270	A	269	271	327	270
271	A	270	272	0	271
272	A	271	273	0	272
273	U	272	274	0	273
274	G	273	275	0	274
275	C	274	276	0	275
276	A	275	277	291	276
277	G	276	278	290	277
278	A	277	279	289	278
279	C	278	280	288	279
280	G	279	281	287	280
281	C	280	282	286	281
282	U	281	283	0	282
283	G	282	284	0	283
284	G	283	285	0	284
285	C	284	286	0	285
286	G	285	287	281	286
287	U	286	288	280	287
288	G	287	289	279	288
289	U	288	290	278	289
290	C	289	291	277	290
291	U	290	292	276	291
292	A	291	293	0	292
293	U	292	294	0	293
294	G	293	295	0	294
295	G	294	296	0	295
296	A	295	297	0	296
297	U	296	298	0	297
298	U	297	299	0	298
299	C	298	300	0	299
300	A	299	301	0	300
301	U	300	302	0	301
302	C	301	303	0	302
303	A	302	304	0	303
304	A	303	305	0	304
305	C	304	306	0	305
306	A	305	307	0	306
307	C	306	308	0	307
308	A	307	309	0	308
309	A	308	310	0	309
310	U	309	311	0	310
311	C	310	312	0	311
312	A	311	313	0	312
313	C	312	314	0	313
314	G	313	315	0	314
315	G	314	316	324	315
316	C	315	317	323	316
317	C	316	318	0	317
318	A	317	319	0	318
319	U	318	320	0	319
320	C	319	321	0	320
321	A	320	322	0	321
322	A	321	323	0	322
323	G	322	324	316	323
324	C	323	325	315	324
325	A	324	326	0	325
326	A	325	327	0	326
327	U	326	328	270	327
328	G	327	329	269	328
329	U	328	330	268	329
330	U	329	331	267	330
331	G	330	332	234	331
332	G	331	333	233	332
333	G	332	334	232	333
334	U	333	335	231	334
335	G	334	336	230	335
336	C	335	337	0	336
337	G	336	338	229	337
338	A	337	339	228	338
339	U	338	340	227	339
340	C	339	341	226	340
341	A	340	342	0	341
342	A	341	343	0	342
343	G	342	344	0	343
344	U	343	345	433	344
345	G	344	346	432	345
346	G	345	347	431	346
347	A	346	348	430	347
348	U	347	349	429	348
349	U	348	350	428	349
350	U	349	351	427	350
351	C	350	352	426	351
352	U	351	353	425	352
353	C	352	354	424	353
354	C	353	355	423	354
355	U	354	356	422	355
356	U	355	357	421	356
357	U	356	358	420	357
358	A	357	359	0	358
359	A	358	360	0	359
360	U	359	361	0	360
361	A	360	362	0	361
362	A	361	363	0	362
363	A	362	364	0	363
364	G	363	365	0	364
365	G	364	366	0	365
366	A	365	367	0	366
367	A	366	368	0	367
368	U	367	369	0	368
369	U	368	370	0	369
370	A	369	371	0	370
371	G	370	372	378	371
372	U	371	373	377	372
373	A	372	374	0	373
374	U	373	375	0	374
375	G	374	376	0	375
376	A	375	377	0	376
377	A	376	378	372	377
378	C	377	379	371	378
379	G	378	380	0	379
380	C	379	381	417	380
381	G	380	382	416	381
382	A	381	383	415	382
383	A	382	384	414	383
384	C	383	385	413	384
385	C	384	386	0	385
386	U	385	387	403	386
387	G	386	388	402	387
388	G	387	389	401	388
389	A	388	390	400	389
390	U	389	391	399	390
391	U	390	392	0	391
392	C	391	393	0	392
393	A	392	394	0	393
394	U	393	395	0	394
395	C	394	396	0	395
396	A	395	397	0	396
397	A	396	398	0	397
398	U	397	399	0	398
399	A	398	400	390	399
400	U	399	401	389	400
401	C	400	402	388	401
402	C	401	403	387	402
403	A	402	404	386	403
404	U	403	405	0	404
405	A	404	406	0	405
406	U	405	407	0	406
407	C	406	408	0	407
408	A	407	409	0	408
409	A	408	410	0	409
410	C	409	411	0	410
411	C	410	412	0	411
412	A	411	413	0	412
413	G	412	414	384	413
414	U	413	415	383	414
415	U	414	416	382	415
416	C	415	417	381	416
417	G	416	418	380	417
418	A	417	419	0	418
419	A	418	420	0	419
420	G	419	421	357	420
421	A	420	422	356	421
422	A	421	423	355	422
423	G	422	424	354	423
424	G	423	425	353	424
425	A	424	426	352	425
426	G	425	427	351	426
427	A	426	428	350	427
428	A	427	429	349	428
429	A	428	430	348	429
430	U	429	431	347	430
431	C	430	432	346	431
432	C	431	433	345	432
433	A	432	434	344	433
434	A	433	435	0	434
435	A	434	436	0	435
436	A	435	437	0	436
437	G	436	438	0	437
438	C	437	439	0	438
439	G	438	440	0	439
440	A	439	441	0	440
441	C	440	442	0	441
442	C	441	443	0	442
443	A	442	444	0	443
444	U	443	445	0	444
445	A	444	446	0	445
446	A	445	447	0	446
447	A	446	448	0	447
448	A	447	449	0	448
449	G	448	450	0	449
450	U	449	451	0	450
451	A	450	452	0	451
452	G	451	453	0	452
453	G	452	454	0	453
454	A	453	455	0	454
455	A	454	456	0	455
456	A	455	457	0	456
457	C	456	458	0	457
458	A	457	459	0	458
459	C	458	460	0	459
460	U	459	461	0	460
461	A	460	462	0	461
462	C	461	463	0	462
463	C	462	464	0	463
464	C	463	465	0	464
465	U	464	466	0	465
466	A	465	467	0	466
467	A	466	468	0	467
468	A	467	469	0	468
469	A	468	470	0	469
470	U	469	471	0	470
471	A	470	472	0	471
472	G	471	473	221	472
473	A	472	474	220	473
474	A	473	475	219	474
475	G	474	476	218	475
476	C	475	477	217	476
477	A	476	478	216	477
478	G	477	479	215	478
479	A	478	480	214	479
480	A	479	481	213	480
481	U	480	482	212	481
482	C	481	483	211	482
483	U	482	484	0	483
484	G	483	485	86	484
485	A	484	486	85	485
486	U	485	487	84	486
487	U	486	488	83	487
488	C	487	489	82	488
489	A	488	490	81	489
490	G	489	491	0	490
491	A	490	492	0	491
492	U	491	493	0	492
493	G	492	494	0	493
494	A	493	495	0	494
495	C	494	496	0	495
496	U	495	497	0	496
497	A	496	498	0	497
498	C	497	499	0	498
499	A	498	500	0	499
500	U	499	501	0	500
501	A	500	502	0	501
502	C	501	503	0	502
503	U	502	504	0	503
504	C	503	505	0	504
505	G	504	506	0	505
506	A	505	507	0	506
507	C	506	508	0	507
508	G	507	509	0	508
509	A	508	510	0	509
510	U	509	511	0	510
511	U	510	512	0	511
512	C	511	513	0	512
513	U	512	514	0	513
514	G	513	515	0	514
515	A	514	516	0	515
516	U	515	517	0	516
517	A	516	518	0	517
518	G	517	519	0	518
519	U	518	520	0	519
520	G	519	521	0	520
521	A	520	522	0	521
522	U	521	523	0	522
523	G	522	524	0	523
524	A	523	525	0	524
525	U	524	526	0	525
526	G	525	527	0	526
527	G	526	528	0	527
528	U	527	529	0	528
529	A	528	530	0	529
530	A	529	531	0	530
531	A	530	532	0	531
532	U	531	533	0	532
533	G	532	534	540	533
534	U	533	535	539	534
535	A	534	536	0	535
536	A	535	537	0	536
537	A	536	538	0	537
538	A	537	539	0	538
539	A	538	540	534	539
540	C	539	541	533	540
541	U	540	542	0	541
542	G	541	543	75	542
543	U	542	544	74	543
544	A	543	545	73	544
545	A	544	546	0	545
546	A	545	547	71	546
547	U	546	548	70	547
548	A	547	549	69	548
549	U	548	550	68	549
550	A	549	551	0	550
551	A	550	552	0	551
552	G	551	553	0	552
553	A	552	554	0	553
554	G	553	555	0	554
555	G	554	556	0	555
556	A	555	557	0	556
557	A	556	558	0	557
558	G	557	559	598	558
559	U	558	560	597	559
560	A	559	561	596	560
561	U	560	562	595	561
562	U	561	563	594	562
563	U	562	564	0	563
564	C	563	565	592	564
565	G	564	566	591	565
566	C	565	567	0	566
567	A	566	568	590	567
568	C	567	569	589	568
569	U	568	570	588	569
570	A	569	571	0	570
571	A	570	572	0	571
572	G	571	573	0	572
573	A	572	574	0	573
574	A	573	575	0	574
575	U	574	576	0	575
576	G	575	577	0	576
577	A	576	578	0	577
578	G	577	579	0	578
579	A	578	580	0	579
580	A	579	581	0	580
581	U	580	582	0	581
582	G	581	583	0	582
583	A	582	584	0	583
584	A	583	585	0	584
585	A	584	586	0	585
586	C	585	587	0	586
587	A	586	588	0	587
588	A	587	589	569	588
589	G	588	590	568	589
590	U	589	591	567	590
591	C	590	592	565	591
592	G	591	593	564	592
593	C	592	594	0	593
594	A	593	595	562	594
595	A	594	596	561	595
596	U	595	597	560	596
597	G	596	598	559	597
598	C	597	599	558	598
599	A	598	600	0	599
600	A	599	601	0	600
601	U	600	602	0	601
602	U	601	603	0	602
603	G	602	604	0	603
604	A	603	605	0	604
605	U	604	606	0	605
606	C	605	607	0	606
607	G	606	608	0	607
608	A	607	609	0	608
609	A	608	610	50	609
610	G	609	611	49	610
611	A	610	612	48	611
612	U	611	613	47	612
613	U	612	614	46	613
614	U	613	615	45	614
615	G	614	616	44	615
616	U	615	617	42	616
617	A	616	618	41	617
618	G	617	619	0	618
619	G	618	620	39	619
620	U	619	621	38	620
621	C	620	622	37	621
622	U	621	623	0	622
623	A	622	624	0	623
624	A	623	625	0	624
625	C	624	626	0	625
626	C	625	627	32	626
627	U	626	628	31	627
628	G	627	629	30	628
629	A	628	630	29	629
630	G	629	631	28	630
631	A	630	632	27	631
632	G	631	633	26	632
633	G	632	634	23	633
634	U	633	635	22	634
635	C	634	636	21	635
636	A	635	637	20	636
637	C	636	638	19	637
638	U	637	639	18	638
639	A	638	640	0	639
640	G	639	641	656	640
641	G	640	642	655	641
642	G	641	643	654	642
643	A	642	644	653	643
644	G	643	645	652	644
645	C	644	646	0	645
646	U	645	647	0	646
647	C	646	648	0	647
648	C	647	649	0	648
649	C	648	650	0	649
650	C	649	651	0	650
651	A	650	652	0	651
652	C	651	653	644	652
653	U	652	654	643	653
654	C	653	655	642	654
655	C	654	656	641	655
656	C	655	657	640	656
657	G	656	658	0	657
658	U	657	659	0	658
659	U	658	660	0	659
660	U	659	661	0	660
661	U	660	662	0	661
662	G	661	663	0	662
663	U	662	664	0	663
664	G	663	665	0	664
665	A	664	666	0	665
666	C	665	667	0	666
667	C	666	0	0	667
