# Supplementary material for: Protein-mediated RNA folding governs sequence-specific interactions between rotavirus genome segments
Source: eLife. 2017 Sep 18;6:e27453. doi: 10.7554/eLife.27453 (PMC5621836; doi:10.7554/eLife.27453)
Supplement: Figure 3—source data 1. [file elife-27453-fig3-data1.zip]

Archive with 14 entries (11 files):
- S11_RNA_alone_Alignments/
- S11_RNA_alone_Alignments/S1.txt
- S11_RNA_alone_Alignments/S10.txt
- __MACOSX/
- __MACOSX/S11_RNA_alone_Alignments/
- __MACOSX/S11_RNA_alone_Alignments/._S10.txt
- S11_RNA_alone_Alignments/S2.txt
- S11_RNA_alone_Alignments/S3.txt
- S11_RNA_alone_Alignments/S4.txt
- S11_RNA_alone_Alignments/S5.txt
- S11_RNA_alone_Alignments/S6.txt
- S11_RNA_alone_Alignments/S7.txt
- S11_RNA_alone_Alignments/S8.txt
- S11_RNA_alone_Alignments/S9.txt
