# Supplementary material for: Protein-mediated RNA folding governs sequence-specific interactions between rotavirus genome segments
Source: eLife. 2017 Sep 18;6:e27453. doi: 10.7554/eLife.27453 (PMC5621836; doi:10.7554/eLife.27453)
Supplement: Figure 3—source data 1. [file elife-27453-fig3-data1.zip › S11_RNA_alone_Alignments/S1.txt]

           1           0   0.0000000000000000     
           2           0   0.0000000000000000     
           3           0   0.0000000000000000     
           4           0   0.0000000000000000     
           5           0   0.0000000000000000     
           6           0   0.0000000000000000     
           7           0   0.0000000000000000     
           8           0   0.0000000000000000     
           9           0   0.0000000000000000     
          10           0   0.0000000000000000     
          11           0   0.0000000000000000     
          12           0   4.0190750182125708E-003
          13           0   1.3367558547519452E-002
          14           0   2.5905917135569539E-002
          15           0   4.6433036763110981E-002
          16           0   7.7419111053846135E-002
          17           0  0.11813030577076838     
          18           0  0.17090258687309368     
          19           0  0.23832975246546992     
          20           0  0.32319752155743525     
          21           0  0.42838527084232342     
          22           0  0.56499097776379359     
          23           0  0.73415855853574430     
          24           0  0.93669186213185707     
          25           0   1.1757498901329466     
          26           0   1.4539925434038146     
          27           0   1.7696467121547110     
          28           0   2.1505865866449030     
          29           0   2.5814596331476456     
          30           0   3.1087062807620969     
          31           0   3.7183167140123010     
          32           2   4.4073541275894552     
          33           4   5.1828434305046960     
          34           4   6.0562006698949356     
          35           6   7.0333311677081420     
          36           8   8.1157455777161687     
          37           8   9.3172003799618857     
          38           8   10.645523540943911     
          39           8   12.107277479490943     
          40           8   13.699451348938013     
          41           8   15.428274686044620     
          42          12   17.277589874934748     
          43          14   19.232868419951622     
          44          14   21.257216365560915     
          45          14   23.341267045833799     
          46          14   25.458654137314742     
          47          12   27.562250022881816     
          48          25   29.605746799270410     
          49          25   31.547681085579256     
          50          49   33.337951983596575     
          51          56   34.919190876326063     
          52          56   36.248799801679546     
          53          56   37.281014179444057     
          54          58   37.980633398678115     
          55          58   38.323941632570950     
          56          54   38.291450220283039     
          57          54   37.878757711703045     
          58          54   37.095885924316391     
          59          54   35.960918743512224     
          60          50   34.502871064081546     
          61          50   32.760262257778670     
          62          43   30.779246262989723     
          63          35   28.621097531887379     
          64          18   26.335479453574376     
          65          14   23.982489848792063     
          66          14   21.617339813970300     
          67           9   19.292018767333001     
          68           4   17.063706301449969     
          69           4   14.947529501709427     
          70           4   13.004195257267872     
          71           0   11.224506868630455     
          72           0   9.6589281575852759     
          73           0   8.3278710535590577     
          74           0   7.2326670608950856     
          75           0   6.3665647871601889     
          76           0   5.7242199933580364     
          77           0   5.2941950518165264     
          78           0   5.0556738031857558     
          79           0   4.9900712811638304     
          80           0   5.0769247456137601     
          81           0   5.2999166537860027     
          82           0   5.6223417907427509     
          83           8   6.0363740142149043     
          84           8   6.5182500472600617     
          85           8   7.0559731202573444     
          86           8   7.6063749531319660     
          87           8   8.1390636289113303     
          88          12   8.6472825325080365     
          89          12   9.1176730180230301     
          90          14   9.5297270017308104     
          91          14   9.8739971287677157     
          92          14   10.148317062579620     
          93          14   10.340336543269128     
          94          14   10.443539163219649     
          95          14   10.459592379805740     
          96          14   10.389474728573250     
          97          12   10.236035185641722     
          98          12   10.003829406059934     
          99          12   9.6989172652366680     
         100          12   9.3286323383766661     
         101          12   8.9013326328938902     
         102           8   8.4261404513195899     
         103           8   7.9164335535043469     
         104           8   7.3690580662137712     
         105           8   6.8081834589357069     
         106           8   6.2467796710032530     
         107           4   5.6990524195252119     
         108           2   5.1693589799768445     
         109           2   4.6653820866395153     
         110           2   4.2004079362546660     
         111           2   3.7796319159343708     
         112           2   3.4211641206850625     
         113           2   3.1451477844174942     
         114           0   2.9758999159094044     
         115           0   2.9019096859970168     
         116           0   2.9480034209509189     
         117           0   3.1220350892091107     
         118           0   3.4442995784821346     
         119           0   3.9628868619665698     
         120           0   4.6614245829417840     
         121           0   5.5609819354504459     
         122           0   6.6763226246161915     
         123           2   8.0294044380112819     
         124           2   9.6282328063196516     
         125           2   11.485573733419464     
         126           4   13.602889740030884     
         127           8   15.988936459152672     
         128           8   18.623905524711148     
         129          10   21.507920286063605     
         130          10   24.603282217723631     
         131          10   27.891879768302822     
         132          14   31.336285357360573     
         133          24   34.887337443206263     
         134          40   38.495151438523216     
         135          40   42.097144074722593     
         136          48   45.594248169135732     
         137          52   48.941295016359788     
         138          58   52.033167924274927     
         139          83   54.828330311694408     
         140          83   57.270424773418284     
         141          85   59.304909928617910     
         142          85   60.882522367869925     
         143          85   61.970567146236696     
         144          85   62.542416705958900     
         145          85   62.589534585452540     
         146          81   62.111727283045362     
         147          81   61.117922534136206     
         148          69   59.629012665303534     
         149          69   57.684757726075084     
         150          61   55.324066316322181     
         151          61   52.600016787767686     
         152          61   49.568559706594009     
         153          59   46.285333452607041     
         154          59   42.808232599119201     
         155          55   39.198641804874569     
         156          34   35.548420106308029     
         157          30   31.907308657381932     
         158           6   28.340946295864089     
         159           2   24.899308419038004     
         160           2   21.603484897826313     
         161           2   18.532631752562573     
         162           0   15.708635105624960     
         163           0   13.151302513433679     
         164           0   10.868423590173602     
         165           0   8.8598760727215478     
         166           0   7.1183789306891692     
         167           0   5.6359083014155926     
         168           0   4.3910931058339200     
         169           0   3.3764840022739726     
         170           0   2.5483375577696066     
         171           0   1.8949782127194623     
         172           0   1.3801572731977803     
         173           0  0.98336792279952601     
         174           0  0.68823395107207641     
         175           0  0.47417651612426348     
         176           0  0.33185701493289332     
         177           0  0.26991294944607591     
         178           0  0.24727931786810201     
         179           0  0.33772015064188687     
         180           0  0.46685730545721588     
         181           0  0.63295815752546514     
         182           0  0.84279680463081030     
         183           0   1.1030199252455160     
         184           0   1.4210387033241778     
         185           0   1.8058268923026957     
         186           0   2.2665208174073284     
         187           0   2.8119946366064825     
         188           2   3.4503363935475551     
         189           2   4.1882468487198832     
         190           2   5.0303977514215417     
         191           2   5.9787995920163208     
         192           2   7.0322386057075033     
         193           2   8.1802133649079263     
         194           2   9.3686242092065761     
         195           2   10.614356146434515     
         196           2   11.894792342310486     
         197           2   13.183058701316421     
         198           2   14.448840142605041     
         199          31   15.659487331206030     
         200          31   16.781357986921094     
         201          31   17.781315356802189     
         202          31   18.628291505730054     
         203          29   19.294815973836542     
         204          29   19.758411304267060     
         205          29   20.002765337748627     
         206          29   20.018604781631257     
         207          29   19.804213877552016     
         208          29   19.369319999463805     
         209          29   18.722320265399905     
         210          29   17.887279266048328     
         211          29   16.897934874179004     
         212          29   15.780500735282704     
         213          26   14.569824330046860     
         214           0   13.302433859255787     
         215           0   12.014903940548450     
         216           0   10.746046675893082     
         217           0   9.5256745857961818     
         218           0   8.3822595651382095     
         219           0   7.3431420339792304     
         220           0   6.3853858599976716     
         221           0   5.5722760351816198     
         222           0   4.9080225321591051     
         223           0   4.3924131148326042     
         224           0   4.0238926752380699     
         225           0   3.7913035427772575     
         226           0   3.6843840937727546     
         227           0   3.6907198926840676     
         228           2   3.7851744570545875     
         229           2   3.9600357595815221     
         230           2   4.1991072943645795     
         231           6   4.4862010854149705     
         232           6   4.8055329182088631     
         233           6   5.1420465805695654     
         234           6   5.4856887347713181     
         235           6   5.8531463406683599     
         236           8   6.1881255244458648     
         237           8   6.4838323807545200     
         238           8   6.7344303714618565     
         239          10   6.9390475655174892     
         240          10   7.0959096737677685     
         241          10   7.2014899567340374     
         242          10   7.2567547998750035     
         243          10   7.2645034390299283     
         244          10   7.2292872822299090     
         245          10   7.1534776585625490     
         246          10   7.0468295611166329     
         247          10   6.9173046220152550     
         248           4   6.7733293432187462     
         249           4   6.6206754288208307     
         250           4   6.4708326776083585     
         251           4   6.3307510169363574     
         252           4   6.2008861756170202     
         253           4   6.0925661744862634     
         254           4   6.0081420700746602     
         255           4   5.9484318550470476     
         256           4   5.9127717846150496     
         257           4   5.8927478306571333     
         258           4   5.8910978441199475     
         259           6   5.8958423687946171     
         260           8   5.9040337112015973     
         261           8   5.9132538642576833     
         262           8   5.9174213245322882     
         263           8   5.9108037872327852     
         264           8   5.8882277643317380     
         265           6   5.8452361843649507     
         266           6   5.7781958560476712     
         267           6   5.6843615007362320     
         268           6   5.5619057447169800     
         269           6   5.4179437311672514     
         270           6   5.2420603573903097     
         271           6   5.0358125514511753     
         272           6   4.8014591808801450     
         273           6   4.5419436440757464     
         274           6   4.2608556849289272     
         275           6   3.9623656462991304     
         276           6   3.6511262403853593     
         277           4   3.3321403409270203     
         278           4   3.0105977480024007     
         279           0   2.6916885722528141     
         280           0   2.3777320192580054     
         281           0   2.0741287866429778     
         282           0   1.7881632909133098     
         283           0   1.5227635889694924     
         284           0   1.2801371737734901     
         285           0   1.0617031107129689     
         286           0  0.87075172260618494     
         287           0  0.70366227210342047     
         288           0  0.55982685909942931     
         289           0  0.44177552736943010     
         290           0  0.34548877985650539     
         291           0  0.26937654985399939     
         292           0  0.21175416276402562     
         293           0  0.17097075106831183     
         294           0  0.14550902926402307     
         295           0  0.13405168747961282     
         296           0  0.13551299785119289     
         297           0  0.14903725872948104     
         298           0  0.17664122945838381     
         299           0  0.21434005646808141     
         300           0  0.26726605203511850     
         301           0  0.32820583306905171     
         302           0  0.39721852933892521     
         303           0  0.47408790499591924     
         304           0  0.55829990167373000     
         305           0  0.64903824132166288     
         306           0  0.74895587320981416     
         307           0  0.85437919510354143     
         308           0  0.96419162080866094     
         309           2   1.0809910131528251     
         310           2   1.2013372177581487     
         311           2   1.3246568861758596     
         312           2   1.4543955206126233     
         313           2   1.5957419769205166     
         314           2   1.7448065824066354     
         315           2   1.9035876764640738     
         316           2   2.0745761842346080     
         317           2   2.2606568721532248     
         318           2   2.4649626266790361     
         319           2   2.6906881408580174     
         320           2   2.9408732782119640     
         321           2   3.2181697345120353     
         322           2   3.5246071319481711     
         323           2   3.8613760870654059     
         324           2   4.2211348159127775     
         325           2   4.6075424417922539     
         326           4   5.0175358788141953     
         327           4   5.4354074632950216     
         328           4   5.8623873195536333     
         329           6   6.2903325056640726     
         330           6   6.7035605901899071     
         331           6   7.0978300693318728     
         332           8   7.4620685750763887     
         333          12   7.7852362615858128     
         334          12   8.0567928278278576     
         335          12   8.2671718199178610     
         336          12   8.4082354130961932     
         337          12   8.4736826047856830     
         338          12   8.4593852313502378     
         339          12   8.3673849690978557     
         340          12   8.1961903394194326     
         341          12   7.9496107298325107     
         342          12   7.6339662720526844     
         343          12   7.2578429010196670     
         344           8   6.8317305184850632     
         345           8   6.3675631076374932     
         346           8   5.8781866604926396     
         347           2   5.3741132315365689     
         348           2   4.8717623177431433     
         349           2   4.3830688731932632     
         350           0   3.9160674893813190     
         351           0   3.4833050997699648     
         352           0   3.0917036294689324     
         353           0   2.7434618472705203     
         354           0   2.4394776386209811     
         355           0   2.1872177947494702     
         356           0   1.9849583624213094     
         357           0   1.8295303384827666     
         358           0   1.7166156588575299     
         359           2   1.6410781212958254     
         360           2   1.5973027229029864     
         361           2   1.5795191864112081     
         362           2   1.5783341020088402     
         363           2   1.5908005346396896     
         364           2   1.6155237576638202     
         365           2   1.6547157268267605     
         366           2   1.6956072183052671     
         367           2   1.7400571598014234     
         368           2   1.8000655865467636     
         369           2   1.8604393436237177     
         370           2   1.9232408708422917     
         371           2   2.0013132248839982     
         372           2   2.1047390804453574     
         373           2   2.2326535812003652     
         374           2   2.3894954835499393     
         375           2   2.5905000117231438     
         376           2   2.8616808859904559     
         377           2   3.2019637363302027     
         378           2   3.6431648589919972     
         379           2   4.3486423600139652     
         380           2   5.2409706871027826     
         381           2   6.3557346786973188     
         382           0   8.6637685953951209     
         383           0   11.699526814591216     
         384           2   15.565048584463071     
         385           4   20.437853173575260     
         386           4   26.515535155600663     
         387           6   34.007994606754878     
         388          10   43.137126871257699     
         389          10   54.125174073839432     
         390          10   67.187087201652261     
         391          14   82.507270004749429     
         392          22   100.22238749252051     
         393          24   120.45001337343905     
         394          24   143.17369010935172     
         395          28   168.33303346817476     
         396          40   194.82974977906329     
         397          42   222.98632184163162     
         398          54   252.37731105094335     
         399         142   282.49503450193794     
         400         149   312.67262266756268     
         401         153   342.20913014640126     
         402         653   370.33536128850199     
         403         693   396.27506198778633     
         404         693   419.32307695902784     
         405         693   438.82675099683229     
         406         693   454.19992380919496     
         407         691   465.00955659324495     
         408         689   470.93664811204621     
         409         687   471.84476793826343     
         410         687   467.77259406901948     
         411         685   458.90750220411627     
         412         677   445.58424339730732     
         413         684   428.27996516336367     
         414         666   407.59271120284052     
         415         651   384.19069128938537     
         416         134   358.76398932924542     
         417         114   331.99617779316043     
         418         110   304.62138092914245     
         419         129   277.26262487918882     
         420         125   250.41023850668657     
         421         122   224.68126906762416     
         422         104   200.45824835593723     
         423          75   177.33997546842448     
         424          67   156.30623899576855     
         425          69   137.44708912416590     
         426          61   120.71165579108299     
         427          61   105.98796608824200     
         428          53   93.127964113745719     
         429          51   81.948901833626820     
         430          53   72.267715700537636     
         431          53   63.891060540849061     
         432          51   56.648407539021406     
         433          51   50.368927358360004     
         434          51   44.875557909858628     
         435          51   40.083515703888828     
         436          43   35.880613752547191     
         437          22   32.855319224941965     
         438          17   30.080983012066902     
         439           8   27.545681603834613     
         440          10   25.235701561397288     
         441           8   23.205659289318952     
         442          10   21.462717352173186     
         443           8   20.031650721334749     
         444           6   18.920608865904406     
         445           6   18.078825248839085     
         446           8   17.457151395357236     
         447           8   17.070240341911770     
         448           8   16.881868678747395     
         449           6   16.866854362873845     
         450          10   16.982323847620268     
         451          15   17.183999378992109     
         452          25   17.439383438326924     
         453          27   17.716310295062645     
         454          25   17.978145821328233     
         455          25   18.185601467910399     
         456          25   18.333612309329581     
         457          25   18.414366157861735     
         458          25   18.444007048053951     
         459          25   18.383805092595747     
         460          25   18.251744998987668     
         461          25   18.049487090013780     
         462          25   17.810575000250751     
         463          25   17.564592088168229     
         464          25   17.358025775788910     
         465          21   17.232581477425580     
         466           5   17.227709342010623     
         467           3   17.377855166617632     
         468           3   17.721196379091683     
         469           0   18.288560512543278     
         470           0   19.090506005159135     
         471           0   20.133887539695039     
         472           2   21.407845625828532     
         473           6   22.881601712693435     
         474          11   24.530422447910954     
         475          11   26.328938471339129     
         476          23   28.204428745808951     
         477          32   30.116460990796291     
         478          45   31.994503925649074     
         479          49   33.779088900122424     
         480          53   35.405051894325673     
         481          55   36.818125317820758     
         482          55   37.964798740279967     
         483          55   38.806836034373674     
         484          55   39.310193959869181     
         485          55   39.458469155335429     
         486          55   39.249794577724174     
         487          53   38.703086492500255     
         488          51   37.809172969923630     
         489          51   36.595878269374047     
         490          45   35.100651650040554     
         491          45   33.368314027694325     
         492          41   31.441694988590850     
         493          33   29.369107611215782     
         494          22   27.208107660950049     
         495          20   25.008883469703690     
         496           9   22.830270808158964     
         497          11   20.702535336482914     
         498           8   18.672721557640198     
         499           8   16.776866086241387     
         500           6   15.064517380925734     
         501           6   13.556409814686342     
         502           4   12.276570335960200     
         503           4   11.240278716433542     
         504           2   10.450978398634895     
         505           2   9.9124593977496591     
         506           2   9.6217674173477139     
         507           2   9.5816735501242523     
         508           2   9.7791402466910835     
         509           4   10.203423239523815     
         510           4   10.835708074825357     
         511           8   11.669608787506702     
         512           8   12.678440998913571     
         513           8   13.853930194423087     
         514          12   15.174458149820110     
         515          14   16.626597203251791     
         516          16   18.169829745771846     
         517          18   19.796893844065380     
         518          18   21.459501972327963     
         519          20   23.144448696557902     
         520          24   24.825370677599363     
         521          26   26.477433264553714     
         522          30   28.053696779278116     
         523          34   29.541213660804292     
         524          36   30.911280011530472     
         525          39   32.122759438228954     
         526          41   33.168064849816908     
         527          47   34.032743827661022     
         528          47   34.696047856849233     
         529          47   35.146229474685292     
         530          45   35.376439759916046     
         531          43   35.387470214602253     
         532          41   35.171415402334567     
         533          41   34.742715733829421     
         534          37   34.109381789926836     
         535          37   33.277496015362289     
         536          35   32.265825111610660     
         537          35   31.091924786460194     
         538          33   29.775577140505792     
         539          33   28.341128549642935     
         540          35   26.808303801737214     
         541          35   25.195208596840306     
         542          25   23.529013522853109     
         543          23   21.833924444173366     
         544          21   20.134342738878935     
         545           8   18.455895311540356     
         546           8   16.817387845488703     
         547          10   15.238386297598042     
         548           8   13.728459936894200     
         549           6   12.309012736968997     
         550           6   10.987256196937784     
         551           6   9.7700508708966858     
         552           4   8.6578490879984056     
         553           4   7.6486504583407324     
         554           4   6.7356772964052460     
         555           4   5.9193213062546173     
         556           4   5.1863161488420619     
         557           4   4.5326579818703392     
         558           4   3.9478085962481493     
         559           4   3.4276610063789654     
         560           4   2.9623175077719623     
         561           2   2.5434965358629062     
         562           0   2.1697329390157414     
         563           0   1.8499367497533761     
         564           0   1.5694199217500722     
         565           0   1.3230152774911432     
         566           0   1.1234336641872942     
         567           0  0.94726132160084697     
         568           0  0.79243399339087228     
         569           0  0.66532911377724357     
         570           0  0.56480139603317270     
         571           0  0.48698541580432814     
         572           0  0.43142366035971619     
         573           0  0.40003657478691274     
         574           0  0.38834974830540986     
         575           0  0.39537440868099227     
         576           0  0.41989005876353519     
         577           0  0.46047262960922036     
         578           0  0.51175947753220374     
         579           0  0.57429880494779462     
         580           0  0.64574012504330558     
         581           0  0.72352767323499412     
         582           0  0.80760803852495910     
         583           0  0.89433439213558752     
         584           2  0.97755725121853931     
         585           2   1.0548064005891036     
         586           2   1.1236529113395204     
         587           2   1.1818315906451544     
         588           2   1.2273600418581894     
         589           2   1.2586460429689630     
         590           2   1.2745756375920239     
         591           2   1.2745756375920239     
         592           2   1.2586460429689630     
         593           2   1.2273600418581894     
         594           2   1.1818315906451544     
         595           2   1.1236529113395202     
         596           2   1.0548064005891034     
         597           2  0.97755725121853931     
         598           0  0.89433439213558763     
         599           0  0.80760803852495922     
         600           0  0.71977214252239397     
         601           0  0.63303933804759815     
         602           0  0.55311017610322277     
         603           0  0.47927763056642642     
         604           0  0.41321743261299004     
         605           0  0.35363403304387181     
         606           0  0.30509195233059350     
         607           0  0.26819838186708983     
         608           0  0.24338019928004867     
         609           0  0.23090640675372942     
         610           0  0.23090640675372942     
         611           0  0.24338019928004867     
         612           0  0.26819838186708983     
         613           0  0.30509195233059339     
         614           0  0.35363403304387181     
         615           0  0.41321743261299010     
         616           0  0.47927763056642630     
         617           0  0.55311017610322266     
         618           0  0.63303933804759804     
         619           0  0.72352767323499412     
         620           0  0.81655329480806649     
         621           0  0.92159988754745303     
         622           2   1.0298212200426813     
         623           2   1.1443845414193732     
         624           2   1.2664966236586970     
         625           2   1.4020145437608174     
         626           2   1.5517678251733775     
         627           2   1.7167400459743576     
         628           2   1.9015243163147844     
         629           2   2.1115442897615480     
         630           2   2.3528548420344513     
         631           2   2.6318508389779538     
         632           2   2.9548945427136766     
         633           2   3.3241261622482545     
         634           2   3.7505853554419351     
         635           2   4.2350877266105185     
         636           0   4.7793016658995313     
         637           0   5.3789876227851936     
         638           0   6.0298633738659433     
         639           2   6.7323005846080326     
         640           2   7.4791892057394600     
         641           8   8.2578675185310981     
         642           8   9.0604590406241723     
         643          10   9.8654987048017979     
         644          12   10.666058325889891     
         645          16   11.445330758102097     
         646          18   12.193533966390595     
         647          18   12.899652667726066     
         648          18   13.554559787993522     
         649          18   14.156954252970550     
         650          18   14.698757625276087     
         651          18   15.178342486807782     
         652          18   15.596371931088761     
         653          16   15.951769730006143     
         654          18   16.251188472032073     
         655          18   16.499764604005133     
         656          18   16.695843423038323     
         657          16   16.852901531464056     
         658          14   16.972704057130425     
         659          16   17.056430673468810     
         660          18   17.107871465054981     
         661          18   17.133304607602259     
         662          20   17.126280019705334     
         663          18   17.097884875794801     
         664          18   17.044669677698668     
         665          16   16.966218814794285     
         666          16   16.858986606100267     
         667          16   16.725403125725492     
         668          16   16.566993338025252     
         669          19   16.382246647105930     
         670          19   16.170538054215157     
         671          19   15.919108381330284     
         672          19   15.637547041300383     
         673          17   15.326897800391286     
         674          17   14.991605621695376     
         675          17   14.620377016302267     
         676          13   14.224332068585268     
         677          13   13.805565303378756     
         678          13   13.368717520309186     
         679          11   12.914659156691860     
         680          11   12.438726764364326     
         681          11   11.942930379051793     
         682          11   11.431244240280124     
         683          11   10.900985595961403     
         684          11   10.358258246746212     
         685          11   9.7995282224814453     
         686          11   9.2281360855428982     
         687          11   8.6419544745720795     
         688          11   8.0434137244574870     
         689          11   7.4358638346383810     
         690          11   6.8195879855168053     
         691           4   6.2049547461922820     
         692           4   5.5974800627861985     
         693           4   5.0031894530465211     
         694           4   4.4309648224183196     
         695           0   3.8833743523272677     
         696           0   3.3661744484006499     
         697           0   2.8896107939637736     
         698           0   2.4505524290976068     
         699           0   2.0520309854703744     
         700           0   1.6983660076301237     
         701           0   1.3863926467939922     
         702           0   1.1154252777095357     
         703           0  0.88369091613685791     
         704           0  0.68855522230019162     
         705           0  0.52676447496289625     
         706           0  0.39468414336069491     
         707           0  0.28851802109279634     
         708           0  0.20449622395295741     
         709           0  0.13902504778889263     
         710           0   8.8796158085050689E-002
         711           0   5.0856399949640134E-002
         712           0   3.1997806548129608E-002
         713           0   1.7890512566214732E-002
         714           0   7.5110614252004932E-003
         715           0   0.0000000000000000     
         716           0   0.0000000000000000     
         717           0   0.0000000000000000     
         718           0   0.0000000000000000     
         719           0   0.0000000000000000     
         720           0   0.0000000000000000     
         721           0   0.0000000000000000     
         722           0   0.0000000000000000     
         723           0   0.0000000000000000     
         724           0   0.0000000000000000     
         725           0   0.0000000000000000     
         726           0   0.0000000000000000     
         727           0   0.0000000000000000     
         728           0   0.0000000000000000     
         729           0   0.0000000000000000     
         730           0   0.0000000000000000     
         731           0   0.0000000000000000     
         732           0   0.0000000000000000     
         733           0   0.0000000000000000     
         734           0   0.0000000000000000     
         735           0   0.0000000000000000     
         736           0   0.0000000000000000     
         737           0   3.7555307126002466E-003
         738           0   1.2700786995707612E-002
         739           0   2.4944159557172170E-002
         740           0   4.1427103248884871E-002
         741           0   6.3254100270294988E-002
         742           0   9.9195287119683853E-002
         743           0  0.14599886921208849     
         744           0  0.20600749838545798     
         745           0  0.28551833741596971     
         746           0  0.38487397107050680     
         747           0  0.50718577857334646     
         748           0  0.65553437097175071     
         749           0  0.83281710658057118     
         750           0   1.0415761801335179     
         751           0   1.2838168016480764     
         752           0   1.5608275801962750     
         753           0   1.8730169932288965     
         754           0   2.2160248872775643     
         755           0   2.5942216708930737     
         756           0   3.0020148713910304     
         757           2   3.4353763397157571     
         758           4   3.8892706553065670     
         759           4   4.3578218835691676     
         760           4   4.8345374896478646     
         761           4   5.3125759040518661     
         762           8   5.7850400151855714     
         763           8   6.2452762049748065     
         764           8   6.6834022509846953     
         765          10   7.0963876628677678     
         766          10   7.4756659343083118     
         767          10   7.8160119397692860     
         768          10   8.1166083502943991     
         769          10   8.3673735386835357     
         770          10   8.5712373153652113     
         771          10   8.7301447377830126     
         772          10   8.8404497623712111     
         773          10   8.9016348194664996     
         774           8   8.9135640401262943     
         775          10   8.8764497027719322     
         776          10   8.7908651663675581     
         777          10   8.6578028080086451     
         778          10   8.4760947635795727     
         779          10   8.2486742405204527     
         780          10   7.9816675997877606     
         781          10   7.6783882834932253     
         782          10   7.3431182272334468     
         783          10   6.9757274698735996     
         784           8   6.5892117430609209     
         785           8   6.1898352829480849     
         786           6   5.7817124736037169     
         787           4   5.3753256320138938     
         788           4   4.9773573845715466     
         789           0   4.5978689683134908     
         790           0   4.2401648234722362     
         791           2   3.9056156830592443     
         792           2   3.6006443268936130     
         793           2   3.3278011511772085     
         794           2   3.0884142165191188     
         795           2   2.8853141426219784     
         796           2   2.7114549814253670     
         797           2   2.5687372350910280     
         798           2   2.4546095194625694     
         799           2   2.3660231864688659     
         800           2   2.2996258764810809     
         801           2   2.2519380587172617     
         802           2   2.2195051501876737     
         803           2   2.1952661653833068     
         804           2   2.1784820449529545     
         805           2   2.1686502945980184     
         806           2   2.1593996778139193     
         807           2   2.1510321097946914     
         808           2   2.1406462077895103     
         809           4   2.1231780561149982     
         810           4   2.1028581523419079     
         811           2   2.0718456288741161     
         812           2   2.0272655294655886     
         813           2   1.9725603843554032     
         814           2   1.9076842842906256     
         815           2   1.8328755392657532     
         816           2   1.7486635425879431     
         817           2   1.6558645723078882     
         818           2   1.5555658749272410     
         819           2   1.4490976426802729     
         820           2   1.3379929678076017     
         821           2   1.2239365686222867     
         822           2   1.1087039973818058     
         823           0  0.99409405272605067     
         824           0  0.88185806977182457     
         825           0  0.77363046792140233     
         826           0  0.67086523834307310     
         827           0  0.57478284536544255     
         828           0  0.48633127755738370     
         829           0  0.40616378562203259     
         830           0  0.33196136378165203     
         831           0  0.26726605203511855     
         832           0  0.21434005646808146     
         833           0  0.16913016803318334     
         834           0  0.13114674616326635     
         835           0   9.9759660590463053E-002
         836           0   7.4250031246865314E-002
         837           0   5.3858325399008429E-002
         838           0   3.7825900295474911E-002
         839           0   2.5428199974820067E-002
         840           0   1.5998903274064804E-002
         841           0   8.9452562831073661E-003
         842           0   3.7555307126002466E-003
         843           0   0.0000000000000000     
         844           0   0.0000000000000000     
         845           0   3.7555307126002466E-003
         846           0   1.6456317708307858E-002
         847           0   3.7644946552879789E-002
         848           0   7.7637854943857790E-002
         849           0  0.13527250308110220     
         850           0  0.21188029207008011     
         851           0  0.31207608553888216     
         852           0  0.48233478718304967     
         853           0  0.70271479419773886     
         854           0  0.98377967610449624     
         855           0   1.3369863514389897     
         856           0   1.7743611353349509     
         857           0   2.3080568232592795     
         858           0   2.9497969286650934     
         859           0   3.7102252758113519     
         860           0   4.5981920000426957     
         861           0   5.6087526269780845     
         862           0   6.7406972313027262     
         863           0   7.9989545688684203     
         864           0   9.3756584173243116     
         865           2   10.857907447085624     
         866           6   12.386478942636543     
         867           8   13.964327183110775     
         868          14   15.560145342805882     
         869          16   17.134947555962381     
         870          16   18.653151508924978     
         871          16   20.075259429246913     
         872          38   21.358458964121247     
         873          38   22.468223730415424     
         874          38   23.371230222217665     
         875          38   24.039637601319942     
         876          38   24.452460351673082     
         877          38   24.596617429720609     
         878          38   24.467589403616902     
         879          38   24.069640997494599     
         880          38   23.415595395120114     
         881          32   22.526176379042020     
         882          26   21.428962669391719     
         883          26   20.157023622565141     
         884          26   18.751080507133775     
         885          26   17.277995696208112     
         886           4   15.756524236710218     
         887           4   14.227081464031350     
         888           4   12.734031665495442     
         889           2   11.309306276636281     
         890           2   9.9928360592453824     
         891           2   8.8148343261483078     
         892           0   7.7966895550607571     
         893           0   6.9287768925668365     
         894           0   6.2575705524080769     
         895           0   5.7863078688009404     
         896           0   5.5137527095160683     
         897           0   5.4344215598246670     
         898           0   5.5351350964424855     
         899           0   5.7902046172437114     
         900           0   6.1886183947574711     
         901           0   6.7117351623261667     
         902           0   7.3324530502277794     
         903           0   8.0295713967380884     
         904           2   8.7650925118168406     
         905          18   9.5113165121307510     
         906          18   10.240490784292911     
         907          18   10.951410760088795     
         908          18   11.583174975326338     
         909          18   12.115515695223895     
         910          18   12.537500824044423     
         911          18   12.829656339990418     
         912          18   12.983232553997208     
         913          20   12.996848771342650     
         914          20   12.871593959599696     
         915          20   12.618470666543741     
         916          20   12.243500142717002     
         917          20   11.762189872666307     
         918          18   11.227289475027613     
         919          10   10.646952860033377     
         920           8   10.069843329639616     
         921           8   9.5276887664090815     
         922           2   9.0828457666386999     
         923           2   8.7483057640430140     
         924           2   8.5793681214801119     
         925           2   8.6002452181107270     
         926           2   8.8319305503197203     
         927           0   9.3422355380392137     
         928           0   10.163564302938456     
         929           0   11.320627118288812     
         930           2   12.835226599567987     
         931           2   14.722225195412520     
         932           2   16.965730127394824     
         933           2   19.576978438561575     
         934           4   22.511577769505358     
         935           8   25.762725201068829     
         936           8   29.285858992972749     
         937           8   33.027796063583949     
         938          26   36.910209437381127     
         939          30   40.824628314992225     
         940          44   44.710448051498183     
         941          54   48.483871200406675     
         942          76   52.041110926163846     
         943          78   55.310204964139963     
         944          88   58.197793870535158     
         945          88   60.629967717095823     
         946          88   62.544001243740269     
         947          90   63.887118609777971     
         948          92   64.630920178736687     
         949          92   64.754978038729632     
         950          92   64.259874039632948     
         951          92   63.164345044627986     
         952          80   61.503404037266229     
         953          80   59.329585507730130     
         954          66   56.705898052515529     
         955          66   53.703392039965429     
         956          64   50.398106635951130     
         957          62   46.881957041584826     
         958          52   43.237215444893160     
         959          24   39.560461973633409     
         960          12   35.936358496838828     
         961          12   32.427502010676243     
         962           6   29.110629488042360     
         963           6   26.028182233306129     
         964           6   23.258467036524170     
         965           6   20.820876617979863     
         966           6   18.751147615963031     
         967           4   17.056084501915262     
         968           4   15.722708427073846     
         969           4   14.748718138479546     
         970           4   14.115114737041617     
         971           6   13.795551962158600     
         972           6   13.758747649811541     
         973           8   13.963321735445119     
         974          10   14.365157949608857     
         975          12   14.943415869855409     
         976          12   15.633456374913344     
         977          12   16.399499255432332     
         978          10   17.203275710751342     
         979          28   18.019424412570299     
         980          28   18.835824791691763     
         981          28   19.592427791318883     
         982          28   20.248084653486718     
         983          28   20.795768815620306     
         984          28   21.214186392558023     
         985          28   21.482669860178444     
         986          28   21.605671479807963     
         987          28   21.587229575337233     
         988          24   21.431448008280512     
         989          26   21.141930675936081     
         990          26   20.731991740606144     
         991          26   20.214027679988867     
         992          26   19.598770836846665     
         993          14   18.903401527296367     
         994          14   18.138416578265613     
         995          14   17.317040209540313     
         996          14   16.451200174385413     
         997          14   15.554095396600289     
         998          14   14.634097758234386     
         999          14   13.701298242501105     
        1000          14   12.734848176636968     
        1001          14   11.772459484745625     
        1002          14   10.818360912714281     
        1003          14   9.8772505789424461     
        1004          14   8.9543680246795585     
        1005           6   8.0554671389010011     
        1006           4   7.1866859882720258     
        1007           4   6.3543244099904053     
        1008           2   5.5645531788441147     
        1009           0   4.8284337042205330     
        1010           0   4.1412792226194446     
        1011           0   3.5108721438691415     
        1012           0   2.9399131888861265     
        1013           0   2.4296578478791746     
        1014           0   1.9959327122422887     
        1015           0   1.6162850910087918     
        1016           0   1.2891890377904187     
        1017           0   1.0117914970283186     
        1018           0  0.78023001007918913     
        1019           0  0.58996024703934880     
        1020           0  0.43606833333463746     
        1021           0  0.31354839203208357     
        1022           0  0.21753216971695308     
        1023           0  0.14346415410097760     
        1024           0   8.7221479403803343E-002
        1025           0   4.5182633961485114E-002
        1026           0   7.7521589533575616E-002
        1027           0  0.13793437495921074     
        1028           0  0.23149570726210775     
        1029           0  0.37245111735578879     
        1030           0  0.56720755068952855     
        1031           0  0.82038781839217512     
        1032           0   1.1441816409752943     
        1033           0   1.5515735742312611     
        1034           0   2.0558470286260855     
        1035           0   2.6699404009477692     
        1036           0   3.4056768891441984     
        1037           0   4.2729080494418383     
        1038           0   5.2786288016644383     
        1039           0   6.4298912744620171     
        1040           0   7.6706764898569437     
        1041           0   9.0278601862549266     
        1042           0   10.484709729384017     
        1043           0   12.018330136613482     
        1044           0   13.596341283700877     
        1045           0   15.191318522388862     
        1046          28   16.755869334370384     
        1047          28   18.251621952103825     
        1048          30   19.640556819989609     
        1049          34   20.887223471530579     
        1050          36   21.953519250246579     
        1051          36   22.809324292334992     
        1052          36   23.431383455322276     
        1053          36   23.804494007616984     
        1054          36   23.937267669132243     
        1055          36   23.823046009176124     
        1056          36   23.482462637125874     
        1057          36   22.936117436499526     
        1058          36   22.318268356302802     
        1059          38   21.598575237758908     
        1060          10   20.829246472048119     
        1061          10   20.067037014548998     
        1062          10   19.371245785174143     
        1063          10   18.797845216337617     
        1064           8   18.407149934154727     
        1065          10   18.252836309750478     
        1066           6   18.382529457502265     
        1067           4   18.794677733030742     
        1068           4   19.562623660406700     
        1069           6   20.696021675665843     
        1070           6   22.200347703898760     
        1071           6   24.068947770128837     
        1072           6   26.281052896347497     
        1073           6   28.799844865345239     
        1074          14   31.577275600748887     
        1075          14   34.555800034795801     
        1076          18   37.670715028245390     
        1077          20   40.852984467951785     
        1078          77   43.925346654012941     
        1079          77   46.882027232239061     
        1080          77   49.636157078589335     
        1081          77   52.165523307051544     
        1082          77   54.357673696395715     
        1083          75   56.161188330602378     
        1084          75   57.534416682912173     
        1085          75   58.448942627408151     
        1086          75   58.878420050709025     
        1087          73   58.822543138647319     
        1088          69   58.278195139354509     
        1089          65   57.253613551058521     
        1090          65   55.767530364346335     
        1091          65   53.853679416390982     
        1092          65   51.557848388700954     
        1093          65   48.924993375481868     
        1094          65   46.013672962706949     
        1095          65   42.868047484698891     
        1096          65   39.570489538124086     
        1097          65   36.189373703189190     
        1098           8   32.791283243666889     
        1099           6   29.382401563794957     
        1100           0   26.126580046540983     
        1101           0   23.076907234631950     
        1102           0   20.280211891610392     
        1103           0   17.786077870233846     
        1104           0   15.625672018068954     
        1105           0   13.819610430216242     
        1106           0   12.382053005547327     
        1107           0   11.317079086309104     
        1108           0   10.618186997512069     
        1109           0   10.275586502610125     
        1110           0   10.266095363197218     
        1111           0   10.555420464760692     
        1112           4   11.111722184463147     
        1113           6   11.899495757527557     
        1114          10   12.869628836991813     
        1115          10   13.982615113557857     
        1116          12   15.191587563702502     
        1117          17   16.463174873862730     
        1118          17   17.757256651955391     
        1119          23   19.108206233573252     
        1120          27   20.386740115426321     
        1121          29   21.558294954114913     
        1122          29   22.593575612770408     
        1123          33   23.474051907147839     
        1124          33   24.181908410716943     
        1125          33   24.703271615462508     
        1126          33   25.028621330762032     
        1127          33   25.145540120193917     
        1128          31   25.058485527171825     
        1129          31   24.771090983026934     
        1130          31   24.291315797464414     
        1131          31   23.631122442583273     
        1132          31   22.806040989511811     
        1133          31   21.829290912009281     
        1134          25   20.726139132076174     
        1135          21   19.517024283007220     
        1136          15   18.232146971011332     
        1137          15   16.892131057662372     
        1138          15   15.516935312953573     
        1139          13   14.137374193833290     
        1140          13   12.765625856310605     
        1141           6   11.425184117895284     
        1142           4   10.135862615614364     
        1143           4   8.9138542295682015     
        1144           4   7.7638183802404157     
        1145           4   6.7001581961122527     
        1146           4   5.7273362016398872     
        1147           0   4.8474694289103910     
        1148           0   4.0605008996517018     
        1149           0   3.3671123136446157     
        1150           0   2.7601908551924312     
        1151           0   2.2349859191804047     
        1152           0   1.7856877961652309     
        1153           0   1.4057547568329556     
        1154           0   1.0882191666625927     
        1155           0  0.83398106632625268     
        1156           0  0.63092799264339838     
        1157           0  0.47403019255681916     
        1158           0  0.34747338447317977     
        1159           0  0.25245991751476710     
        1160           0  0.18400756069559990     
        1161           0  0.14673712855951504     
        1162           0  0.15565199225290302     
        1163           0  0.19137298534747638     
        1164           0  0.26057656909256216     
        1165           0  0.38487975706403393     
        1166           0  0.55569847393659377     
        1167           0  0.78175333417555803     
        1168           0   1.0781953592484956     
        1169           0   1.4486610181246400     
        1170           0   1.9045265816930745     
        1171           0   2.4568690998026730     
        1172           0   3.1158376318553804     
        1173           0   3.8993432046689729     
        1174           0   4.8077530346466082     
        1175           0   5.8452648953898398     
        1176           0   7.0069970209676518     
        1177           0   8.3045507544345458     
        1178           0   9.7230132825413236     
        1179           3   11.213865524322363     
        1180           3   12.781775699754313     
        1181           9   14.406645125885506     
        1182          17   16.062184330429396     
        1183          17   17.719475973803362     
        1184          21   19.348037757019391     
        1185          33   20.909485222655128     
        1186          33   22.378413203823754     
        1187          33   23.720297805321483     
        1188          33   24.912685497274300     
        1189          33   25.932912459821338     
        1190          33   26.762896073743462     
        1191          33   27.382211289411263     
        1192          33   27.788132628593875     
        1193          38   27.978138611669774     
        1194          38   27.947682800729282     
        1195          38   27.709595122015440     
        1196          35   27.275978990287491     
        1197          41   26.662940945889876     
        1198          41   25.889850918056354     
        1199          21   24.978516631304363     
        1200          19   23.944549705990656     
        1201          19   22.819562226392623     
        1202          19   21.614982193465224     
        1203          19   20.355211702353213     
        1204          19   19.073932556796130     
        1205          15   17.782826062908430     
        1206          15   16.487818264868892     
        1207          12   15.222108389053746     
        1208          12   13.994555236850729     
        1209          12   12.812210109443088     
        1210          12   11.680422217469076     
        1211           8   10.603019526801228     
        1212           8   9.5825333794482770     
        1213           8   8.6204376068534074     
        1214           4   7.7106955451435137     
        1215           4   6.8620140913579748     
        1216           4   6.0734045662750091     
        1217           4   5.3476793364860749     
        1218           4   4.6702600344912089     
        1219           4   4.0504265264265795     
        1220           2   3.5129027977894238     
        1221           2   3.0235571115384619     
        1222           0   2.5789553134199221     
        1223           0   2.1787044267876312     
        1224           0   1.8217700590673389     
        1225           0   1.5065541738667927     
        1226           0   1.2363228488534315     
        1227           0   1.0016502005083419     
        1228           0  0.80419903872019027     
        1229           0  0.63608820269429778     
        1230           0  0.49476368144314253     
        1231           0  0.37748460917947740     
        1232           0  0.28678034118986118     
        1233           0  0.21290783883533218     
        1234           0  0.15361798598947149     
        1235           0  0.11207593154234022     
        1236           0   7.9286525373828493E-002
        1237           0   5.3824803569539718E-002
        1238           0   3.4373456257927433E-002
        1239           0   1.9754433986665050E-002
        1240           0   8.9452562831073661E-003
        1241           0   3.7555307126002466E-003
        1242           0   0.0000000000000000     
        1243           0   0.0000000000000000     
        1244           0   0.0000000000000000     
        1245           0   0.0000000000000000     
        1246           0   0.0000000000000000     
        1247           0   0.0000000000000000     
        1248           0   0.0000000000000000     
        1249           0   0.0000000000000000     
        1250           0   0.0000000000000000     
        1251           0   0.0000000000000000     
        1252           0   0.0000000000000000     
        1253           0   0.0000000000000000     
        1254           0   0.0000000000000000     
        1255           0   0.0000000000000000     
        1256           0   0.0000000000000000     
        1257           0   0.0000000000000000     
        1258           0   0.0000000000000000     
        1259           0   0.0000000000000000     
        1260           0   3.7555307126002466E-003
        1261           0   8.9452562831073661E-003
        1262           0   1.5998903274064807E-002
        1263           0   2.5428199974820067E-002
        1264           0   3.7825900295474918E-002
        1265           0   5.3858325399008429E-002
        1266           0   7.4250031246865300E-002
        1267           0   9.9759660590463040E-002
        1268           0  0.13114674616326635     
        1269           0  0.16913016803318334     
        1270           0  0.21434005646808141     
        1271           0  0.26726605203511850     
        1272           0  0.32820583306905171     
        1273           0  0.39721852933892521     
        1274           0  0.47408790499591924     
        1275           0  0.55829990167373000     
        1276           0  0.64903824132166288     
        1277           0  0.74520034249721401     
        1278           0  0.84543393882043394     
        1279           0  0.94819271753459600     
        1280           2   1.0518072824654048     
        1281           2   1.1545660611795667     
        1282           2   1.2547996575027869     
        1283           2   1.3472062279657375     
        1284           2   1.4327548420431635     
        1285           2   1.5099131917300168     
        1286           2   1.5773532706862556     
        1287           2   1.6339682666354740     
        1288           2   1.6788756225658736     
        1289           2   1.7114099122850537     
        1290           2   1.7311101713763544     
        1291           2   1.7377065076734679     
        1292           2   1.7311101713763544     
        1293           2   1.7114099122850537     
        1294           2   1.6788756225658736     
        1295           2   1.6339682666354740     
        1296           2   1.5773532706862554     
        1297           2   1.5099131917300166     
        1298           2   1.4327548420431635     
        1299           2   1.3472062279657375     
        1300           2   1.2547996575027867     
        1301           2   1.1545660611795665     
        1302           2   1.0518072824654048     
        1303           0  0.94819271753459600     
        1304           0  0.84543393882043416     
        1305           0  0.74520034249721401     
        1306           0  0.64903824132166288     
        1307           0  0.55829990167372989     
        1308           0  0.47408790499591913     
        1309           0  0.39721852933892521     
        1310           0  0.32820583306905171     
        1311           0  0.26726605203511855     
        1312           0  0.21434005646808146     
        1313           0  0.16913016803318334     
        1314           0  0.13114674616326635     
        1315           0   9.9759660590463053E-002
        1316           0   7.4250031246865314E-002
        1317           0   5.3858325399008429E-002
        1318           0   3.7825900295474911E-002
        1319           0   2.5428199974820067E-002
        1320           0   1.5998903274064804E-002
        1321           0   8.9452562831073661E-003
        1322           0   3.7555307126002466E-003
        1323           0   0.0000000000000000     
        1324           0   0.0000000000000000     
        1325           0   0.0000000000000000     
        1326           0   0.0000000000000000     
        1327           0   0.0000000000000000     
        1328           0   0.0000000000000000     
        1329           0   0.0000000000000000     
        1330           0   0.0000000000000000     
        1331           0   0.0000000000000000     
        1332           0   0.0000000000000000     
        1333           0   0.0000000000000000     
        1334           0   0.0000000000000000     
        1335           0   0.0000000000000000     
        1336           0   0.0000000000000000     
        1337           0   0.0000000000000000     
        1338           0   0.0000000000000000     
        1339           0   0.0000000000000000     
        1340           0   0.0000000000000000     
        1341           0   0.0000000000000000     
        1342           0   0.0000000000000000     
        1343           0   0.0000000000000000     
        1344           0   0.0000000000000000     
        1345           0   0.0000000000000000     
        1346           0   0.0000000000000000     
        1347           0   0.0000000000000000     
        1348           0   0.0000000000000000     
        1349           0   0.0000000000000000     
        1350           0   0.0000000000000000     
        1351           0   0.0000000000000000     
        1352           0   0.0000000000000000     
        1353           0   0.0000000000000000     
        1354           0   0.0000000000000000     
        1355           0   0.0000000000000000     
        1356           0   0.0000000000000000     
        1357           0   0.0000000000000000     
        1358           0   0.0000000000000000     
        1359           0   0.0000000000000000     
        1360           0   0.0000000000000000     
        1361           0   0.0000000000000000     
        1362           0   0.0000000000000000     
        1363           0   0.0000000000000000     
        1364           0   0.0000000000000000     
        1365           0   0.0000000000000000     
        1366           0   0.0000000000000000     
        1367           0   0.0000000000000000     
        1368           0   0.0000000000000000     
        1369           0   0.0000000000000000     
        1370           0   0.0000000000000000     
        1371           0   0.0000000000000000     
        1372           0   0.0000000000000000     
        1373           0   0.0000000000000000     
        1374           0   0.0000000000000000     
        1375           0   0.0000000000000000     
        1376           0   0.0000000000000000     
        1377           0   7.5110614252004932E-003
        1378           0   1.7890512566214732E-002
        1379           0   3.1997806548129615E-002
        1380           0   5.4611930662240384E-002
        1381           0   8.4597056874057192E-002
        1382           0  0.13122661549728215     
        1383           0  0.19181877503476544     
        1384           0  0.26934302802453058     
        1385           0  0.36700821767518121     
        1386           0  0.48816216790418193     
        1387           0  0.63615642432464292     
        1388           0  0.81417891272723408     
        1389           0   1.0325722167774134     
        1390           0   1.2889611200386790     
        1391           0   1.5857000046414531     
        1392           0   1.9243421493023147     
        1393           0   2.3054789166434380     
        1394           0   2.7248613762138678     
        1395           0   3.1831596442030716     
        1396           0   3.6771199042895546     
        1397           4   4.1910134109893953     
        1398           4   4.7262412107444627     
        1399           4   5.2750177952495569     
        1400           6   5.8285961503618609     
        1401           6   6.3775259975625165     
        1402          10   6.9119537487593190     
        1403          10   7.4144413091524797     
        1404          10   7.8762224690229159     
        1405          10   8.2897306375776942     
        1406          10   8.6454505989795791     
        1407          10   8.9349071992046749     
        1408          10   9.1509602198349285     
        1409          14   9.2880677323700773     
        1410          14   9.3425066059957569     
        1411          14   9.3125385947061652     
        1412          14   9.1985109940376457     
        1413          14   9.0028825506605781     
        1414          12   8.7301682663847409     
        1415          12   8.3868008701526477     
        1416          12   7.9809117198103880     
        1417           6   7.5220392466594399     
        1418           6   7.0154322406227463     
        1419           6   6.4792988748434110     
        1420           6   5.9247103220950779     
        1421           6   5.3600069353460347     
        1422           6   4.8029658613521224     
        1423           2   4.2591724982171453     
        1424           0   3.7421006213820243     
        1425           0   3.2593502293827283     
        1426           0   2.8173129488574125     
        1427           0   2.4210722931438071     
        1428           0   2.0743715707750492     
        1429           0   1.7796395375779626     
        1430           0   1.5327148959461740     
        1431           0   1.3405887308068285     
        1432           0   1.2018393466420785     
        1433           0   1.1142466316747086     
        1434           0   1.0748922552860809     
        1435           0   1.0829261986014918     
        1436           0   1.1270772188442384     
        1437           0   1.2054092324314236     
        1438           0   1.3208493657112859     
        1439           0   1.4574926840891715     
        1440           0   1.6102343875451226     
        1441           0   1.7699022160837004     
        1442           2   1.9332610301783359     
        1443           4   2.0943703104930433     
        1444           4   2.2527907725442669     
        1445           4   2.3988053478524667     
        1446           4   2.5244634751375195     
        1447           4   2.6260961100483686     
        1448           4   2.7007280720056421     
        1449           4   2.7462103620898328     
        1450           4   2.7613100418667282     
        1451           4   2.7457539333549899     
        1452           4   2.7002254821419553     
        1453           4   2.6263169102372861     
        1454           4   2.5264411250869125     
        1455           4   2.4224873391951594     
        1456           2   2.3065107406305305     
        1457           2   2.1847059881746129     
        1458           2   2.0638868996038062     
        1459           2   1.9513067007297198     
        1460           2   1.8544546515770051     
        1461           0   1.7808299917691341     
        1462           0   1.7376952403990742     
        1463           0   1.7291399063825974     
        1464           0   1.7619551335226982     
        1465           0   1.8443402404822191     
        1466           0   1.9795483332046957     
        1467           0   2.1693944408474506     
        1468           0   2.4140581403541419     
        1469           0   2.7025667814800802     
        1470           0   3.0373347495279717     
        1471           0   3.4121500167518111     
        1472           0   3.8096173319056050     
        1473           0   4.2260003665202426     
        1474           0   4.6495158035202699     
        1475          10   5.0674546903844195     
        1476          10   5.4666923039784638     
        1477          10   5.8369138085830663     
        1478          10   6.1623571984656325     
        1479          10   6.4321964552681008     
        1480          10   6.6372840102370461     
        1481          10   6.7705673505497916     
        1482          10   6.8300743701372300     
        1483          10   6.8102848472468178     
        1484          10   6.7120353808026429     
        1485          10   6.5387072331826186     
        1486          10   6.2960456504508402     
        1487          10   5.9956226265248800     
        1488          10   5.6446177029081372     
        1489           5   5.2541882138724807     
        1490           5   4.8362986984974485     
        1491           5   4.4069594935405219     
        1492           0   3.9796419931650391     
        1493           0   3.5675580413365116     
        1494           0   3.1795749852922865     
        1495           0   2.8260416763590968     
        1496           0   2.5025069305594410     
        1497           0   2.2336592059870246     
        1498           0   2.0240305337889724     
        1499           0   1.8767022738252341     
        1500           0   1.7932870996218009     
        1501           0   1.7739541683068123     
        1502           0   1.8174866764102355     
        1503           0   1.9213628617996019     
        1504           0   2.0818546591551548     
        1505           0   2.2941417842785441     
        1506           0   2.5486865945132524     
        1507           2   2.8337049041948634     
        1508           2   3.1461744575504440     
        1509           2   3.4732879010917102     
        1510           2   3.8145243417101282     
        1511           4   4.1510138346641829     
        1512           6   4.4730832741639475     
        1513           8   4.7816243791417659     
        1514           8   5.0565425078315460     
        1515           8   5.2905206741397626     
        1516           8   5.4773020423905194     
        1517           8   5.6119964851191737     
        1518           8   5.6913312066593775     
        1519           8   5.7138297042682007     
        1520           8   5.6799066720624616     
        1521           8   5.5956261302058579     
        1522           8   5.4627759793482396     
        1523           8   5.2875094548439572     
        1524           8   5.0774043852466910     
        1525           8   4.8448751540605590     
        1526           6   4.5969392633352850     
        1527           2   4.3436098489167385     
        1528           2   4.0921102612981395     
        1529           0   3.8590257028116999     
        1530           0   3.6502447250802317     
        1531           0   3.4732101936543307     
        1532           0   3.3313236800748243     
        1533           2   3.2299285554138306     
        1534           2   3.1725387071198252     
        1535           2   3.1635683400908969     
        1536           2   3.2023034870160472     
        1537           2   3.2867640531450029     
        1538           2   3.4138543442584801     
        1539           2   3.5720318299812832     
        1540           2   3.7611674596641835     
        1541           4   3.9750897099568263     
        1542           4   4.2033629776980206     
        1543           4   4.4413079050346145     
        1544           4   4.6813610407780279     
        1545           6   4.9159319423079610     
        1546           6   5.1375932106568625     
        1547           6   5.3419501801428559     
        1548           6   5.5243679062477780     
        1549           8   5.6723733552551145     
        1550           8   5.7844603462080011     
        1551           8   5.8539638696762877     
        1552           8   5.8790765335874902     
        1553           8   5.8554769929611350     
        1554           8   5.7835711145895203     
        1555           8   5.6684990619725708     
        1556           8   5.5129047305070440     
        1557           8   5.3205524077895294     
        1558           8   5.0961290072211289     
        1559           4   4.8450013116098161     
        1560           4   4.5729461010586325     
        1561           4   4.2858733607312844     
        1562           2   3.9868900976238102     
        1563           2   3.6848901040176982     
        1564           2   3.3845286694458596     
        1565           2   3.0898412669556428     
        1566           2   2.8014941351988445     
        1567           2   2.5255868477871308     
        1568           2   2.2638432098887593     
        1569           2   2.0174279278137566     
        1570           2   1.7843592018644379     
        1571           2   1.5684254388285741     
        1572           2   1.3694375129923186     
        1573           0   1.1870561144958791     
        1574           0   1.0208454000018472     
        1575           0  0.87030677369371967     
        1576           0  0.73489437326880103     
        1577           0  0.61401631453541961     
        1578           0  0.50702716639593970     
        1579           0  0.41321743261298999     
        1580           0  0.33715108935215909     
        1581           0  0.27102158274771881     
        1582           0  0.21434005646808146     
        1583           0  0.16913016803318334     
        1584           0  0.13114674616326635     
        1585           0   9.9759660590463053E-002
        1586           0   7.4250031246865314E-002
        1587           0   5.3858325399008429E-002
        1588           0   3.7825900295474911E-002
        1589           0   2.5428199974820067E-002
        1590           0   1.5998903274064804E-002
        1591           0   8.9452562831073661E-003
        1592           0   3.7555307126002466E-003
        1593           0   0.0000000000000000     
        1594           0   0.0000000000000000     
        1595           0   0.0000000000000000     
        1596           0   0.0000000000000000     
        1597           0   0.0000000000000000     
        1598           0   0.0000000000000000     
        1599           0   3.7555307126002466E-003
        1600           0   8.9452562831073661E-003
        1601           0   1.5998903274064807E-002
        1602           0   2.5428199974820067E-002
        1603           0   3.7825900295474918E-002
        1604           0   5.3858325399008429E-002
        1605           0   7.4250031246865300E-002
        1606           0   9.9759660590463040E-002
        1607           0  0.13114674616326635     
        1608           0  0.17288569874578358     
        1609           0  0.22328531275118882     
        1610           0  0.28326495530918328     
        1611           0  0.35363403304387181     
        1612           0  0.43504442963440010     
        1613           0  0.52794623039492761     
        1614           0  0.63254993292059525     
        1615           0  0.74879790191212603     
        1616           0  0.87634708866048050     
        1617           0   1.0145641068536175     
        1618           0   1.1625327740026774     
        1619           2   1.3190733345005232     
        1620           2   1.4827718942486183     
        1621           2   1.6520181868417119     
        1622           2   1.8325607250994576     
        1623           2   2.0178905125662157     
        1624           2   2.2031926121612737     
        1625           2   2.3898929568248226     
        1626           2   2.5768810030682685     
        1627           2   2.7632151163226744     
        1628           4   2.9481413881955794     
        1629           4   3.1310968889283015     
        1630           4   3.3116963724191884     
        1631           4   3.4897027735637787     
        1632           4   3.6612279031397019     
        1633           4   3.8285104493590190     
        1634           4   3.9910282767615581     
        1635           4   4.1481087736240410     
        1636           4   4.2913680598929291     
        1637           4   4.4243471232921232     
        1638           4   4.5448550411066293     
        1639           4   4.6503379766173287     
        1640           4   4.7352714289745270     
        1641           4   4.8000882424939144     
        1642           8   4.8414821817495568     
        1643           8   4.8563281313130195     
        1644           6   4.8418645071697650     
        1645           6   4.7958796874977523     
        1646           6   4.7168872649345666     
        1647           6   4.6042748948732592     
        1648           6   4.4584129355361153     
        1649           6   4.2780388376827538     
        1650           6   4.0690766764564179     
        1651           6   3.8347331992508358     
        1652           4   3.5791219508600238     
        1653           4   3.3070798179675558     
        1654           4   3.0239433117086043     
        1655           4   2.7352994899220078     
        1656           0   2.4467283465353682     
        1657           0   2.1635540132927029     
        1658           0   1.8906211397827217     
        1659           0   1.6321104094597227     
        1660           0   1.3914035427911835     
        1661           0   1.1710037083087841     
        1662           0  0.97251248299414128     
        1663           0  0.79131394301397018     
        1664           0  0.63429176466070025     
        1665           0  0.50293014418302817     
        1666           0  0.39211866146537516     
        1667           0  0.30011939262200760     
        1668           0  0.22494752115574615     
        1669           0  0.16449896576779544     
        1670           0  0.11666190708112424     
        1671           0   7.9407331303550072E-002
        1672           0   5.0856399949640134E-002
        1673           0   3.1997806548129608E-002
        1674           0   1.7890512566214732E-002
        1675           0   7.5110614252004932E-003
        1676           0   0.0000000000000000     
        1677           0   0.0000000000000000     
        1678           0   0.0000000000000000     
        1679           0   0.0000000000000000     
        1680           0   0.0000000000000000     
        1681           0   0.0000000000000000     
        1682           0   0.0000000000000000     
        1683           0   0.0000000000000000     
        1684           0   0.0000000000000000     
        1685           0   0.0000000000000000     
        1686           0   0.0000000000000000     
        1687           0   0.0000000000000000     
        1688           0   0.0000000000000000     
        1689           0   0.0000000000000000     
        1690           0   0.0000000000000000     
        1691           0   0.0000000000000000     
        1692           0   0.0000000000000000     
        1693           0   0.0000000000000000     
        1694           0   0.0000000000000000     
        1695           0   0.0000000000000000     
        1696           0   0.0000000000000000     
        1697           0   0.0000000000000000     
        1698           0   0.0000000000000000     
        1699           0   0.0000000000000000     
        1700           0   0.0000000000000000     
        1701           0   0.0000000000000000     
        1702           0   0.0000000000000000     
        1703           0   0.0000000000000000     
        1704           0   0.0000000000000000     
        1705           0   0.0000000000000000     
        1706           0   0.0000000000000000     
        1707           0   0.0000000000000000     
        1708           0   0.0000000000000000     
        1709           0   0.0000000000000000     
        1710           0   0.0000000000000000     
        1711           0   0.0000000000000000     
        1712           0   0.0000000000000000     
        1713           0   0.0000000000000000     
        1714           0   0.0000000000000000     
        1715           0   0.0000000000000000     
        1716           0   0.0000000000000000     
        1717           0   0.0000000000000000     
        1718           0   0.0000000000000000     
        1719           0   0.0000000000000000     
        1720           0   0.0000000000000000     
        1721           0   0.0000000000000000     
        1722           0   0.0000000000000000     
        1723           0   0.0000000000000000     
        1724           0   0.0000000000000000     
        1725           0   0.0000000000000000     
        1726           0   0.0000000000000000     
        1727           0   3.7555307126002466E-003
        1728           0   8.9452562831073661E-003
        1729           0   1.5998903274064807E-002
        1730           0   2.9183730687420313E-002
        1731           0   4.6771156578582281E-002
        1732           0   6.9857228673073243E-002
        1733           0   9.9678231221685384E-002
        1734           0  0.13758556088593796     
        1735           0  0.18500507156227475     
        1736           0  0.24338019928004867     
        1737           0  0.31409971705854445     
        1738           0  0.39841279819838488     
        1739           0  0.49733600110223503     
        1740           0  0.61155858580700662     
        1741           0  0.74135395703103768     
        1742           0  0.88275020403018156     
        1743           0   1.0373115143774809     
        1744           0   1.2032893442190684     
        1745           0   1.3783056405193435     
        1746           0   1.5594050585607839     
        1747           2   1.7393937688510095     
        1748           2   1.9168047124700278     
        1749           2   2.0872338111728546     
        1750           4   2.2668495139249574     
        1751           4   2.4385090007342698     
        1752           4   2.6005073386471356     
        1753           4   2.7520822459189405     
        1754           4   2.8935712232228177     
        1755           4   3.0265015571613190     
        1756           4   3.1535985130216515     
        1757           4   3.2787021740035014     
        1758           4   3.4065900123427997     
        1759           4   3.5427100315576987     
        1760           4   3.6928376431350407     
        1761           4   3.8664331228129636     
        1762           2   4.0663845931378209     
        1763           2   4.2974182809152408     
        1764           2   4.5630544487793019     
        1765           2   4.8653085054236360     
        1766           2   5.2044921061198677     
        1767           0   5.5791336342379916     
        1768           0   5.9833535359791021     
        1769           0   6.4158573374572097     
        1770          11   6.8703745149496900     
        1771          11   7.3370933510975087     
        1772          11   7.7912268224102483     
        1773          11   8.2376618717450114     
        1774          11   8.6665405957855732     
        1775          11   9.0682654109388423     
        1776          11   9.4337539205516219     
        1777          11   9.7546414380759927     
        1778          11   10.019681299871792     
        1779          11   10.224698802579866     
        1780          11   10.363866073710035     
        1781          13   10.432469910521723     
        1782          13   10.427017617357576     
        1783          13   10.348031074027693     
        1784          13   10.191357759131211     
        1785          13   9.9581413310297204     
        1786          13   9.6511823022143570     
        1787          13   9.2750078754150280     
        1788          13   8.8385448736366374     
        1789          13   8.3462105932757922     
        1790          13   7.8075674469504861     
        1791          13   7.2185913561876189     
        1792           2   6.6098252952810936     
        1793           2   5.9918271012481945     
        1794           2   5.3753136111661490     
        1795           2   4.7706516593729242     
        1796           2   4.1873896200896059     
        1797           2   3.6338625599681396     
        1798           0   3.1168957256246204     
        1799           0   2.6416207644171110     
        1800           0   2.2114080979777664     
        1801           0   1.8279085518961111     
        1802           0   1.4885158258562381     
        1803           0   1.1953950088938841     
        1804           0  0.94589666258647187     
        1805           0  0.73658100492681078     
        1806           0  0.56348684172966479     
        1807           0  0.42238250809319350     
        1808           0  0.30898526789469377     
        1809           0  0.21914071417062278     
        1810           0  0.14895857014755357     
        1811           0   9.4905450166166666E-002
        1812           0   5.3858325399008429E-002
        1813           0   3.7825900295474911E-002
        1814           0   2.5428199974820067E-002
        1815           0   1.5998903274064804E-002
        1816           0   8.9452562831073661E-003
        1817           0   3.7555307126002466E-003
        1818           0   0.0000000000000000     
        1819           0   0.0000000000000000     
        1820           0   0.0000000000000000     
        1821           0   0.0000000000000000     
        1822           0   0.0000000000000000     
        1823           0   0.0000000000000000     
        1824           0   0.0000000000000000     
        1825           0   0.0000000000000000     
        1826           0   0.0000000000000000     
        1827           0   0.0000000000000000     
        1828           0   0.0000000000000000     
        1829           0   0.0000000000000000     
        1830           0   0.0000000000000000     
        1831           0   3.7555307126002466E-003
        1832           0   8.9452562831073661E-003
        1833           0   1.5998903274064807E-002
        1834           0   2.5428199974820067E-002
        1835           0   3.7825900295474918E-002
        1836           0   5.3858325399008429E-002
        1837           0   7.4250031246865300E-002
        1838           0   9.9759660590463040E-002
        1839           0  0.13114674616326635     
        1840           0  0.16913016803318334     
        1841           0  0.21434005646808141     
        1842           0  0.26726605203511850     
        1843           0  0.32820583306905171     
        1844           0  0.39721852933892521     
        1845           0  0.47033237428331898     
        1846           0  0.54935464539062251     
        1847           0  0.63303933804759804     
        1848           0  0.71977214252239385     
        1849           0  0.81136356923755937     
        1850           0  0.90327964841869490     
        1851           2  0.99355615449260415     
        1852           2   1.0802346005639236     
        1853           2   1.1614788116349954     
        1854           2   1.2356899160441630     
        1855           2   1.3016100731050548     
        1856           2   1.3584057035594264     
        1857           2   1.4132334451804907     
        1858           2   1.4615963181914218     
        1859           2   1.5049839059851740     
        1860           2   1.5454824938429479     
        1861           2   1.5856892243051557     
        1862           2   1.6285880914764621     
        1863           2   1.6736388373661528     
        1864           2   1.7301867485026878     
        1865           0   1.7986124787928255     
        1866           0   1.8816394203877844     
        1867           0   1.9814884939583362     
        1868           0   2.0997317345488979     
        1869           2   2.2446929495714740     
        1870           2   2.4154719080759532     
        1871           2   2.6247720969423849     
        1872           2   2.8716868937188669     
        1873           2   3.1706440152878694     
        1874           2   3.5132325549885040     
        1875           2   3.9112924504587849     
        1876           2   4.3765780113944901     
        1877           6   4.9089171786577319     
        1878           6   5.5172414928595623     
        1879           6   6.2113269212435718     
        1880           6   7.0013864658157097     
        1881           6   7.8974989842842307     
        1882           6   8.9088967236836680     
        1883           4   10.043153863192057     
        1884           6   11.305336319185296     
        1885           6   12.682164434945275     
        1886           6   14.179560230267608     
        1887           6   15.755919472737144     
        1888           6   17.409621120538361     
        1889          10   19.111379268666681     
        1890          12   20.829020853733180     
        1891          20   22.535622913939019     
        1892          26   24.191195462117232     
        1893          35   25.745760432821857     
        1894          35   27.160781708813790     
        1895          39   28.393452675263518     
        1896          45   29.404040043125285     
        1897          45   30.157828905063834     
        1898          45   30.621547254132093     
        1899          45   30.782489888015551     
        1900          45   30.629932629705856     
        1901          45   30.163261222596788     
        1902          45   29.392083378581145     
        1903          45   28.339577238714451     
        1904          45   27.034425574846374     
        1905          37   25.506797023749765     
        1906          35   23.802622406354569     
        1907          18   21.971789151752436     
        1908          14   20.059952844592971     
        1909           8   18.115246896203445     
        1910           4   16.178271951766327     
        1911           4   14.295306996924181     
        1912           4   12.495325030071035     
        1913           0   10.813867838642478     
        1914           0   9.2712231959993829     
        1915           0   7.8973519071349880     
        1916           0   6.6936194746356197     
        1917           0   5.6559539860856605     
        1918           0   4.7921162449241157     
        1919           0   4.0916867870185820     
        1920           0   3.5409094259157778     
        1921           0   3.1198795195564948     
        1922           0   2.8132991817645276     
        1923           2   2.6025033928066743     
        1924           2   2.4688808440351711     
        1925           2   2.3945046872279581     
        1926           2   2.3733316786696244     
        1927           4   2.3789785806973978     
        1928           4   2.4238946449219325     
        1929           4   2.4737694254436460     
        1930           4   2.5213486459795127     
        1931           4   2.5617933313422623     
        1932           4   2.5940182797349931     
        1933           4   2.6171381913255995     
        1934           4   2.6415881663565397     
        1935           4   2.6636825254803238     
        1936           4   2.6912472522986723     
        1937           2   2.7331579260084649     
        1938           2   2.7989701670018947     
        1939           2   2.8984719319175545     
        1940           2   3.0411781161835107     
        1941           0   3.2357945479084189     
        1942           0   3.4896839070428554     
        1943           0   3.8083696170259462     
        1944           0   4.1924416552876282     
        1945           0   4.6404322698717273     
        1946           0   5.1535498236261077     
        1947           0   5.7261677874241714     
        1948           3   6.3472976729738102     
        1949           5   6.9965718169818860     
        1950           5   7.6692758984638649     
        1951           7   8.3497829382425053     
        1952          12   9.0215572855270292     
        1953          14   9.6603490801451191     
        1954          16   10.250822047371779     
        1955          16   10.779418259546695     
        1956          16   11.231487083544229     
        1957          16   11.594473266672690     
        1958          16   11.860997698452181     
        1959          16   12.020327456937535     
        1960          16   12.068389357638488     
        1961          16   12.004082167590516     
        1962          16   11.831911757243512     
        1963          16   11.553037216972180     
        1964          16   11.174894810124565     
        1965          13   10.707161148347041     
        1966          13   10.161408624414458     
        1967          13   9.5507075288321559     
        1968          13   8.8891859826498383     
        1969           6   8.1875513648260654     
        1970           6   7.4631659423800558     
        1971           6   6.7336277862718843     
        1972           6   6.0094224333440662     
        1973           2   5.2993859207327292     
        1974           0   4.6198783473633034     
        1975           0   3.9797947285508761     
        1976           0   3.3887173601271199     
        1977           0   2.8507087176777324     
        1978           0   2.3680409561741507     
        1979           0   1.9412680398884241     
        1980           0   1.5693826574916734     
        1981           0   1.2500390491681395     
        1982           0  0.97981962924640720     
        1983           0  0.75452241585563862     
        1984           0  0.56944760746277867     
        1985           0  0.41966476725606267     
        1986           0  0.30425588454342051     
        1987           0  0.21327507903575796     
        1988           0  0.14265448348405912     
        1989           0   8.8682300245115045E-002
        1990           0   5.7426006522949671E-002
        1991           0   3.3889415840279540E-002
        1992           0   1.6456317708307858E-002
        1993           0   3.7555307126002466E-003
        1994           0   0.0000000000000000     
        1995           0   1.1266592137800740E-002
        1996           0   2.6835768849322098E-002
        1997           0   4.7996709822194415E-002
        1998           0   7.6284599924460197E-002
        1999           0  0.11347770088642474     
        2000           0  0.16157497619702529     
        2001           0  0.22275009374059596     
        2002           0  0.29927898177138917     
        2003           0  0.39719576920239924     
        2004           0  0.51633576038265749     
        2005           0  0.65901907267830928     
        2006           0  0.82722635608017570     
        2007           0   1.0224433995026303     
        2008           0   1.2455139134157840     
        2009           0   1.4890026848094222     
        2010           0   1.7530133223328377     
        2011           0   2.0373184072970179     
        2012           0   2.3378758923011200     
        2013           0   2.6495618723636136     
        2014           0   2.9663016535454143     
        2015           6   3.2812692925725258     
        2016           6   3.5871473604498343     
        2017           6   3.8764337245872844     
        2018           6   4.1417780954791112     
        2019           6   4.3763282553311322     
        2020           6   4.5740644669711408     
        2021           6   4.7301006326304398     
        2022           6   4.8409323265805435     
        2023           8   4.9046147870292902     
        2024           8   4.9208581834319487     
        2025           8   4.8872772383735841     
        2026           8   4.8091373375893447     
        2027           8   4.6903539931427387     
        2028           8   4.5359144273990442     
        2029           4   4.3515733117031736     
        2030           2   4.1435187358209813     
        2031           2   3.9180339406084199     
        2032           2   3.6811803982598028     
        2033           2   3.4385253616233524     
        2034           2   3.1949322053313192     
        2035           2   2.9544252466152265     
        2036           2   2.7121141121950463     
        2037           2   2.4806737786712301     
        2038           2   2.2609017353368821     
        2039           2   2.0530842875637099     
        2040           2   1.8608803861245224     
        2041           2   1.6816278260225297     
        2042           2   1.5153027531484449     
        2043           2   1.3619609431992687     
        2044           2   1.2191433087508379     
        2045           0   1.0907333431787196     
        2046           0  0.97710997659024912     
        2047           0  0.87884941892795665     
        2048           0  0.79664130519323706     
        2049           0  0.73118560041951342     
        2050           0  0.69218349217660080     
        2051           0  0.67342983765715092     
        2052           0  0.67241056941216815     
        2053           0  0.68991278134886358     
        2054           0  0.72249833104687533     
        2055           0  0.77234313882281425     
        2056           0  0.83843611545772978     
        2057           0  0.91929146370331982     
        2058           0   1.0130048159350906     
        2059           0   1.1210784162803800     
        2060           2   1.2386684642652033     
        2061           2   1.3634995558731069     
        2062           2   1.4932858476574573     
        2063           2   1.6258212765626618     
        2064           2   1.7590618029657172     
        2065           2   1.8911959758895585     
        2066           2   2.0233735395041501     
        2067           2   2.1509227262525044     
        2068           2   2.2732101498225807     
        2069           2   2.3898928158608670     
        2070           4   2.4971493944330772     
        2071           4   2.5974795493050311     
        2072           4   2.6983367455819516     
        2073           4   2.8063358196219919     
        2074           2   2.9190975979501652     
        2075           2   3.0627871304948386     
        2076           2   3.3029221671696494     
        2077           2   3.6007285704440886     
        2078           2   3.9699551285752737     
        2079           4   4.4671248845076024     
        2080           4   5.0903698181659403     
        2081           4   5.8646429126634407     
        2082           4   6.8231882857175421     
        2083           4   7.9929876347478297     
        2084           4   9.4070364153121950     
        2085           4   11.093885104106539     
        2086           4   13.078426741341131     
        2087           4   15.379876323140730     
        2088           4   18.009764773278327     
        2089           4   20.966368081527506     
        2090           2   24.126679315156668     
        2091           2   27.538824041404489     
        2092           6   31.159688514682880     
        2093          12   34.924648502695021     
        2094          14   38.755056275291587     
        2095          28   42.574109286061670     
        2096          70   46.271238970836855     
        2097          72   49.760530923570336     
        2098          72   52.946043260961218     
        2099          92   55.718284357677526     
        2100          92   58.005173385046632     
        2101          92   59.740802336831358     
        2102          92   60.872355980036005     
        2103          90   61.362629909526298     
        2104          90   61.201355176023533     
        2105          90   60.396753882890259     
        2106          90   58.977478149423881     
        2107          90   56.990838655806670     
        2108          90   54.500137302597381     
        2109          88   51.581301476733998     
        2110          26   48.319056598881446     
        2111          26   44.805566385066555     
        2112          26   41.127629956438753     
        2113          24   37.367481134292724     
        2114          20   33.605452658086662     
        2115          20   29.921510154129308     
        2116          12   26.361475264998830     
        2117          12   22.942907180244362     
        2118          12   19.772083851711752     
        2119           2   16.872572769487260     
        2120           2   14.227992708512790     
        2121           2   11.874851159757361     
        2122           2   9.8052998072315596     
        2123           0   8.0059351332006301     
        2124           0   6.4617787418348733     
        2125           0   5.1487374771157040     
        2126           0   4.0446305337209330     
        2127           0   3.1264867921742434     
        2128           0   2.3714278562805990     
        2129           0   1.7573709471486803     
        2130           0   1.2662281687051222     
        2131           0  0.95831101900057036     
        2132           0  0.70894905588050328     
        2133           0  0.50992846954968507     
        2134           0  0.35605727277307037     
        2135           0  0.24192278331496442     
        2136           0  0.15424454761718934     
        2137           0   9.8584606814545256E-002
        2138           0   5.6603553858476159E-002
        2139           0   2.5428199974820067E-002
        2140           0   1.5998903274064804E-002
        2141           0   8.9452562831073661E-003
        2142           0   3.7555307126002466E-003
        2143           0   0.0000000000000000     
        2144           0   0.0000000000000000     
        2145           0   0.0000000000000000     
        2146           0   0.0000000000000000     
        2147           0   0.0000000000000000     
        2148           0   0.0000000000000000     
        2149           0   0.0000000000000000     
        2150           0   3.7555307126002466E-003
        2151           0   2.0211848420908105E-002
        2152           0   4.2834672123386902E-002
        2153           0   7.3424909797014479E-002
        2154           0  0.11411050021993512     
        2155           0  0.16733602628543320     
        2156           0  0.23582500744389062     
        2157           0  0.32250975433105894     
        2158           0  0.43042572793465544     
        2159           0  0.56257040652298229     
        2160           0  0.72173056056763152     
        2161           0  0.91028622143936300     
        2162           0   1.1300039891744071     
        2163           0   1.3818360285460807     
        2164           0   1.6657434930126949     
        2165           0   1.9805636166614875     
        2166           0   2.3239379463428524     
        2167           0   2.6923150664622022     
        2168           0   3.0810349663120760     
        2169           0   3.4844945339958984     
        2170           2   3.8963854350691927     
        2171           8   4.3099879085757813     
        2172           8   4.7184978410414873     
        2173           8   5.1153607311866987     
        2174           8   5.4945853743612849     
        2175           8   5.8397457978450946     
        2176           8   6.1499264561113982     
        2177           8   6.4231966128088747     
        2178           8   6.6558329455592036     
        2179           8   6.8449558865653204     
        2180           8   6.9884487860700748     
        2181           8   7.0848543305975822     
        2182           8   7.1407821493266885     
        2183           8   7.1511616004677014     
        2184           8   7.1168521371457123     
        2185           8   7.0393051860197149     
        2186           8   6.9206076871562718     
        2187           8   6.7898383113454246     
        2188           8   6.6343134692843551     
        2189           8   6.4614381002107759     
        2190           8   6.2800366899953666     
        2191           8   6.0976270124959751     
        2192           8   5.9210491219159200     
        2193           8   5.7727801638397809     
        2194           8   5.6647171988471250     
        2195           2   5.6088497168899076     
        2196           0   5.6165815202200191     
        2197           0   5.6905041035109045     
        2198           0   5.8433634007851438     
        2199           0   6.0797816562725133     
        2200           0   6.4011047997251920     
        2201           0   6.8050924624623708     
        2202           4   7.2858332543949826     
        2203           4   7.8076150233032493     
        2204           4   8.3741518187627584     
        2205           4   8.9674058344223617     
        2206           4   9.5670618900275883     
        2207          18   10.151439480196165     
        2208          18   10.698494742046883     
        2209          18   11.186849058959137     
        2210          18   11.596781550152471     
        2211          18   11.911128042432969     
        2212          18   12.116038259179479     
        2213          18   12.201554596504490     
        2214          18   12.161988646516370     
        2215          18   11.996084394848820     
        2216          18   11.714987813483752     
        2217          14   11.318207123274531     
        2218          14   10.813884942832258     
        2219          14   10.216817565061422     
        2220          14   9.5440333538685600     
        2221          14   8.8140428923861656     
        2222          14   8.0460454851813470     
        2223           0   7.2537886815962818     
        2224           0   6.4624569149626883     
        2225           0   5.6883177075689826     
        2226           0   4.9456590871996013     
        2227           0   4.2463596477824748     
        2228           0   3.5809088272979666     
        2229           0   2.9800490265534028     
        2230           0   2.4459408939770926     
        2231           0   1.9785790150438467     
        2232           0   1.5760321958675201     
        2233           0   1.2347675761819237     
        2234           0  0.95002502969099401     
        2235           0  0.71620813669945604     
        2236           0  0.52726128015325768     
        2237           0  0.37700827779305901     
        2238           0  0.26478130206832440     
        2239           0  0.17799739982374047     
        2240           0  0.11199232291845364     
        2241           0   6.2616793981751559E-002
        2242           0   2.6288714988201727E-002
        2243           0   0.0000000000000000     
        2244           0   0.0000000000000000     
        2245           0   3.7555307126002466E-003
        2246           0   8.9452562831073661E-003
        2247           0   1.5998903274064807E-002
        2248           0   2.5428199974820067E-002
        2249           0   3.7825900295474918E-002
        2250           0   5.3858325399008429E-002
        2251           0   7.4250031246865300E-002
        2252           0   9.9759660590463040E-002
        2253           0  0.13114674616326635     
        2254           0  0.16913016803318334     
        2255           0  0.21434005646808141     
        2256           0  0.26726605203511850     
        2257           0  0.32820583306905171     
        2258           0  0.39721852933892521     
        2259           0  0.47408790499591924     
        2260           0  0.55829990167373000     
        2261           0  0.64903824132166288     
        2262           0  0.74520034249721401     
        2263           0  0.84543393882043394     
        2264           0  0.94819271753459600     
        2265           2   1.0518072824654048     
        2266           2   1.1545660611795667     
        2267           2   1.2547996575027869     
        2268           2   1.3509617586783380     
        2269           2   1.4379445676136706     
        2270           2   1.5169668387209743     
        2271           2   1.5867825673870108     
        2272           2   1.6463659669561290     
        2273           2   1.6949080476694072     
        2274           2   1.7318016181329108     
        2275           2   1.7566198007199521     
        2276           2   1.7690935932462712     
        2277           2   1.7690935932462712     
        2278           2   1.7566198007199521     
        2279           2   1.7318016181329108     
        2280           2   1.6949080476694072     
        2281           2   1.6463659669561288     
        2282           2   1.5867825673870106     
        2283           2   1.5169668387209740     
        2284           2   1.4379445676136706     
        2285           2   1.3547172893909381     
        2286           2   1.2637449137858940     
        2287           2   1.1705649644536313     
        2288           2   1.0772354824402248     
        2289           0  0.98601861783007105     
        2290           0  0.89929226421944275     
        2291           0  0.82320590445667963     
        2292           0  0.75774315819523330     
        2293           0  0.70544555111106100     
        2294           0  0.66864627300392254     
        2295           0  0.64938448610248156     
        2296           0  0.64933021050317863     
        2297           0  0.66972191635103562     
        2298           0  0.71131824639746977     
        2299           0  0.77060928847976851     
        2300           0  0.84963155958707226     
        2301           0  0.94713905510614260     
        2302           0   1.0612882258043776     
        2303           0   1.1896721969930193     
        2304           0   1.3293788217699878     
        2305           2   1.4883399483270794     
        2306           2   1.6596965050988204     
        2307           2   1.8385783750495919     
        2308           2   2.0268264977660939     
        2309           2   2.2356672606733770     
        2310           2   2.4580195654025538     
        2311           4   2.6961706829807124     
        2312           4   2.9511546682677072     
        2313           4   3.2278064294069839     
        2314           4   3.5319705836170638     
        2315           4   3.8665121815696524     
        2316           4   4.2408016765580596     
        2317           4   4.6614397031515029     
        2318           4   5.1344050284517744     
        2319           2   5.6644977082023891     
        2320           2   6.2547974759176883     
        2321           2   6.9061884869642780     
        2322           2   7.6170002744939120     
        2323           2   8.3828077523218685     
        2324           2   9.1964206437829983     
        2325           8   10.010520618056425     
        2326          10   10.833701994394508     
        2327          10   11.651574734076522     
        2328          12   12.444304052745697     
        2329          20   13.191129187318179     
        2330          20   13.871201062881017     
        2331          22   14.464445284942345     
        2332          22   14.949730248518133     
        2333          22   15.314465081583457     
        2334          22   15.545436890345425     
        2335          20   15.636865470875094     
        2336          20   15.580969882196202     
        2337          20   15.377037649481744     
        2338          20   15.028830697314225     
        2339          20   14.544488274235016     
        2340          20   13.938924485660600     
        2341          20   13.224556805507333     
        2342          20   12.420531962340633     
        2343          20   11.548219875388693     
        2344          20   10.630349368330817     
        2345           0   9.6900718405622719     
        2346           0   8.7419854167278856     
        2347           0   7.8150041628118050     
        2348           0   6.9308299476779540     
        2349           0   6.1019999908491203     
        2350           0   5.3294937905031974     
        2351           0   4.6377064784026283     
        2352           0   4.0272586731877329     
        2353           0   3.5016115154799068     
        2354           0   3.0575229126325363     
        2355           2   2.6892506373982301     
        2356           2   2.3917834915653651     
        2357           2   2.1526366028169543     
        2358           2   1.9623153249837244     
        2359           2   1.8111531842831716     
        2360           2   1.6898310414907489     
        2361           2   1.5897974183741574     
        2362           2   1.5035773666025452     
        2363           2   1.4249679814570304     
        2364           2   1.3491273456620025     
        2365           2   1.2725699302930875     
        2366           2   1.2235705432276716     
        2367           2   1.1639852531954309     
        2368           2   1.1019482292756664     
        2369           2   1.0367950414658773     
        2370           0  0.97219107244569325     
        2371           0  0.91200636420685266     
        2372           0  0.86019032091322689     
        2373           0  0.82064013372753120     
        2374           0  0.79706616399469388     
        2375           0  0.79285756391479711     
        2376           0  0.80827870505190624     
        2377           0  0.84916713715394532     
        2378           0  0.91698196980629254     
        2379           0   1.0124576638596847     
        2380           0   1.1317712919200802     
        2381           0   1.2763291855622769     
        2382           0   1.4439308561319404     
        2383           0   1.6314720262798543     
        2384           0   1.8350237259064617     
        2385           0   2.0443275101079830     
        2386           2   2.2577184749993497     
        2387           2   2.4690960252539651     
        2388           5   2.6721667913585048     
        2389           5   2.8606973626838919     
        2390           5   3.0287720400138576     
        2391           5   3.1737136341161718     
        2392           5   3.2874862941957357     
        2393           5   3.3667236608532471     
        2394           5   3.4091229969108019     
        2395           5   3.4135412075524911     
        2396           5   3.3800334345398007     
        2397           5   3.3098340770338219     
        2398           5   3.2052833545309425     
        2399           5   3.0697052744797628     
        2400           3   2.9072450487392998     
        2401           3   2.7226756296721679     
        2402           3   2.5211841406780620     
        2403           3   2.3081495793737359     
        2404           3   2.0889232691264992     
        2405           0   1.8686230956741159     
        2406           0   1.6519515531449154     
        2407           0   1.4403730507459722     
        2408           0   1.2408234140176129     
        2409           0   1.0517899089786762     
        2410           0  0.88026202552706201     
        2411           0  0.72697454017165419     
        2412           0  0.59206841019404077     
        2413           0  0.47514910929954313     
        2414           0  0.37536841010113065     
        2415           0  0.29152115234525000     
        2416           0  0.22214831921971959     
        2417           0  0.16563839415975939     
        2418           0  0.12032030315340532     
        2419           0   8.8298549523713132E-002
        2420           0   6.5684106726319733E-002
        2421           0   5.4141203236294906E-002
        2422           0   4.9426554885917282E-002
        2423           0   5.1243784720135965E-002
        2424           0   6.7002682893109289E-002
        2425           0   9.2140543813080039E-002
        2426           0  0.13175746713859265     
        2427           0  0.18200314611290647     
        2428           0  0.24478196862413318     
        2429           0  0.32956776869129878     
        2430           0  0.43365662709506386     
        2431           0  0.55972296079810757     
        2432           0  0.71036842161509817     
        2433           0  0.88424451094063539     
        2434           0   1.0857514091248024     
        2435           0   1.3160715046115659     
        2436           0   1.5757031298414235     
        2437           0   1.8643385895293425     
        2438           0   2.1770150074811925     
        2439           2   2.5101363805064549     
        2440           2   2.8624708277454949     
        2441           2   3.2327936899357668     
        2442           2   3.6128276829766861     
        2443           2   3.9887249030735998     
        2444           6   4.3582897420099629     
        2445           6   4.7136026445045003     
        2446           6   5.0466711562876645     
        2447           6   5.3497587544259737     
        2448           6   5.6157184588711067     
        2449          10   5.8383109207504642     
        2450          10   6.0124869367688936     
        2451          10   6.1346162511901481     
        2452          10   6.2064034768514880     
        2453           8   6.2251376455983163     
        2454           8   6.1925190780141177     
        2455           8   6.1156629772443729     
        2456           8   6.0046191304105863     
        2457           8   5.8613059950407402     
        2458           6   5.6942121874687119     
        2459           4   5.5127324660493278     
        2460           4   5.3241391268039218     
        2461           6   5.1420237630275434     
        2462           6   4.9760680300661813     
        2463           2   4.8316519437183043     
        2464           2   4.7193152533720273     
        2465           2   4.6402484249688074     
        2466           2   4.6025630267300937     
        2467           2   4.6112218775789655     
        2468           2   4.6665662484199446     
        2469           2   4.7669231957633000     
        2470           2   4.9033010092978815     
        2471           2   5.0771825747989334     
        2472           4   5.2811011624572668     
        2473           4   5.5064858691062710     
        2474           4   5.7467450158298288     
        2475           6   5.9889065741415033     
        2476          10   6.2239404603850685     
        2477          10   6.4434791556538693     
        2478          10   6.6402452376316914     
        2479          10   6.8073166249072408     
        2480          10   6.9420550116807966     
        2481          10   7.0346678422865461     
        2482          10   7.0841335865309327     
        2483           8   7.0943431071313556     
        2484           8   7.0683261227847920     
        2485           8   7.0039261249209614     
        2486           6   6.9043486619640824     
        2487           6   6.7730298098967445     
        2488           6   6.6133749661714027     
        2489           6   6.4285543514634300     
        2490           6   6.2213716760510174     
        2491           6   5.9942128756250730     
        2492           6   5.7490719550459932     
        2493           6   5.4849690321728470     
        2494           6   5.2069082674388367     
        2495           6   4.9161964572806456     
        2496           6   4.6116741220400552     
        2497           6   4.2933143620812544     
        2498           6   3.9701045958582108     
        2499           4   3.6441371082621195     
        2500           4   3.3180602086372497     
        2501           2   2.9949638741131790     
        2502           2   2.6782219720090836     
        2503           2   2.3713064299104136     
        2504           0   2.0802641201352858     
        2505           0   1.8047079005456896     
        2506           0   1.5474940805621848     
        2507           0   1.3135228226957065     
        2508           0   1.1008457912108629     
        2509           0  0.91048412506422105     
        2510           0  0.74270533197027300     
        2511           0  0.59709566169269812     
        2512           0  0.47266282944525012     
        2513           0  0.36795804245755298     
        2514           0  0.28120609957552362     
        2515           0  0.21043327153709485     
        2516           0  0.15358446416000279     
        2517           0  0.10862348750479275     
        2518           0   7.3612759385673479E-002
        2519           0   4.6771156578582281E-002
        2520           0   2.9183730687420313E-002
        2521           0   1.5998903274064804E-002
        2522           0   8.9452562831073661E-003
        2523           0   3.7555307126002466E-003
        2524           0   0.0000000000000000     
        2525           0   0.0000000000000000     
        2526           0   0.0000000000000000     
        2527           0   0.0000000000000000     
        2528           0   3.7555307126002466E-003
        2529           0   8.9452562831073661E-003
        2530           0   1.9754433986665054E-002
        2531           0   3.4373456257927433E-002
        2532           0   5.3824803569539718E-002
        2533           0   7.9286525373828506E-002
        2534           0  0.11207593154234022     
        2535           0  0.15361798598947149     
        2536           0  0.20539677741013163     
        2537           0  0.26888982862364641     
        2538           0  0.34548680263134779     
        2539           0  0.43639622006830181     
        2540           0  0.54254588953713312     
        2541           0  0.66448458137404376     
        2542           0  0.79853820735237069     
        2543           0  0.94657317472954772     
        2544           0   1.1071272430435173     
        2545           0   1.2780720441961233     
        2546           0   1.4566462798466218     
        2547           0   1.6395347346328013     
        2548           2   1.8229911900389733     
        2549           2   2.0029991181236992     
        2550           4   2.1754601938049247     
        2551           4   2.3363976518247211     
        2552           4   2.4784041686483760     
        2553           4   2.6006625453641936     
        2554           4   2.7002768326442297     
        2555           4   2.7750595326212850     
        2556           4   2.8236016133345636     
        2557           4   2.8452958833901301     
        2558           4   2.8403155073631710     
        2559           4   2.8095531942809759     
        2560           4   2.7545294863926544     
        2561           4   2.6772803370220903     
        2562           2   2.5802346750770435     
        2563           2   2.4660919552429763     
        2564           2   2.3377079840543349     
        2565           2   2.1979949084131989     
        2566           2   2.0498385404198842     
        2567           2   1.8960335693355252     
        2568           2   1.7392350317341556     
        2569           2   1.5792499598592380     
        2570           2   1.4218321132146852     
        2571           2   1.2661473389334861     
        2572           0   1.1173228855677795     
        2573           0  0.97658068498370043     
        2574           0  0.84496000308767716     
        2575           0  0.72328827256852835     
        2576           0  0.61215822707273837     
        2577           0  0.51191380529139408     
        2578           0  0.42264672931374531     
        2579           0  0.34420473634311649     
        2580           0  0.27621130831822593     
        2581           0  0.21809558718068170     
        2582           0  0.16913016803318334     
        2583           0  0.13114674616326635     
        2584           0   9.9759660590463053E-002
        2585           0   7.4250031246865314E-002
        2586           0   5.3858325399008429E-002
        2587           0   3.7825900295474911E-002
        2588           0   2.5428199974820067E-002
        2589           0   1.5998903274064804E-002
        2590           0   1.6456317708307858E-002
        2591           0   2.5401573991415224E-002
        2592           0   4.4698593543837227E-002
        2593           0   7.5800559506812304E-002
        2594           0  0.11707890383983470     
        2595           0  0.17097075106831186     
        2596           0  0.24018428818821400     
        2597           0  0.32762767782679980     
        2598           0  0.43630318416386105     
        2599           0  0.56916674282009605     
        2600           0  0.72895702713261257     
        2601           0  0.91800232857150188     
        2602           0   1.1380177746413036     
        2603           0   1.3899089437820209     
        2604           0   1.6698446416872152     
        2605           0   1.9752054506865964     
        2606           0   2.3017645990432021     
        2607           0   2.6473664684578271     
        2608           0   3.0058534579153848     
        2609           0   3.3699072907175367     
        2610           4   3.7313069643444914     
        2611           6   4.0812641051227985     
        2612           8   4.4108162206499504     
        2613           8   4.7112526612521179     
        2614           8   4.9783001728817364     
        2615           8   5.2026950267594971     
        2616           8   5.3793620963543169     
        2617           8   5.5087752157713803     
        2618           8   5.5873024226964754     
        2619           8   5.6198544253367686     
        2620           8   5.6110865256565177     
        2621           8   5.5717385795479091     
        2622           8   5.5198760522110923     
        2623           8   5.4599351938438021     
        2624           6   5.4024209306262581     
        2625           4   5.3690695016173660     
        2626           2   5.3737265613812379     
        2627           2   5.4258324048854991     
        2628           2   5.5431395594129897     
        2629           2   5.7396100494799418     
        2630           2   6.0274897606052233     
        2631           2   6.4113968881180279     
        2632           2   6.9027821423497677     
        2633           2   7.5059683871801468     
        2634           4   8.2243055727969985     
        2635           4   9.0576299395951967     
        2636           4   9.9961247351014784     
        2637           6   11.029260319775357     
        2638           6   12.139663894026022     
        2639           8   13.294644995110684     
        2640          10   14.496541677997199     
        2641          14   15.713655765591584     
        2642          22   16.937584167540532     
        2643          24   18.135314536559626     
        2644          24   19.281549671832657     
        2645          28   20.372512929047740     
        2646          30   21.400861035232797     
        2647          28   22.343579991081565     
        2648          28   23.189599063443875     
        2649          28   23.931654160799752     
        2650          28   24.572396522760798     
        2651          28   25.115399206427607     
        2652          28   25.563723186145321     
        2653          28   25.925490244412657     
        2654          28   26.214263459104664     
        2655          30   26.430119923788745     
        2656          30   26.594973688101291     
        2657          30   26.716168330259148     
        2658          28   26.803370244788574     
        2659          18   26.860457048458130     
        2660          23   26.868607250493895     
        2661          21   26.847109232891871     
        2662          27   26.790482669768707     
        2663          25   26.688179487722053     
        2664          21   26.541633786984793     
        2665          25   26.341809276377333     
        2666          33   26.069774442231960     
        2667          33   25.716303330682091     
        2668          33   25.278400125393365     
        2669          31   24.739261748556132     
        2670          31   24.091569224358032     
        2671          31   23.331796654389830     
        2672          29   22.460738539530514     
        2673          27   21.483777739304525     
        2674          27   20.410865110778385     
        2675          22   19.256204809451084     
        2676          22   18.034989862281492     
        2677          20   16.771394460484338     
        2678          20   15.487725745026118     
        2679          16   14.209730035944547     
        2680           2   12.969989331430995     
        2681           2   11.765885249752998     
        2682           2   10.628824965367830     
        2683           2   9.5633112290577404     
        2684           2   8.5948095577604420     
        2685           2   7.7290044465137280     
        2686           2   6.9597442358440942     
        2687           2   6.2833255513010648     
        2688           4   5.7097030149359034     
        2689           4   5.2312134695638992     
        2690           4   4.8409049422053210     
        2691           4   4.5243878840870293     
        2692           4   4.2703368135560185     
        2693           4   4.0700235590494795     
        2694           4   3.9116991110674681     
        2695           4   3.7820370687639406     
        2696           4   3.6792186330142362     
        2697           4   3.5873369459475382     
        2698           4   3.5037791580348459     
        2699           4   3.4210540638290183     
        2700           4   3.3381849070232081     
        2701           4   3.2677664711483656     
        2702           4   3.1849424288297139     
        2703           4   3.0913119609092723     
        2704           4   2.9885531821951101     
        2705           2   2.8783354888615231     
        2706           2   2.7622386512904624     
        2707           2   2.6416851511941517     
        2708           2   2.5178914951583975     
        2709           2   2.3891697336405473     
        2710           2   2.2597478485278382     
        2711           2   2.1299524773038074     
        2712           2   2.0000000000000009     
        2713           2   1.8700475226961941     
        2714           2   1.7402521514721632     
        2715           2   1.6145857970720545     
        2716           2   1.4910537611247114     
        2717           2   1.3705582213673144     
        2718           2   1.2542442924012520     
        2719           2   1.1434915081598880     
        2720           0   1.0398769432290793     
        2721           0  0.95637876217992024     
        2722           0  0.88779467521106370     
        2723           0  0.83712695359023093     
        2724           0  0.80747020034397354     
        2725           0  0.80190566235042526     
        2726           0  0.82605955757106886     
        2727           0  0.87916175987869927     
        2728           0  0.96376356314543288     
        2729           0   1.0818681999537993     
        2730           0   1.2348205738064630     
        2731           0   1.4232051568891737     
        2732           0   1.6467581591930327     
        2733           0   1.9043014692744551     
        2734           0   2.1937066309503801     
        2735           2   2.5118968977486373     
        2736           2   2.8548939661755761     
        2737           2   3.2179132847418397     
        2738           2   3.5842414503152868     
        2739           2   3.9511661459382514     
        2740           2   4.3135482815025679     
        2741           8   4.6659198148587651     
        2742           8   4.9965864496084045     
        2743           8   5.2977320439807416     
        2744           8   5.5619368004273282     
        2745           8   5.7824411139273755     
        2746           8   5.9533896397687176     
        2747           8   6.0700475011299480     
        2748           8   6.1289821321085540     
        2749           8   6.1282053059222017     
        2750           8   6.0672703790580096     
        2751           8   5.9510754055524053     
        2752           8   5.7800238701925633     
        2753           8   5.5587870552024627     
        2754           8   5.2935079498829083     
        2755           8   4.9916116552851477     
        2756           8   4.6588784655540714     
        2757           8   4.3079533398981864     
        2758           2   3.9519039165500618     
        2759           0   3.5977507675929501     
        2760           0   3.2849416911823255     
        2761           0   3.0149119653077641     
        2762           0   2.7838568937152868     
        2763           0   2.6140500847503021     
        2764           0   2.5161038558867443     
        2765           0   2.5000278982109547     
        2766           0   2.5750258631833511     
        2767           0   2.7492820092585095     
        2768           0   3.0259683798978463     
        2769           0   3.4128067238506929     
        2770           0   3.9129363311084391     
        2771           2   4.5272559518457616     
        2772           2   5.2540978939816698     
        2773           2   6.0889429939814983     
        2774           2   7.0242192969571979     
        2775           2   8.0417175569824320     
        2776           2   9.1323490828129135     
        2777           2   10.252486810989765     
        2778           4   11.394860737051996     
        2779           4   12.545288134054889     
        2780          20   13.669577226396857     
        2781          26   14.737853833602099     
        2782          26   15.720451860746019     
        2783          26   16.595098281938245     
        2784          26   17.339152366017188     
        2785          26   17.933237357401882     
        2786          26   18.362046232388561     
        2787          26   18.614956218606455     
        2788          24   18.686428220100627     
        2789          24   18.576180974423284     
        2790          24   18.285386018859601     
        2791          24   17.826237965399159     
        2792          24   17.209997191612626     
        2793          24   16.457853052377967     
        2794          24   15.590315825195569     
        2795          20   14.630095417325174     
        2796          20   13.601164474902509     
        2797           6   12.527806127576321     
        2798           4   11.433693192382167     
        2799           4   10.338372360731142     
        2800           4   9.2653629149048431     
        2801           4   8.2103658733927762     
        2802           2   7.2071721126478225     
        2803           2   6.2751910242156184     
        2804           2   5.4198801112345665     
        2805           2   4.6440657763032469     
        2806           2   3.9481468562733966     
        2807           2   3.3304136470925978     
        2808           2   2.7911975749008708     
        2809           2   2.3261393929120882     
        2810           0   1.9266193527532491     
        2811           0   1.5873169042528998     
        2812           0   1.3027938448413348     
        2813           0   1.0677571255693681     
        2814           0  0.87724117782953248     
        2815           0  0.72671329408906393     
        2816           0  0.61745757217250907     
        2817           0  0.53891743211031029     
        2818           0  0.50703430847802011     
        2819           0  0.49760501177726485     
        2820           0  0.50628125738534258     
        2821           0  0.53212080621479185     
        2822           0  0.57384756558638228     
        2823           0  0.63630546363319529     
        2824           0  0.71559735371637889     
        2825           0  0.82111475984396187     
        2826           0  0.94359763903501481     
        2827           0   1.0834418825381824     
        2828           2   1.2414354643548655     
        2829           2   1.4188205995722030     
        2830           2   1.6173134882366444     
        2831           2   1.8417432747960956     
        2832           2   2.0911358245893412     
        2833           2   2.3683959310767788     
        2834           2   2.6763431672804172     
        2835           2   3.0174562496734048     
        2836           2   3.3935894924957744     
        2837           2   3.8056867936084435     
        2838           2   4.2497669606101036     
        2839           2   4.7058983891154345     
        2840           2   5.1833307662553123     
        2841           2   5.6745959267144261     
        2842           2   6.1702885295392864     
        2843           4   6.6592921085519245     
        2844           6   7.1291488340998255     
        2845          13   7.5665574715889834     
        2846          13   7.9579724946156887     
        2847          13   8.2902678556206162     
        2848          13   8.5514223680539470     
        2849          13   8.7285075471975393     
        2850          13   8.8170988508441077     
        2851          13   8.8119126509908856     
        2852          13   8.7108836593951171     
        2853          13   8.5153152142245396     
        2854          13   8.2298451876380945     
        2855          13   7.8622273353637731     
        2856          13   7.4229408740361338     
        2857          13   6.9246534502405277     
        2858          11   6.3815734360358105     
        2859           0   5.8087356460938873     
        2860           0   5.2212692517265538     
        2861           0   4.6336972655872977     
        2862           0   4.0593132804879408     
        2863           0   3.5096734364979572     
        2864           0   2.9915576493223797     
        2865           0   2.5129077444331402     
        2866           0   2.0723981339149034     
        2867           0   1.6843033426612333     
        2868           0   1.3480004786076312     
        2869           0   1.0613626703457748     
        2870           0  0.82106676448842797     
        2871           0  0.62292816449441202     
        2872           0  0.46223349725676760     
        2873           0  0.33404668999002129     
        2874           0  0.23347065159993211     
        2875           0  0.15585400313557518     
        2876           0   9.6939224290463782E-002
        2877           0   5.2954440269690761E-002
        2878           0   2.0655418919301356E-002
        2879           0   0.0000000000000000     
        2880           0   0.0000000000000000     
        2881           0   0.0000000000000000     
        2882           0   0.0000000000000000     
        2883           0   0.0000000000000000     
        2884           0   0.0000000000000000     
        2885           0   0.0000000000000000     
        2886           0   0.0000000000000000     
        2887           0   0.0000000000000000     
        2888           0   0.0000000000000000     
        2889           0   0.0000000000000000     
        2890           0   0.0000000000000000     
        2891           0   0.0000000000000000     
        2892           0   0.0000000000000000     
        2893           0   0.0000000000000000     
        2894           0   0.0000000000000000     
        2895           0   0.0000000000000000     
        2896           0   0.0000000000000000     
        2897           0   0.0000000000000000     
        2898           0   0.0000000000000000     
        2899           0   0.0000000000000000     
        2900           0   0.0000000000000000     
        2901           0   0.0000000000000000     
        2902           0   0.0000000000000000     
        2903           0   0.0000000000000000     
        2904           0   0.0000000000000000     
        2905           0   0.0000000000000000     
        2906           0   0.0000000000000000     
        2907           0   0.0000000000000000     
        2908           0   0.0000000000000000     
        2909           0   0.0000000000000000     
        2910           0   0.0000000000000000     
        2911           0   0.0000000000000000     
        2912           0   0.0000000000000000     
        2913           0   0.0000000000000000     
        2914           0   0.0000000000000000     
        2915           0   0.0000000000000000     
        2916           0   0.0000000000000000     
        2917           0   0.0000000000000000     
        2918           0   0.0000000000000000     
        2919           0   0.0000000000000000     
        2920           0   0.0000000000000000     
        2921           0   0.0000000000000000     
        2922           0   0.0000000000000000     
        2923           0   0.0000000000000000     
        2924           0   0.0000000000000000     
        2925           0   0.0000000000000000     
        2926           0   0.0000000000000000     
        2927           0   0.0000000000000000     
        2928           0   0.0000000000000000     
        2929           0   0.0000000000000000     
        2930           0   0.0000000000000000     
        2931           0   0.0000000000000000     
        2932           0   0.0000000000000000     
        2933           0   0.0000000000000000     
        2934           0   0.0000000000000000     
        2935           0   0.0000000000000000     
        2936           0   0.0000000000000000     
        2937           0   0.0000000000000000     
        2938           0   0.0000000000000000     
        2939           0   0.0000000000000000     
        2940           0   0.0000000000000000     
        2941           0   0.0000000000000000     
        2942           0   0.0000000000000000     
        2943           0   0.0000000000000000     
        2944           0   0.0000000000000000     
        2945           0   0.0000000000000000     
        2946           0   0.0000000000000000     
        2947           0   0.0000000000000000     
        2948           0   3.7555307126002466E-003
        2949           0   8.9452562831073661E-003
        2950           0   1.5998903274064807E-002
        2951           0   2.5428199974820067E-002
        2952           0   3.7825900295474918E-002
        2953           0   5.3858325399008429E-002
        2954           0   7.4250031246865300E-002
        2955           0  0.10351519130306329     
        2956           0  0.14009200244637368     
        2957           0  0.18512907130724815     
        2958           0  0.23976825644290153     
        2959           0  0.30509195233059339     
        2960           0  0.38206415846806019     
        2961           0  0.47146856058579051     
        2962           0  0.57384756558638228     
        2963           0  0.70822430139999748     
        2964           0  0.86289469077038305     
        2965           0   1.0395349153356195     
        2966           0   1.2398409907296528     
        2967           0   1.4692835827936219     
        2968           2   1.7347737565076795     
        2969           2   2.0337935382500922     
        2970           2   2.3693238686517812     
        2971           2   2.7519270924866475     
        2972           2   3.1761963888329743     
        2973           2   3.6443100177622272     
        2974           2   4.1614764118479259     
        2975           4   4.7445435022782707     
        2976           4   5.3850598918589432     
        2977           4   6.0692888455938565     
        2978           4   6.8066200032869899     
        2979           4   7.5940742844854539     
        2980           4   8.4306143040987074     
        2981           4   9.3035155453059346     
        2982           4   10.199584946771036     
        2983          14   11.113513706100603     
        2984          14   12.033185971712557     
        2985          14   12.937893492553364     
        2986          14   13.818463683831830     
        2987          16   14.675147095088301     
        2988          20   15.484175169360041     
        2989          20   16.223435241066849     
        2990          20   16.890804683777361     
        2991          24   17.477125801052004     
        2992          22   17.975664240258467     
        2993          20   18.386109280558120     
        2994          20   18.704859766847488     
        2995          28   18.930081253710366     
        2996          28   19.066048111040175     
        2997          20   19.119107171721534     
        2998          20   19.099949770702057     
        2999          20   19.018050599585855     
        3000          22   18.883791281117457     
        3001          20   18.707894221935927     
        3002          16   18.500877891684478     
        3003          16   18.272570037193301     
        3004          16   18.014589996353621     
        3005          12   17.754000475399160     
        3006          12   17.495114401781212     
        3007          20   17.237107522338782     
        3008          20   16.981219449113059     
        3009          16   16.718039674739849     
        3010          16   16.457875504485390     
        3011          16   16.186180793406891     
        3012          16   15.900842702237586     
        3013          18   15.606299079129101     
        3014          18   15.295989141293175     
        3015          16   14.961114573971850     
        3016          16   14.586254088045376     
        3017          14   14.181102836894086     
        3018          14   13.751994237994817     
        3019          14   13.281781505284448     
        3020          14   12.769332145626997     
        3021          14   12.211985776901793     
        3022          14   11.617178894179487     
        3023          14   10.989224508750567     
        3024          12   10.325303375966909     
        3025          12   9.6313717366639704     
        3026          12   8.9199196900292161     
        3027          10   8.1921703730412609     
        3028          10   7.4468293164731900     
        3029           6   6.7075616521156771     
        3030           6   5.9886235239659458     
        3031           0   5.2918258414317201     
        3032           0   4.6258015289926053     
        3033           0   3.9981328729040353     
        3034           0   3.4123809690457270     
        3035           0   2.8766948181805314     
        3036           0   2.3965306288970059     
        3037           0   1.9695678913670616     
        3038           0   1.5983026837055929     
        3039           0   1.2776440530576603     
        3040           0   1.0049918929524624     
        3041           0  0.77676705395354939     
        3042           0  0.58871145756211196     
        3043           0  0.43617936325682638     
        3044           0  0.31440079760561057     
        3045           0  0.22137663242977279     
        3046           0  0.14923103814715458     
        3047           0   9.4175112490674937E-002
        3048           0   5.5507771247394908E-002
        3049           0   2.6835768849322098E-002
        3050           0   1.1266592137800740E-002
        3051           0   0.0000000000000000     
        3052           0   0.0000000000000000     
        3053           0   0.0000000000000000     
        3054           0   0.0000000000000000     
        3055           0   0.0000000000000000     
        3056           0   0.0000000000000000     
        3057           0   0.0000000000000000     
        3058           0   0.0000000000000000     
        3059           0   0.0000000000000000     
        3060           0   0.0000000000000000     
        3061           0   0.0000000000000000     
        3062           0   1.1266592137800740E-002
        3063           0   2.6835768849322098E-002
        3064           0   4.7996709822194415E-002
        3065           0   7.6284599924460197E-002
        3066           0  0.11347770088642474     
        3067           0  0.16157497619702529     
        3068           0  0.22275009374059596     
        3069           0  0.29927898177138917     
        3070           0  0.39344023848979903     
        3071           0  0.50739050409955011     
        3072           0  0.64302016940424445     
        3073           0  0.80179815610535576     
        3074           0  0.98461749920715513     
        3075           0   1.1916555880167756     
        3076           0   1.4109971228499567     
        3077           0   1.6480639361718672     
        3078           0   1.8991180141427944     
        3079           0   2.1593164275671817     
        3080           0   2.4228241155748775     
        3081           0   2.6867587071193628     
        3082           6   2.9416170099387249     
        3083           6   3.1916846971791761     
        3084           6   3.4307337642679037     
        3085           6   3.6492078946193471     
        3086           6   3.8442208574461660     
        3087           6   4.0201555570587200     
        3088           6   4.1741312345791712     
        3089           6   4.3093387583890479     
        3090           6   4.4309896411674234     
        3091           6   4.5461185921565876     
        3092           6   4.6632323084951777     
        3093           6   4.7918201194285226     
        3094           6   4.9417554910334500     
        3095           6   5.1226293811738302     
        3096           0   5.3393100535725475     
        3097           0   5.5898613668433637     
        3098           0   5.8856566910067158     
        3099           0   6.2233947893696397     
        3100           0   6.6027062013467779     
        3101           2   7.0173038347054746     
        3102           2   7.4578643245328822     
        3103           8   7.9044461465313081     
        3104          12   8.3535891236653619     
        3105          12   8.7801930062773135     
        3106          12   9.1742229045802475     
        3107          15   9.5195262193966776     
        3108          15   9.8013540649918340     
        3109          15   10.007111294198198     
        3110          15   10.126967641316117     
        3111          15   10.154293330251493     
        3112          15   10.085898095634905     
        3113          15   9.9220688013213483     
        3114          15   9.6664161253739564     
        3115          15   9.3255537981004331     
        3116          13   8.9086436924266845     
        3117           7   8.4348650792158111     
        3118           7   7.9063497438732044     
        3119           5   7.3370910761738930     
        3120           5   6.7411151229200961     
        3121           5   6.1319712857142026     
        3122           5   5.5196236742580842     
        3123           5   4.9189231143210428     
        3124           5   4.3314913074906070     
        3125           0   3.7704206513241911     
        3126           0   3.2483077214886649     
        3127           0   2.7688041585409700     
        3128           0   2.3301355588525010     
        3129           0   1.9384089352357623     
        3130           0   1.5929749277926686     
        3131           0   1.2922068604302763     
        3132           0   1.0336705147807392     
        3133           0  0.81430695868532976     
        3134           0  0.63061800757098030     
        3135           0  0.47884491961970083     
        3136           0  0.35513236082003141     
        3137           0  0.25834440775926504     
        3138           0  0.18938060882976351     
        3139           0  0.13464581349752108     
        3140           0   9.4564750738687281E-002
        3141           0   6.3570499937050162E-002
        3142           0   3.9997258185162012E-002
        3143           0   2.2363140707768417E-002
        3144           0   9.3888267815006154E-003
        3145           0   0.0000000000000000     
        3146           0   0.0000000000000000     
        3147           0   0.0000000000000000     
        3148           0   0.0000000000000000     
        3149           0   0.0000000000000000     
        3150           0   0.0000000000000000     
        3151           0   0.0000000000000000     
        3152           0   0.0000000000000000     
        3153           0   0.0000000000000000     
        3154           0   0.0000000000000000     
        3155           0   0.0000000000000000     
        3156           0   3.7555307126002466E-003
        3157           0   8.9452562831073661E-003
        3158           0   1.5998903274064807E-002
        3159           0   2.5428199974820067E-002
        3160           0   3.7825900295474918E-002
        3161           0   5.3858325399008429E-002
        3162           0   7.4250031246865300E-002
        3163           0   9.9759660590463040E-002
        3164           0  0.13114674616326635     
        3165           0  0.16913016803318334     
        3166           0  0.21434005646808141     
        3167           0  0.26726605203511850     
        3168           0  0.32820583306905171     
        3169           0  0.39721852933892521     
        3170           0  0.47408790499591924     
        3171           0  0.55829990167373000     
        3172           0  0.64903824132166288     
        3173           0  0.74144481178461374     
        3174           0  0.83648868253732656     
        3175           0  0.93219381426053116     
        3176           2   1.0263790824905847     
        3177           2   1.1167401608840919     
        3178           2   1.2009413321037783     
        3179           2   1.2767117274314725     
        3180           2   1.3419404377358077     
        3181           2   1.3985208795534156     
        3182           2   1.4425965589109997     
        3183           2   1.4734530137369324     
        3184           2   1.4908960959045838     
        3185           2   1.4952800107583424     
        3186           2   1.4875096280269007     
        3187           2   1.4690153800876804     
        3188           2   1.4417000983262709     
        3189           2   1.4078584735947388     
        3190           2   1.3700715001369617     
        3191           2   1.3310802173521730     
        3192           2   1.2936451345257032     
        3193           0   1.2603996473295831     
        3194           0   1.2337072118762520     
        3195           0   1.2230437782057335     
        3196           0   1.2252286555616074     
        3197           0   1.2393359495435223     
        3198           0   1.2701446474427733     
        3199           0   1.3333263916007101     
        3200           0   1.4161406958214937     
        3201           2   1.5226237538074059     
        3202           2   1.6541393354537899     
        3203           2   1.8120987190695821     
        3204           2   1.9979762422085294     
        3205           2   2.2132816714413495     
        3206           2   2.4594828414361705     
        3207           2   2.7378787862607896     
        3208           2   3.0494310518737411     
        3209           2   3.3908124850580825     
        3210           2   3.7640375455427284     
        3211           2   4.1674499478602733     
        3212           2   4.5944940231429907     
        3213           2   5.0434701511165745     
        3214           2   5.4963677539978519     
        3215           6   5.9521500467906083     
        3216           6   6.4014881767486553     
        3217           6   6.8339886563537187     
        3218           6   7.2385777449386133     
        3219          14   7.6039583340418790     
        3220          12   7.9191126983625786     
        3221          12   8.1738208666896437     
        3222          12   8.3564901406123919     
        3223          12   8.4634319013927399     
        3224          12   8.4894022081387863     
        3225          12   8.4316324727727938     
        3226          12   8.2899901249668488     
        3227          12   8.0670143458977908     
        3228          12   7.7678231848291315     
        3229          10   7.3998955018797981     
        3230          10   6.9727384175025211     
        3231          10   6.4974579588255406     
        3232           8   5.9862569326293986     
        3233           8   5.4518891874403996     
        3234           0   4.9071027804234255     
        3235           0   4.3641056263385192     
        3236           0   3.8287396916101986     
        3237           0   3.3177248004593243     
        3238           0   2.8386813259346320     
        3239           0   2.3974431517985115     
        3240           0   1.9872869155540860     
        3241           0   1.6269230493347515     
        3242           0   1.3124444074205228     
        3243           0   1.0423652974346007     
        3244           0  0.81410623301867135     
        3245           0  0.62426521587475070     
        3246           0  0.46889587103492542     
        3247           0  0.34752681227864379     
        3248           0  0.25356228856656138     
        3249           0  0.18330140773002926     
        3250           0  0.13608625615720768     
        3251           0  0.10557704410433436     
        3252           0   8.9639350531437886E-002
        3253           0   8.9272154097266285E-002
        3254           0   9.9759660590463040E-002
        3255           0  0.13114674616326635     
        3256           0  0.16913016803318334     
        3257           0  0.21434005646808141     
        3258           0  0.26726605203511850     
        3259           0  0.32820583306905171     
        3260           0  0.40097406005152553     
        3261           0  0.48303316127902651     
        3262           0  0.57429880494779473     
        3263           0  0.67446644129648292     
        3264           0  0.77927071208008869     
        3265           0  0.89034700793633514     
        3266           0   1.0064438455073965     
        3267           2   1.1261387430810474     
        3268           2   1.2478869070473579     
        3269           2   1.3700715001369617     
        3270           2   1.4910517838995538     
        3271           2   1.6092064897709264     
        3272           2   1.7229711819098668     
        3273           2   1.8308698319668171     
        3274           2   1.9277864847461865     
        3275           2   2.0148225413203864     
        3276           2   2.0904934485104656     
        3277           2   2.1534234451502856     
        3278           2   2.2023733873657743     
        3279           2   2.2362748298713950     
        3280           4   2.2542689786500119     
        3281           4   2.2557477326928819     
        3282           4   2.2403930722236121     
        3283           4   2.2082106731357389     
        3284           2   2.1595538561187206     
        3285           2   2.0951347255062895     
        3286           2   2.0160204493766374     
        3287           2   1.9236138789136865     
        3288           2   1.8169459446426928     
        3289           2   1.7014479468541084     
        3290           2   1.5790501199840794     
        3291           2   1.4518587444085720     
        3292           2   1.3220724526242220     
        3293           2   1.1918973076866208     
        3294           0   1.0634645601687709     
        3295           0  0.93875478468822560     
        3296           0  0.81953180311285700     
        3297           0  0.70728936929446340     
        3298           0  0.60696850150223125     
        3299           0  0.52085906157450146     
        3300           0  0.44759088887091741     
        3301           0  0.38563183959200131     
        3302           0  0.33946540858852092     
