# Supplementary material for: Protein-mediated RNA folding governs sequence-specific interactions between rotavirus genome segments
Source: eLife. 2017 Sep 18;6:e27453. doi: 10.7554/eLife.27453 (PMC5621836; doi:10.7554/eLife.27453)
Supplement: Figure 3—source data 1. [file elife-27453-fig3-data1.zip › S11_RNA_alone_Alignments/S10.txt]

           1           6   4.3141653629417362     
           2           6   4.2926677196354435     
           3           4   4.2476726377275185     
           4           4   4.1798910506442901     
           5           4   4.0901940053739114     
           6           4   3.9796038603755606     
           7           4   3.8466238441034148     
           8           4   3.6933991511557309     
           9           4   3.5247178261446228     
          10           4   3.3419404377358086     
          11           4   3.1467592501276664     
          12           4   2.9411934835759412     
          13           4   2.7275704272435459     
          14           4   2.5084875873321888     
          15           2   2.2867531323537813     
          16           2   2.0653047749637592     
          17           2   1.8471104196490269     
          18           0   1.6350568591517338     
          19           0   1.4291620404689840     
          20           0   1.2352871507671981     
          21           0   1.0552020269436957     
          22           0  0.89026126545538176     
          23           0  0.74135395703103779     
          24           0  0.61155858580700673     
          25           0  0.49733600110223514     
          26           0  0.39841279819838488     
          27           0  0.31409971705854450     
          28           0  0.24338019928004867     
          29           0  0.18500507156227475     
          30           0  0.13758556088593799     
          31           0   9.9678231221685371E-002
          32           0   6.9857228673073243E-002
          33           0   4.6771156578582281E-002
          34           0   2.9183730687420313E-002
          35           0   1.5998903274064804E-002
          36           0   8.9452562831073661E-003
          37           0   3.7555307126002466E-003
          38           0   0.0000000000000000     
          39           0   0.0000000000000000     
          40           0   0.0000000000000000     
          41           0   0.0000000000000000     
          42           0   0.0000000000000000     
          43           0   0.0000000000000000     
          44           0   0.0000000000000000     
          45           0   0.0000000000000000     
          46           0   0.0000000000000000     
          47           0   0.0000000000000000     
          48           0   0.0000000000000000     
          49           0   0.0000000000000000     
          50           0   0.0000000000000000     
          51           0   0.0000000000000000     
          52           0   0.0000000000000000     
          53           0   0.0000000000000000     
          54           0   0.0000000000000000     
          55           0   0.0000000000000000     
          56           0   0.0000000000000000     
          57           0   0.0000000000000000     
          58           0   0.0000000000000000     
          59           0   0.0000000000000000     
          60           0   0.0000000000000000     
          61           0   0.0000000000000000     
          62           0   0.0000000000000000     
          63           0   0.0000000000000000     
          64           0   0.0000000000000000     
          65           0   0.0000000000000000     
          66           0   0.0000000000000000     
          67           0   0.0000000000000000     
          68           0   0.0000000000000000     
          69           0   0.0000000000000000     
          70           0   0.0000000000000000     
          71           0   0.0000000000000000     
          72           0   0.0000000000000000     
          73           0   0.0000000000000000     
          74           0   0.0000000000000000     
          75           0   0.0000000000000000     
          76           0   0.0000000000000000     
          77           0   0.0000000000000000     
          78           0   0.0000000000000000     
          79           0   0.0000000000000000     
          80           0   0.0000000000000000     
          81           0   0.0000000000000000     
          82           0   0.0000000000000000     
          83           0   0.0000000000000000     
          84           0   0.0000000000000000     
          85           0   0.0000000000000000     
          86           0   0.0000000000000000     
          87           0   0.0000000000000000     
          88           0   0.0000000000000000     
          89           0   0.0000000000000000     
          90           0   0.0000000000000000     
          91           0   0.0000000000000000     
          92           0   0.0000000000000000     
          93           0   0.0000000000000000     
          94           0   0.0000000000000000     
          95           0   3.7555307126002466E-003
          96           0   8.9452562831073661E-003
          97           0   1.5998903274064807E-002
          98           0   2.5428199974820067E-002
          99           0   3.7825900295474918E-002
         100           0   5.3858325399008429E-002
         101           0   7.4250031246865300E-002
         102           0   9.9759660590463040E-002
         103           0  0.13114674616326635     
         104           0  0.16913016803318334     
         105           0  0.21434005646808141     
         106           0  0.26726605203511850     
         107           0  0.32820583306905171     
         108           0  0.39721852933892521     
         109           0  0.47408790499591924     
         110           0  0.55829990167373000     
         111           0  0.64903824132166288     
         112           0  0.74520034249721401     
         113           0  0.85294500024563435     
         114           0  0.96608323010081054     
         115           2   1.0838050890135340     
         116           2   1.2054224611292068     
         117           2   1.3342069888063366     
         118           2   1.4676236657594619     
         119           2   1.6024435333814659     
         120           2   1.7419143598767204     
         121           2   1.8869019600090182     
         122           2   2.0384846284215037     
         123           2   2.1978381918524357     
         124           2   2.3660933827936108     
         125           2   2.5479337437339216     
         126           2   2.7453616069530122     
         127           2   2.9603091499759624     
         128           2   3.1908580156345221     
         129           2   3.4373369373896474     
         130           2   3.7202951065913652     
         131           2   4.0978099996307593     
         132           2   4.6005226076483705     
         133           6   5.1930428425633766     
         134           6   5.8954704722478875     
         135           6   6.7501524315494388     
         136           6   7.7696668605466588     
         137           8   8.9892460704587407     
         138           8   10.442645212400967     
         139           6   12.164514568039404     
         140           6   14.188587047752913     
         141           6   16.545507176712661     
         142           6   19.260425183509131     
         143           6   22.354283574797567     
         144           6   25.831660954665249     
         145           8   29.687647256794815     
         146          10   33.907568372640263     
         147          12   38.456569107759520     
         148          12   43.288757739174144     
         149          12   48.345804840925965     
         150          23   53.555365892634462     
         151          61   58.843865203759073     
         152         100   64.131179097366839     
         153         100   69.310813565464144     
         154         100   74.242055409778544     
         155         110   78.845847500152573     
         156         110   83.081812211527023     
         157         110   86.884757340336549     
         158         110   90.192755599858316     
         159         110   92.928624590479103     
         160         110   95.065117820901179     
         161         110   96.574016448759778     
         162         110   97.431726244477488     
         163         112   97.623140264781711     
         164         112   97.141487589333650     
         165         112   95.988516333161726     
         166         114   94.172336494759932     
         167         114   91.714328037699062     
         168         114   88.646290388746110     
         169         114   85.013884001919621     
         170         112   80.870890780364405     
         171         112   76.268052260482804     
         172         112   71.249881600643135     
         173          98   65.914324315499329     
         174          58   60.415954104348671     
         175          26   54.842139009822873     
         176          23   49.269027331492346     
         177          23   43.801631780376894     
         178          23   38.520766318982282     
         179           6   33.498365365739716     
         180           0   28.794707322644758     
         181           0   24.456487669815846     
         182           0   20.515824567720969     
         183           0   16.990192903923880     
         184           0   13.880530531950916     
         185           0   11.181536904583121     
         186           0   8.8738199902778909     
         187           0   6.9272614362024019     
         188           0   5.3122216932511881     
         189           0   3.9920057873865744     
         190           0   2.9286960617282798     
         191           0   2.0875822630121168     
         192           0   1.4297228403673603     
         193           0  0.92277892932498751     
         194           0  0.55660150453482704     
         195           0  0.33900622745389597     
         196           0  0.22122053403711842     
         197           0  0.14003029150267185     
         198           0   8.4185979881244238E-002
         199           0   4.9092492433275660E-002
         200           0   5.3858325399008429E-002
         201           0   7.4250031246865300E-002
         202           0   9.9759660590463040E-002
         203           0  0.13114674616326635     
         204           0  0.17288569874578358     
         205           0  0.22328531275118882     
         206           0  0.28326495530918328     
         207           0  0.35363403304387181     
         208           0  0.43504442963440010     
         209           0  0.53545729182012813     
         210           0  0.64668491477420975     
         211           0  0.77185045217714832     
         212           0  0.91120458533605542     
         213           0   1.0647877074697472     
         214           0   1.2361790552178193     
         215           2   1.4226603278783525     
         216           2   1.6240400874567440     
         217           2   1.8399802185526020     
         218           2   2.0662336231602318     
         219           2   2.3082185447314814     
         220           2   2.5660942988964086     
         221           2   2.8457918742155899     
         222           2   3.1405704211846266     
         223           2   3.4504071472420224     
         224           4   3.7790794059142145     
         225           4   4.1243372292283027     
         226           4   4.4829733198143860     
         227           4   4.8692390152376781     
         228           4   5.2877548355371431     
         229           8   5.7669089370584370     
         230           6   6.2925126250567125     
         231           6   6.8730576126794292     
         232           6   7.5145417821953995     
         233           6   8.2264227413798565     
         234           8   9.0186429787749827     
         235           8   9.9012173355017428     
         236           8   10.881043080446277     
         237           8   11.966360650919224     
         238           6   13.156692175583119     
         239           8   14.469168168481708     
         240          10   15.898798597144824     
         241          15   17.430958018937243     
         242          15   19.065120082207116     
         243          15   20.752490714675140     
         244          17   22.501229028829023     
         245          17   24.287923765467561     
         246          15   26.089086118593613     
         247          21   27.897612572196998     
         248          27   29.672694376198653     
         249          45   31.377067848333542     
         250          47   33.053507695601596     
         251          49   34.719082066527385     
         252          49   36.369428971936813     
         253          49   38.525657467620341     
         254          49   40.886625872835559     
         255          49   43.572694834051006     
         256          49   46.691426508009329     
         257          47   50.391574871447084     
         258          42   54.840380737083620     
         259          46   60.220436274249181     
         260          46   66.704709477221286     
         261          40   74.477609929711448     
         262          40   83.695472738821735     
         263          21   94.493261671319644     
         264          23   106.90500663058948     
         265          27   121.00538340432385     
         266          31   136.75223733239710     
         267          47   153.68036867409299     
         268          53   171.72224576807307     
         269          53   190.48786658015783     
         270          93   209.72424461198003     
         271         134   229.01893195967665     
         272         164   247.87494897427104     
         273         456   265.77568614475547     
         274         463   282.19256325785585     
         275         480   296.57621303036910     
         276         480   308.48029542404561     
         277         480   317.50157887363599     
         278         480   323.32191284814951     
         279         480   325.72476040451767     
         280         477   324.58859673609442     
         281         477   319.93065975062268     
         282         475   311.88518068851306     
         283         469   300.67777140754993     
         284         433   286.66819798818182     
         285         429   270.23582994523196     
         286         415   251.85616606473823     
         287         206   232.04492184677045     
         288         134   211.31474342120347     
         289          27   190.20247914266494     
         290          25   169.20320767985964     
         291          25   148.69911400326285     
         292          23   129.07819324313198     
         293          23   110.66858832855733     
         294          23   93.349073178337107     
         295           2   77.756410736427696     
         296           0   63.916522627823831     
         297           0   51.838855987474567     
         298           0   41.453891831142045     
         299           0   32.654614355901302     
         300           0   25.306755734524099     
         301           0   19.262916496872343     
         302           0   14.358628983741946     
         303           0   10.437778262012142     
         304           0   7.3525687433875984     
         305           0   4.9997199654509741     
         306           0   3.1958810389423657     
         307           0   1.8462183027325214     
         308           0   1.1146793380645894     
         309           0  0.65951688192311886     
         310           0  0.45997553478460229     
         311           0  0.30857753074368588     
         312           0  0.19341668435250053     
         313           0  0.11931292102819277     
         314           0   7.0741469473178387E-002
         315           0   4.3752788897762261E-002
         316           0   6.3570499937050162E-002
         317           0   9.4564750738687295E-002
         318           0  0.13464581349752108     
         319           0  0.18562507811716325     
         320           0  0.24939915147615768     
         321           0  0.32786686540816590     
         322           0  0.42282542008295843     
         323           0  0.53585014117020369     
         324           0  0.66816513008779632     
         325           0  0.82051458267262933     
         326           0  0.99304632334731324     
         327           0   1.1852197624897984     
         328           0   1.3957497541843251     
         329           0   1.6263511340167582     
         330           0   1.8625572857446417     
         331           0   2.1072206096173813     
         332           0   2.3559127356261480     
         333           5   2.6037736065219366     
         334           5   2.8457087276092379     
         335           5   3.0766033615063106     
         336           5   3.2915389791691441     
         337           5   3.4859978405027872     
         338           5   3.6560435401352227     
         339           5   3.7984683130378145     
         340           5   3.9109013281922889     
         341           5   3.9918755728934623     
         342           5   4.0408538054960959     
         343           5   4.0582161615656531     
         344           5   4.0452132737757704     
         345           5   4.0114003970863852     
         346           5   3.9511146429295110     
         347           5   3.8708398193449032     
         348           5   3.7749006164204024     
         349           7   3.6754896507331987     
         350           2   3.5728318598996522     
         351           2   3.4764164382015563     
         352           2   3.3896447343066809     
         353           2   3.3184802372315136     
         354           2   3.2619202898643436     
         355           2   3.2338771408430591     
         356           2   3.2459212458855529     
         357           2   3.2968281808801092     
         358           2   3.3900741024334744     
         359           2   3.5283605128390034     
         360           2   3.7135046449656040     
         361           2   3.9463521591915018     
         362           2   4.2267147371087583     
         363           2   4.5533352521036266     
         364           2   4.9238832344637240     
         365           6   5.3349831218656938     
         366           4   5.7822771361610368     
         367           4   6.2605234787608310     
         368           4   6.7637289135535674     
         369           8   7.2815572964721991     
         370           8   7.7954128931465538     
         371          10   8.3110670443005201     
         372          10   8.8130027583002697     
         373          10   9.2884093339419742     
         374          10   9.7267747521703676     
         375          10   10.121133127822793     
         376          14   10.462156486524492     
         377          14   10.741079054480501     
         378          14   10.949958674289169     
         379          14   11.081944846327271     
         380          14   11.131547091356119     
         381          14   11.094893748743674     
         382          14   10.969967531314200     
         383          14   10.756800862598263     
         384          14   10.457612004446249     
         385          14   10.076862955984852     
         386          14   9.6158766265461235     
         387          14   9.0930081531638560     
         388          14   8.5148880309570529     
         389          12   7.8933971643381460     
         390           6   7.2361086085601345     
         391           4   6.5634087945845163     
         392           4   5.8855901513290698     
         393           2   5.2186171615878028     
         394           0   4.5737619951275876     
         395           0   3.9609053658928608     
         396           0   3.3881879099006231     
         397           0   2.8564402235765916     
         398           0   2.3767318523121377     
         399           0   1.9507228238073904     
         400           0   1.5783016691388749     
         401           0   1.2578019522176156     
         402           0  0.98628186768472093     
         403           0  0.75983830423133225     
         404           0  0.57392782193581515     
         405           0  0.42367063301398256     
         406           0  0.30411909533132825     
         407           0  0.21047852272599560     
         408           0  0.13827442853047048     
         409           0   8.3465948691203093E-002
         410           0   4.5182633961485114E-002
         411           0   2.4944159557172170E-002
         412           0   1.2700786995707612E-002
         413           0   7.5110614252004932E-003
         414           0   8.9452562831073661E-003
         415           0   2.3509964699265300E-002
         416           0   4.3318712541034803E-002
         417           0   6.9823706843604519E-002
         418           0  0.10471472534864856     
         419           0  0.14990183183781516     
         420           0  0.21123184210108015     
         421           0  0.28859206494010436     
         422           0  0.38464839248817423     
         423           0  0.50206174876943421     
         424           0  0.64335228839696001     
         425           0  0.81074427140422300     
         426           0   1.0060006646560276     
         427           0   1.2265037010118855     
         428           0   1.4749384502317395     
         429           0   1.7428342546474196     
         430           0   2.0328214897717198     
         431           0   2.3409527666552736     
         432           0   2.6864954598813284     
         433           2   3.0481360234475803     
         434           2   3.4253114918502185     
         435           6   3.8112958715697669     
         436           6   4.2023498883396773     
         437           6   4.6028845835280210     
         438           6   5.0060847790460219     
         439           6   5.4117823646281478     
         440           8   5.8212352872530921     
         441           8   6.2371209327296828     
         442           8   6.6633847385488369     
         443           8   7.1049450040166056     
         444           8   7.5710259166926148     
         445           8   8.0648069182312678     
         446           8   8.5916809994416159     
         447           6   9.1560175633738989     
         448           6   9.7606509668793606     
         449           2   10.406472989768222     
         450           2   11.092171180643536     
         451           2   11.810385130613936     
         452          15   12.553878427148637     
         453          15   13.316812395194422     
         454          17   14.060042235695624     
         455          17   14.791957738430193     
         456          17   15.492088538780219     
         457          21   16.151781082834347     
         458          21   16.751334763176384     
         459          21   17.272244625779983     
         460          21   17.703613494061312     
         461          21   18.029347582097689     
         462          21   18.241370415463226     
         463          21   18.330126365921600     
         464          23   18.288636081291202     
         465          23   18.112760158032753     
         466          23   17.801419230941374     
         467          23   17.356755416364788     
         468          23   16.786886814881441     
         469          23   16.097064272475269     
         470          23   15.304709785623933     
         471          21   14.417737986803971     
         472          19   13.453810276698517     
         473          19   12.414901512277552     
         474           5   11.343971538147480     
         475           5   10.257580751529243     
         476           5   9.1782850295682294     
         477           5   8.1239804665743733     
         478           3   7.1055689899577796     
         479           0   6.1439843349024583     
         480           0   5.2500588646287225     
         481           0   4.4317509077780466     
         482           0   3.6940512858153967     
         483           0   3.0390690288242133     
         484           0   2.4662712549024159     
         485           0   1.9701692068661778     
         486           0   1.5495766514664209     
         487           0   1.1982434535191115     
         488           0  0.90907563377724954     
         489           0  0.67456745983853805     
         490           0  0.48717796665481067     
         491           0  0.33963737576361380     
         492           0  0.22785016625105792     
         493           0  0.14490210338218928     
         494           0   8.2167050418032433E-002
         495           0   5.4141203236294906E-002
         496           0   3.2943611194204574E-002
         497           0   1.7173415137261297E-002
         498           0   5.6332960689003701E-003
         499           0   0.0000000000000000     
         500           0   0.0000000000000000     
         501           0   0.0000000000000000     
         502           0   0.0000000000000000     
         503           0   0.0000000000000000     
         504           0   0.0000000000000000     
         505           0   0.0000000000000000     
         506           0   0.0000000000000000     
         507           0   0.0000000000000000     
         508           0   0.0000000000000000     
         509           0   0.0000000000000000     
         510           0   0.0000000000000000     
         511           0   0.0000000000000000     
         512           0   0.0000000000000000     
         513           0   0.0000000000000000     
         514           0   0.0000000000000000     
         515           0   0.0000000000000000     
         516           0   0.0000000000000000     
         517           0   0.0000000000000000     
         518           0   0.0000000000000000     
         519           0   0.0000000000000000     
         520           0   0.0000000000000000     
         521           0   0.0000000000000000     
         522           0   0.0000000000000000     
         523           0   0.0000000000000000     
         524           0   0.0000000000000000     
         525           0   0.0000000000000000     
         526           0   0.0000000000000000     
         527           0   0.0000000000000000     
         528           0   0.0000000000000000     
         529           0   0.0000000000000000     
         530           0   0.0000000000000000     
         531           0   0.0000000000000000     
         532           0   0.0000000000000000     
         533           0   0.0000000000000000     
         534           0   0.0000000000000000     
         535           0   0.0000000000000000     
         536           0   0.0000000000000000     
         537           0   0.0000000000000000     
         538           0   0.0000000000000000     
         539           0   0.0000000000000000     
         540           0   0.0000000000000000     
         541           0   0.0000000000000000     
         542           0   0.0000000000000000     
         543           0   0.0000000000000000     
         544           0   0.0000000000000000     
         545           0   0.0000000000000000     
         546           0   0.0000000000000000     
         547           0   0.0000000000000000     
         548           0   0.0000000000000000     
         549           0   0.0000000000000000     
         550           0   0.0000000000000000     
         551           0   0.0000000000000000     
         552           0   0.0000000000000000     
         553           0   0.0000000000000000     
         554           0   0.0000000000000000     
         555           0   0.0000000000000000     
         556           0   0.0000000000000000     
         557           0   0.0000000000000000     
         558           0   0.0000000000000000     
         559           0   0.0000000000000000     
         560           0   0.0000000000000000     
         561           0   0.0000000000000000     
         562           0   0.0000000000000000     
         563           0   0.0000000000000000     
         564           0   0.0000000000000000     
         565           0   0.0000000000000000     
         566           0   0.0000000000000000     
         567           0   0.0000000000000000     
         568           0   0.0000000000000000     
         569           0   0.0000000000000000     
         570           0   0.0000000000000000     
         571           0   0.0000000000000000     
         572           0   0.0000000000000000     
         573           0   0.0000000000000000     
         574           0   0.0000000000000000     
         575           0   0.0000000000000000     
         576           0   0.0000000000000000     
         577           0   0.0000000000000000     
         578           0   0.0000000000000000     
         579           0   0.0000000000000000     
         580           0   0.0000000000000000     
         581           0   0.0000000000000000     
         582           0   0.0000000000000000     
         583           0   0.0000000000000000     
         584           0   0.0000000000000000     
         585           0   0.0000000000000000     
         586           0   0.0000000000000000     
         587           0   0.0000000000000000     
         588           0   0.0000000000000000     
         589           0   0.0000000000000000     
         590           0   0.0000000000000000     
         591           0   0.0000000000000000     
         592           0   0.0000000000000000     
         593           0   0.0000000000000000     
         594           0   0.0000000000000000     
         595           0   0.0000000000000000     
         596           0   0.0000000000000000     
         597           0   0.0000000000000000     
         598           0   0.0000000000000000     
         599           0   0.0000000000000000     
         600           0   0.0000000000000000     
         601           0   0.0000000000000000     
         602           0   0.0000000000000000     
         603           0   0.0000000000000000     
         604           0   0.0000000000000000     
         605           0   0.0000000000000000     
         606           0   0.0000000000000000     
         607           0   0.0000000000000000     
         608           0   0.0000000000000000     
         609           0   0.0000000000000000     
         610           0   0.0000000000000000     
         611           0   0.0000000000000000     
         612           0   0.0000000000000000     
         613           0   0.0000000000000000     
         614           0   0.0000000000000000     
         615           0   0.0000000000000000     
         616           0   0.0000000000000000     
         617           0   0.0000000000000000     
         618           0   0.0000000000000000     
         619           0   0.0000000000000000     
         620           0   0.0000000000000000     
         621           0   0.0000000000000000     
         622           0   0.0000000000000000     
         623           0   0.0000000000000000     
         624           0   0.0000000000000000     
         625           0   0.0000000000000000     
         626           0   0.0000000000000000     
         627           0   0.0000000000000000     
         628           0   0.0000000000000000     
         629           0   0.0000000000000000     
         630           0   0.0000000000000000     
         631           0   0.0000000000000000     
         632           0   0.0000000000000000     
         633           0   0.0000000000000000     
         634           0   0.0000000000000000     
         635           0   0.0000000000000000     
         636           0   0.0000000000000000     
         637           0   0.0000000000000000     
         638           0   0.0000000000000000     
         639           0   0.0000000000000000     
         640           0   0.0000000000000000     
         641           0   0.0000000000000000     
         642           0   0.0000000000000000     
         643           0   0.0000000000000000     
         644           0   0.0000000000000000     
         645           0   0.0000000000000000     
         646           0   0.0000000000000000     
         647           0   0.0000000000000000     
         648           0   0.0000000000000000     
         649           0   0.0000000000000000     
         650           0   0.0000000000000000     
         651           0   0.0000000000000000     
         652           0   0.0000000000000000     
         653           0   0.0000000000000000     
         654           0   0.0000000000000000     
         655           0   0.0000000000000000     
         656           0   0.0000000000000000     
         657           0   0.0000000000000000     
         658           0   0.0000000000000000     
         659           0   0.0000000000000000     
         660           0   0.0000000000000000     
         661           0   0.0000000000000000     
         662           0   0.0000000000000000     
         663           0   0.0000000000000000     
         664           0   0.0000000000000000     
         665           0   0.0000000000000000     
         666           0   0.0000000000000000     
         667           0   0.0000000000000000     
         668           0   0.0000000000000000     
         669           0   0.0000000000000000     
         670           0   0.0000000000000000     
         671           0   0.0000000000000000     
         672           0   0.0000000000000000     
         673           0   0.0000000000000000     
         674           0   0.0000000000000000     
         675           0   0.0000000000000000     
         676           0   0.0000000000000000     
         677           0   0.0000000000000000     
         678           0   0.0000000000000000     
         679           0   0.0000000000000000     
         680           0   0.0000000000000000     
         681           0   0.0000000000000000     
         682           0   0.0000000000000000     
         683           0   0.0000000000000000     
         684           0   0.0000000000000000     
         685           0   0.0000000000000000     
         686           0   0.0000000000000000     
         687           0   0.0000000000000000     
         688           0   0.0000000000000000     
         689           0   0.0000000000000000     
         690           0   0.0000000000000000     
         691           0   0.0000000000000000     
         692           0   0.0000000000000000     
         693           0   0.0000000000000000     
         694           0   0.0000000000000000     
         695           0   0.0000000000000000     
         696           0   0.0000000000000000     
         697           0   0.0000000000000000     
         698           0   0.0000000000000000     
         699           0   3.7555307126002466E-003
         700           0   8.9452562831073661E-003
         701           0   1.5998903274064807E-002
         702           0   2.5428199974820067E-002
         703           0   3.7825900295474918E-002
         704           0   5.3858325399008429E-002
         705           0   7.4250031246865300E-002
         706           0   9.9759660590463040E-002
         707           0  0.13114674616326635     
         708           0  0.16913016803318334     
         709           0  0.21434005646808141     
         710           0  0.26726605203511850     
         711           0  0.33196136378165203     
         712           0  0.40616378562203259     
         713           0  0.49008680826998402     
         714           0  0.58372810164854994     
         715           0  0.68686414161713782     
         716           0  0.79530313718362211     
         717           0  0.91073871378419213     
         718           0   1.0319534748509942     
         719           2   1.1575258286538508     
         720           2   1.2858703289172750     
         721           2   1.4152813885718598     
         722           2   1.5439777794665908     
         723           2   1.6701462708048591     
         724           2   1.7919838781797399     
         725           2   1.9039836769112108     
         726           2   2.0068087558534904     
         727           2   2.0985072339773616     
         728           2   2.1772262529852613     
         729           2   2.2412593411528507     
         730           2   2.2890997409764022     
         731           4   2.3194976889543466     
         732           4   2.3315181280205763     
         733           4   2.3245942434432987     
         734           4   2.2985717515292463     
         735           4   2.2537391243487739     
         736           2   2.1908398572294945     
         737           2   2.1110643201293504     
         738           2   2.0160204493766378     
         739           2   1.9076842842906259     
         740           2   1.7856599435319194     
         741           2   1.6559194956410734     
         742           2   1.5208714406784456     
         743           2   1.3830122336581552     
         744           2   1.2448233032536580     
         745           0   1.1086744486036690     
         746           0  0.97673820655814259     
         747           0  0.85091888868566035     
         748           0  0.73279899863806119     
         749           0  0.62360467663748786     
         750           0  0.52419069968232734     
         751           0  0.43504442963440010     
         752           0  0.35363403304387181     
         753           0  0.28326495530918333     
         754           0  0.22328531275118882     
         755           0  0.17288569874578361     
         756           0  0.13114674616326635     
         757           0   9.9759660590463053E-002
         758           0   7.4250031246865314E-002
         759           0   5.3858325399008429E-002
         760           0   3.7825900295474911E-002
         761           0   2.5428199974820067E-002
         762           0   1.5998903274064804E-002
         763           0   8.9452562831073661E-003
         764           0   3.7555307126002466E-003
