# Supplementary material for: Protein-mediated RNA folding governs sequence-specific interactions between rotavirus genome segments
Source: eLife. 2017 Sep 18;6:e27453. doi: 10.7554/eLife.27453 (PMC5621836; doi:10.7554/eLife.27453)
Supplement: Figure 3—source data 1. [file elife-27453-fig3-data1.zip › S11_RNA_alone_Alignments/S2.txt]

           1           4   2.3176814929878700     
           2           4   2.1431192433746764     
           3           2   1.9585728967511158     
           4           0   1.7686824967978583     
           5           0   1.5779334943219405     
           6           0   1.3904830531062766     
           7           0   1.2073381429953929     
           8           0   1.0323878066696490     
           9           0  0.87130643433484434     
          10           0  0.72542436240797692     
          11           0  0.59547188510417037     
          12           0  0.48160610850319996     
          13           0  0.38347022450126483     
          14           0  0.30027691419644970     
          15           0  0.23090640675372939     
          16           0  0.17400969183732837     
          17           0  0.12810835664587375     
          18           0   9.1684225694483340E-002
          19           0   6.3254100270294975E-002
          20           0   4.1427103248884871E-002
          21           0   2.4944159557172170E-002
          22           0   1.2700786995707612E-002
          23           0   3.7555307126002466E-003
          24           0   0.0000000000000000     
          25           0   0.0000000000000000     
          26           0   0.0000000000000000     
          27           0   0.0000000000000000     
          28           0   0.0000000000000000     
          29           0   0.0000000000000000     
          30           0   0.0000000000000000     
          31           0   0.0000000000000000     
          32           0   0.0000000000000000     
          33           0   0.0000000000000000     
          34           0   0.0000000000000000     
          35           0   0.0000000000000000     
          36           0   0.0000000000000000     
          37           0   0.0000000000000000     
          38           0   0.0000000000000000     
          39           0   0.0000000000000000     
          40           0   0.0000000000000000     
          41           0   0.0000000000000000     
          42           0   0.0000000000000000     
          43           0   0.0000000000000000     
          44           0   0.0000000000000000     
          45           0   0.0000000000000000     
          46           0   0.0000000000000000     
          47           0   0.0000000000000000     
          48           0   0.0000000000000000     
          49           0   0.0000000000000000     
          50           0   0.0000000000000000     
          51           0   0.0000000000000000     
          52           0   0.0000000000000000     
          53           0   0.0000000000000000     
          54           0   0.0000000000000000     
          55           0   0.0000000000000000     
          56           0   0.0000000000000000     
          57           0   0.0000000000000000     
          58           0   0.0000000000000000     
          59           0   0.0000000000000000     
          60           0   0.0000000000000000     
          61           0   0.0000000000000000     
          62           0   0.0000000000000000     
          63           0   0.0000000000000000     
          64           0   0.0000000000000000     
          65           0   0.0000000000000000     
          66           0   0.0000000000000000     
          67           0   0.0000000000000000     
          68           0   0.0000000000000000     
          69           0   0.0000000000000000     
          70           0   0.0000000000000000     
          71           0   0.0000000000000000     
          72           0   0.0000000000000000     
          73           0   0.0000000000000000     
          74           0   0.0000000000000000     
          75           0   0.0000000000000000     
          76           0   0.0000000000000000     
          77           0   0.0000000000000000     
          78           0   0.0000000000000000     
          79           0   0.0000000000000000     
          80           0   0.0000000000000000     
          81           0   0.0000000000000000     
          82           0   0.0000000000000000     
          83           0   0.0000000000000000     
          84           0   0.0000000000000000     
          85           0   0.0000000000000000     
          86           0   0.0000000000000000     
          87           0   0.0000000000000000     
          88           0   0.0000000000000000     
          89           0   0.0000000000000000     
          90           0   0.0000000000000000     
          91           0   0.0000000000000000     
          92           0   0.0000000000000000     
          93           0   3.7555307126002466E-003
          94           0   8.9452562831073661E-003
          95           0   1.5998903274064807E-002
          96           0   2.5428199974820067E-002
          97           0   3.7825900295474918E-002
          98           0   5.7613856111608693E-002
          99           0   8.3195287529972670E-002
         100           0  0.11575856386452786     
         101           0  0.15657494613808640     
         102           0  0.20695606832865823     
         103           0  0.26819838186708983     
         104           0  0.34151608328198380     
         105           0  0.42796549365951475     
         106           0  0.52836527550219159     
         107           0  0.64321807302910250     
         108           0  0.77263995814181130     
         109           0  0.91630429335678176     
         110           0   1.0734061755662661     
         111           0   1.2426524681593594     
         112           0   1.4185250918179149     
         113           2   1.6011619278560270     
         114           2   1.7876053992271648     
         115           2   1.9745718000251804     
         116           2   2.1585697972032967     
         117           2   2.3360344904618580     
         118           4   2.5316358265671228     
         119           4   2.7246772933734840     
         120           4   2.9116833221133551     
         121           4   3.0963317821380798     
         122           4   3.2807153343321058     
         123           4   3.4680251154535240     
         124           4   3.6624782254847736     
         125           4   3.8691551060310263     
         126           4   4.0937465766997310     
         127           4   4.3422183161175951     
         128           4   4.6204093676970253     
         129           4   4.9335899335949085     
         130           4   5.2860111888648476     
         131           4   5.6804849129422550     
         132           2   6.0898658354788298     
         133           2   6.5305493496157059     
         134           2   6.9934792728834632     
         135           2   7.4730305052918231     
         136           2   7.9573766930061529     
         137           2   8.4326399728030115     
         138          17   8.8834639746575359     
         139          17   9.2910611199527313     
         140          15   9.6428556046161180     
         141          15   9.9235109251271751     
         142          15   10.119530824466819     
         143          15   10.220030309752154     
         144          15   10.217376844204374     
         145          15   10.107655218182964     
         146          15   9.8909221770051587     
         147          15   9.5712320473009473     
         148          15   9.1564311818485979     
         149          15   8.6577357947885485     
         150          15   8.0891234287345668     
         151          15   7.4665816610149118     
         152           0   6.8354340819518722     
         153           0   6.1983997423073642     
         154           0   5.5721411688724496     
         155           0   4.9763324354636120     
         156           0   4.4292822926205515     
         157           0   3.9474291508915202     
         158           0   3.5449594606765369     
         159           0   3.2247633252967622     
         160           0   3.0149317553372090     
         161           0   2.9240233935816811     
         162           0   2.9560668143965465     
         163           0   3.1105189436574188     
         164           0   3.3873150819174516     
         165           0   3.7879480288214453     
         166           0   4.3056468663119301     
         167           0   4.9342409819319091     
         168           0   5.6655670450448588     
         169           0   6.4783334814369722     
         170           0   7.3546670646007684     
         171           0   8.2883044535281059     
         172          15   9.2620291621821682     
         173          15   10.273690040521995     
         174          15   11.280322253880026     
         175          15   12.263633363948339     
         176          15   13.197612369434273     
         177          15   14.068832800316592     
         178          15   14.859435705604328     
         179          21   15.545573096729372     
         180          21   16.113890775565608     
         181          21   16.554224366731422     
         182          23   16.856555103239689     
         183          23   17.014031752865549     
         184          23   17.023221737659114     
         185          25   16.884249281924287     
         186          25   16.600808352985791     
         187          25   16.180043167000761     
         188          25   15.632295971607256     
         189          19   14.970730046866031     
         190          12   14.210844397160880     
         191          12   13.369904305099151     
         192          12   12.466317735937588     
         193          10   11.498943468461007     
         194          10   10.512614305737035     
         195          10   9.5237369794089570     
         196           6   8.5478653205836910     
         197           6   7.6067078627134963     
         198           6   6.7080662568346110     
         199           2   5.8632090091297391     
         200           0   5.0733473015689734     
         201           0   4.3785703333637711     
         202           0   3.7731076620288850     
         203           0   3.2627567426084827     
         204           0   2.8593972411231992     
         205           0   2.5828613686298327     
         206           0   2.4217111773476674     
         207           0   2.4078827136655527     
         208           0   2.5369279313984565     
         209           0   2.8448418871269889     
         210           0   3.3337500546464307     
         211           0   4.0125441375586410     
         212           0   4.8824750591586916     
         213           0   5.9570134615710399     
         214           0   7.2431028846765377     
         215           0   8.7511265632516615     
         216           0   10.486158766754890     
         217           4   12.448348769146035     
         218           4   14.606677900055223     
         219           4   16.963764590765010     
         220           4   19.504389916730627     
         221          16   22.196529833902705     
         222          18   24.998836147136664     
         223          21   27.866119435669084     
         224          25   30.716389516283929     
         225          36   33.510655579060177     
         226          36   36.191173821555140     
         227          48   38.693996412671559     
         228          50   40.969805601589307     
         229          66   42.963249923587085     
         230          68   44.624404853858373     
         231          68   45.910685901222450     
         232          68   46.788477043568058     
         233          68   47.234402407205430     
         234          64   47.236192102516256     
         235          64   46.793116116431364     
         236          64   45.915981037394559     
         237          61   44.626701935322700     
         238          49   42.952129776964966     
         239          49   40.940505147706567     
         240          49   38.640273390466056     
         241          49   36.105815930065539     
         242          47   33.379440162855524     
         243          43   30.539542484964336     
         244          21   27.644251923080891     
         245          13   24.749891812730720     
         246           7   21.900947399668564     
         247           0   19.162805229803386     
         248           0   16.557694312649712     
         249           0   14.134541613845812     
         250           0   11.896756120894802     
         251           0   9.8826092946272333     
         252           0   8.0993027565378259     
         253           0   6.5437030265726763     
         254           0   5.2069313537613926     
         255           0   4.0807668879526631     
         256           0   3.1411871745462774     
         257           0   2.3692605480524045     
         258           0   1.7488142982851453     
         259           0   1.2702824138771791     
         260           0  0.89340694929721121     
         261           0  0.60132861897576229     
         262           0  0.37857974459426313     
         263           0  0.21408727270509684     
         264           0   9.7854053158949891E-002
         265           0   4.2574989128676521E-002
         266           0   1.3144357494100863E-002
         267           0   1.3144357494100863E-002
         268           0   3.1308396990875779E-002
         269           0   5.5996161459226805E-002
         270           0   8.8998699911870233E-002
         271           0  0.13239065103416217     
         272           0  0.18850413889652951     
         273           0  0.25987510936402858     
         274           0  0.34915881206662075     
         275           0  0.45901361157143222     
         276           0  0.59195558811614168     
         277           0  0.75019019763828509     
         278           0  0.93543118212291498     
         279           0   1.1487204157416810     
         280           0   1.3902648526862382     
         281           0   1.6461633099916160     
         282           0   1.9227412588671788     
         283           0   2.2156376831665936     
         284           0   2.5192024988283790     
         285           0   2.8266281348373572     
         286           0   3.1301703724745567     
         287           7   3.4214503792648880     
         288           7   3.6918224020618626     
         289           7   3.9327851896883206     
         290           7   4.1364105672580411     
         291           7   4.2957601465036630     
         292           7   4.4052611503913708     
         293           7   4.4610147315720843     
         294           7   4.4610147315720834     
         295           7   4.4052611503913708     
         296           7   4.2957601465036630     
         297           7   4.1364105672580402     
         298           7   3.9327851896883210     
         299           7   3.6955779327744631     
         300           7   3.4303956355479959     
         301           0   3.1461692757486208     
         302           0   2.8520563348121768     
         303           0   2.5570283991238529     
         304           0   2.2694960085656009     
         305           0   1.9969912901140434     
         306           0   1.7459229705820785     
         307           0   1.5251671295621048     
         308           0   1.3305513707705718     
         309           0   1.1747153981481682     
         310           0   1.0588833529222883     
         311           0  0.98341552145548816     
         312           0  0.94791636660484047     
         313           0  0.94759954299581317     
         314           0  0.98323944659197959     
         315           0   1.0524498836978573     
         316           0   1.1524397077530060     
         317           0   1.2800769629380944     
         318           0   1.4319366620980145     
         319           2   1.6043375333135854     
         320           2   1.7933751204911816     
         321           2   1.9912038149617644     
         322           2   2.2052741410316958     
         323           2   2.4186992815795172     
         324           2   2.6274564268130196     
         325           2   2.8273840186141963     
         326           2   3.0105884378354451     
         327           4   3.1754507554389910     
         328           6   3.3179748216386322     
         329           6   3.4346223631894222     
         330           6   3.5224582591919873     
         331           6   3.5792698757266224     
         332           6   3.6036533612669084     
         333           4   3.5950624641412303     
         334           4   3.5538184006147922     
         335           4   3.4810821843891229     
         336           4   3.3787932714025888     
         337           4   3.2495801275325769     
         338           4   3.0966492845206046     
         339           4   2.9236596544258378     
         340           4   2.7319155187012099     
         341           2   2.5290505112501123     
         342           2   2.3190515282723703     
         343           2   2.1058760677628894     
         344           2   1.8933239454156112     
         345           2   1.6849226851724255     
         346           0   1.4838298667816727     
         347           0   1.2927552628457675     
         348           0   1.1112320758617407     
         349           0  0.94173249333160147     
         350           0  0.78863886141587614     
         351           0  0.65216332931220988     
         352           0  0.53212080621479185     
         353           0  0.42796549365951481     
         354           0  0.34151608328198391     
         355           0  0.27195391257969015     
         356           0  0.21590132461176564     
         357           0  0.17632938012475144     
         358           0  0.15013202012245527     
         359           0  0.13702009109951238     
         360           0  0.13690038148543718     
         361           0  0.15365736255041534     
         362           0  0.18799144224739894     
         363           0  0.23739458395826124     
         364           0  0.30326328488157389     
         365           0  0.38706823363942300     
         366           0  0.49025454546731040     
         367           0  0.61679592078399859     
         368           0  0.76424424196450702     
         369           0  0.92968495351563707     
         370           0   1.1157033427627314     
         371           0   1.3177117687989988     
         372           0   1.5363928399481348     
         373           0   1.7688532096416090     
         374           0   2.0113250639969067     
         375           2   2.2554976640268176     
         376           2   2.4984954381153135     
         377           4   2.7342495006056580     
         378           4   2.9564101337566515     
         379           4   3.1586209917226684     
         380           4   3.3348120257497045     
         381           6   3.4794929306687532     
         382           6   3.5880280811500906     
         383           6   3.6568745919005079     
         384           6   3.6837672700953679     
         385           6   3.6715932061849084     
         386           6   3.6186042524497810     
         387           6   3.5309680628129474     
         388           6   3.4101592564080110     
         389           4   3.2616116392631942     
         390           4   3.0918118569755166     
         391           2   2.9080140568454769     
         392           2   2.7179182739015495     
         393           2   2.5293299659122521     
         394           2   2.3498187921731035     
         395           0   2.1863943694964840     
         396           0   2.0425424659456319     
         397           0   1.9268026134335710     
         398           0   1.8400698089587753     
         399           0   1.7842890728112948     
         400           0   1.7623923516442139     
         401           0   1.7732356010060886     
         402           0   1.8079191239627068     
         403           0   1.8685850615881046     
         404           0   1.9537073500817583     
         405           2   2.0549249397542719     
         406           2   2.1661436708350954     
         407           4   2.2849187159417279     
         408           4   2.4029232423899685     
         409           4   2.5150608491257023     
         410           4   2.6197207177137951     
         411           4   2.7101593287458696     
         412           4   2.7871516509643635     
         413           4   2.8464869171580758     
         414           4   2.8925591542038323     
         415           4   2.9247050637526031     
         416           4   2.9485598542518199     
         417           4   2.9643631166640172     
         418           4   2.9727965903475231     
         419           2   2.9807931929065936     
         420           2   2.9924319670910493     
         421           2   3.0075852769849658     
         422           0   3.0315155853655669     
         423           0   3.0658642824526061     
         424           2   3.1112032637154829     
         425           2   3.1669920055266618     
         426           2   3.2289433405743404     
         427           4   3.2979613282336566     
         428           4   3.3640574025376191     
         429           4   3.4289896008013416     
         430           4   3.4878593644831626     
         431           4   3.5358075390311523     
         432           4   3.5682803237429348     
         433           4   3.5812751431480758     
         434           6   3.5715500403416569     
         435           6   3.5367835861192729     
         436           6   3.4756765824598870     
         437           6   3.3879915890874299     
         438           4   3.2745310760207178     
         439           4   3.1370593853570905     
         440           4   2.9808502876160650     
         441           2   2.8057048984878099     
         442           2   2.6156087268845449     
         443           2   2.4174645586639030     
         444           2   2.2120894580316786     
         445           2   2.0012133897991946     
         446           2   1.7924048269075412     
         447           2   1.5891158370255458     
         448           0   1.3916703932378227     
         449           0   1.2060208367233440     
         450           0   1.0338718595809384     
         451           0  0.87641953732764677     
         452           0  0.73435971695289726     
         453           0  0.60791793516925696     
         454           0  0.49689676056061066     
         455           0  0.40181859245472523     
         456           0  0.32298246489680821     
         457           0  0.25952269042956655     
         458           0  0.21431280199466843     
         459           0  0.18686315902495598     
         460           0  0.17337241997613653     
         461           0  0.17392826246855067     
         462           0  0.19519941699754664     
         463           0  0.23553175885345728     
         464           0  0.29375255881204088     
         465           0  0.37528125429409437     
         466           0  0.47955741103489458     
         467           0  0.62755231434638459     
         468           0  0.81357695455583745     
         469           0   1.0458848525298725     
         470           0   1.3233556263267920     
         471           0   1.6550958515427632     
         472           0   2.0440091161333056     
         473           0   2.4954199803635047     
         474           0   3.0141678715666220     
         475           2   3.6043413667878115     
         476           2   4.2689880586886177     
         477           2   5.0023021811346053     
         478           4   5.8089953461791666     
         479           4   6.6863768617842290     
         480           4   7.6332397660931841     
         481           4   8.6361499958513175     
         482           6   9.6881035986859860     
         483           8   10.773411875275809     
         484           8   11.880491358086951     
         485          10   12.989713379251597     
         486          10   14.086470804173711     
         487          20   15.213106648017813     
         488          22   16.326264922254754     
         489          24   17.405634749046598     
         490          24   18.433257252676004     
         491          26   19.422272101693611     
         492          26   20.373665765360769     
         493          26   21.297945940895094     
         494          26   22.200042888092877     
         495          26   23.093713386604854     
         496          26   23.992640821458391     
         497          22   24.918110095098186     
         498          22   25.887835145258109     
         499          22   26.911861687785102     
         500          24   28.009827877927790     
         501          22   29.179786204475377     
         502          22   30.412477671006059     
         503          20   31.704344142703896     
         504          20   33.048643268989736     
         505          18   34.398869129775839     
         506          18   35.744557331863255     
         507          50   37.057977810216350     
         508          56   38.283800465644404     
         509          54   39.398487369565970     
         510          46   40.360321373506842     
         511          49   41.128044956905576     
         512          51   41.663877631938320     
         513          55   41.939078411709339     
         514          55   41.928367053648685     
         515          55   41.624344975754141     
         516          55   41.013816786454740     
         517          55   40.104091980358142     
         518          55   38.911844071225467     
         519          53   37.453845440325132     
         520          53   35.763061314183155     
         521          47   33.877134097527801     
         522          36   31.848173435303103     
         523          30   29.718351100136204     
         524          28   27.543833184296734     
         525          10   25.371169155062884     
         526           8   23.250355702881496     
         527           8   21.229756118123984     
         528           6   19.300790894902331     
         529           6   17.545919330823740     
         530           6   16.003423673854144     
         531           4   14.681271806597730     
         532           4   13.573791909265795     
         533           4   12.681712709459539     
         534           4   11.998238186720332     
         535           9   11.520871555757399     
         536           9   11.236610485928511     
         537          11   11.130519191240916     
         538          11   11.186655997566351     
         539          11   11.379414996498900     
         540          11   11.701281077613221     
         541          11   12.132210794002244     
         542          11   12.651091408288508     
         543           9   13.254570333751451     
         544           9   13.903782581034870     
         545           9   14.578398553729679     
         546           9   15.280334321634315     
         547          14   15.964796038248169     
         548          16   16.610457236176526     
         549          20   17.201444607977820     
         550          26   17.715532765941610     
         551          24   18.134874655600505     
         552          26   18.445874493662068     
         553          26   18.627553089193110     
         554          26   18.672075778097767     
         555          26   18.572876587965901     
         556          26   18.317383194369746     
         557          26   17.919140737304932     
         558          26   17.381676957011631     
         559          21   16.719058240349387     
         560          21   15.945482142232319     
         561          21   15.078262066255750     
         562          14   14.136919503554893     
         563          14   13.142206158731929     
         564           8   12.117797794988871     
         565           6   11.080558132666450     
         566           4   10.049584421929621     
         567           4   9.0418273924034516     
         568           4   8.0649714209784520     
         569           4   7.1365706840184471     
         570           4   6.2628634691538672     
         571           4   5.4480239114496811     
         572           4   4.7075722258903809     
         573           2   4.0351438546147502     
         574           2   3.4327201754080585     
         575           2   2.8973636972547610     
         576           0   2.4252882519057897     
         577           0   2.0121441327304197     
         578           0   1.6532604422208577     
         579           0   1.3438389896521137     
         580           0   1.0857829573526010     
         581           0  0.86574912461762799     
         582           0  0.67982145790521353     
         583           0  0.53730228350980824     
         584           0  0.42005884147719991     
         585           0  0.33385415104520955     
         586           0  0.30073041031197084     
         587           0  0.31013224240196302     
         588           0  0.36741469045792019     
         589           0  0.46937306906759152     
         590           0  0.64219545672176137     
         591           0  0.89418294298505274     
         592           0   1.2302350767697923     
         593           0   1.6646880170945026     
         594           0   2.2155268432432424     
         595           0   2.8949361705015972     
         596           0   3.7183382574199522     
         597           0   4.7023735015077248     
         598           0   5.8550505490920326     
         599           0   7.1845355006883125     
         600           0   8.6756366715979389     
         601           0   10.326869226747634     
         602           0   12.135222177506606     
         603           2   14.065847121513551     
         604           2   16.096905710166070     
         605           2   18.171882609579338     
         606          19   20.268672248749613     
         607          25   22.336355760330665     
         608          32   24.326819843970732     
         609          32   26.187975984643320     
         610          42   27.864913152159087     
         611          48   29.312028859721085     
         612          48   30.486424291329865     
         613          48   31.352585197756738     
         614          48   31.884060946085835     
         615          48   32.064714986272776     
         616          48   31.889474277925341     
         617          48   31.364536344426398     
         618          48   30.507025541339161     
         619          48   29.344122920637403     
         620          38   27.911724978285420     
         621          32   26.252713940804501     
         622          32   24.414944507205309     
         623          23   22.449067649328718     
         624          19   20.403646954216068     
         625           4   18.331861770854371     
         626           4   16.279759025032089     
         627           2   14.265682263514744     
         628           2   12.346006953886587     
         629           2   10.547801095566033     
         630           0   8.9054135019591971     
         631           0   7.4140512020312288     
         632           0   6.0881317984038041     
         633           0   4.9364753679900018     
         634           0   3.9523444730855712     
         635           0   3.1256049853369365     
         636           0   2.4436723758307144     
         637           0   1.8924347592052231     
         638           0   1.4570909720785261     
         639           0   1.1228594484742545     
         640           0  0.87553256478492436     
         641           0  0.71523408323065640     
         642           0  0.62057356928339158     
         643           0  0.57149724410911629     
         644           0  0.57211161401349420     
         645           0  0.60507105825231222     
         646           0  0.67822197200908307     
         647           0  0.76119924577127873     
         648           0  0.85437919510354121     
         649           0  0.95194824824719637     
         650           2   1.0518072824654048     
         651           2   1.1545660611795667     
         652           2   1.2547996575027869     
         653           2   1.3509617586783380     
         654           2   1.4379445676136706     
         655           2   1.5169668387209743     
         656           2   1.5867825673870108     
         657           2   1.6501214976687293     
         658           2   1.7076088346651146     
         659           2   1.7567457776900832     
         660           2   1.7980469039688369     
         661           2   1.8323476935165661     
         662           2   1.8607778189407547     
         663           2   1.8847281573658261     
         664           2   1.9058113099702392     
         665           2   1.9258144544231370     
         666           2   1.9466428811525787     
         667           2   1.9702527918882755     
         668           2   1.9985729472241742     
         669           2   2.0334164527178409     
         670           2   2.0763861210863146     
         671           2   2.1261060918376309     
         672           2   2.1831983371366150     
         673           2   2.2502001691776896     
         674           0   2.3226768673668077     
         675           0   2.4016947638801551     
         676           0   2.4850021952827044     
         677           2   2.5697517159478349     
         678           4   2.6525973137763610     
         679           4   2.7298356376888009     
         680           4   2.7975831681099184     
         681           4   2.8519778614500142     
         682           4   2.8893914427341238     
         683           4   2.9066374020649368     
         684           4   2.9011599160880741     
         685           4   2.8711902796850537     
         686           4   2.8158598140222932     
         687           4   2.7352613757329469     
         688           4   2.6304552648849779     
         689           4   2.5034192493708032     
         690           4   2.3569463279953959     
         691           4   2.1944974865963824     
         692           2   2.0200198093027870     
         693           2   1.8377426517281439     
         694           0   1.6519659567829250     
         695           0   1.4695280205849248     
         696           0   1.2907994571752364     
         697           0   1.1193706156049819     
         698           0  0.95551843101265499     
         699           0  0.80229373806497084     
         700           0  0.66448458137404387     
         701           0  0.54254588953713323     
         702           0  0.43639622006830192     
         703           0  0.34548680263134779     
         704           0  0.26888982862364641     
         705           0  0.20539677741013165     
         706           0  0.15737351670207173     
         707           0  0.12102118782544757     
         708           0   9.5285428647893300E-002
         709           0   7.9253003544359782E-002
         710           0   7.2199356553402344E-002
         711           0   7.3612759385673465E-002
         712           0   8.3195287529972670E-002
         713           0  0.10351519130306329     
         714           0  0.13114674616326635     
         715           0  0.16913016803318334     
         716           0  0.21434005646808141     
         717           0  0.26726605203511850     
         718           0  0.32820583306905171     
         719           0  0.39721852933892521     
         720           0  0.47033237428331898     
         721           0  0.54935464539062251     
         722           0  0.63303933804759804     
         723           0  0.73667203072909493     
         724           0  0.84786169179894233     
         725           0  0.96632945686887906     
         726           2   1.0919841511052295     
         727           2   1.2325340133439411     
         728           2   1.4064390724768745     
         729           2   1.6016260755028222     
         730           2   1.8231283341093021     
         731           2   2.0770274011435319     
         732           2   2.3740889770248153     
         733           2   2.7272122242944796     
         734           2   3.1440077323419939     
         735           2   3.6427756014820898     
         736           2   4.2259727580847848     
         737           2   4.9034446407433903     
         738           2   5.6838055832644319     
         739           2   6.5738330648844636     
         740           0   7.5778990652532956     
         741           0   8.6974811639330785     
         742           0   9.9307927252201544     
         743           9   11.272564573321887     
         744           9   12.714000551329999     
         745           9   14.216628467598200     
         746           9   15.777692139537072     
         747          13   17.376001306685744     
         748          25   18.981842704507557     
         749          25   20.571364624864408     
         750          25   22.115165728484154     
         751          25   23.586872718744182     
         752          27   24.950411299503681     
         753          31   26.179542105770501     
         754          33   27.250982051385343     
         755          39   28.141815932758046     
         756          39   28.829233581703718     
         757          39   29.293571207790034     
         758          39   29.529734841917179     
         759          39   29.536389283763832     
         760          39   29.311688841963448     
         761          39   28.864791822500298     
         762          39   28.204170999857350     
         763          39   27.347042817388001     
         764          39   26.302977671593720     
         765          25   25.112810250208192     
         766          23   23.803430901036087     
         767          23   22.403628385608062     
         768          18   20.933895065389184     
         769          16   19.416791898764512     
         770          14   17.900367750499957     
         771          14   16.408400496051904     
         772          10   14.962141973203922     
         773           8   13.573292622157394     
         774           8   12.256918599334613     
         775           8   11.027568157130053     
         776           6   9.8868176071654776     
         777           2   8.8475593526178553     
         778           2   7.9085289273840393     
         779           4   7.0659557199258982     
         780           4   6.3140305821163389     
         781           4   5.6454230403053653     
         782           4   5.0518144457425720     
         783           4   4.5244154969314572     
         784           4   4.0544402840675584     
         785           4   3.6335140678853799     
         786           4   3.2727089057424719     
         787           4   2.9437035199926322     
         788           2   2.6389889995506040     
         789           2   2.3753607766230314     
         790           2   2.1364094545606291     
         791           2   1.9218396721717932     
         792           2   1.7296913840825099     
         793           0   1.5676682513893738     
         794           0   1.4342737695916510     
         795           0   1.3294991282342894     
         796           0   1.2569752635745379     
         797           0   1.2227083134301360     
         798           0   1.2314181304326441     
         799           0   1.2785554731404767     
         800           0   1.3671522064950299     
         801           0   1.4991817553067721     
         802           0   1.6744621378273927     
         803           0   1.8916919357891955     
         804           0   2.1484505022916158     
         805           0   2.4450062646019575     
         806           0   2.7783473045127947     
         807           0   3.1413364621307633     
         808           0   3.5290742610787120     
         809           7   3.9391379569072149     
         810           7   4.3667599302777127     
         811           7   4.8050637225069606     
         812           7   5.2503361142672276     
         813           7   5.6863591227153227     
         814           7   6.1215746550112558     
         815           7   6.5493674374285424     
         816           7   6.9671752654181782     
         817           7   7.3726100550347704     
         818           7   7.7633107108568637     
         819           7   8.1367986224224538     
         820           9   8.4866071912524834     
         821           9   8.8120525762889219     
         822           9   9.1056589429238812     
         823           9   9.3619912458295698     
         824           9   9.5788227666674999     
         825          11   9.7512074523763701     
         826          13   9.8744279099650889     
         827          13   9.9405447466363821     
         828          13   9.9485349305220385     
         829          13   9.8957419103007300     
         830          15   9.7714134458256954     
         831          15   9.5877252282828973     
         832          15   9.3454067401639414     
         833           8   9.0468396846094041     
         834           8   8.6959349996050346     
         835           8   8.2979461587026222     
         836           8   7.8592353574259386     
         837           8   7.3870103071262685     
         838           8   6.8890485334792215     
         839           8   6.3734237744371622     
         840           6   5.8482459288920392     
         841           6   5.3187497131588417     
         842           4   4.7959038746224234     
         843           2   4.2863880536671362     
         844           2   3.7961883396708811     
         845           2   3.3304699310529080     
         846           2   2.9039552216830322     
         847           0   2.5163555205992374     
         848           0   2.1723932376837864     
         849           0   1.8752055337584770     
         850           0   1.6274553069272255     
         851           0   1.4286911925230763     
         852           0   1.2841955823447850     
         853           0   1.1951543180957260     
         854           0   1.1717438373836848     
         855           0   1.2022039784473297     
         856           0   1.2871969787602435     
         857           0   1.4265845355927276     
         858           0   1.6193325704934680     
         859           0   1.8634129803072377     
         860           0   2.1425760301345789     
         861           0   2.4633882762578136     
         862           0   2.8155190158483983     
         863           0   3.1936689401248617     
         864           0   3.5840718498960369     
         865           0   3.9756043112949926     
         866           7   4.3573997242380216     
         867           9   4.7182014845524476     
         868           9   5.0495253505724147     
         869           9   5.3373518993618205     
         870           9   5.5724718739351369     
         871           9   5.7472015881271803     
         872           9   5.8557800804128997     
         873           9   5.8946660341999761     
         874           9   5.8627152608542392     
         875           9   5.7612280424334283     
         876           9   5.5938646777209087     
         877           9   5.3664364923162147     
         878           9   5.0865877509026793     
         879           9   4.7633908170006967     
         880           2   4.4068820999060296     
         881           2   4.0275694669411353     
         882           2   3.6359426597124704     
         883           2   3.2420167656571781     
         884           0   2.8549350731277103     
         885           0   2.4826519925289428     
         886           0   2.1317096644708524     
         887           0   1.7977586570633439     
         888           0   1.4937310837966447     
         889           0   1.2242781026342042     
         890           0  0.98917411745506700     
         891           0  0.78721944464048388     
         892           0  0.61642486410173924     
         893           0  0.47421516583210999     
         894           0  0.35763430692971288     
         895           0  0.26353739719742852     
         896           0  0.18875836050233327     
         897           0  0.13024619270609211     
         898           0   8.5166722389884222E-002
         899           0   5.4725788502176013E-002
         900           0   3.4373456257927433E-002
         901           0   3.1997806548129615E-002
         902           0   3.4373456257927433E-002
         903           0   4.1581431008075168E-002
         904           0   5.7613856111608693E-002
         905           0   8.3195287529972670E-002
         906           0  0.11575856386452786     
         907           0  0.15657494613808640     
         908           0  0.20695606832865823     
         909           0  0.26819838186708983     
         910           0  0.34151608328198380     
         911           0  0.42796549365951475     
         912           0  0.52836527550219159     
         913           0  0.64321807302910250     
         914           0  0.77263995814181130     
         915           0  0.92005982406938192     
         916           0   1.0823514318493730     
         917           0   1.2624069021460242     
         918           0   1.4566540787884423     
         919           2   1.6639319877086742     
         920           2   1.8828908278750585     
         921           2   2.1083204008297405     
         922           2   2.3410684272051356     
         923           2   2.5792906899969337     
         924           4   2.8211810061183122     
         925           4   3.0650084341765145     
         926           4   3.3091317191030289     
         927           4   3.5519915649334872     
         928           4   3.7958404933543708     
         929           4   4.0331186444431095     
         930           4   4.2650766344682394     
         931           4   4.4902498928907422     
         932           4   4.7071158091744971     
         933           4   4.9141003903094891     
         934           4   5.1096101682120834     
         935           6   5.2883324687828308     
         936           6   5.4511421424656010     
         937           8   5.5963579297124086     
         938           8   5.7224953097091609     
         939           8   5.8245844812721117     
         940           8   5.9013891355248225     
         941           6   5.9591946757094219     
         942           6   5.9948217158471753     
         943           6   6.0081984839037066     
         944           6   5.9996703979750929     
         945           6   5.9673015953615094     
         946           6   5.9156673114612195     
         947           6   5.8459849314439891     
         948           8   5.7560790530954860     
         949           6   5.6501803731759699     
         950           6   5.5300630322992337     
         951           6   5.3976735259374564     
         952           6   5.2550815621451683     
         953           6   5.1044238648640397     
         954           6   4.9478408518009314     
         955           4   4.7874084860041668     
         956           4   4.6223969024504941     
         957           4   4.4580286725071181     
         958           4   4.2929146015251645     
         959           2   4.1315891841466668     
         960           2   3.9746513445673033     
         961           4   3.8225172543062196     
         962           4   3.6781139364222208     
         963           4   3.5343426039288404     
         964           4   3.3938039228582242     
         965           4   3.2562788466278563     
         966           4   3.1214561824321034     
         967           4   2.9889782910270943     
         968           2   2.8584741774940841     
         969           2   2.7269063489706427     
         970           2   2.6000732718974118     
         971           2   2.4739491876904971     
         972           2   2.3482719219982111     
         973           2   2.2227917696194908     
         974           2   2.0972838770650166     
         975           2   1.9715698745758119     
         976           2   1.8482205256747837     
         977           2   1.7237692077804503     
         978           2   1.5985868937979897     
         979           2   1.4731632485584967     
         980           2   1.3508037873806493     
         981           2   1.2288160924264320     
         982           2   1.1056656078644131     
         983           0  0.98601861783007083     
         984           0  0.87086213879525420     
         985           0  0.76119924577127884     
         986           0  0.65798349760477026     
         987           0  0.56205543238633016     
         988           0  0.47408790499591913     
         989           0  0.39721852933892521     
         990           0  0.32820583306905171     
         991           0  0.26726605203511855     
         992           0  0.21434005646808146     
         993           0  0.16913016803318334     
         994           0  0.13114674616326635     
         995           0   9.9759660590463053E-002
         996           0   7.4250031246865314E-002
         997           0   5.3858325399008429E-002
         998           0   3.7825900295474911E-002
         999           0   2.5428199974820067E-002
        1000           0   1.5998903274064804E-002
        1001           0   8.9452562831073661E-003
        1002           0   3.7555307126002466E-003
        1003           0   0.0000000000000000     
        1004           0   0.0000000000000000     
        1005           0   0.0000000000000000     
        1006           0   3.7555307126002466E-003
        1007           0   8.9452562831073661E-003
        1008           0   1.5998903274064807E-002
        1009           0   2.5428199974820067E-002
        1010           0   3.7825900295474918E-002
        1011           0   5.3858325399008429E-002
        1012           0   7.4250031246865300E-002
        1013           0   9.9759660590463040E-002
        1014           0  0.13114674616326635     
        1015           0  0.16913016803318334     
        1016           0  0.21434005646808141     
        1017           0  0.26726605203511850     
        1018           0  0.32820583306905171     
        1019           0  0.39721852933892521     
        1020           0  0.47033237428331898     
        1021           0  0.54935464539062251     
        1022           0  0.63303933804759804     
        1023           0  0.71977214252239385     
        1024           0  0.80760803852495910     
        1025           0  0.89433439213558752     
        1026           2  0.97755725121853931     
        1027           2   1.0548064005891036     
        1028           2   1.1236529113395204     
        1029           2   1.1818315906451544     
        1030           2   1.2273600418581894     
        1031           2   1.2586460429689630     
        1032           2   1.2745756375920239     
        1033           2   1.2745756375920239     
        1034           2   1.2586460429689630     
        1035           2   1.2311155725707896     
        1036           2   1.1907768469282618     
        1037           2   1.1396518146135850     
        1038           2   1.0802346005639234     
        1039           2   1.0153831515140144     
        1040           0  0.94819271753459622     
        1041           0  0.88185806977182457     
        1042           0  0.81953180311285700     
        1043           0  0.76418608421086454     
        1044           0  0.71848481342380588     
        1045           0  0.68467243075140027     
        1046           0  0.66448458137404365     
        1047           0  0.65641166613810342     
        1048           0  0.66448458137404365     
        1049           0  0.68467243075140027     
        1050           0  0.71848481342380577     
        1051           0  0.76418608421086431     
        1052           0  0.81953180311285689     
        1053           0  0.88185806977182435     
        1054           0  0.94819271753459600     
        1055           2   1.0153831515140144     
        1056           2   1.0802346005639236     
        1057           2   1.1396518146135852     
        1058           2   1.1907768469282618     
        1059           2   1.2311155725707896     
        1060           2   1.2586460429689630     
        1061           2   1.2745756375920239     
        1062           2   1.2745756375920239     
        1063           2   1.2586460429689630     
        1064           2   1.2273600418581894     
        1065           2   1.1818315906451544     
        1066           2   1.1236529113395202     
        1067           2   1.0548064005891034     
        1068           2  0.97755725121853931     
        1069           0  0.89433439213558763     
        1070           0  0.80760803852495922     
        1071           0  0.71977214252239397     
        1072           0  0.63303933804759815     
        1073           0  0.54935464539062251     
        1074           0  0.47033237428331898     
        1075           0  0.39721852933892521     
        1076           0  0.32820583306905171     
        1077           0  0.26726605203511855     
        1078           0  0.21434005646808146     
        1079           0  0.16913016803318334     
        1080           0  0.13114674616326635     
        1081           0   9.9759660590463053E-002
        1082           0   7.4250031246865314E-002
        1083           0   5.3858325399008429E-002
        1084           0   3.7825900295474911E-002
        1085           0   2.5428199974820067E-002
        1086           0   1.5998903274064804E-002
        1087           0   8.9452562831073661E-003
        1088           0   7.5110614252004932E-003
        1089           0   8.9452562831073661E-003
        1090           0   1.5998903274064807E-002
        1091           0   2.5428199974820067E-002
        1092           0   3.7825900295474918E-002
        1093           0   5.3858325399008429E-002
        1094           0   7.4250031246865300E-002
        1095           0   9.9759660590463040E-002
        1096           0  0.13114674616326635     
        1097           0  0.16913016803318334     
        1098           0  0.21434005646808141     
        1099           0  0.26726605203511850     
        1100           0  0.32820583306905171     
        1101           0  0.39721852933892521     
        1102           0  0.47408790499591924     
        1103           0  0.55829990167373000     
        1104           0  0.64903824132166288     
        1105           0  0.74144481178461374     
        1106           0  0.83648868253732656     
        1107           0  0.93219381426053116     
        1108           2   1.0263790824905847     
        1109           2   1.1167401608840919     
        1110           2   1.2009413321037783     
        1111           2   1.2767117274314725     
        1112           2   1.3419404377358077     
        1113           2   1.3947653488408152     
        1114           2   1.4336513026278923     
        1115           2   1.4574541104628675     
        1116           2   1.4654678959297638     
        1117           2   1.4574541104628675     
        1118           2   1.4336513026278921     
        1119           2   1.3947653488408152     
        1120           2   1.3419404377358077     
        1121           2   1.2767117274314723     
        1122           2   1.2009413321037783     
        1123           2   1.1204956915966919     
        1124           2   1.0353243387736921     
        1125           0  0.94819271753459600     
        1126           0  0.86191688251214682     
        1127           0  0.77927071208008880     
        1128           0  0.70289656672067136     
        1129           0  0.63254993292059525     
        1130           0  0.57384756558638228     
        1131           0  0.52836527550219159     
        1132           0  0.49733600110223514     
        1133           0  0.48160610850320007     
        1134           0  0.48160610850320007     
        1135           0  0.49733600110223514     
        1136           0  0.52836527550219170     
        1137           0  0.57384756558638228     
        1138           0  0.63254993292059514     
        1139           0  0.70289656672067136     
        1140           0  0.78302624279268884     
        1141           0  0.87086213879525420     
        1142           0  0.96419162080866094     
        1143           2   1.0607525387485122     
        1144           2   1.1583215918921670     
        1145           2   1.2510441267901866     
        1146           2   1.3420165023952304     
        1147           2   1.4257011950522060     
        1148           2   1.5004838950292616     
        1149           2   1.5649555703656006     
        1150           2   1.6179358415319405     
        1151           2   1.6584839167180168     
        1152           2   1.6859002829414560     
        1153           2   1.6997230858035508     
        1154           2   1.6997230858035508     
        1155           2   1.6859002829414560     
        1156           2   1.6584839167180168     
        1157           2   1.6179358415319405     
        1158           2   1.5649555703656004     
        1159           2   1.5004838950292614     
        1160           2   1.4257011950522060     
        1161           2   1.3420165023952302     
        1162           2   1.2510441267901864     
        1163           2   1.1545660611795665     
        1164           2   1.0518072824654048     
        1165           0  0.94819271753459600     
        1166           0  0.84543393882043416     
        1167           0  0.74520034249721401     
        1168           0  0.64903824132166288     
        1169           0  0.55829990167372989     
        1170           0  0.47408790499591913     
        1171           0  0.39721852933892521     
        1172           0  0.32820583306905171     
        1173           0  0.26726605203511855     
        1174           0  0.21434005646808146     
        1175           0  0.16913016803318334     
        1176           0  0.13114674616326635     
        1177           0   9.9759660590463053E-002
        1178           0   7.4250031246865314E-002
        1179           0   5.3858325399008429E-002
        1180           0   3.7825900295474911E-002
        1181           0   2.5428199974820067E-002
        1182           0   1.5998903274064804E-002
        1183           0   8.9452562831073661E-003
        1184           0   3.7555307126002466E-003
        1185           0   0.0000000000000000     
        1186           0   0.0000000000000000     
        1187           0   0.0000000000000000     
        1188           0   0.0000000000000000     
        1189           0   0.0000000000000000     
        1190           0   0.0000000000000000     
        1191           0   0.0000000000000000     
        1192           0   0.0000000000000000     
        1193           0   0.0000000000000000     
        1194           0   0.0000000000000000     
        1195           0   3.7555307126002466E-003
        1196           0   8.9452562831073661E-003
        1197           0   1.9754433986665054E-002
        1198           0   3.4373456257927433E-002
        1199           0   5.7580334282139954E-002
        1200           0   8.8231781656935876E-002
        1201           0  0.13183036552900526     
        1202           0  0.18799144224739892     
        1203           0  0.26297711169227156     
        1204           0  0.35712161028058215     
        1205           0  0.47356163744775281     
        1206           0  0.61544240603259348     
        1207           0  0.78576856724273969     
        1208           0  0.98723273539669854     
        1209           0   1.2182750412305834     
        1210           0   1.4827290553883123     
        1211           0   1.7883309401691174     
        1212           0   2.1295773061695660     
        1213           0   2.5127889423530050     
        1214           0   2.9273105994838304     
        1215           2   3.3730275202815800     
        1216           2   3.8425365083945611     
        1217           4   4.3300431550570941     
        1218           4   4.8325565256565559     
        1219           6   5.3439472881408490     
        1220           6   5.8578424485888103     
        1221           8   6.3678463336846685     
        1222           8   6.8677456073160696     
        1223          10   7.3516864711282555     
        1224          10   7.8255834153152009     
        1225          10   8.2777270438478681     
        1226          10   8.7090939204745990     
        1227          10   9.1117937297961547     
        1228          10   9.4915042873540063     
        1229           8   9.8461296075212754     
        1230           8   10.177253513320125     
        1231          12   10.487391836719182     
        1232          12   10.779879924119545     
        1233          16   11.058719328818215     
        1234          14   11.328382155460320     
        1235          14   11.593575119780784     
        1236          12   11.856297651207424     
        1237          10   12.124374057646570     
        1238          10   12.398649981537156     
        1239          10   12.670270368317750     
        1240          10   12.939755051570065     
        1241          10   13.213761031755364     
        1242          10   13.481755305586686     
        1243          10   13.743777985066201     
        1244          16   13.992999608905221     
        1245          16   14.221402667935235     
        1246          18   14.419158699663726     
        1247          16   14.576199492004362     
        1248          18   14.682773534083045     
        1249          18   14.730031229854173     
        1250          18   14.713269061788282     
        1251          18   14.623622928762172     
        1252          18   14.449224988494903     
        1253          18   14.199217436884632     
        1254          18   13.870034810590846     
        1255          18   13.475847265091165     
        1256          18   13.019834560486474     
        1257          18   12.513817133651273     
        1258          18   11.967842825990743     
        1259          10   11.390610515949160     
        1260           6   10.798681722734432     
        1261           6   10.202277644876750     
        1262           4   9.6097872288018245     
        1263           4   9.0344564416173547     
        1264           6   8.4852056592622578     
        1265           6   7.9610566482304792     
        1266           6   7.4737509198029439     
        1267           6   7.0254261844748553     
        1268           6   6.6226705279284337     
        1269           6   6.2580606781127184     
        1270           6   5.9328283146045342     
        1271           6   5.6435511991557492     
        1272           4   5.3861920250551556     
        1273           4   5.1563668093187305     
        1274           4   4.9458298820854134     
        1275           4   4.7525120749140086     
        1276           4   4.5718619561117739     
        1277           4   4.3996487945386358     
        1278           4   4.2320650034655989     
        1279           4   4.0658054177722924     
        1280           6   3.9088185157455939     
        1281           6   3.7504104652873966     
        1282           4   3.5829922993025312     
        1283           4   3.4094564024190408     
        1284           4   3.2268861061254328     
        1285           4   3.0337415980028966     
        1286           2   2.8349265821993579     
        1287           2   2.6319233817038525     
        1288           2   2.4264931147799227     
        1289           2   2.2206030195229691     
        1290           2   2.0200983313497107     
        1291           2   1.8247816597992281     
        1292           2   1.6371540012352768     
        1293           2   1.4623380304256774     
        1294           0   1.2991860050566442     
        1295           0   1.1500564516389145     
        1296           0   1.0170106672014512     
        1297           0  0.90177164509680252     
        1298           0  0.80944478283177224     
        1299           0  0.73865673312053970     
        1300           0  0.69036107076318731     
        1301           0  0.66623704679966567     
        1302           0  0.66767124165757274     
        1303           0  0.69741471775414465     
        1304           0  0.75184156053389528     
        1305           0  0.83078773943553441     
        1306           0  0.93380297347440067     
        1307           0   1.0590750423115276     
        1308           0   1.2044467249948798     
        1309           0   1.3684325127543913     
        1310           2   1.5491432835676400     
        1311           2   1.7442976499651630     
        1312           2   1.9474850147053233     
        1313           2   2.1580277366037466     
        1314           2   2.3721983051223310     
        1315           2   2.5848698656465281     
        1316           2   2.7906139865434736     
        1317           2   2.9848278406460529     
        1318           4   3.1627972896706966     
        1319           4   3.3198685495769307     
        1320           4   3.4516386061030002     
        1321           6   3.5541541907045100     
        1322           6   3.6241068801831000     
        1323           6   3.6590106817399559     
        1324           6   3.6573485603409566     
        1325           6   3.6186758403343058     
        1326           6   3.5436711684285114     
        1327           4   3.4341294937107443     
        1328           4   3.2928959107745048     
        1329           4   3.1237437660930971     
        1330           4   2.9312046837689558     
        1331           4   2.7176887435374235     
        1332           2   2.4920752084710269     
        1333           2   2.2596329684529883     
        1334           2   2.0255352268099855     
        1335           0   1.7946397822183042     
        1336           0   1.5713027403836632     
        1337           0   1.3592346848388963     
        1338           0   1.1614046135497897     
        1339           0  0.97732013905013726     
        1340           0  0.81184845756530277     
        1341           0  0.66541691120601509     
        1342           0  0.53516190139771003     
        1343           0  0.42384099817320492     
        1344           0  0.33009862033260939     
        1345           0  0.25232545556315605     
        1346           0  0.18876060227487498     
        1347           0  0.13758556088593799     
        1348           0   9.9678231221685371E-002
        1349           0   6.9857228673073243E-002
        1350           0   4.6771156578582281E-002
        1351           0   2.9183730687420313E-002
        1352           0   1.5998903274064804E-002
        1353           0   8.9452562831073661E-003
        1354           0   3.7555307126002466E-003
        1355           0   0.0000000000000000     
        1356           0   0.0000000000000000     
        1357           0   0.0000000000000000     
        1358           0   0.0000000000000000     
        1359           0   0.0000000000000000     
        1360           0   0.0000000000000000     
        1361           0   0.0000000000000000     
        1362           0   0.0000000000000000     
        1363           0   0.0000000000000000     
        1364           0   0.0000000000000000     
        1365           0   0.0000000000000000     
        1366           0   0.0000000000000000     
        1367           0   0.0000000000000000     
        1368           0   0.0000000000000000     
        1369           0   0.0000000000000000     
        1370           0   0.0000000000000000     
        1371           0   0.0000000000000000     
        1372           0   0.0000000000000000     
        1373           0   0.0000000000000000     
        1374           0   0.0000000000000000     
        1375           0   0.0000000000000000     
        1376           0   0.0000000000000000     
        1377           0   0.0000000000000000     
        1378           0   0.0000000000000000     
        1379           0   0.0000000000000000     
        1380           0   0.0000000000000000     
        1381           0   0.0000000000000000     
        1382           0   0.0000000000000000     
        1383           0   0.0000000000000000     
        1384           0   3.7555307126002466E-003
        1385           0   1.2700786995707612E-002
        1386           0   2.4944159557172170E-002
        1387           0   4.1427103248884871E-002
        1388           0   6.3254100270294988E-002
        1389           0   9.1684225694483354E-002
        1390           0  0.12810835664587375     
        1391           0  0.17400969183732837     
        1392           0  0.23090640675372934     
        1393           0  0.30027691419644964     
        1394           0  0.38347022450126478     
        1395           0  0.48160610850319990     
        1396           0  0.59547188510417026     
        1397           0  0.72542436240797692     
        1398           0  0.87130643433484456     
        1399           0   1.0323878066696490     
        1400           0   1.2035826122827924     
        1401           0   1.3890488582483695     
        1402           0   1.5835806343266907     
        1403           0   1.7841973596542751     
        1404           2   1.9876022996793457     
        1405           4   2.1903409185414375     
        1406           4   2.3889740128344967     
        1407           4   2.5802517868375268     
        1408           4   2.7612747714318058     
        1409           4   2.9296287714604357     
        1410           4   3.0834836772302596     
        1411           4   3.2216496420249876     
        1412           4   3.3435883338618972     
        1413           4   3.4456256645143273     
        1414           4   3.5307151435586359     
        1415           4   3.5995121858516765     
        1416           4   3.6529270536235190     
        1417           4   3.6920023066916481     
        1418           4   3.7177997216319003     
        1419           4   3.7313069643444923     
        1420           2   3.7333716742084362     
        1421           4   3.7246673718736893     
        1422           4   3.7056920760864274     
        1423           4   3.6730415246480614     
        1424           4   3.6292948213212428     
        1425           4   3.5715832669790748     
        1426           4   3.5004838950292627     
        1427           4   3.4190734984387339     
        1428           4   3.3269019918933300     
        1429           4   3.2275412625770357     
        1430           4   3.1187753647605332     
        1431           4   3.0014347964204484     
        1432           4   2.8767182288342390     
        1433           2   2.7461689320183922     
        1434           2   2.6153900370490679     
        1435           2   2.4897906679235029     
        1436           2   2.3685984599512726     
        1437           2   2.2553560010262403     
        1438           2   2.1538327246221214     
        1439           2   2.0679277947570585     
        1440           2   2.0372310730094370     
        1441           2   2.0536636498592182     
        1442           2   2.1290543218416036     
        1443           0   2.4262178645686414     
        1444           0   2.8816983026921625     
        1445           0   3.5136461586279433     
        1446           0   4.4157141929085952     
        1447           0   5.5907766507326357     
        1448           0   7.1469043163333197     
        1449           2   9.1122551094542779     
        1450           2   11.570683272145187     
        1451           2   14.565850552807841     
        1452           2   18.160962975232501     
        1453           2   22.410277416499916     
        1454           4   27.367858780134576     
        1455           7   33.066009630849940     
        1456           7   39.523965628016576     
        1457           7   46.737005626738480     
        1458           7   54.651743467218850     
        1459           7   63.231809975973654     
        1460          26   72.327913240232078     
        1461          30   81.878130431311661     
        1462          38   91.722721690892186     
        1463         123   101.59935077220017     
        1464         136   111.34369790449529     
        1465         138   120.80302441105992     
        1466         170   129.75906237929505     
        1467         170   138.00941565157186     
        1468         201   145.35834862453581     
        1469         207   151.62695933919736     
        1470         223   156.65381793505253     
        1471         223   160.31247799659886     
        1472         223   162.50289947504635     
        1473         221   163.15759545400164     
        1474         221   162.26479300098543     
        1475         221   159.84298905138070     
        1476         221   155.94953108579944     
        1477         219   150.69180288599256     
        1478         202   144.20382522303044     
        1479         198   136.64955141880682     
        1480         157   128.21660564866312     
        1481         153   119.08739204645663     
        1482         136   109.49981000764495     
        1483          67   99.665148370510110     
        1484          26   89.685229152407643     
        1485          24   79.879495761171640     
        1486          16   70.427408997561670     
        1487          12   61.424782818449756     
        1488          10   53.035708897247446     
        1489          10   45.295396123064975     
        1490          10   38.298521928258609     
        1491          10   32.052906214934019     
        1492           8   26.581064442742978     
        1493           2   21.855991248603530     
        1494           2   17.837661700753980     
        1495           2   14.468250413622322     
        1496           0   11.685952159208076     
        1497           0   9.4248991929624566     
        1498           0   7.6172551866872364     
        1499           0   6.2195245291897407     
        1500           0   5.1458825369201122     
        1501           2   4.3930040227372116     
        1502           2   3.8434123940298606     
        1503           4   3.4741021504079028     
        1504           4   3.3141345020692188     
        1505           4   3.2713466037110859     
        1506           4   3.2617803377992574     
        1507           4   3.2914156469945959     
        1508           4   3.3396819400753350     
        1509           4   3.3979274537476258     
        1510           4   3.4600351368809492     
        1511           4   3.5247943075092025     
        1512           4   3.5921027873184910     
        1513           4   3.6655150685394728     
        1514           4   3.7512480880711663     
        1515           4   3.8413185995483685     
        1516           4   3.9390503673773236     
        1517           4   4.0502391113494038     
        1518           2   4.1741003605325080     
        1519           2   4.3091505568084445     
        1520           2   4.4553748977272880     
        1521           4   4.6151319179386263     
        1522           4   4.7842831322392714     
        1523           4   4.9637099448717370     
        1524           4   5.1468967473172071     
        1525           4   5.3289099216777167     
        1526           4   5.5066086339879572     
        1527           8   5.6738307820321721     
        1528           8   5.8243513431519975     
        1529           8   5.9484283536243838     
        1530           8   6.0429334312937444     
        1531           8   6.1027992402411249     
        1532           8   6.1239235462706469     
        1533           8   6.1033501002335786     
        1534           8   6.0393902024880131     
        1535           8   5.9316802430944833     
        1536           8   5.7811749466070141     
        1537           8   5.5900801341214503     
        1538           8   5.3617322506722678     
        1539           6   5.1031074610719687     
        1540           4   4.8158051094398528     
        1541           4   4.5056735561289187     
        1542           4   4.1761679113917900     
        1543           4   3.8369598992294014     
        1544           4   3.4938973809131948     
        1545           2   3.1638369901193646     
        1546           2   2.8449826661553197     
        1547           2   2.5432349986031455     
        1548           2   2.2775138857777293     
        1549           0   2.0519223567241527     
        1550           0   1.8740690375758597     
        1551           0   1.7481605317617370     
        1552           0   1.6810893527256916     
        1553           0   1.6796602761098582     
        1554           0   1.7504370731868435     
        1555           0   1.8995296266448374     
        1556           0   2.1323212612402185     
        1557           0   2.4531446183095547     
        1558           0   2.8649236592642873     
        1559           0   3.3688082238094070     
        1560           0   3.9665076253283909     
        1561           0   4.6538671163290699     
        1562           0   5.4217138494001462     
        1563           0   6.2619113408469138     
        1564           0   7.1637385968898268     
        1565           6   8.1141899028524964     
        1566           6   9.1011053647338098     
        1567           6   10.104942097782095     
        1568          16   11.109303875429667     
        1569          18   12.097930600876646     
        1570          20   13.050596854745947     
        1571          20   13.943361819353253     
        1572          20   14.755788710357477     
        1573          20   15.482034510302798     
        1574          20   16.113622107336713     
        1575          20   16.641367841362566     
        1576          20   17.057998299079166     
        1577          20   17.358020233971011     
        1578          20   17.537562033105903     
        1579          20   17.594231820320498     
        1580          20   17.527029819685580     
        1581          20   17.336339145317012     
        1582          20   17.024001755196476     
        1583          20   16.593467550533884     
        1584          20   16.049987399973684     
        1585          20   15.400807914599419     
        1586          20   14.647300278348471     
        1587          20   13.811475266229584     
        1588          20   12.906377440911410     
        1589          20   11.933717606446395     
        1590          16   10.924871184686461     
        1591          10   9.8972412212858423     
        1592           2   8.8712806540595199     
        1593           0   7.8636059829512996     
        1594           0   6.8937053668343387     
        1595           0   5.9733740790800018     
        1596           0   5.1149375249562556     
        1597           0   4.3281469757871056     
        1598           0   3.6199375259244881     
        1599           0   2.9981339867682593     
        1600           0   2.4617458342101100     
        1601           0   2.0100688381980549     
        1602           0   1.6403952344096266     
        1603           0   1.3484522652800268     
        1604           0   1.1288505149308214     
        1605           0  0.97550264564788303     
        1606           0  0.88198292733847883     
        1607           0  0.84180960855568965     
        1608           0  0.84488846489966674     
        1609           0  0.88746534520430587     
        1610           0  0.96335191062701164     
        1611           0   1.0719453547249540     
        1612           0   1.2085820985764846     
        1613           0   1.3684222971315068     
        1614           2   1.5358571528922691     
        1615           2   1.7038446419107660     
        1616           2   1.8650977231241339     
        1617           2   2.0183202731824812     
        1618           2   2.1595538561187206     
        1619           4   2.2850251254595477     
        1620           4   2.3913157984761151     
        1621           4   2.4755169696958017     
        1622           4   2.5353577704004358     
        1623           4   2.5693004795939971     
        1624           4   2.5765969394859698     
        1625           4   2.5573042139674129     
        1626           4   2.5122605110519713     
        1627           4   2.4467806778609034     
        1628           2   2.3607337588815627     
        1629           2   2.2572582444269162     
        1630           2   2.1399656913380292     
        1631           2   2.0128056760788806     
        1632           2   1.8799246982211031     
        1633           2   1.7455237376339623     
        1634           2   1.6137183508134800     
        1635           2   1.4857316617229026     
        1636           0   1.3685900343288331     
        1637           0   1.2651687954734896     
        1638           0   1.1815965625655160     
        1639           0   1.1173360768370886     
        1640           0   1.0712769948771830     
        1641           0   1.0478540412135240     
        1642           0   1.0472026567071386     
        1643           0   1.0689283000851981     
        1644           0   1.1083890950414177     
        1645           0   1.1665873028699361     
        1646           0   1.2414159847400883     
        1647           2   1.3304115273996346     
        1648           2   1.4308398779426363     
        1649           2   1.5424574153857618     
        1650           2   1.6587758858995323     
        1651           2   1.7769848673702073     
        1652           2   1.8942814538115542     
        1653           2   2.0079501075756867     
        1654           2   2.1154376080676380     
        1655           2   2.2106682384269774     
        1656           2   2.2939427930001939     
        1657           2   2.3658451168884231     
        1658           4   2.4211444313313990     
        1659           4   2.4586805986198996     
        1660           4   2.4776530595352506     
        1661           4   2.4776530595352511     
        1662           4   2.4586805986199001     
        1663           4   2.4211444313313999     
        1664           2   2.3658451168884236     
        1665           2   2.2939427930001939     
        1666           2   2.2069127077143773     
        1667           2   2.1064923517845306     
        1668           2   1.9919512043016219     
        1669           2   1.8688532538367344     
        1670           2   1.7391589670747327     
        1671           2   1.6049175605005239     
        1672           2   1.4682073841388967     
        1673           2   1.3310802173521730     
        1674           2   1.1955092505237681     
        1675           0   1.0633405604237975     
        1676           0  0.93624834312778993     
        1677           0  0.81569484303147910     
        1678           0  0.70289656672067136     
        1679           0  0.59612580196920473     
        1680           0  0.49951610497073923     
        1681           0  0.41321743261298999     
        1682           0  0.33715108935215909     
        1683           0  0.27102158274771881     
        1684           0  0.21434005646808146     
        1685           0  0.16913016803318334     
        1686           0  0.13114674616326635     
        1687           0   9.9759660590463053E-002
        1688           0   7.4250031246865314E-002
        1689           0   5.3858325399008429E-002
        1690           0   3.7825900295474911E-002
        1691           0   2.5428199974820067E-002
        1692           0   1.5998903274064804E-002
        1693           0   8.9452562831073661E-003
        1694           0   3.7555307126002466E-003
        1695           0   0.0000000000000000     
        1696           0   0.0000000000000000     
        1697           0   0.0000000000000000     
        1698           0   0.0000000000000000     
        1699           0   0.0000000000000000     
        1700           0   0.0000000000000000     
        1701           0   0.0000000000000000     
        1702           0   0.0000000000000000     
        1703           0   0.0000000000000000     
        1704           0   0.0000000000000000     
        1705           0   0.0000000000000000     
        1706           0   0.0000000000000000     
        1707           0   0.0000000000000000     
        1708           0   0.0000000000000000     
        1709           0   0.0000000000000000     
        1710           0   0.0000000000000000     
        1711           0   0.0000000000000000     
        1712           0   0.0000000000000000     
        1713           0   0.0000000000000000     
        1714           0   0.0000000000000000     
        1715           0   3.7555307126002466E-003
        1716           0   8.9452562831073661E-003
        1717           0   1.5998903274064807E-002
        1718           0   2.5428199974820067E-002
        1719           0   3.7825900295474918E-002
        1720           0   5.3858325399008429E-002
        1721           0   7.4250031246865300E-002
        1722           0   9.9759660590463040E-002
        1723           0  0.13114674616326635     
        1724           0  0.16913016803318334     
        1725           0  0.21434005646808141     
        1726           0  0.26726605203511850     
        1727           0  0.32820583306905171     
        1728           0  0.39721852933892521     
        1729           0  0.47408790499591924     
        1730           0  0.55454437096112963     
        1731           0  0.64009298503855550     
        1732           0  0.72920143922314917     
        1733           0  0.90074964916651934     
        1734           0   1.1026898273259294     
        1735           2   1.3419253774587894     
        1736           2   1.6307778601039331     
        1737           2   1.9772421095481418     
        1738           2   2.3937679118678177     
        1739           2   2.8943738020755116     
        1740           2   3.4942306415264306     
        1741           2   4.2090287865351925     
        1742           2   5.0578925085348061     
        1743           2   6.0525315495632803     
        1744           2   7.2049378067283811     
        1745           2   8.5235537092857037     
        1746           2   10.027201472915920     
        1747           2   11.624091446570237     
        1748           2   13.357892383243261     
        1749           2   15.210741245631022     
        1750           0   17.147195859382180     
        1751           0   19.142884412207643     
        1752           0   21.149561730324013     
        1753          43   23.121473881637154     
        1754          43   25.014467195922595     
        1755          43   26.778459130671511     
        1756          45   28.366007487658585     
        1757          45   29.740817267678690     
        1758          45   30.870025680610038     
        1759          45   31.729687562469923     
        1760          45   32.305993480288933     
        1761          45   32.595890672024176     
        1762          47   32.607066851475608     
        1763          47   32.353549423867264     
        1764          47   31.860562869445598     
        1765          47   31.163836079925520     
        1766          55   30.301398746508166     
        1767          12   29.314011556444296     
        1768          12   28.229757481416026     
        1769          14   27.096330325360377     
        1770          12   25.948294744470083     
        1771          17   24.817654337469506     
        1772          17   23.724057189441957     
        1773          17   22.684185236615068     
        1774          19   21.650598743942410     
        1775          19   20.690642724266915     
        1776          19   19.805251064986155     
        1777          19   18.977726681144095     
        1778          19   18.201491850878746     
        1779          19   17.462544598505829     
        1780          19   16.746949689556864     
        1781          19   16.041775568565029     
        1782          19   15.335849137342610     
        1783          17   14.617623258671284     
        1784          15   13.884315221252356     
        1785          15   13.132172194906168     
        1786          15   12.363895800213935     
        1787          15   11.567884448039226     
        1788           8   10.819473723249246     
        1789           8   10.052605892546337     
        1790           8   9.2772169873229799     
        1791           8   8.5087066824512050     
        1792           8   7.7597533055463295     
        1793           8   7.0585539560519024     
        1794           8   6.4411717550074643     
        1795           2   5.9305968569399106     
        1796           2   5.5255876579926149     
        1797           0   5.2572538568559359     
        1798           0   5.1427328211927570     
        1799           0   5.2014356173148224     
        1800           0   5.4553194789870840     
        1801           0   5.9255171615394220     
        1802           0   6.6314723126379933     
        1803           0   7.5861731421958343     
        1804           0   8.8075439324694091     
        1805           0   10.302318470751862     
        1806           2   12.064872876089424     
        1807           2   14.088448086618792     
        1808           2   16.346708998202043     
        1809           4   18.828454978459856     
        1810           6   21.493909182075818     
        1811           6   24.314089159424643     
        1812          12   27.204647353708332     
        1813          20   30.136457178771543     
        1814          38   33.045507987475162     
        1815          56   35.860307096396951     
        1816          56   38.525250752405981     
        1817          62   40.987137263005543     
        1818          64   43.227166864479543     
        1819          64   45.186338878182291     
        1820          64   46.829606735098359     
        1821          64   48.126947877027440     
        1822          64   49.078102724317638     
        1823          62   49.686086309198394     
        1824          62   49.964627630717146     
        1825          62   49.929590774151741     
        1826          60   49.617171784538755     
        1827          58   49.058048752997124     
        1828          50   48.299418890985159     
        1829          46   47.384297628630726     
        1830          46   46.353267561145877     
        1831          52   45.248763024814316     
        1832          36   44.080497701319416     
        1833          38   42.893603807676286     
        1834          36   41.712142976286977     
        1835          28   40.542914368616593     
        1836          20   39.402488259470125     
        1837          22   38.319490671669527     
        1838          39   37.282168896694316     
        1839          43   36.287941933261926     
        1840          43   35.326430506591912     
        1841          37   34.374589131223928     
        1842          37   33.421415906030568     
        1843          37   32.444048813473856     
        1844          37   31.436577456676812     
        1845          33   30.384490714184214     
        1846          33   29.280515849771394     
        1847          31   28.123907725402969     
        1848          31   26.914378701895664     
        1849          31   25.663615248037161     
        1850          31   24.371008573171260     
        1851          31   23.037283706030514     
        1852          14   21.670316720459724     
        1853          14   20.315956337141177     
        1854          14   18.953498459371268     
        1855          14   17.606363632791805     
        1856          14   16.294785590007631     
        1857          12   15.027130951658322     
        1858          12   13.797337846027469     
        1859          12   12.595312571975494     
        1860          12   11.451801788252123     
        1861           8   10.376322947370857     
        1862           8   9.3775876844948804     
        1863           4   8.4447347032291127     
        1864           4   7.5770586872644436     
        1865           4   6.7729831052274347     
        1866           4   6.0356379109646392     
        1867           4   5.3554304119094454     
        1868           4   4.7325856745860477     
        1869           4   4.1609856606739397     
        1870           4   3.6381455298712870     
        1871           2   3.1615651516300969     
        1872           2   2.7287995055581713     
        1873           2   2.3602154821847319     
        1874           0   2.0240234169505875     
        1875           0   1.7199150687562144     
        1876           0   1.4471956412904139     
        1877           0   1.2048298214082453     
        1878           0  0.99415534188186094     
        1879           0  0.81010086954689253     
        1880           0  0.65106745378033670     
        1881           0  0.51522651366844985     
        1882           0  0.40592385962358540     
        1883           0  0.31409971705854450     
        1884           0  0.24338019928004867     
        1885           0  0.18500507156227475     
        1886           0  0.14134109159853822     
        1887           0  0.11237901821739299     
        1888           0   9.4801388230245406E-002
        1889           0   8.8198259827467165E-002
        1890           0   9.6193361670315544E-002
        1891           0  0.11662838525165553     
        1892           0  0.15305251620304591     
        1893           0  0.20319342252474867     
        1894           0  0.26873230704920431     
        1895           0  0.35413523959545812     
        1896           0  0.45772025574813013     
        1897           0  0.58512129980626337     
        1898           0  0.73556388755054414     
        1899           0  0.91055343371522524     
        1900           0   1.1110746907777458     
        1901           0   1.3374797590002423     
        1902           0   1.5894023014634526     
        1903           0   1.8657071444046676     
        1904           0   2.1607263161914299     
        1905           0   2.4741280479089185     
        1906           2   2.8021695060807823     
        1907           4   3.1404855426354459     
        1908           4   3.4842398092424305     
        1909           4   3.8283016413857629     
        1910           6   4.1674376375620730     
        1911           6   4.4927509682027740     
        1912           6   4.8092121838204998     
        1913           6   5.1073370788509918     
        1914           6   5.3836581058245443     
        1915           6   5.6505264957907642     
        1916           6   5.9006281616623273     
        1917           8   6.1494133829981994     
        1918           8   6.4040335785957980     
        1919           8   6.6760525964141513     
        1920           8   7.1117767547692639     
        1921           8   7.6445040654602296     
        1922           8   8.3020945224598197     
        1923           8   9.1190883433875545     
        1924           6   10.151912591417570     
        1925           6   11.454619142283592     
        1926           6   13.114241765684767     
        1927           6   15.146901485502925     
        1928           6   17.607424030602832     
        1929           6   20.545824716408280     
        1930           6   24.008097694537319     
        1931           4   28.025375204363531     
        1932           8   32.607379650551863     
        1933           8   37.761701761282218     
        1934           8   43.333299449580331     
        1935          16   49.360850698506795     
        1936          18   55.786588318393065     
        1937          27   62.516993642765705     
        1938          35   69.431653377306290     
        1939          43   76.405213482430611     
        1940         121   83.282030019268632     
        1941         127   89.902732234873355     
        1942         129   96.131034426102502     
        1943         129   101.79862320027236     
        1944         137   106.76655561732899     
        1945         147   110.93190829917346     
        1946         174   114.19452647358888     
        1947         174   116.48943979925811     
        1948         174   117.78335291188992     
        1949         172   118.07212547056436     
        1950         172   117.34313581410935     
        1951         172   115.68712273256683     
        1952         164   113.18940525638976     
        1953         160   109.94029578754470     
        1954          82   106.07027315207878     
        1955          72   101.69034967358384     
        1956          72   96.904894269695760     
        1957          72   91.858539480693324     
        1958          70   86.652627684622971     
        1959          70   81.385220247849048     
        1960          64   76.142507315430692     
        1961          56   70.897368786448496     
        1962          60   65.823729503180516     
        1963          52   60.962025903856556     
        1964          45   56.321925626776370     
        1965          47   51.897191456581538     
        1966          47   47.690763319428363     
        1967          47   43.687178499626697     
        1968          47   39.922614755725917     
        1969          45   36.390154857765680     
        1970          20   33.090749330748146     
        1971          20   30.019982112562186     
        1972          20   27.186052284320340     
        1973          18   24.608816758758113     
        1974          20   22.284248882866912     
        1975          14   20.321554274161432     
        1976           4   18.610594271227964     
        1977           4   17.156595801096174     
        1978           4   15.972275837243435     
        1979           2   15.069988089163045     
        1980           2   14.453611366771954     
        1981           2   14.126424532895372     
        1982           2   14.080498450679761     
        1983           7   14.287000837198754     
        1984           7   14.747123116955498     
        1985           7   15.414342270681288     
        1986           9   16.255331049291435     
        1987          15   17.239200220024411     
        1988          17   18.338513585745147     
        1989          19   19.519191468191352     
        1990          22   20.742107943261473     
        1991          24   22.000862001214873     
        1992          28   23.214913382655549     
        1993          32   24.361936982015287     
        1994          32   25.410131278747851     
        1995          32   26.330002016802325     
        1996          32   27.113792785330308     
        1997          34   27.745774336857355     
        1998          34   28.194451471915787     
        1999          34   28.450807930406619     
        2000          36   28.512476238648944     
        2001          36   28.375109440371219     
        2002          36   28.042321988319674     
        2003          38   27.525692008339487     
        2004          40   26.824371350212065     
        2005          31   25.961787452107302     
        2006          29   24.958977446050902     
        2007          25   23.838335491949092     
        2008          25   22.612794627694633     
        2009          25   21.317627148851585     
        2010          21   19.978442914560937     
        2011          17   18.619159906914760     
        2012          12   17.265556180043852     
        2013          12   15.936889159100685     
        2014           8   14.653249146055934     
        2015           6   13.436698975312909     
        2016           6   12.298704528952850     
        2017           6   11.247437038435919     
        2018           6   10.285096412681007     
        2019           6   9.4169149127709861     
        2020           6   8.6416532745092898     
        2021           6   7.9493686564090993     
        2022           6   7.3405756256447159     
        2023           8   6.8081059023234376     
        2024           6   6.3413591707205894     
        2025           4   5.9366527737428250     
        2026           4   5.6025284231143520     
        2027           6   5.3159260557069157     
        2028           4   5.0693464297557354     
        2029           4   4.8572294603570008     
        2030           4   4.6733196154897714     
        2031           4   4.5200504868022806     
        2032           4   4.4048457727735348     
        2033           4   4.3230610819783868     
        2034           4   4.2703336465043433     
        2035           4   4.2510311124248563     
        2036           4   4.2644057481029112     
        2037           4   4.3695653792858442     
        2038           4   4.5465453438049650     
        2039           4   4.8185025355169362     
        2040           4   5.3038766233295602     
        2041           2   5.9624740967236365     
        2042           2   6.8198199593989459     
        2043           2   7.9055940789636274     
        2044           2   9.2544353066116862     
        2045           4   10.914651379132794     
        2046           6   12.932058646495543     
        2047           6   15.335835855203102     
        2048           4   18.155467603733783     
        2049           6   21.418093310674752     
        2050           6   25.142574451909212     
        2051           6   29.330602332281956     
        2052          12   33.976047986559976     
        2053          14   39.054635315534192     
        2054          17   44.525892568238476     
        2055          17   50.333377474837690     
        2056          17   56.405939119239029     
        2057          48   62.652505029024020     
        2058          54   68.977469336161178     
        2059          64   75.275409339551032     
        2060         126   81.278069423621346     
        2061         134   86.972458153863386     
        2062         136   92.264388194808063     
        2063         134   97.044641664668660     
        2064         132   101.21793390465160     
        2065         132   104.69034656896096     
        2066         136   107.39043727366877     
        2067         136   109.26976379249363     
        2068         135   110.29292256945752     
        2069         131   110.43982571661114     
        2070         131   109.69810594280541     
        2071         129   108.08182722407372     
        2072         129   105.61788499344415     
        2073         129   102.34163040264423     
        2074         129   98.320343523583389     
        2075         129   93.627854096741814     
        2076         129   88.357994575114418     
        2077         125   82.611741156929384     
        2078         121   76.458839218942941     
        2079         115   70.063233361754797     
        2080          22   63.539764981644389     
        2081          10   56.939708579618909     
        2082          10   50.471052744614944     
        2083          10   44.240437334376438     
        2084          10   38.337566704576481     
        2085           4   32.830882183672813     
        2086           0   27.770002346964745     
        2087           0   23.185286401882184     
        2088           0   19.101705789503153     
        2089           0   15.521533699531131     
        2090           0   12.434671823563788     
        2091           0   9.8084317978627347     
        2092           0   7.6108777974506978     
        2093           0   5.7974774155030886     
        2094           0   4.3237964993937599     
        2095           0   3.1442978522081519     
        2096           0   2.2144655589717579     
        2097           0   1.4924375064653783     
        2098           0  0.94548384386820394     
        2099           0  0.53837875452531159     
        2100           0  0.24372753596004307     
        2101           0  0.15193640051541002     
        2102           0   9.8853109771834549E-002
        2103           0   5.8833575397451703E-002
        2104           0   2.9157104704015471E-002
        2105           0   7.5110614252004932E-003
        2106           0   0.0000000000000000     
        2107           0   0.0000000000000000     
        2108           0   0.0000000000000000     
        2109           0   0.0000000000000000     
        2110           0   0.0000000000000000     
        2111           0   0.0000000000000000     
        2112           0   0.0000000000000000     
        2113           0   0.0000000000000000     
        2114           0   0.0000000000000000     
        2115           0   0.0000000000000000     
        2116           0   0.0000000000000000     
        2117           0   0.0000000000000000     
        2118           0   0.0000000000000000     
        2119           0   0.0000000000000000     
        2120           0   0.0000000000000000     
        2121           0   0.0000000000000000     
        2122           0   0.0000000000000000     
        2123           0   0.0000000000000000     
        2124           0   0.0000000000000000     
        2125           0   0.0000000000000000     
        2126           0   0.0000000000000000     
        2127           0   0.0000000000000000     
        2128           0   0.0000000000000000     
        2129           0   3.7555307126002466E-003
        2130           0   1.2700786995707612E-002
        2131           0   2.4944159557172170E-002
        2132           0   4.1427103248884871E-002
        2133           0   6.3254100270294988E-002
        2134           0   9.1684225694483354E-002
        2135           0  0.12810835664587375     
        2136           0  0.17776522254992860     
        2137           0  0.23985166303683675     
        2138           0  0.31627581747051448     
        2139           0  0.40889842447608488     
        2140           0  0.51943200879867490     
        2141           0  0.64933021050317885     
        2142           0  0.79967439365484239     
        2143           0  0.97106609492530738     
        2144           0   1.1635345528329151     
        2145           0   1.3764683110285758     
        2146           0   1.6085786402869582     
        2147           0   1.8579003333527666     
        2148           0   2.1218324894240816     
        2149           2   2.3972185293389261     
        2150           4   2.6767057179282903     
        2151           4   2.9587203640729758     
        2152           4   3.2388007542287225     
        2153           4   3.5049229381018017     
        2154           4   3.7573297192890966     
        2155           4   3.9910301512526143     
        2156           6   4.2012764888609233     
        2157           6   4.3836827148939843     
        2158           6   4.5343301520383053     
        2159           6   4.6498613036501597     
        2160           6   4.7275638064808154     
        2161           6   4.7654461438887017     
        2162           6   4.7623056096883296     
        2163           6   4.7177871680099877     
        2164           6   4.6324297132042433     
        2165           6   4.5076942754497926     
        2166           6   4.3459674287184207     
        2167           6   4.1505329417905124     
        2168           6   3.9292613409585386     
        2169           6   3.6846704941457227     
        2170           4   3.4199326104152261     
        2171           4   3.1421683608589119     
        2172           4   2.8612126077486777     
        2173           0   2.5832830985157975     
        2174           0   2.3144725542783555     
        2175           0   2.0604927198682095     
        2176           0   1.8264417581455170     
        2177           0   1.6139358044496948     
        2178           0   1.4297819184950382     
        2179           0   1.2760431671810506     
        2180           0   1.1537476672403386     
        2181           0   1.0628973795724288     
        2182           0   1.0025276785225452     
        2183           0  0.97081026898696188     
        2184           0  0.96519005904720412     
        2185           0  0.98254556397361514     
        2186           0   1.0193622012889847     
        2187           0   1.0719082716066779     
        2188           2   1.1364043393394618     
        2189           2   1.2091779918418071     
        2190           2   1.2830419333383163     
        2191           2   1.3599070149614452     
        2192           2   1.4332122564774066     
        2193           2   1.5042394257418619     
        2194           2   1.5739008266487080     
        2195           2   1.6339347448060053     
        2196           2   1.6839121166928366     
        2197           2   1.7237261832369306     
        2198           2   1.7535814112025589     
        2199           2   1.8528392620150214     
        2200           2   1.9810213869023741     
        2201           2   2.1434981442028587     
        2202           2   2.3530560155844746     
        2203           2   2.6244959329882951     
        2204           2   2.9744265810345070     
        2205           2   3.4208743351034459     
        2206           2   3.9826879666276107     
        2207           2   4.6787330223956261     
        2208           2   5.5268929838766807     
        2209           2   6.5402470456831461     
        2210           0   7.7309047349928628     
        2211           0   9.1087772198780836     
        2212           0   10.675394939013279     
        2213           2   12.397533907059898     
        2214           2   14.254135670586477     
        2215           2   16.235068008952236     
        2216           2   18.305809322129907     
        2217           2   20.409246205868435     
        2218           2   22.510074219518010     
        2219          44   24.555197597153494     
        2220          48   26.489313229472646     
        2221          48   28.251750197460797     
        2222          48   29.793787331655238     
        2223          48   31.067910398441082     
        2224          48   32.034084563327134     
        2225          48   32.661652493897506     
        2226          48   32.930756135985440     
        2227          48   32.833205269345527     
        2228          48   32.372753416273596     
        2229          48   31.564779131016607     
        2230          46   30.435405845370791     
        2231          46   29.022797626500218     
        2232          46   27.366554710926820     
        2233          31   25.515475466686528     
        2234          17   23.518886745716689     
        2235          15   21.433182493809852     
        2236          13   19.309787584198357     
        2237           3   17.196915103388424     
        2238           3   15.137875757865029     
        2239           3   13.169772247307067     
        2240           3   11.266493558399617     
        2241           0   9.5181779869154042     
        2242           0   7.9421872439651260     
        2243           0   6.5424717323169279     
        2244           0   5.3175627336867430     
        2245           0   4.2613009150542664     
        2246           0   3.3637301124902867     
        2247           0   2.6120716034227187     
        2248           0   1.9916999585494659     
        2249           0   1.4870540702429422     
        2250           0   1.0824336410101585     
        2251           0  0.76532272435687110     
        2252           0  0.51805999829741234     
        2253           0  0.32801336530516884     
        2254           0  0.20407035023632961     
        2255           0  0.12926930022664973     
        2256           0   7.5516504006213597E-002
        2257           0   3.8142299962230099E-002
        2258           0   2.3998354911097208E-002
        2259           0   1.3417884424661049E-002
        2260           0   5.6332960689003701E-003
        2261           0   0.0000000000000000     
        2262           0   0.0000000000000000     
        2263           0   0.0000000000000000     
        2264           0   0.0000000000000000     
        2265           0   3.7555307126002466E-003
        2266           0   8.9452562831073661E-003
        2267           0   1.5998903274064807E-002
        2268           0   2.5428199974820067E-002
        2269           0   3.7825900295474918E-002
        2270           0   5.3858325399008429E-002
        2271           0   7.4250031246865300E-002
        2272           0   9.9759660590463040E-002
        2273           0  0.13114674616326635     
        2274           0  0.16913016803318334     
        2275           0  0.21434005646808141     
        2276           0  0.26726605203511850     
        2277           0  0.32820583306905171     
        2278           0  0.39721852933892521     
        2279           0  0.47033237428331898     
        2280           0  0.54935464539062251     
        2281           0  0.63303933804759804     
        2282           0  0.72352767323499412     
        2283           0  0.81655329480806649     
        2284           0  0.91033329540965235     
        2285           2   1.0029854511933594     
        2286           2   1.0926323008845786     
        2287           2   1.1775112367385290     
        2288           2   1.2598371526046201     
        2289           2   1.3360649587317601     
        2290           2   1.4057916924062943     
        2291           2   1.4691340056000275     
        2292           2   1.5267415943555802     
        2293           2   1.5797704204030900     
        2294           2   1.6298159061741067     
        2295           2   1.6788097805745426     
        2296           2   1.7288875624987057     
        2297           2   1.7822364702960167     
        2298           2   1.8409355490082839     
        2299           0   1.9068007866679202     
        2300           0   1.9812478104144449     
        2301           0   2.0651833893959153     
        2302           2   2.1589345255089221     
        2303           2   2.2622206082439189     
        2304           2   2.3741702731077687     
        2305           2   2.4933806305144772     
        2306           2   2.6153398702157569     
        2307           2   2.7376153338611955     
        2308           4   2.8599835533114542     
        2309           4   2.9794914928696343     
        2310           4   3.0932521516561153     
        2311           4   3.1985554625052450     
        2312           4   3.2929616361409448     
        2313           4   3.3743736429929601     
        2314           4   3.4410880497756264     
        2315           4   3.4918255894956394     
        2316           4   3.5257443578067575     
        2317           4   3.5386837123388712     
        2318           4   3.5329858543863728     
        2319           4   3.5086496142195540     
        2320           4   3.4686483538126862     
        2321           4   3.4100806327491417     
        2322           4   3.3339834475282544     
        2323           4   3.2388858271359982     
        2324           4   3.1296117969375041     
        2325           4   3.0074204117422356     
        2326           4   2.8737318581491147     
        2327           2   2.7300971303539150     
        2328           2   2.5781678867853168     
        2329           2   2.4169945094281635     
        2330           2   2.2518197119827383     
        2331           2   2.0842119966778117     
        2332           2   1.9157880033221901     
        2333           2   1.7481802880172630     
        2334           2   1.5830054905718383     
        2335           2   1.4218321132146852     
        2336           2   1.2661473389334861     
        2337           0   1.1173228855677795     
        2338           0  0.97658068498370043     
        2339           0  0.84496000308767716     
        2340           0  0.72328827256852835     
        2341           0  0.61215822707273837     
        2342           0  0.51191380529139408     
        2343           0  0.42264672931374531     
        2344           0  0.34420473634311649     
        2345           0  0.27621130831822593     
        2346           0  0.21809558718068170     
        2347           0  0.16913016803318334     
        2348           0  0.13114674616326635     
        2349           0   9.9759660590463053E-002
        2350           0   7.4250031246865314E-002
        2351           0   5.3858325399008429E-002
        2352           0   3.7825900295474911E-002
        2353           0   2.5428199974820067E-002
        2354           0   1.5998903274064804E-002
        2355           0   8.9452562831073661E-003
        2356           0   3.7555307126002466E-003
        2357           0   0.0000000000000000     
        2358           0   0.0000000000000000     
        2359           0   3.7555307126002466E-003
        2360           0   8.9452562831073661E-003
        2361           0   1.5998903274064807E-002
        2362           0   2.5428199974820067E-002
        2363           0   3.7825900295474918E-002
        2364           0   5.3858325399008429E-002
        2365           0   7.4250031246865300E-002
        2366           0   9.9759660590463040E-002
        2367           0  0.13114674616326635     
        2368           0  0.16913016803318334     
        2369           0  0.21434005646808141     
        2370           0  0.26726605203511850     
        2371           0  0.32820583306905171     
        2372           0  0.39721852933892521     
        2373           0  0.47408790499591924     
        2374           0  0.55829990167373000     
        2375           0  0.64903824132166288     
        2376           0  0.74520034249721401     
        2377           0  0.84543393882043394     
        2378           0  0.94819271753459600     
        2379           2   1.0518072824654048     
        2380           2   1.1545660611795667     
        2381           2   1.2510441267901866     
        2382           2   1.3420165023952304     
        2383           2   1.4257011950522060     
        2384           2   1.5004838950292616     
        2385           2   1.5649555703656006     
        2386           2   1.6216913722445407     
        2387           2   1.6674291730011239     
        2388           2   1.7018991862155208     
        2389           2   1.7251512857783708     
        2390           2   1.7375489860990254     
        2391           2   1.7397586083404641     
        2392           2   1.7327339479648818     
        2393           2   1.7176955021224034     
        2394           2   1.6961023165288664     
        2395           2   1.6696140630624448     
        2396           2   1.6400412515202876     
        2397           2   1.6092825544303488     
        2398           2   1.5792499598592382     
        2399           2   1.5517845905184919     
        2400           2   1.5221396567487238     
        2401           0   1.4975473629252185     
        2402           0   1.4784732768680322     
        2403           0   1.4649724850196082     
        2404           0   1.4566462798466222     
        2405           0   1.4526342938093175     
        2406           2   1.4516451562144586     
        2407           2   1.4520249299280290     
        2408           2   1.4518587444085722     
        2409           2   1.4490976426802731     
        2410           2   1.4417000983262711     
        2411           2   1.4277762110021464     
        2412           2   1.4057223837552901     
        2413           2   1.3743352981824868     
        2414           2   1.3328960742158282     
        2415           2   1.2812183672571980     
        2416           2   1.2196574909406293     
        2417           2   1.1490811113143402     
        2418           2   1.0708053038631682     
        2419           2  0.98650250750164681     
        2420           0  0.89808992284818778     
        2421           0  0.80760803852495922     
        2422           0  0.71977214252239397     
        2423           0  0.63303933804759815     
        2424           0  0.54935464539062251     
        2425           0  0.47033237428331898     
        2426           0  0.39721852933892521     
        2427           0  0.32820583306905171     
        2428           0  0.26726605203511855     
        2429           0  0.21434005646808146     
        2430           0  0.16913016803318334     
        2431           0  0.13490227687586659     
        2432           0  0.10870491687357044     
        2433           0   9.0248934520930107E-002
        2434           0   7.9286525373828493E-002
        2435           0   7.5651800590949808E-002
        2436           0   7.9286525373828493E-002
        2437           0   9.0248934520930107E-002
        2438           0  0.10870491687357040     
        2439           0  0.13490227687586659     
        2440           0  0.16913016803318334     
        2441           0  0.21809558718068164     
        2442           0  0.27621130831822588     
        2443           0  0.34420473634311649     
        2444           0  0.42264672931374531     
        2445           0  0.50815827457879381     
        2446           0  0.60321297078963099     
        2447           0  0.70728936929446340     
        2448           0  0.81953180311285712     
        2449           0  0.93875478468822560     
        2450           0   1.0634645601687709     
        2451           2   1.1918973076866208     
        2452           2   1.3220724526242222     
        2453           2   1.4518587444085720     
        2454           2   1.5790501199840796     
        2455           2   1.6976924161415079     
        2456           2   1.8080006883595856     
        2457           2   1.9076149756396217     
        2458           2   1.9943477801144174     
        2459           2   2.0662540814939221     
        2460           2   2.1216944339937771     
        2461           4   2.1593888418636937     
        2462           4   2.1784593119286240     
        2463           4   2.1784593119286240     
        2464           4   2.1593888418636937     
        2465           2   2.1216944339937767     
        2466           2   2.0662540814939221     
        2467           2   1.9943477801144178     
        2468           2   1.9076149756396217     
        2469           2   1.8080006883595854     
        2470           2   1.6976924161415079     
        2471           2   1.5790501199840794     
        2472           2   1.4518587444085720     
        2473           2   1.3220724526242220     
        2474           2   1.1918973076866208     
        2475           0   1.0634645601687709     
        2476           0  0.93875478468822560     
        2477           0  0.81953180311285700     
        2478           0  0.70728936929446340     
        2479           0  0.60321297078963099     
        2480           0  0.50815827457879381     
        2481           0  0.42264672931374531     
        2482           0  0.34420473634311649     
        2483           0  0.27621130831822593     
        2484           0  0.21809558718068170     
        2485           0  0.16913016803318334     
        2486           0  0.13114674616326635     
        2487           0   9.9759660590463053E-002
        2488           0   7.8005561959465550E-002
        2489           0   6.2803581682115792E-002
        2490           0   5.7580334282139968E-002
        2491           0   5.9801656232747510E-002
        2492           0   8.1090298981405268E-002
        2493           0  0.18642263404566264     
        2494           0  0.33378804145617486     
        2495           0  0.53388174812116296     
        2496           0  0.80201027781813761     
        2497           0   1.1491569104346950     
        2498           0   1.5990561403783043     
        2499           0   2.1643163080963470     
        2500           0   2.8634174857938599     
        2501           0   3.7145196625252939     
        2502           0   4.7306833699780491     
        2503           0   5.9285490545264681     
        2504           0   7.3182997934116560     
        2505           0   8.9051577817058085     
        2506           0   10.688355544600491     
        2507           0   12.573987764253019     
        2508           2   14.600743264229521     
        2509           2   16.736884059493683     
        2510           4   18.942131584430530     
        2511           4   21.168661993898677     
        2512          10   23.355166444303954     
        2513          48   25.448602924132029     
        2514          48   27.389036353352971     
        2515          48   29.117735624473728     
        2516          48   30.580023435783968     
        2517          48   31.728039847505823     
        2518          52   32.523235061300163     
        2519          52   32.938421938814734     
        2520          52   32.959246896022357     
        2521          52   32.584976713367958     
        2522          50   31.828545499772634     
        2523          50   30.715857111697510     
        2524          50   29.284390055998074     
        2525          50   27.581200475106805     
        2526          50   25.664215988883168     
        2527           4   23.589645430836860     
        2528           4   21.417939244951690     
        2529           4   19.205659693102458     
        2530           4   17.036180322482398     
        2531           4   14.959905980686317     
        2532           0   13.017190398327518     
        2533           0   11.251393853939092     
        2534           0   9.6439741325878892     
        2535           0   8.2852105018249809     
        2536           0   7.1881845017086290     
        2537           0   6.3606004423136930     
        2538           0   5.8053817393332938     
        2539           0   5.5159409009416915     
        2540           0   5.4943625797607307     
        2541           0   5.7358793334672136     
        2542           0   6.2267684441923032     
        2543           0   6.9559172214743894     
        2544           0   7.9032903056572952     
        2545           0   9.0496903223092424     
        2546           2   10.365458502938113     
        2547           2   11.815200212098379     
        2548           2   13.441197049197802     
        2549           2   15.131029964204746     
        2550          15   16.855302410942841     
        2551          25   18.546709701958285     
        2552          27   20.190984925474037     
        2553          35   21.755835095696600     
        2554          35   23.201031618030964     
        2555          35   24.493216869599877     
        2556          35   25.602247924367799     
        2557          35   26.502221569341845     
        2558          35   27.172311022476787     
        2559          35   27.597399158588296     
        2560          35   27.768505702851670     
        2561          37   27.683013553359885     
        2562          37   27.344702134471774     
        2563          37   26.763594656935531     
        2564          37   25.955623424370160     
        2565          37   24.942115264869205     
        2566          33   23.749099907999454     
        2567          25   22.403776046167856     
        2568          25   20.942318727120952     
        2569          25   19.398901863763289     
        2570          25   17.804473560614756     
        2571           6   16.177967596749070     
        2572           4   14.560243325167919     
        2573           2   12.993127833007087     
        2574           2   11.491777078677552     
        2575           2   10.088115319997934     
        2576           2   8.7947178708529812     
        2577           2   7.6195901392834253     
        2578           2   6.5662225048874978     
        2579           2   5.6339151372808969     
        2580           2   4.8183236101557423     
        2581           2   4.1121617549703089     
        2582           2   3.5033184811147846     
        2583           2   2.9844857669143345     
        2584           2   2.5440799242655054     
        2585           2   2.1706559680118098     
        2586           2   1.8534382909816243     
        2587           2   1.5880517829580605     
        2588           2   1.3698097425534772     
        2589           2   1.1782143204038096     
        2590           0   1.0088144188614705     
        2591           0  0.85813472581614170     
        2592           0  0.74895587320981427     
        2593           0  0.64903824132166288     
        2594           0  0.55829990167372989     
        2595           0  0.47408790499591913     
        2596           0  0.39721852933892521     
        2597           0  0.32820583306905171     
        2598           0  0.26726605203511855     
        2599           0  0.23123994467478259     
        2600           0  0.20938382130716651     
        2601           0  0.20314181089655794     
        2602           0  0.21794209118975358     
        2603           0  0.25341183885960977     
        2604           0  0.31221969296861118     
        2605           0  0.39737924088118887     
        2606           0  0.51217257292737872     
        2607           0  0.66001758640777175     
        2608           0  0.84428104367929779     
        2609           0   1.0680454454094297     
        2610           0   1.3338439803212996     
        2611           0   1.6460564168439158     
        2612           0   2.0018234384932452     
        2613           0   2.4006616245167551     
        2614           0   2.8405553906008363     
        2615           0   3.3178906152864083     
        2616           0   3.8274894462333817     
        2617           0   4.3627526263656833     
        2618           0   4.9159054702273446     
        2619           9   5.4783331135915345     
        2620           9   6.0409812141284833     
        2621           9   6.5778912880904352     
        2622          11   7.0908815432439418     
        2623          11   7.5702214389144951     
        2624          11   8.0032216544218642     
        2625          11   8.3843165690404344     
        2626          11   8.7064124819459412     
        2627          11   8.9636615202603380     
        2628          11   9.1515068436021547     
        2629          11   9.2666897276479201     
        2630          11   9.3072378028339973     
        2631          11   9.2724515561780088     
        2632          11   9.1629007110346272     
        2633          11   8.9804343726972853     
        2634          11   8.7282003495866611     
        2635          11   8.4106614443496959     
        2636          11   8.0335912192668708     
        2637          11   7.6040298311441390     
        2638          11   7.1301824655851016     
        2639          11   6.6212484703602561     
        2640          11   6.0751492734895516     
        2641           2   5.5179113556958690     
        2642           2   4.9590187858715202     
        2643           2   4.4052088237028677     
        2644           0   3.8688648034820794     
        2645           0   3.3577834963522184     
        2646           0   2.8785959149788503     
        2647           0   2.4365216233468265     
        2648           0   2.0352261504844624     
        2649           0   1.6767851391539530     
        2650           0   1.3617487834452919     
        2651           0   1.0892915892183770     
        2652           0  0.85742640976981721     
        2653           0  0.66325852912516514     
        2654           0  0.50325530864407719     
        2655           0  0.37350921045880436     
        2656           0  0.26997621192010018     
        2657           0  0.18867693113355560     
        2658           0  0.12585339013230004     
        2659           0   7.8079553569458046E-002
        2660           0   4.2328088181521173E-002
        2661           0   1.5998903274064804E-002
        2662           0   8.9452562831073661E-003
        2663           0   3.7555307126002466E-003
        2664           0   0.0000000000000000     
        2665           0   0.0000000000000000     
        2666           0   0.0000000000000000     
        2667           0   0.0000000000000000     
        2668           0   0.0000000000000000     
        2669           0   0.0000000000000000     
        2670           0   0.0000000000000000     
        2671           0   0.0000000000000000     
        2672           0   0.0000000000000000     
        2673           0   0.0000000000000000     
        2674           0   0.0000000000000000     
        2675           0   0.0000000000000000     
        2676           0   0.0000000000000000     
        2677           0   0.0000000000000000     
        2678           0   0.0000000000000000     
        2679           0   0.0000000000000000     
        2680           0   0.0000000000000000     
        2681           0   0.0000000000000000     
        2682           0   0.0000000000000000     
        2683           0   3.7555307126002466E-003
        2684           0   1.2700786995707612E-002
        2685           0   2.4944159557172170E-002
        2686           0   4.1427103248884871E-002
        2687           0   6.3254100270294988E-002
