# Supplementary material for: Protein-mediated RNA folding governs sequence-specific interactions between rotavirus genome segments
Source: eLife. 2017 Sep 18;6:e27453. doi: 10.7554/eLife.27453 (PMC5621836; doi:10.7554/eLife.27453)
Supplement: Figure 3—source data 1. [file elife-27453-fig3-data1.zip › S11_RNA_alone_Alignments/S3.txt]

           1           6   12.645861272430228     
           2           8   13.967856443159082     
           3           6   15.359442529020381     
           4          10   16.822598764001324     
           5          26   18.339871516545223     
           6          26   19.899564700774548     
           7          26   21.483096301270329     
           8          26   23.081405830164002     
           9          26   24.668559876049116     
          10          26   26.239076307262827     
          11          26   27.770662740233291     
          12          29   29.256955441096075     
          13          31   30.676194481211201     
          14          33   32.007625794245904     
          15          35   33.243378749517191     
          16          37   34.367443928399332     
          17          41   35.363916943281950     
          18          39   36.217369916056882     
          19          39   36.913366145533679     
          20          45   37.436421584046485     
          21          49   37.775782203823276     
          22          45   37.926147716415421     
          23          43   37.880603123171063     
          24          48   37.628442991530846     
          25          48   37.175791493385461     
          26          48   36.504610890114144     
          27          46   35.657476954711676     
          28          46   34.649315892700677     
          29          37   33.495928908753001     
          30          35   32.219535824677266     
          31          29   30.837963312163325     
          32          29   29.372480395648278     
          33          25   27.840196150231677     
          34          19   26.263834494205462     
          35          19   24.671915674283710     
          36          19   23.083239130109643     
          37          19   21.509178414824639     
          38          19   19.962074564302405     
          39          19   18.464294955342552     
          40          19   17.023726457799697     
          41          17   15.643334058349776     
          42          17   14.338693234561685     
          43          17   13.131509916683974     
          44           8   12.026117998843633     
          45           8   11.020883506184791     
          46           2   10.132193906220460     
          47           0   9.3618805488209116     
          48           0   8.7186056600356387     
          49           0   8.1941194307362277     
          50           2   7.8021971456885764     
          51           2   7.5244444685184266     
          52           2   7.3578106746364274     
          53           2   7.2813509444144850     
          54           2   7.2878423976852513     
          55           7   7.3635988477762915     
          56          11   7.4825164631421144     
          57          11   7.6214779430175641     
          58          11   7.7696729385194496     
          59          11   7.9080360136161705     
          60          11   8.0251384405483925     
          61          11   8.1089148530517985     
          62          11   8.1523803050980259     
          63          11   8.1450019089262096     
          64          11   8.0825662598962005     
          65          11   7.9753455907299928     
          66          11   7.8081869013260059     
          67           9   7.5925234031277666     
          68           9   7.3253929348339284     
          69           6   7.0098362894890762     
          70           6   6.6532046373026423     
          71           6   6.2604964718306633     
          72           6   5.8429732761572293     
          73           6   5.4081430469543799     
          74           6   4.9633577645470606     
          75           6   4.5156766656557785     
          76           6   4.0650630285052554     
          77           2   3.6209807423346194     
          78           2   3.1953319909716615     
          79           0   2.7920483151692626     
          80           0   2.4144805719555249     
          81           0   2.0652979621293768     
          82           0   1.7464149984792741     
          83           0   1.4589526484249131     
          84           0   1.2032373248512997     
          85           0  0.97883818965449976     
          86           0  0.78463983162891204     
          87           0  0.61894427252614626     
          88           0  0.48226684486351445     
          89           0  0.36864948921410950     
          90           0  0.27964680865699698     
          91           0  0.20747631138847991     
          92           0  0.14990183183781514     
          93           0  0.10471472534864856     
          94           0   6.9823706843604519E-002
          95           0   4.7074243253635052E-002
          96           0   3.2455220982372662E-002
          97           0   2.4944159557172170E-002
          98           0   2.9183730687420313E-002
          99           0   3.7825900295474918E-002
         100           0   5.3858325399008429E-002
         101           0   7.4250031246865300E-002
         102           0   9.9759660590463040E-002
         103           0  0.13114674616326635     
         104           0  0.16913016803318334     
         105           0  0.21434005646808141     
         106           0  0.26726605203511850     
         107           0  0.32820583306905171     
         108           0  0.39721852933892521     
         109           0  0.47784343570851939     
         110           0  0.56724515795683728     
         111           0  0.66503714459572771     
         112           0  0.77062854247203405     
         113           0  0.87950430840330884     
         114           0  0.99310578665049698     
         115           2   1.1100584104382052     
         116           2   1.2288975217952096     
         117           2   1.3481205033705781     
         118           2   1.4699891320251133     
         119           2   1.6189018601750962     
         120           2   1.7765068118461067     
         121           2   1.9452605320971665     
         122           2   2.1321754590559165     
         123           2   2.3389796303908983     
         124           2   2.5708801681840243     
         125           2   2.8337653351362020     
         126           2   3.1377606985948372     
         127           2   3.4908762498864494     
         128           2   3.8976532921349958     
         129           4   4.3649139551298131     
         130           4   4.8986418881528815     
         131           4   5.5035141897920132     
         132           4   6.1824454260214914     
         133           2   6.9361824925933284     
         134           2   7.7629902468093324     
         135           2   8.6547088783907480     
         136           2   9.5757153086717235     
         137           2   10.533043262393422     
         138           4   11.513145408115134     
         139          19   12.497297442500344     
         140          19   13.464863798820716     
         141          19   14.394032733563241     
         142          21   15.262655518754858     
         143          21   16.041634026819928     
         144          21   16.711740499752953     
         145          21   17.256668946826565     
         146          23   17.660339479443454     
         147          25   17.910241780667199     
         148          25   17.997966086897094     
         149          25   17.919569680675110     
         150          25   17.673087380518758     
         151          25   17.271096876395095     
         152          25   16.720836488564142     
         153          25   16.036379424074244     
         154          25   15.238054440365930     
         155          23   14.342895036491674     
         156           8   13.373636455708555     
         157           6   12.357811056485939     
         158           6   11.316990870328345     
         159           6   10.272047724092301     
         160           6   9.2284412376334934     
         161           6   8.2318356987004435     
         162           6   7.2974836113811206     
         163           2   6.4352498079935616     
         164           0   5.6581359053482023     
         165           0   4.9723151315572531     
         166           0   4.3809144270150755     
         167           0   3.8815067673070107     
         168           0   3.4687808073239044     
         169           0   3.1437126996211084     
         170           0   2.8990559111113887     
         171           2   2.7224301715030825     
         172           2   2.6065772746266855     
         173           2   2.5409462934992373     
         174           2   2.5147513864235522     
         175           2   2.5173262802325684     
         176           2   2.5448705254857971     
         177           4   2.6021204921744205     
         178           4   2.6577695403159942     
         179           4   2.7032313074892191     
         180           4   2.7345376079264465     
         181           4   2.7487590857253692     
         182           4   2.7441177407649509     
         183           4   2.7200312666308948     
         184           4   2.6824341111867622     
         185           4   2.6287175431059242     
         186           4   2.5584402592103626     
         187           4   2.4754767251708576     
         188           2   2.3840525586691030     
         189           2   2.2885136124653553     
         190           2   2.1893344372864716     
         191           0   2.0927272788478732     
         192           0   1.9989472782462869     
         193           0   1.9136321900407069     
         194           0   1.8378659059114826     
         195           0   1.7718948705952622     
         196           2   1.7151556775369767     
         197           2   1.6663649863961103     
         198           2   1.6209889124417554     
         199           2   1.5802443888435393     
         200           2   1.5414597589167340     
         201           2   1.5020262422490116     
         202           2   1.4595807091542985     
         203           2   1.4121611984779618     
         204           2   1.3583242741906483     
         205           2   1.2972172705312626     
         206           2   1.2286027472237366     
         207           2   1.1528366420269405     
         208           2   1.0708053038631682     
         209           2  0.98650250750164681     
         210           0  0.89808992284818778     
         211           0  0.80760803852495922     
         212           0  0.71977214252239397     
         213           0  0.63303933804759815     
         214           0  0.54935464539062251     
         215           0  0.47033237428331898     
         216           0  0.39721852933892521     
         217           0  0.32820583306905171     
         218           0  0.26726605203511855     
         219           0  0.21434005646808146     
         220           0  0.16913016803318334     
         221           0  0.13114674616326635     
         222           0  0.10351519130306330     
         223           0   8.3195287529972670E-002
         224           0   6.9857228673073229E-002
         225           0   6.3254100270294975E-002
         226           0   6.3254100270294975E-002
         227           0   6.9857228673073216E-002
         228           0   9.0706348955173169E-002
         229           0  0.12516123458187828     
         230           0  0.17208980899450332     
         231           0  0.23598547125688829     
         232           0  0.32293111845905176     
         233           0  0.43069911569482505     
         234           0  0.56256202750992035     
         235           0  0.72559981242895699     
         236           0  0.99772649439527683     
         237           0   1.3517001799858466     
         238           0   1.7927634858644721     
         239           0   2.3373916757247444     
         240           0   3.0000654902202952     
         241           0   3.8234962514848272     
         242           2   4.8115277662895641     
         243           2   6.0383853294241430     
         244           2   7.4965254201534810     
         245           2   9.2224589059273470     
         246           2   11.236310246708609     
         247           2   13.555100234578790     
         248           6   16.193092336880817     
         249           8   19.157209826454991     
         250           8   22.433835343570870     
         251           8   26.046503410753811     
         252          12   29.971642633872477     
         253          12   34.147490048155255     
         254          12   38.555663531442654     
         255          14   43.143894948124284     
         256          55   47.853516695362089     
         257          64   52.594362963131971     
         258          66   57.296292729036239     
         259          68   61.875551694377798     
         260          68   66.250805252138363     
         261          81   70.343922125952247     
         262          81   74.074126236221176     
         263         109   77.343918002056412     
         264         111   80.085298274947192     
         265         118   82.267025866245802     
         266         120   83.854687532157655     
         267         118   84.829095546952772     
         268         114   85.173569439928130     
         269         108   84.891614370045176     
         270          94   84.008641427279485     
         271         100   82.553763097094262     
         272         100   80.571985575776537     
         273          81   78.109595672820660     
         274          79   75.227402319781419     
         275          77   71.994565003537488     
         276          77   68.505496462143967     
         277          66   64.745849514682476     
         278          62   60.849330197514547     
         279          58   56.897602270688672     
         280          56   53.047107774717446     
         281          56   49.321367508956854     
         282          53   45.775648619101908     
         283          36   42.513827023004687     
         284          17   39.570058409655985     
         285          13   37.064487722493581     
         286          11   35.050106289949937     
         287          11   33.593685902282061     
         288           6   32.741501553610050     
         289           4   32.521803694014572     
         290           4   32.918201136447642     
         291           2   33.960880983858935     
         292           4   35.596818679620334     
         293           8   37.799186175691297     
         294          11   40.530304291030916     
         295          19   43.708222736167741     
         296          43   47.235918088295719     
         297          43   50.958566805971486     
         298          45   54.795365895824098     
         299          47   58.647354834359305     
         300          95   62.398183869861448     
         301          99   65.938786890907252     
         302          99   69.171263363156768     
         303         101   72.006342684416055     
         304         101   74.388638316248247     
         305         103   76.264754496569722     
         306         103   77.566433321145723     
         307         105   78.291275166699123     
         308         105   78.424947970736994     
         309         103   77.984579772395648     
         310          84   77.011639765241810     
         311          84   75.551528909221091     
         312          84   73.658877638637506     
         313          84   71.419786862610323     
         314          80   68.891977276703457     
         315          88   66.153778761177904     
         316          86   63.292678260638546     
         317          53   60.378412655804013     
         318          34   57.530429466912480     
         319          34   54.818189306706053     
         320          31   52.307038785809461     
         321          29   49.990716715354054     
         322          29   47.989762736176807     
         323          25   46.335435376844700     
         324          22   45.032875119903359     
         325          24   44.087090183142998     
         326          24   43.482136503542058     
         327          35   43.107390690250838     
         328          37   42.982719524871115     
         329          35   43.061292594713265     
         330          42   43.285067465928854     
         331          48   43.617386835472260     
         332          48   43.962691769103991     
         333          60   44.261382865534216     
         334          58   44.456545521994109     
         335          52   44.501488016201044     
         336          52   44.333333633157622     
         337          54   43.932277797432555     
         338          54   43.311293505188949     
         339          54   42.417982909634190     
         340          54   41.219746639505821     
         341          54   39.730735580973509     
         342          54   37.968169941646181     
         343          54   35.957695010038925     
         344          52   33.741896263558900     
         345          52   31.361447468806833     
         346          52   28.857058702159151     
         347           4   26.283474230269327     
         348           4   23.677107021613548     
         349           4   21.103455240636066     
         350           2   18.612458844390499     
         351           2   16.229385219090823     
         352           2   13.989940466629692     
         353           2   11.927698196515133     
         354           2   10.041337850554161     
         355           2   8.3616364023972611     
         356           2   6.8921836719535294     
         357           2   5.6161459582918836     
         358           2   4.5204535678179241     
         359           0   3.5945905284692659     
         360           0   2.8219930567532048     
         361           0   2.1849458015107475     
         362           0   1.6655647652866312     
         363           0   1.2465822630288770     
         364           0  0.91191990897248265     
         365           0  0.64973058042897680     
         366           0  0.44376677014627769     
         367           0  0.28326495530918333     
         368           0  0.22328531275118882     
         369           0  0.17664122945838387     
         370           0  0.14760306387157421     
         371           0  0.13364907643074261     
         372           0  0.13543156848241519     
         373           0  0.15148588192723086     
         374           0  0.18333492955949801     
         375           0  0.23282308199452234     
         376           0  0.30208452665373337     
         377           0  0.39346964902630821     
         378           0  0.50942922231918153     
         379           0  0.65236005312491130     
         380           0  0.82709291113454764     
         381           0   1.0318681051724723     
         382           0   1.2679702519451101     
         383           0   1.5357910157088881     
         384           0   1.8309260140220198     
         385           0   2.1539113177249400     
         386           0   2.4976102961497935     
         387           0   2.8560055385180632     
         388           0   3.2215732459318791     
         389           2   3.5891623751008095     
         390           6   3.9501115301395844     
         391           6   4.2952524111367492     
         392           8   4.6152873530447014     
         393           8   4.9011914915929919     
         394           8   5.1446154546907348     
         395           8   5.3382647925255453     
         396           8   5.4762344028457886     
         397           8   5.5542795709555524     
         398           8   5.5700094635545883     
         399           8   5.5229935698447790     
         400           8   5.4185318877222919     
         401           8   5.2577453683922446     
         402           8   5.0593837534954487     
         403           8   4.8262557905950914     
         404           6   4.5659853012491416     
         405           6   4.2901328367405007     
         406           4   4.0111216573099151     
         407           2   3.7417929167978525     
         408           0   3.4949328381986424     
         409           0   3.2827894742826342     
         410           0   3.1139250871784019     
         411           0   2.9962447366622906     
         412           0   2.9443985867842133     
         413           0   2.9608420918018994     
         414           0   3.0518949552489976     
         415           0   3.2177292751645381     
         416           0   3.4560603752731507     
         417           0   3.7453050170558830     
         418           0   4.0890089320319216     
         419           0   4.4764194311592869     
         420           2   4.8911401974460045     
         421           2   5.3214458639737554     
         422           9   5.7520141780491079     
         423          11   6.1672054489434718     
         424          11   6.5516929473450247     
         425          11   6.8937589150171155     
         426          11   7.1770585730808802     
         427          11   7.3936522137872771     
         428          11   7.5345372099614298     
         429          11   7.5936645816074009     
         430          11   7.5654093782816094     
         431          11   7.4507353796465798     
         432          11   7.2533893042244841     
         433          11   6.9797155738621175     
         434          11   6.6383466701377269     
         435          11   6.2397867033843557     
         436          11   5.7959121596544447     
         437           2   5.3231745374138351     
         438           2   4.8321941856641750     
         439           2   4.3360278348302854     
         440           0   3.8582522953297600     
         441           0   3.4003555517198083     
         442           0   2.9766954194874526     
         443           0   2.5908117852307524     
         444           0   2.2611642989570577     
         445           0   1.9944510210714166     
         446           0   1.7950561484679559     
         447           0   1.6661647277281424     
         448           0   1.6173279874144189     
         449           0   1.6486092662184557     
         450           0   1.7584467620558122     
         451           0   1.9471569815375136     
         452           0   2.2180060582758050     
         453           0   2.5673287923498580     
         454           0   2.9895253165746758     
         455           0   3.4841373786347560     
         456           0   4.0469400420274884     
         457           2   4.6650397937945778     
         458           2   5.3485448399481479     
         459           2   6.0732471729962123     
         460           8   6.8303402230334127     
         461           8   7.6086386310686906     
         462           8   8.3958634664219289     
         463          10   9.1724803118484086     
         464          12   9.9231608713255977     
         465          12   10.639219643543029     
         466          12   11.302987665085475     
         467          12   11.903431334981979     
         468          16   12.427765790529151     
         469          18   12.860794725037938     
         470          18   13.195138408965249     
         471          18   13.422759192263422     
         472          20   13.537926393408631     
         473          20   13.537440788161881     
         474          18   13.420780114794052     
         475          18   13.190156385973314     
         476          18   12.854234433304995     
         477          14   12.418165888048964     
         478          14   11.889515809232742     
         479          14   11.284097793510082     
         480          14   10.615737847446148     
         481          12   9.8915384428625952     
         482          12   9.1378181116498389     
         483           8   8.3700364678746535     
         484           4   7.6008043330365327     
         485           4   6.8454704859496394     
         486           2   6.1205895364264764     
         487           2   5.4373890166742802     
         488           2   4.8051629914781433     
         489           0   4.2256747271023301     
         490           0   3.7042380022469632     
         491           0   3.2486768544847608     
         492           0   2.8582521287519094     
         493           0   2.5275899175204084     
         494           0   2.2557636617438908     
         495           0   2.0394546294152760     
         496           2   1.8720051284287067     
         497           2   1.7438093683371634     
         498           2   1.6531188863351611     
         499           2   1.5860934467237204     
         500           2   1.5368007509263093     
         501           2   1.4999782483682538     
         502           2   1.4739054740519897     
         503           2   1.4517035882807605     
         504           2   1.4365639457108117     
         505           2   1.4256739405787930     
         506           2   1.4121705503873005     
         507           2   1.3998642196577462     
         508           2   1.3867677643707554     
         509           2   1.3747757805574647     
         510           0   1.3721778278441072     
         511           0   1.3748531964817965     
         512           0   1.3848092871181217     
         513           0   1.4036678805196325     
         514           0   1.4326144845065316     
         515           0   1.4761389479295235     
         516           2   1.5359766300469027     
         517           2   1.6074757143962535     
         518           2   1.6946395589500567     
         519           2   1.7976860834498980     
         520           2   1.9168545485220192     
         521           2   2.0524332498483404     
         522           2   2.2047566561579188     
         523           2   2.3741691342704687     
         524           2   2.5609570925562593     
         525           2   2.7840336235653904     
         526           2   3.0316686631820366     
         527           2   3.3055189010825066     
         528           2   3.6071848967951565     
         529           2   3.9381341528125504     
         530           4   4.3033839214436886     
         531           4   4.7117847778221202     
         532           4   5.1525422294268397     
         533           4   5.6260560870654963     
         534           4   6.1357704792520549     
         535           6   6.6819398693729646     
         536           8   7.2641976562562274     
         537           8   7.8787645483482711     
         538           8   8.5271457215389503     
         539           8   9.1836421097629088     
         540           8   9.8580039817478902     
         541           8   10.542413857240648     
         542           8   11.227516202276737     
         543           8   11.902516462952114     
         544           8   12.547891218521123     
         545          18   13.147889875315274     
         546          18   13.693010519403723     
         547          18   14.168247312479668     
         548          18   14.559061117351037     
         549          18   14.852049825432019     
         550          20   15.035621660040418     
         551          24   15.097952840701467     
         552          22   15.036351521726775     
         553          20   14.847832051937772     
         554          20   14.533116968619581     
         555          20   14.096702839660617     
         556          20   13.544064247656681     
         557          20   12.887494254231884     
         558          20   12.144609386050041     
         559           8   11.331641266742901     
         560           8   10.466459449589275     
         561           8   9.5677829137450026     
         562           8   8.6543834405086315     
         563           8   7.7443273776854440     
         564           4   6.8580533259861056     
         565           0   6.0079768857705558     
         566           0   5.1935308204037751     
         567           0   4.4423306022940645     
         568           0   3.7608535625338075     
         569           0   3.1531960069074754     
         570           0   2.6211764750281237     
         571           0   2.1618671359449029     
         572           0   1.7713462345653990     
         573           0   1.4554923374336339     
         574           0   1.2082359072434603     
         575           0   1.0203890802769382     
         576           0  0.88601206622089945     
         577           0  0.79890945071222608     
         578           0  0.75283780256326793     
         579           0  0.74166835306269652     
         580           0  0.77554644186225286     
         581           0  0.82429901828238339     
         582           0  0.88637700165167088     
         583           0  0.95759538825194646     
         584           2   1.0338901439157853     
         585           2   1.1167401608840919     
         586           2   1.2009413321037783     
         587           2   1.2767117274314725     
         588           2   1.3419404377358077     
         589           2   1.3947653488408152     
         590           2   1.4336513026278923     
         591           2   1.4574541104628675     
         592           2   1.4654678959297638     
         593           2   1.4574541104628675     
         594           2   1.4336513026278921     
         595           2   1.3985208795534154     
         596           2   1.3508856940189151     
         597           2   1.2927106307055372     
         598           2   1.2263695320785983     
         599           2   1.1545660611795665     
         600           2   1.0802374078895931     
         601           0   1.0064438455073965     
         602           0  0.93624834312778993     
         603           0  0.87259155794788024     
         604           0  0.81816840935484636     
         605           0  0.77263995814181130     
         606           0  0.74135395703103757     
         607           0  0.72542436240797692     
         608           0  0.72542436240797692     
         609           0  0.74510948774363772     
         610           0  0.78158521442491846     
         611           0  0.85857826226081246     
         612           0  0.97494157732589937     
         613           0   1.1303044575454233     
         614           0   1.3403703878859750     
         615           2   1.5997482507532583     
         616           2   1.9201413337364905     
         617           2   2.3084570651022793     
         618           2   2.7754608542127763     
         619           2   3.3290130995520313     
         620           2   3.9833918604247445     
         621           2   4.7535452607265505     
         622           2   5.6497900417266882     
         623           2   6.6769225087046538     
         624           2   7.8404825971005527     
         625           2   9.1421685104955870     
         626           2   10.582912136674683     
         627           2   12.152596238934530     
         628           2   13.838727482535766     
         629           4   15.623950388572116     
         630           4   17.482823741659473     
         631          17   19.392506276758475     
         632          25   21.325046434684875     
         633          29   23.251348385552028     
         634          38   25.138789400806100     
         635          38   26.919206099173838     
         636          40   28.571017251295814     
         637          40   30.084252255925051     
         638          40   31.433544745061710     
         639          38   32.593194497270908     
         640          38   33.558416344593745     
         641          40   34.307010293997173     
         642          40   34.828426775915922     
         643          40   35.119420193386233     
         644          40   35.174181190248724     
         645          40   34.996971021422794     
         646          42   34.589765856602916     
         647          42   33.961300689856550     
         648          42   33.124628336268252     
         649          42   32.097284054362156     
         650          40   30.898626014269396     
         651          40   29.558441449481027     
         652          40   28.089232777252242     
         653          40   26.535801869528349     
         654          38   24.936358767448219     
         655          15   23.321614533372621     
         656           4   21.739412009224573     
         657           4   20.216337613527447     
         658           4   18.766884086284207     
         659           2   17.417894005663001     
         660           8   16.188560337680453     
         661           8   15.082922586226243     
         662           8   14.099618230850790     
         663          10   13.237319893794423     
         664          10   12.485665644559518     
         665          12   11.833846918090325     
         666          12   11.265817739218663     
         667          12   10.945775191418502     
         668          12   10.742884446816587     
         669          12   10.665169540974569     
         670          12   10.732287794289485     
         671          12   10.962013776669874     
         672          12   11.398038127735150     
         673          12   12.064796169342612     
         674          10   13.014120922838467     
         675          10   14.289172729270227     
         676          10   15.984344560326743     
         677          10   18.116584097124623     
         678           2   20.712555450658833     
         679           0   23.827769551816772     
         680           0   27.490686766839879     
         681           0   31.587756193394366     
         682           0   36.194504971588721     
         683           0   41.271474195841243     
         684           0   46.742434118150861     
         685           2   52.544586600038798     
         686           4   58.576973160211509     
         687         104   64.718756444165933     
         688         104   70.842277760266811     
         689         106   76.774554124024448     
         690         112   82.398601767204241     
         691         114   87.589784911955903     
         692         126   92.232900929626155     
         693         128   96.211471305816858     
         694         134   99.431556212969497     
         695         134   101.82710171753240     
         696         143   103.34505703261553     
         697         145   103.97127743165136     
         698         145   103.71027264379410     
         699         153   102.59268614282968     
         700         157   100.65310775515438     
         701          98   97.949139948864357     
         702          98   94.555898961606786     
         703          96   90.559090827319892     
         704          86   86.051819134234577     
         705          86   81.131504470111054     
         706          86   75.894346283434459     
         707          80   70.438891708679080     
         708          74   64.729113834177127     
         709          47   59.027440894475433     
         710          37   53.402171985842699     
         711          33   47.914296818595432     
         712          33   42.629998547600820     
         713          27   37.586538064346655     
         714          19   32.843098671040480     
         715          12   28.425777619276548     
         716           4   24.366483067717393     
         717           2   20.665178552254964     
         718           2   17.338475727264150     
         719           0   14.384743464675436     
         720           0   11.781240231873621     
         721           0   9.5187525326674240     
         722           0   7.6598067632828002     
         723           0   6.0749205000594051     
         724           0   4.7442317076906013     
         725           0   3.6526256923939449     
         726           0   2.7567492649957943     
         727           0   2.0315955862521888     
         728           0   1.4607353094234565     
         729           0   1.0186504597432127     
         730           0  0.71044130118700277     
         731           0  0.48475166902882266     
         732           0  0.31683251017107755     
         733           0  0.18961265831136448     
         734           0  0.10275018619607006     
         735           0   4.9395579108328425E-002
         736           0   1.9754433986665050E-002
         737           0   8.9452562831073661E-003
         738           0   3.7555307126002466E-003
         739           0   0.0000000000000000     
         740           0   0.0000000000000000     
         741           0   0.0000000000000000     
         742           0   0.0000000000000000     
         743           0   0.0000000000000000     
         744           0   0.0000000000000000     
         745           0   0.0000000000000000     
         746           0   0.0000000000000000     
         747           0   0.0000000000000000     
         748           0   0.0000000000000000     
         749           0   0.0000000000000000     
         750           0   0.0000000000000000     
         751           0   0.0000000000000000     
         752           0   0.0000000000000000     
         753           0   0.0000000000000000     
         754           0   0.0000000000000000     
         755           0   0.0000000000000000     
         756           0   0.0000000000000000     
         757           0   0.0000000000000000     
         758           0   0.0000000000000000     
         759           0   0.0000000000000000     
         760           0   0.0000000000000000     
         761           0   0.0000000000000000     
         762           0   0.0000000000000000     
         763           0   0.0000000000000000     
         764           0   0.0000000000000000     
         765           0   0.0000000000000000     
         766           0   0.0000000000000000     
         767           0   0.0000000000000000     
         768           0   0.0000000000000000     
         769           0   0.0000000000000000     
         770           0   0.0000000000000000     
         771           0   0.0000000000000000     
         772           0   0.0000000000000000     
         773           0   0.0000000000000000     
         774           0   0.0000000000000000     
         775           0   0.0000000000000000     
         776           0   0.0000000000000000     
         777           0   0.0000000000000000     
         778           0   0.0000000000000000     
         779           0   0.0000000000000000     
         780           0   0.0000000000000000     
         781           0   0.0000000000000000     
         782           0   0.0000000000000000     
         783           0   0.0000000000000000     
         784           0   0.0000000000000000     
         785           0   0.0000000000000000     
         786           0   0.0000000000000000     
         787           0   0.0000000000000000     
         788           0   0.0000000000000000     
         789           0   0.0000000000000000     
         790           0   0.0000000000000000     
         791           0   0.0000000000000000     
         792           0   0.0000000000000000     
         793           0   0.0000000000000000     
         794           0   0.0000000000000000     
         795           0   0.0000000000000000     
         796           0   0.0000000000000000     
         797           0   0.0000000000000000     
         798           0   0.0000000000000000     
         799           0   0.0000000000000000     
         800           0   0.0000000000000000     
         801           0   0.0000000000000000     
         802           0   0.0000000000000000     
         803           0   0.0000000000000000     
         804           0   3.7555307126002466E-003
         805           0   1.4578552352007735E-002
         806           0   3.3172318411326097E-002
         807           0   5.8371811169024644E-002
         808           0   9.1967103531769817E-002
         809           0  0.13602537581704086     
         810           0  0.19661895035345311     
         811           0  0.27393828914287682     
         812           0  0.37103517156989113     
         813           0  0.49103814784336591     
         814           0  0.63700795497659757     
         815           0  0.81176463016943246     
         816           0   1.0176949988366761     
         817           0   1.2565529915680844     
         818           0   1.5292682782366249     
         819           0   1.8357804565397169     
         820           0   2.1749160552962583     
         821           0   2.5443236581885569     
         822           0   2.9404785269569698     
         823           0   3.3587624976013868     
         824           2   3.7898626718710520     
         825           5   4.2279465824465925     
         826           7   4.6670227416435868     
         827           7   5.0994999969974479     
         828           7   5.5140808016715130     
         829           7   5.9059001868765693     
         830           9   6.2642233660258411     
         831           9   6.5851863966343895     
         832           9   6.8631549464971320     
         833           9   7.0935267245998856     
         834           9   7.2728127215288358     
         835           9   7.3986759740643295     
         836           9   7.4699358862957883     
         837           9   7.4865466241380290     
         838           9   7.4495569428083854     
         839           9   7.3610564496510777     
         840           9   7.2241103744541189     
         841           9   7.0426821057728786     
         842           9   6.8215406801065033     
         843           9   6.5661495323843466     
         844           7   6.2825333346987051     
         845           6   5.9706930916961181     
         846           6   5.6390716755074113     
         847           6   5.2962475459903340     
         848           4   4.9512043447907992     
         849           4   4.6088976461105498     
         850           2   4.2737972164696885     
         851           2   3.9470372466337476     
         852           2   3.6351095521501282     
         853           2   3.3399524826399580     
         854           2   3.0626884592466972     
         855           2   2.8036655117767482     
         856           2   2.5625515630110223     
         857           2   2.3384699180101789     
         858           2   2.1301610317518187     
         859           2   1.9361539606304086     
         860           2   1.7549310770724746     
         861           2   1.5850715393499442     
         862           2   1.4253623514123979     
         863           2   1.2748701515760608     
         864           2   1.1367271039081337     
         865           0   1.0109627773872432     
         866           0  0.89580629835242631     
         867           0  0.79038297645869926     
         868           0  0.69580939790024521     
         869           0  0.61591375778533863     
         870           0  0.54833793624278448     
         871           0  0.49697818992938830     
         872           0  0.45935257923231815     
         873           0  0.43639622006830203     
         874           0  0.42868011293616304     
         875           0  0.43639622006830203     
         876           0  0.45935257923231815     
         877           0  0.49697818992938830     
         878           0  0.54458240553018422     
         879           0  0.60321297078963088     
         880           0  0.67086523834307288     
         881           0  0.74520034249721390     
         882           0  0.82360694179902394     
         883           0  0.90327964841869490     
         884           2  0.98131278193113958     
         885           2   1.0548064005891036     
         886           2   1.1236529113395204     
         887           2   1.1818315906451544     
         888           2   1.2273600418581894     
         889           2   1.2586460429689630     
         890           2   1.2745756375920239     
         891           2   1.2745756375920239     
         892           2   1.2586460429689630     
         893           2   1.2273600418581894     
         894           2   1.1818315906451544     
         895           2   1.1236529113395202     
         896           2   1.0548064005891034     
         897           2  0.97755725121853931     
         898           0  0.89433439213558763     
         899           0  0.80760803852495922     
         900           0  0.71977214252239397     
         901           0  0.63303933804759815     
         902           0  0.54935464539062251     
         903           0  0.47033237428331898     
         904           0  0.39721852933892521     
         905           0  0.32820583306905171     
         906           0  0.26726605203511855     
         907           0  0.21434005646808146     
         908           0  0.16913016803318334     
         909           0  0.13114674616326635     
         910           0   9.9759660590463053E-002
         911           0   7.4250031246865314E-002
         912           0   5.3858325399008429E-002
         913           0   3.7825900295474911E-002
         914           0   2.5428199974820067E-002
         915           0   1.5998903274064804E-002
         916           0   8.9452562831073661E-003
         917           0   3.7555307126002466E-003
         918           0   0.0000000000000000     
         919           0   0.0000000000000000     
         920           0   0.0000000000000000     
         921           0   0.0000000000000000     
         922           0   0.0000000000000000     
         923           0   0.0000000000000000     
         924           0   0.0000000000000000     
         925           0   0.0000000000000000     
         926           0   0.0000000000000000     
         927           0   0.0000000000000000     
         928           0   0.0000000000000000     
         929           0   0.0000000000000000     
         930           0   0.0000000000000000     
         931           0   0.0000000000000000     
         932           0   3.7555307126002466E-003
         933           0   8.9452562831073661E-003
         934           0   1.5998903274064807E-002
         935           0   2.5428199974820067E-002
         936           0   3.7825900295474918E-002
         937           0   5.3858325399008429E-002
         938           0   7.4250031246865300E-002
         939           0   9.9759660590463040E-002
         940           0  0.13114674616326635     
         941           0  0.16913016803318334     
         942           0  0.21434005646808141     
         943           0  0.26726605203511850     
         944           0  0.32820583306905171     
         945           0  0.39721852933892521     
         946           0  0.47408790499591924     
         947           0  0.55829990167373000     
         948           0  0.64903824132166288     
         949           0  0.74144481178461374     
         950           0  0.83648868253732656     
         951           0  0.93219381426053116     
         952           2   1.0263790824905847     
         953           2   1.1167401608840919     
         954           2   1.2009413321037783     
         955           2   1.2767117274314725     
         956           2   1.3419404377358077     
         957           2   1.3947653488408152     
         958           2   1.4336513026278923     
         959           2   1.4574541104628675     
         960           2   1.4654678959297638     
         961           2   1.4574541104628675     
         962           2   1.4336513026278921     
         963           2   1.3947653488408152     
         964           2   1.3419404377358077     
         965           2   1.2767117274314723     
         966           2   1.2009413321037783     
         967           2   1.1167401608840917     
         968           2   1.0263790824905847     
         969           0  0.93219381426053116     
         970           0  0.83648868253732667     
         971           0  0.74144481178461386     
         972           0  0.64903824132166288     
         973           0  0.56205543238633016     
         974           0  0.48303316127902657     
         975           0  0.41321743261299004     
         976           0  0.35363403304387181     
         977           0  0.30509195233059350     
         978           0  0.26819838186708983     
         979           0  0.24338019928004867     
         980           0  0.23090640675372942     
         981           0  0.23090640675372942     
         982           0  0.24338019928004867     
         983           0  0.26819838186708983     
         984           0  0.30509195233059339     
         985           0  0.35363403304387181     
         986           0  0.41321743261299010     
         987           0  0.48678869199162678     
         988           0  0.57475621938203758     
         989           0  0.67398240087883510     
         990           0  0.78662744574609889     
         991           0  0.90868803909072882     
         992           0   1.0398769432290791     
         993           2   1.1799156391112782     
         994           2   1.3323312837294952     
         995           2   1.4946513205396232     
         996           2   1.6672375761488525     
         997           2   1.8505985228023563     
         998           2   2.0453441038027567     
         999           2   2.2521116811642545     
        1000           2   2.4714685605857918     
        1001           2   2.7000445121775893     
        1002           2   2.9364937093691266     
        1003           2   3.1823939834382213     
        1004           2   3.4360047908748070     
        1005           2   3.6948865724920088     
        1006           2   3.9558982324827334     
        1007           4   4.2152518472940432     
        1008           6   4.4686256565080873     
        1009           6   4.7075754829149332     
        1010           6   4.9295785837491675     
        1011           6   5.1294478154433865     
        1012           6   5.3022562929601671     
        1013           6   5.4435884978001097     
        1014           8   5.5433447015378450     
        1015           8   5.6045924542105823     
        1016           8   5.6250471784654117     
        1017           8   5.6035784450435964     
        1018           8   5.5439840626948884     
        1019           8   5.4488738120613229     
        1020           8   5.3223287294565083     
        1021           6   5.1698482068701566     
        1022           4   4.9945093629507067     
        1023           4   4.8029333804935392     
        1024           4   4.6061593420237692     
        1025           4   4.4095821177330938     
        1026           4   4.2215348501908823     
        1027           4   4.0503632102246199     
        1028           4   3.9014879460289240     
        1029           2   3.7870356794808191     
        1030           2   3.7184665338751599     
        1031           2   3.6992056122860126     
        1032           2   3.7342881292657371     
        1033           2   3.8274544975613680     
        1034           0   3.9809591738606454     
        1035           0   4.1927616239747518     
        1036           0   4.4652783504801707     
        1037           0   4.7955485698936400     
        1038           2   5.1790661619007130     
        1039           4   5.6099323587612719     
        1040           6   6.0848316617177174     
        1041           8   6.5897177373701030     
        1042           8   7.1214556071883131     
        1043           8   7.6667449092361615     
        1044          10   8.2159590241710259     
        1045          10   8.7569449723522919     
        1046          10   9.2727701431993097     
        1047          10   9.7626099135395226     
        1048          10   10.218102351564259     
        1049          12   10.631477863003031     
        1050          14   10.998320584584880     
        1051          14   11.308826424813477     
        1052          14   11.557725715699208     
        1053          14   11.740630325584460     
        1054          14   11.846641424054699     
        1055          14   11.880820581033442     
        1056          14   11.837853499495615     
        1057          14   11.717364000459963     
        1058          14   11.520281741340483     
        1059          14   11.246263481789345     
        1060          16   10.899889898394512     
        1061          14   10.486962262342162     
        1062          14   10.014477371879458     
        1063          12   9.4931956289732344     
        1064          12   8.9313134058418306     
        1065          10   8.3352406997653059     
        1066           4   7.7180809390158940     
        1067           4   7.0894335386670999     
        1068           4   6.4587903578556141     
        1069           4   5.8352038164846229     
        1070           4   5.2243268488777348     
        1071           4   4.6343310332372916     
        1072           4   4.0747206854858460     
        1073           4   3.5501379135498641     
        1074           0   3.0640620996537522     
        1075           0   2.6188103007722927     
        1076           0   2.2155856668247647     
        1077           0   1.8545640038233515     
        1078           0   1.5350083636521465     
        1079           0   1.2554021546767697     
        1080           0   1.0135923691570157     
        1081           0  0.80426282328245569     
        1082           0  0.63057113798136233     
        1083           0  0.48562207904146465     
        1084           0  0.36885163562828899     
        1085           0  0.27356008446433339     
        1086           0  0.20327485189352637     
        1087           0  0.15744531877683796     
        1088           0  0.12371555407208167     
        1089           0  0.10671329663467025     
        1090           0  0.10210018466977609     
        1091           0  0.10985448685823523     
        1092           0  0.13028284377531013     
        1093           0  0.16400957245887593     
        1094           0  0.21193423426177896     
        1095           0  0.28050521490348129     
        1096           0  0.36397954735377608     
        1097           0  0.46398617128001807     
        1098           0  0.58190108511882688     
        1099           0  0.71872861404104738     
        1100           0  0.87123145233599664     
        1101           0   1.0416633949942002     
        1102           0   1.2288671320559865     
        1103           0   1.4309040000162729     
        1104           0   1.6450578910355540     
        1105           0   1.8678917541180817     
        1106           2   2.0897244688954597     
        1107           2   2.3095394243950937     
        1108           2   2.5219436327303173     
        1109           5   2.7214002143810321     
        1110           5   2.9024702831843276     
        1111           5   3.0600580411246310     
        1112           5   3.1896432287392327     
        1113           5   3.2874862941957357     
        1114           5   3.3507940662301867     
        1115           5   3.3778369958000276     
        1116           5   3.3680127563394566     
        1117           5   3.3218547552341660     
        1118           5   3.2409875662834051     
        1119           5   3.1280342051603780     
        1120           3   2.9864824153968108     
        1121           3   2.8205186951286714     
        1122           3   2.6348397336696032     
        1123           3   2.4344513362032658     
        1124           3   2.2244648867167598     
        1125           3   2.0099009980191962     
        1126           0   1.7955092507297219     
        1127           0   1.5829388568750415     
        1128           0   1.3794332697120393     
        1129           0   1.1878974184505757     
        1130           0   1.0065800205437780     
        1131           0  0.84227860365714513     
        1132           0  0.69558745459885096     
        1133           0  0.56655878085044298     
        1134           0  0.45475740345168630     
        1135           0  0.35933598499759711     
        1136           0  0.27912345202459510     
        1137           0  0.21271902251896432     
        1138           0  0.15858474716880194     
        1139           0  0.11513057758289821     
        1140           0   8.0787488098512647E-002
        1141           0   5.6738850443212370E-002
        1142           0   3.8142299962230099E-002
        1143           0   2.3998354911097208E-002
        1144           0   1.3417884424661049E-002
        1145           0   5.6332960689003701E-003
        1146           0   0.0000000000000000     
        1147           0   3.7555307126002466E-003
        1148           0   8.9452562831073661E-003
        1149           0   1.5998903274064807E-002
        1150           0   2.5428199974820067E-002
        1151           0   3.7825900295474918E-002
        1152           0   5.3858325399008429E-002
        1153           0   7.4250031246865300E-002
        1154           0  0.10351519130306329     
        1155           0  0.14009200244637368     
        1156           0  0.18512907130724815     
        1157           0  0.23976825644290153     
        1158           0  0.30509195233059339     
        1159           0  0.38206415846806019     
        1160           0  0.47146856058579051     
        1161           0  0.57384756558638228     
        1162           0  0.68944664783699627     
        1163           0  0.82192394006744651     
        1164           0  0.96848565524840269     
        1165           0   1.1286988941296172     
        1166           0   1.3018267505784671     
        1167           2   1.4868517120998044     
        1168           2   1.6825122915744941     
        1169           2   1.8873495904233817     
        1170           2   2.0997596605904634     
        1171           2   2.3142916562741513     
        1172           2   2.5315309455745920     
        1173           2   2.7493153413896882     
        1174           4   2.9654393014566520     
        1175           4   3.1776799419180257     
        1176           4   3.3800642742620228     
        1177           4   3.5727242081111017     
        1178           4   3.7493391592596068     
        1179           4   3.9096704733140881     
        1180           4   4.0507768103087018     
        1181           4   4.1697431985104663     
        1182           4   4.2637587816265450     
        1183           6   4.3302152069639810     
        1184           6   4.3668216831232627     
        1185           6   4.3717299214368488     
        1186           6   4.3436598630701972     
        1187           6   4.2820156056894421     
        1188           6   4.1843075375707279     
        1189           6   4.0550370501711255     
        1190           6   3.8958795113565636     
        1191           4   3.7094093312127590     
        1192           4   3.4990224797516642     
        1193           4   3.2688143995804881     
        1194           4   3.0234193150163007     
        1195           4   2.7651471810514581     
        1196           2   2.5025966524632168     
        1197           2   2.2406014252257558     
        1198           0   1.9837729928053871     
        1199           0   1.7363100322023954     
        1200           0   1.5018413973649607     
        1201           0   1.2833110580676581     
        1202           0   1.0829096464633212     
        1203           0  0.90205339865543410     
        1204           0  0.73873461262090911     
        1205           0  0.59640421493614160     
        1206           0  0.47422212036377681     
        1207           0  0.37091500260616783     
        1208           0  0.28488873189771124     
        1209           0  0.21809756440583930     
        1210           0  0.16631877298517905     
        1211           0  0.12807483481640503     
        1212           0  0.10471472534864856     
        1213           0   9.1650703865014616E-002
        1214           0   8.8231781656935848E-002
        1215           0   9.4004465233530357E-002
        1216           0  0.10870491687357040     
        1217           0  0.13490227687586659     
        1218           0  0.16913016803318334     
        1219           0  0.21434005646808141     
        1220           0  0.26726605203511850     
        1221           0  0.32820583306905171     
        1222           0  0.39721852933892521     
        1223           0  0.47033237428331898     
        1224           0  0.54935464539062251     
        1225           0  0.63303933804759804     
        1226           0  0.71977214252239385     
        1227           0  0.80760803852495910     
        1228           0  0.89433439213558752     
        1229           2  0.97755725121853931     
        1230           2   1.0548064005891036     
        1231           2   1.1236529113395204     
        1232           2   1.1818315906451544     
        1233           2   1.2273600418581894     
        1234           2   1.2586460429689630     
        1235           2   1.2745756375920239     
        1236           2   1.2745756375920239     
        1237           2   1.2586460429689630     
        1238           2   1.2273600418581894     
        1239           2   1.1818315906451544     
        1240           2   1.1236529113395202     
        1241           2   1.0548064005891034     
        1242           2  0.98131278193113958     
        1243           0  0.91454624055649580     
        1244           0  0.85044271064834598     
        1245           0  0.79319705231940851     
        1246           0  0.74714983826753312     
        1247           0  0.74861268273315773     
        1248           0  0.78970312155882261     
        1249           0  0.87360947406574974     
        1250           0   1.0067690673378074     
        1251           0   1.2022130110192779     
        1252           0   1.4695181835182345     
        1253           0   1.8220138365815184     
        1254           0   2.2703086998460478     
        1255           0   2.8208065122624051     
        1256           0   3.4775650174044350     
        1257           0   4.2451260713801426     
        1258           0   5.1289454680103095     
        1259           0   6.1324617357037878     
        1260           0   7.2495038829552509     
        1261           0   8.4540674721924791     
        1262           2   9.7411031200412950     
        1263           8   11.093531264609204     
        1264           8   12.495250650991309     
        1265           8   13.910613132170530     
        1266           8   15.317455959564107     
        1267          25   16.686745446826489     
        1268          29   17.989101855057843     
        1269          29   19.196046573562651     
        1270          29   20.281241643249022     
        1271          29   21.221646105226416     
        1272          29   21.994764344643954     
        1273          31   22.589271713065880     
        1274          33   22.985459145344457     
        1275          33   23.187657948376785     
        1276          31   23.197726146100454     
        1277          29   23.022751478892964     
        1278          29   22.674501845913799     
        1279          31   22.164930894743872     
        1280          31   21.515136550947137     
        1281          21   20.749340018662345     
        1282          18   19.886760818288089     
        1283          16   18.946856643310447     
        1284          16   17.946644084340512     
        1285          12   16.916650518977885     
        1286          12   15.874630933029763     
        1287          12   14.836464330340020     
        1288          12   13.793231007831922     
        1289          12   12.780789408176195     
        1290          12   11.813830963900347     
        1291          12   10.898184919500656     
        1292          10   10.038422411269510     
        1293          10   9.2379676557276973     
        1294           4   8.4965318882473539     
        1295           4   7.8088379175750839     
        1296           4   7.1833271163634977     
        1297           4   6.6211213655281496     
        1298           4   6.1189767077822532     
        1299           2   5.6703138909203616     
        1300           2   5.2686778874615863     
        1301           4   4.9129000704457733     
        1302           4   4.6145221734321744     
        1303           4   4.3518087512668178     
        1304           4   4.1174494569971696     
        1305           4   3.9033569844405185     
        1306           4   3.7105490314687697     
        1307           4   3.5280701759931712     
        1308           4   3.3529503721398917     
        1309           4   3.1829245707571796     
        1310           4   3.0165834887185601     
        1311           4   2.8534354184819328     
        1312           4   2.6938784254065755     
        1313           4   2.5417634313405975     
        1314           4   2.3953962670484703     
        1315           0   2.2651738389839280     
        1316           0   2.1431287856153767     
        1317           0   2.0322176429764447     
        1318           0   1.9348713514035238     
        1319           0   1.8528548895615662     
        1320           0   1.7898542180996719     
        1321           0   1.7426297762124459     
        1322           2   1.7082189486035075     
        1323           2   1.6890981652498036     
        1324           2   1.6834797704389495     
        1325           2   1.6892220947447041     
        1326           2   1.7002380599402029     
        1327           2   1.7164861599019001     
        1328           2   1.7390381605933412     
        1329           2   1.7630278740372527     
        1330           2   1.7865587515344217     
        1331           2   1.8080862180573711     
        1332           2   1.8264435075635563     
        1333           2   1.8408424312114942     
        1334           2   1.8508546859183368     
        1335           2   1.8563794613104145     
        1336           2   1.8629483642961768     
        1337           2   1.8640382157025901     
        1338           2   1.8607060234242101     
        1339           2   1.8540486194221291     
        1340           2   1.8451726717900256     
        1341           2   1.8351630969525956     
        1342           2   1.8250496636742566     
        1343           2   1.8130995591765162     
        1344           2   1.8036043025012294     
        1345           2   1.7970076249626186     
        1346           0   1.7936266563550300     
        1347           0   1.7936266563550300     
        1348           2   1.7970076249626183     
        1349           2   1.8036043025012294     
        1350           2   1.8093440284639162     
        1351           2   1.8161044073911494     
        1352           2   1.8229197243911310     
        1353           2   1.8286897280983132     
        1354           2   1.8322216224007191     
        1355           2   1.8322758980000220     
        1356           2   1.8276140847512001     
        1357           2   1.8170470291047225     
        1358           2   1.7994827463940140     
        1359           2   1.7739731170504163     
        1360           2   1.7397586083404644     
        1361           2   1.6963098170134918     
        1362           2   1.6433640415067605     
        1363           2   1.5809544736396652     
        1364           2   1.5094291513123688     
        1365           2   1.4294567257648063     
        1366           2   1.3420165023952302     
        1367           2   1.2510441267901864     
        1368           2   1.1545660611795665     
        1369           2   1.0518072824654048     
        1370           0  0.94819271753459600     
        1371           0  0.84543393882043416     
        1372           0  0.74520034249721401     
        1373           0  0.64903824132166288     
        1374           0  0.55829990167372989     
        1375           0  0.47408790499591913     
        1376           0  0.39721852933892521     
        1377           0  0.32820583306905171     
        1378           0  0.26726605203511855     
        1379           0  0.21434005646808146     
        1380           0  0.16913016803318334     
        1381           0  0.13114674616326635     
        1382           0  0.10351519130306330     
        1383           0   8.3195287529972670E-002
        1384           0   7.7368290098273729E-002
        1385           0   8.1144612836509714E-002
        1386           0  0.10276296824362509     
        1387           0  0.14235967190152835     
        1388           0  0.19979015095215946     
        1389           0  0.28935373746258586     
        1390           0  0.42634023163509022     
        1391           0  0.64447033867133496     
        1392           0  0.97730104578961452     
        1393           0   1.4502034305451559     
        1394           0   2.7181044683529501     
        1395           0   5.1005620554901370     
        1396           0   8.2686926007471762     
        1397           0   12.429780837807243     
        1398           0   17.812175634418789     
        1399           0   24.675653275113159     
        1400           0   33.311043744373443     
        1401           0   44.006650669891258     
        1402           2   57.057961599604667     
        1403           2   72.745472258241392     
        1404           6   91.316646883795897     
        1405           6   112.96635062126558     
        1406          10   137.79461938179060     
        1407          12   165.80620251560657     
        1408          12   196.53787905823992     
        1409          18   229.92912278542119     
        1410          28   265.60939417234215     
        1411          48   302.95368120624374     
        1412          76   341.15941820769456     
        1413         100   379.58401980576360     
        1414         453   417.19633306566652     
        1415         827   453.19899051520491     
        1416         827   486.69431193042197     
        1417         830   516.77011011659363     
        1418         830   542.60451409808445     
        1419         830   563.47199905126058     
        1420         835   578.78103218279955     
        1421         835   588.10188867923375     
        1422         835   591.18397983674254     
        1423         835   587.96203773938134     
        1424         835   578.56518043720337     
        1425         835   563.29366907166798     
        1426         823   542.62463689512344     
        1427         801   517.16479825798513     
        1428         581   487.64530732259607     
        1429         517   454.87938073049855     
        1430         473   419.71810237438979     
        1431         379   383.03277396154584     
        1432         225   345.66929636563628     
        1433         180   308.43016664270613     
        1434          50   272.05946600258693     
        1435          19   236.75512841550471     
        1436          13   203.14865036638517     
        1437           2   172.25314474561205     
        1438           0   144.26197004358181     
        1439           0   119.29523172410254     
        1440           0   97.367876275603066     
        1441           0   78.394927872615881     
        1442           0   62.244154863785269     
        1443           0   48.716892126738749     
        1444           0   37.579939754774507     
        1445           0   28.578619392420915     
        1446           0   21.469669223425750     
        1447           0   16.020592784601948     
        1448           0   11.989091845891616     
        1449           0   9.4108568090118343     
        1450           0   7.8097638555804236     
        1451           0   6.9757062561495520     
        1452           0   6.8498100002384863     
        1453           0   7.3815542192142756     
        1454           0   8.3007375851841729     
        1455           0   9.6691250903876682     
        1456           2   11.259758256268494     
        1457           7   13.014859352191392     
        1458           7   14.929204005572229     
        1459          13   16.964732676401788     
        1460          20   19.099719081328988     
        1461          22   21.299807469015111     
        1462          24   23.552894282582148     
        1463          24   25.810184765461006     
        1464          24   28.029749351687489     
        1465          24   30.190553880006018     
        1466          34   32.262734751902606     
        1467          45   34.210784482468391     
        1468          47   35.995987773535262     
        1469          47   37.587160329935053     
        1470          53   38.952778915257369     
        1471          48   40.064643752520212     
        1472          48   40.898882199926923     
        1473          48   41.444441668483336     
        1474          51   41.684336580440117     
        1475          57   41.593431432644763     
        1476          55   41.187768410392373     
        1477          55   40.473664580105023     
        1478          57   39.468274879192208     
        1479          55   38.201583717923192     
        1480          53   36.695602801709612     
        1481          44   34.987061471548657     
        1482          44   33.124648132417875     
        1483          32   31.150297391527481     
        1484          17   29.109485195557546     
        1485          13   27.043314943000787     
        1486          13   24.990570271251492     
        1487          13   22.965383209719814     
        1488          11   21.005179085959597     
        1489          11   19.148918921996227     
        1490          11   17.415525438897841     
        1491          11   15.806624716463928     
        1492          11   14.343727432317118     
        1493          15   13.017209948737619     
        1494          15   11.822906306039021     
        1495           4   10.749564032523597     
        1496           4   9.7849393681898622     
        1497           4   8.9310147781114644     
        1498           6   8.1720286201938048     
        1499           6   7.4935028285819785     
        1500           6   6.8904506790080422     
        1501           6   6.3517254994309900     
        1502           6   5.8770310022684811     
        1503           6   5.4396659249811359     
        1504           6   5.0529516090314797     
        1505           6   4.7153784230042666     
        1506           6   4.4016178668913222     
        1507           2   4.1049353947418332     
        1508           2   3.8260309554503080     
        1509           2   3.5681941976246807     
        1510           2   3.3284601319383920     
        1511           2   3.1074176444794905     
        1512           2   2.9054298837322658     
        1513           2   2.7226167576346514     
        1514           2   2.5535030010806499     
        1515           2   2.4046674241952024     
        1516           2   2.2897823793492496     
        1517           2   2.1886227334268993     
        1518           2   2.1012121199917284     
        1519           2   2.0208134541425826     
        1520           2   1.9526543653871395     
        1521           2   1.8953220500251815     
        1522           2   1.8472312255787484     
        1523           0   1.8066571560091955     
        1524           0   1.7717661375041514     
        1525           2   1.7406481062819681     
        1526           2   1.7113557033359670     
        1527           2   1.6819528130132502     
        1528           2   1.6559194956410737     
        1529           2   1.6245785711971148     
        1530           2   1.5868518760380148     
        1531           2   1.5418416896271423     
        1532           2   1.4889156940601052     
        1533           2   1.4277762110021464     
        1534           2   1.3622623187340559     
        1535           2   1.2905365075187247     
        1536           2   1.2139018458604505     
        1537           2   1.1340929259629320     
        1538           2   1.0532090518094892     
        1539           0  0.97737644822201653     
        1540           0  0.91055776004159694     
        1541           0  0.85342121895313638     
        1542           0  0.80936871817234957     
        1543           0  0.78173891369410098     
        1544           0  0.77635665644588370     
        1545           0  0.79259293801991748     
        1546           0  0.83042135797543182     
        1547           0  0.89539098812777296     
        1548           0  0.98870487566045018     
        1549           0   1.1109002942081780     
        1550           0   1.2617910959881289     
        1551           0   1.4404318881918472     
        1552           0   1.6451083324752760     
        1553           0   1.8771130079810490     
        1554           2   2.1309662457136360     
        1555           2   2.4033313074238447     
        1556           2   2.6942208752831487     
        1557           2   3.0048235142828759     
        1558           2   3.3230744959205891     
        1559           4   3.6448873457781898     
        1560           6   3.9726526155844524     
        1561           6   4.3003896545176410     
        1562           6   4.6263381139537767     
        1563           6   4.9492373543943184     
        1564           6   5.2683057880306059     
        1565           6   5.5831666210933300     
        1566           6   5.8937284921212063     
        1567           6   6.2000352394197158     
        1568           6   6.5021031804095477     
        1569           6   6.7997662034987547     
        1570           6   7.0925483068955453     
        1571           6   7.3795799780502334     
        1572           6   7.6595693797484401     
        1573           8   7.9308324135778250     
        1574           8   8.1913783163045526     
        1575           8   8.4363675685890804     
        1576          10   8.6670930916464020     
        1577          14   8.8813099085244449     
        1578          12   9.0658764957324962     
        1579          10   9.2188668397128968     
        1580          10   9.3401648415431371     
        1581          10   9.4280024169677947     
        1582          10   9.4832696463604886     
        1583          10   9.5033879701015938     
        1584          10   9.4860152254597470     
        1585          10   9.4327690277266818     
        1586          10   9.3393972695003455     
        1587          10   9.2046556077225450     
        1588          10   9.0314943965056074     
        1589          10   8.8173722493309086     
        1590          10   8.5670122716952140     
        1591          10   8.2800781178106497     
        1592          10   7.9601565158619048     
        1593          10   7.6121866789948518     
        1594          10   7.2435581404147369     
        1595          10   6.8630068485757647     
        1596          10   6.4793923293955613     
        1597          10   6.0997786184185747     
        1598           4   5.7324794805129464     
        1599           0   5.3970297019937252     
        1600           0   5.1015647275902385     
        1601           0   4.8507978922455877     
        1602           0   4.6516170143899682     
        1603           0   4.5127015869140905     
        1604           0   4.4344355746119808     
        1605           2   4.4326491626809377     
        1606           2   4.5041741831666240     
        1607           2   4.6426755463059521     
        1608           4   4.8496859645548271     
        1609           4   5.1310812340696428     
        1610           6   5.4768091852926908     
        1611           6   5.8850674796834745     
        1612           6   6.3508267426672980     
        1613           6   6.8758320031707383     
        1614           8   7.4673025775894937     
        1615           8   8.1207937267834485     
        1616           8   8.8413179206784047     
        1617           8   9.6390369840916463     
        1618           8   10.528773014558245     
        1619           8   11.542938459727642     
        1620           8   12.660838740060218     
        1621           8   13.898284695791039     
        1622           8   15.250045101258666     
        1623          10   16.734906284456340     
        1624          10   18.356458001863665     
        1625          18   20.119624943491743     
        1626          22   22.024890249736117     
        1627          22   24.102802425601872     
        1628          24   26.349517597306509     
        1629          30   28.764325061594523     
        1630          30   31.342025318082630     
        1631          30   34.075238006693233     
        1632          28   36.972961609963910     
        1633          28   39.993514133333548     
        1634          32   43.121355590910241     
        1635          32   46.339424503553104     
        1636          34   49.618244632226499     
        1637          40   52.918499313056905     
        1638          51   56.195656317331775     
        1639          70   59.401319404516514     
        1640          72   62.481249671482509     
        1641          82   65.345987794158816     
        1642          82   67.972469392628398     
        1643          88   70.285610271671672     
        1644          90   72.218433285456555     
        1645          90   73.759296603267046     
        1646          88   74.863275337530240     
        1647          98   75.509838769531939     
        1648         100   75.687797176080338     
        1649         100   75.389125167693933     
        1650          94   74.607136897791236     
        1651          88   73.361344694718312     
        1652          90   71.671979581517206     
        1653          75   69.566915015710620     
        1654          66   67.074613758210361     
        1655          66   64.227729171864965     
        1656          66   61.076138580918659     
        1657          66   57.663760574322076     
        1658          66   54.036019808785134     
        1659          66   50.240878154898432     
        1660          64   46.325211123773634     
        1661          42   42.371962187273347     
        1662          42   38.421490801375853     
        1663          28   34.540066666879717     
        1664           8   30.764914586806245     
        1665           8   27.145297325127238     
        1666           8   23.720466571741735     
        1667           6   20.522615256753127     
        1668           4   17.557597937749101     
        1669           4   14.855714518002516     
        1670           2   12.427475508170440     
        1671           0   10.280793044959049     
        1672           0   8.4068570056199299     
        1673           0   6.7813629450154798     
        1674           0   5.4127000779925947     
        1675           0   4.2679122572242916     
        1676           0   3.3117724706957761     
        1677           0   2.5241122801680391     
        1678           0   1.8840465476568491     
        1679           0   1.3709222678622002     
        1680           0  0.96506507684385023     
        1681           0  0.65099109756472295     
        1682           0  0.43833191026748808     
        1683           0  0.27481909923362580     
        1684           0  0.16953545989475863     
        1685           0  0.11662838525165550     
        1686           0   7.5954887266002594E-002
        1687           0   4.5182633961485114E-002
        1688           0   2.4944159557172170E-002
        1689           0   1.2700786995707612E-002
        1690           0   3.7555307126002466E-003
        1691           0   0.0000000000000000     
        1692           0   0.0000000000000000     
        1693           0   0.0000000000000000     
        1694           0   9.3888267815006154E-003
        1695           0   2.2363140707768417E-002
        1696           0   3.9997258185162018E-002
        1697           0   6.3570499937050162E-002
        1698           0  0.12836452715208949     
        1699           0  0.22641971218328816     
        1700           0  0.39588404891537121     
        1701           0  0.70279652772156531     
        1702           0   1.1131242213105430     
        1703           0   1.6489452776086029     
        1704           0   2.3382666544116097     
        1705           0   3.2118625923074164     
        1706           0   4.3024486670791617     
        1707           0   5.6885598917168716     
        1708           0   7.3750172491507184     
        1709           0   9.3970060717241637     
        1710           0   11.785965692536974     
        1711           0   14.567400879745938     
        1712           0   17.758685933284969     
        1713           0   21.367033936463173     
        1714           5   25.387814491147786     
        1715           5   29.803395320171344     
        1716           5   34.582654912726163     
        1717           5   39.681266155556557     
        1718          23   44.900078531825663     
        1719          29   50.260617424253098     
        1720          50   55.664651934412205     
        1721          94   61.003307417590968     
        1722          96   66.148314063841525     
        1723          96   71.014199212312548     
        1724          96   75.482035082222083     
        1725          96   79.445429719019941     
        1726          96   82.817097822148469     
        1727         120   85.513674779705255     
        1728         120   87.466647973219480     
        1729         120   88.624843428517792     
        1730         120   88.952655603905271     
        1731         120   88.441287781909082     
        1732         120   87.100677061313206     
        1733         120   84.962186069613594     
        1734         120   82.077833568809069     
        1735         120   78.512019649875839     
        1736         120   74.361168478340431     
        1737         120   69.725958874746212     
        1738          44   64.716886988548310     
        1739          44   59.425928273238235     
        1740          40   53.993400338064085     
        1741          32   48.513320221198640     
        1742          14   43.067247681121579     
        1743          14   37.819886793759167     
        1744           8   32.847785221703504     
        1745           2   28.209778237199767     
        1746           2   23.949396005139679     
        1747           2   20.094514483203589     
        1748           2   16.625849075823481     
        1749           2   13.584143875376574     
        1750           0   10.953994153231484     
        1751           0   8.7110828860972465     
        1752           0   6.8245101811046887     
        1753           0   5.2591001983842904     
        1754           0   3.9775358953203330     
        1755           0   2.9422123554085018     
        1756           0   2.1167424180808085     
        1757           0   1.4670887847665302     
        1758           0  0.96233104740859421     
        1759           0  0.67667494957574470     
        1760           0  0.45442189824243556     
        1761           0  0.28922783232332322     
        1762           0  0.17459213926197958     
        1763           0  0.11235239223398813     
        1764           0   6.5124917536809171E-002
        1765           0   3.7825900295474911E-002
        1766           0   2.5428199974820067E-002
        1767           0   1.5998903274064804E-002
        1768           0   8.9452562831073661E-003
        1769           0   3.7555307126002466E-003
        1770           0   0.0000000000000000     
        1771           0   0.0000000000000000     
        1772           0   3.7555307126002466E-003
        1773           0   1.2700786995707612E-002
        1774           0   3.2455220982372662E-002
        1775           0   7.0584207952900338E-002
        1776           0  0.13335426780554743     
        1777           0  0.30187254534914554     
        1778           0  0.62695353188100034     
        1779           0   1.1184958258061835     
        1780           0   1.7872934698455043     
        1781           0   2.7467240595920788     
        1782           0   4.1653330852389434     
        1783           0   6.1098397648734819     
        1784           0   8.7030854996564724     
        1785           0   12.002530419878799     
        1786           0   16.119711406864294     
        1787           0   21.184401502086192     
        1788           0   27.326231990917051     
        1789           0   34.668523293565762     
        1790           0   43.328693151182705     
        1791           0   53.390912535548551     
        1792           2   64.912232582081728     
        1793           4   77.908524722185859     
        1794           8   92.368979533141655     
        1795          14   108.23161146141386     
        1796          20   125.37177529487838     
        1797          65   143.60493501905586     
        1798         117   162.63727827114803     
        1799         146   182.11968613911142     
        1800         154   201.71347735458406     
        1801         198   221.07052640753557     
        1802         290   239.84032276992500     
        1803         350   257.64399432105756     
        1804         407   274.13858862143576     
        1805         417   288.96029391413663     
        1806         417   301.78949314148485     
        1807         417   312.30988583200696     
        1808         417   320.27545076930903     
        1809         417   325.54622863321919     
        1810         421   328.00884124787530     
        1811         421   327.62284436085957     
        1812         419   324.40547259050470     
        1813         413   318.45036548708708     
        1814         413   309.91310942662267     
        1815         415   299.00150265096119     
        1816         411   285.98200686002326     
        1817         397   271.16467147514487     
        1818         343   254.82092705506247     
        1819         257   237.33174455804473     
        1820         179   219.11136591770969     
        1821         122   200.55350362158876     
        1822          92   181.95374460400535     
        1823          71   163.57416791816760     
        1824          73   145.76253582054147     
        1825          69   128.76998527899607     
        1826          67   112.85213751427094     
        1827          45   98.144973570962236     
        1828          20   84.722046198256365     
        1829          20   72.615085824075820     
        1830          18   61.817898652556416     
        1831          18   52.290206429156285     
        1832          14   43.971828008360049     
        1833          14   36.781234727375129     
        1834          14   30.626161158001139     
        1835          12   25.392997035429758     
        1836          12   20.971299357308169     
        1837          12   17.270710333003489     
        1838           2   14.206475250964296     
        1839           2   11.738056831385903     
        1840           2   9.8084798358667360     
        1841           2   8.3092192197607169     
        1842           4   7.1343424959877302     
        1843           4   6.1917364552558105     
        1844           2   5.4331712613639578     
        1845           2   4.7999783713817488     
        1846           2   4.2808531538056744     
        1847           2   3.8578320500325711     
        1848           2   3.5417795061344330     
        1849           2   3.3140146749096266     
        1850           2   3.1207461053610142     
        1851           4   2.9577042496279842     
        1852           4   2.8147042028820808     
        1853           4   2.6911077224804076     
        1854           4   2.5746481117240592     
        1855           4   2.4612684440452175     
        1856           2   2.3503923726775873     
        1857           2   2.2399066726733823     
        1858           2   2.1261640580664065     
        1859           2   2.0223795602430950     
        1860           2   1.9117830838762624     
        1861           2   1.7967271081459459     
        1862           2   1.6798371235361125     
        1863           2   1.5612513919408408     
        1864           2   1.4473417425582831     
        1865           2   1.3434357596977440     
        1866           0   1.2486271533054878     
        1867           0   1.1654925414769619     
        1868           0   1.0962271518487308     
        1869           0   1.0425488493544728     
        1870           0   1.0056212256990633     
        1871           0  0.98224617957471294     
        1872           0  0.97200137470436776     
        1873           0  0.97724407439071470     
        1874           0  0.99598345084061990     
        1875           0   1.0257036257056409     
        1876           0   1.0634645601687709     
        1877           2   1.1087039973818058     
        1878           2   1.1545660611795665     
        1879           2   1.1979029425863856     
        1880           2   1.2356899160441628     
        1881           2   1.2651859421536646     
        1882           2   1.2840742429437833     
        1883           2   1.2905745408660887     
        1884           2   1.2910319553003315     
        1885           2   1.2802920862477780     
        1886           2   1.2593578484063190     
        1887           2   1.2326879905947947     
        1888           2   1.1993047119304701     
        1889           2   1.1662785820997204     
        1890           2   1.1350025699953772     
        1891           0   1.1098526165905784     
        1892           0   1.0953297308263115     
        1893           0   1.0958583788842353     
        1894           0   1.1230888378079698     
        1895           0   1.1760272932739395     
        1896           0   1.2585015075600152     
        1897           0   1.3736587341296824     
        1898           0   1.5211636116850231     
        1899           0   1.7059225626486760     
        1900           0   1.9281826536402571     
        1901           0   2.1910115379901898     
        1902           0   2.4904719017526999     
        1903           0   2.8207367092834064     
        1904           4   3.1813275544792803     
        1905           4   3.5683877901714518     
        1906           4   3.9774673493605541     
        1907           4   4.4036468457811697     
        1908           4   4.8341579012192941     
        1909           6   5.2681827344543208     
        1910           6   5.6993337167522338     
        1911           6   6.1136145252890870     
        1912           6   6.5156466338063419     
        1913           6   6.8962575267098334     
        1914          10   7.2468064982861327     
        1915          10   7.5617581540975554     
        1916          10   7.8324439595235491     
        1917          10   8.0570863100048520     
        1918          10   8.2321539494646494     
        1919          10   8.3551938143485422     
        1920          10   8.4249606745004169     
        1921          12   8.4415056275517131     
        1922          12   8.4099685056665852     
        1923          10   8.3307231099873000     
        1924          10   8.2081199620307306     
        1925          10   8.0423246478854882     
        1926          10   7.8467567090446693     
        1927          10   7.6243986851663941     
        1928           6   7.3848317253811189     
        1929           6   7.1350814885092122     
        1930           6   6.8792895490867449     
        1931           2   6.6272310175853324     
        1932           4   6.3842139684743380     
        1933           6   6.1546249629397973     
        1934           6   5.9417882085780853     
        1935           6   5.7425532864992057     
        1936           4   5.5574332950902061     
        1937           4   5.3906627618284224     
        1938           4   5.2401672901266654     
        1939           4   5.1030605284806905     
        1940           4   4.9758344321386723     
        1941           4   4.8545756130765856     
        1942           6   4.7325212969727559     
        1943           6   4.6091085393214559     
        1944           6   4.4830219304038010     
        1945           6   4.3473123057684386     
        1946           6   4.1993913923999866     
        1947           4   4.0374026903120637     
        1948           4   3.8603071102117048     
        1949           4   3.6732708913145076     
        1950           4   3.4700216065617444     
        1951           4   3.2524851551579572     
        1952           4   3.0285539235816312     
        1953           4   2.7916700014552966     
        1954           4   2.5465235511208291     
        1955           4   2.3003861164316626     
        1956           0   2.0568671661382649     
        1957           0   1.8221721453785766     
        1958           0   1.5961192311828745     
        1959           0   1.3818372399597241     
        1960           0   1.1819045783112176     
        1961           0  0.99827860467824636     
        1962           0  0.83226295897332547     
        1963           0  0.68183986611292358     
        1964           0  0.55616430341320222     
        1965           0  0.45104325364393127     
        1966           0  0.36601422169006420     
        1967           0  0.30043579228876283     
        1968           0  0.25625817162413850     
        1969           0  0.22928755059224323     
        1970           0  0.21909169766831485     
        1971           0  0.22529129147664442     
        1972           0  0.24757651919453968     
        1973           0  0.28569305859790467     
        1974           0  0.33940059726833693     
        1975           0  0.40841013947787835     
        1976           0  0.49230874960357757     
        1977           0  0.59582779400838781     
        1978           0  0.71113185749387864     
        1979           0  0.84120538322319494     
        1980           0  0.98250261826560181     
        1981           0   1.1319216516635857     
        1982           0   1.3285395525462202     
        1983           0   1.5497962466455641     
        1984           3   1.7957888897704934     
        1985           3   2.1415362594175584     
        1986           3   2.5551010680266852     
        1987           3   3.0494278910284502     
        1988           3   3.6431185317838715     
        1989           3   4.3538539584601335     
        1990           3   5.2040607557358944     
        1991           3   6.2174619105018776     
        1992           3   7.4217605563363405     
        1993           3   8.8374696178080665     
        1994           3   10.485197964283065     
        1995           3   12.381330576395035     
        1996           3   14.536390348666071     
        1997           3   16.936648237935181     
        1998           3   19.583417173079834     
        1999           5   22.394792225606125     
        2000           5   25.374322144531266     
        2001           4   28.480901815320209     
        2002          25   31.627403173656891     
        2003          27   34.770027134895081     
        2004          27   37.833853216895932     
        2005          65   40.735730900657124     
        2006          69   43.397031753774222     
        2007          71   45.742244774118504     
        2008          73   47.699335313072915     
        2009          73   49.205798815332692     
        2010          73   50.211674154435983     
        2011          73   50.682008338249382     
        2012          75   50.598623028493982     
        2013          75   49.961073646648018     
        2014          75   48.786738550298203     
        2015          75   47.110026588969973     
        2016          75   44.980743915845849     
        2017          66   42.461712568851596     
        2018          64   39.625780925167909     
        2019          28   36.552406151333940     
        2020          22   33.321344578727008     
        2021          20   30.017839796322207     
        2022           2   26.720709514149934     
        2023           2   23.470631168136386     
        2024           2   20.362601798128576     
        2025           2   17.447846414120356     
        2026           0   14.711577514600560     
        2027           0   12.238694430571252     
        2028           0   10.042154437940479     
        2029           0   8.1215863005260793     
        2030           0   6.4710059064144714     
        2031           0   5.0742496751897734     
        2032           0   3.9103912087444526     
        2033           0   2.9527389602338250     
        2034           0   2.1792174748198367     
        2035           0   1.5638865200701115     
        2036           0   1.0817910002671693     
        2037           0  0.70977490242808783     
        2038           0  0.43904768531403504     
        2039           0  0.23845200913435666     
        2040           0  0.14187669337217521     
        2041           0   8.0570932991984492E-002
        2042           0   4.1427103248884878E-002
        2043           0   4.1427103248884878E-002
        2044           0   4.6771156578582281E-002
        2045           0   5.7613856111608679E-002
        2046           0   7.4250031246865300E-002
        2047           0   9.9759660590463040E-002
        2048           0  0.13114674616326635     
        2049           0  0.16913016803318334     
        2050           0  0.21434005646808141     
        2051           0  0.26726605203511850     
        2052           0  0.32820583306905171     
        2053           0  0.39721852933892521     
        2054           0  0.47033237428331898     
        2055           0  0.55874347217212317     
        2056           0  0.65540247875536650     
        2057           0  0.75976940070755594     
        2058           0  0.87493406917460947     
        2059           0  0.99784439915738232     
        2060           2   1.1282019679901256     
        2061           2   1.2658596786810872     
        2062           2   1.4108779631111530     
        2063           2   1.5635567814523290     
        2064           2   1.7244354931880135     
        2065           2   1.8942558447296303     
        2066           2   2.0738875138430868     
        2067           2   2.2642203882978369     
        2068           2   2.4660324227843575     
        2069           2   2.6798458563831060     
        2070           2   2.9057871778985311     
        2071           2   3.1434670439826031     
        2072           2   3.3881396311154579     
        2073           2   3.6404967436602473     
        2074           0   3.8978555240196755     
        2075           5   4.1568983872108642     
        2076           5   4.4137953339962701     
        2077           5   4.6643728739401533     
        2078           7   4.9043162933050066     
        2079           7   5.1200001939066002     
        2080           7   5.3132885374808811     
        2081           7   5.4769938421817344     
        2082           7   5.6105410112836305     
        2083           7   5.7102562186105628     
        2084           7   5.7732098509574845     
        2085           7   5.7972718855551699     
        2086           7   5.7811396866751039     
        2087           7   5.7280995869333333     
        2088           7   5.6399402048397498     
        2089           7   5.5159270165244436     
        2090           7   5.3589318229863254     
        2091           7   5.1727251721532221     
        2092           5   4.9619202925807047     
        2093           5   4.7318890226858672     
        2094           5   4.4886432533938985     
        2095           5   4.2413501414971702     
        2096           5   3.9866307033440389     
        2097           5   3.7402177517334994     
        2098           5   3.5083428440056363     
        2099           0   3.2941595120097120     
        2100           0   3.1062752614941807     
        2101           0   2.9486473470459611     
        2102           0   2.8203580472943894     
        2103           0   2.7252893870598762     
        2104           0   2.6632191036250727     
        2105           0   2.6325024359370066     
        2106           0   2.6301736641311924     
        2107           2   2.6521327049842629     
        2108           4   2.6934016535431291     
        2109           4   2.7484303814489128     
        2110           4   2.8076712609965311     
        2111           4   2.8677411148770759     
        2112           4   2.9228983117053700     
        2113           4   2.9706451271527397     
        2114           4   3.0031086549661850     
        2115           4   3.0207772908075472     
        2116           4   3.0189984697222862     
        2117           4   2.9968322572163770     
        2118           4   2.9543551250749429     
        2119           4   2.8925889830113491     
        2120           4   2.8200746382731650     
        2121           4   2.7306829050312782     
        2122           2   2.6318178500741247     
        2123           2   2.5250533116575888     
        2124           2   2.4148144055596590     
        2125           2   2.3055624365336636     
        2126           2   2.2016528256869541     
        2127           2   2.1071961902541658     
        2128           2   2.0232531511042824     
        2129           2   1.9632495079023393     
        2130           0   1.9272685581144791     
        2131           0   1.9179396628285237     
        2132           0   1.9336858787201432     
        2133           0   1.9785044727960621     
        2134           0   2.0531050230912973     
        2135           2   2.1575606261894578     
        2136           2   2.2913040720941025     
        2137           2   2.4531398325502010     
        2138           2   2.6412696408460326     
        2139           2   2.8495743504327722     
        2140           2   3.0774945857822291     
        2141           2   3.3212619764369191     
        2142           4   3.5766391768912280     
        2143           4   3.8416778505505191     
        2144           4   4.1080035221499793     
        2145           4   4.3707845336589974     
        2146           4   4.6195015467255791     
        2147           4   4.8528716524771136     
        2148           4   5.0657917252678661     
        2149           9   5.2497713487679283     
        2150           9   5.4029391030364531     
        2151           9   5.5240459453378419     
        2152           7   5.6064462667391499     
        2153           7   5.6480388860126505     
        2154           7   5.6475870423867178     
        2155           7   5.6047583621091848     
        2156           7   5.5249679672374956     
        2157           7   5.4085076241424854     
        2158           7   5.2583063595706774     
        2159           5   5.0782627767197974     
        2160           5   4.8731417602262335     
        2161           5   4.6484466819949084     
        2162           5   4.4102675024099947     
        2163           5   4.1624317367786627     
        2164           5   3.9151254972698490     
        2165           5   3.6748310790915517     
        2166           2   3.4478357470237411     
        2167           2   3.2399778851032801     
        2168           2   3.0563988920107303     
        2169           0   2.9013162095021894     
        2170           0   2.7636405423440404     
        2171           0   2.6585566820754010     
        2172           0   2.5851947426721127     
        2173           0   2.5440112617211041     
        2174           0   2.5280289603939905     
        2175           0   2.5328255982870425     
        2176           4   2.5530144908299701     
        2177           4   2.5825442287413325     
        2178           4   2.6150409007454170     
        2179           4   2.6441683961937903     
        2180           4   2.6666543179781579     
        2181           4   2.6737905969716018     
        2182           4   2.6615436063931432     
        2183           4   2.6307634862067530     
        2184           4   2.5812366576537698     
        2185           4   2.5182368007424722     
        2186           4   2.4389797003794733     
        2187           4   2.3515029857805727     
        2188           4   2.2596644882475312     
        2189           4   2.1790865080948105     
        2190           0   2.1132297990299072     
        2191           0   2.0680474560943929     
        2192           0   2.0534510206420991     
        2193           0   2.0791784192084273     
        2194           0   2.1544007427947025     
        2195           0   2.2910820316506308     
        2196           0   2.4975200400864277     
        2197           0   2.7810331594727069     
        2198           0   3.1393667125168214     
        2199           0   3.5798411332519997     
        2200           0   4.1023596314905157     
        2201           0   4.7084125229811082     
        2202           0   5.3837280551448847     
        2203           2   6.1155881894390118     
        2204           4   6.9059395343238776     
        2205           8   7.7406829662015681     
        2206           8   8.6105992999318666     
        2207           8   9.4992443385825709     
        2208          10   10.392230463351297     
        2209          16   11.275045501871492     
        2210          16   12.133553757998133     
        2211          16   12.963585632826005     
        2212          16   13.743917596423989     
        2213          16   14.465182434178022     
        2214          16   15.120035468197081     
        2215          18   15.699655934912828     
        2216          20   16.203727986752611     
        2217          25   16.631643031709732     
        2218          21   16.985076732086910     
        2219          21   17.256512091674985     
        2220          21   17.458424504605052     
        2221          23   17.596404312103978     
        2222          19   17.663571623579411     
        2223          13   17.674522418576782     
        2224          15   17.627566579572374     
        2225          15   17.529682994118179     
        2226          17   17.377306427729401     
        2227          17   17.184011897390523     
        2228          17   16.945948535516969     
        2229          17   16.658340470260576     
        2230          17   16.313934449782501     
        2231          19   15.920058379795732     
        2232          19   15.473355455759929     
        2233          19   14.971546611590128     
        2234          19   14.413893441464323     
        2235          17   13.801576816667136     
        2236          17   13.135274318747417     
        2237          17   12.421398676761198     
        2238          17   11.671820997990887     
        2239          11   10.905249936771911     
        2240          11   10.129721765701680     
        2241          11   9.3559262211890086     
        2242           4   8.5952198835183857     
        2243           4   7.8704604804133904     
        2244           2   7.1958947666666981     
        2245           2   6.5708585512503790     
        2246           0   6.0101173020728069     
        2247           2   5.5197367434710491     
        2248           2   5.1319624987888250     
        2249           2   4.8362836025795666     
        2250           2   4.6436781835623560     
        2251           2   4.5510540389038407     
        2252           2   4.5489250514655968     
        2253           2   4.6410398460010347     
        2254           2   4.8269557435450468     
        2255           2   5.1100114190951675     
        2256           2   5.4831477913105955     
        2257           2   5.9378343916615055     
        2258           6   6.4686168788190441     
        2259           6   7.0693763687450693     
        2260           8   7.7413300978203123     
        2261           8   8.4665366745687614     
        2262           8   9.2373955464429791     
        2263           8   10.054769983206789     
        2264           8   10.893441737759828     
        2265           8   11.752960057244970     
        2266           8   12.617258069192687     
        2267           8   13.478965705290761     
        2268          20   14.321848158371957     
        2269          20   15.139852711924201     
        2270          24   15.901369713819351     
        2271          24   16.612331807483628     
        2272          20   17.256025429461353     
        2273          18   17.828979594074635     
        2274          18   18.323431257398525     
        2275          22   18.732724526910882     
        2276          22   19.051326314492599     
        2277          22   19.274825746414624     
        2278          22   19.399940197347689     
        2279          22   19.407935353305582     
        2280          22   19.311835887906035     
        2281          22   19.107699967210895     
        2282          22   18.799086145223225     
        2283          22   18.387356332318532     
        2284          20   17.875571466519649     
        2285          22   17.268608825607512     
        2286          22   16.573227416053651     
        2287          22   15.798055615989215     
        2288          22   14.953482765871765     
        2289          22   14.035409138015682     
        2290          10   13.077858511053696     
        2291          10   12.088187920135057     
        2292           6   11.086749845166244     
        2293           6   10.092017102449837     
        2294           6   9.1125794401555211     
        2295           6   8.1575057667839364     
        2296           6   7.2329228663165681     
        2297           6   6.3555993626012510     
        2298           6   5.5368190431495199     
        2299           0   4.7893318155114546     
        2300           0   4.1115792723918183     
        2301           0   3.5184243710044294     
        2302           0   3.0088670763776237     
        2303           0   2.5828687015014045     
        2304           0   2.2423568057930456     
        2305           0   1.9914016918522275     
        2306           0   1.8248501239860166     
        2307           0   1.7508043596342477     
        2308           0   1.7671878529049305     
        2309           0   1.8742364904829301     
        2310           0   2.0716671644504983     
        2311           0   2.3744993929410469     
        2312           0   2.7561253293436732     
        2313           0   3.2222829665665849     
        2314           0   3.7618878747946392     
        2315           0   4.3655258055283612     
        2316           0   5.0240225956447739     
        2317           0   5.7295655305856226     
        2318           2   6.4660283240797689     
        2319           7   7.2218332422267828     
        2320           7   7.9896155560830344     
        2321          13   8.7429966477081553     
        2322          15   9.4667342140990645     
        2323          15   10.132990474147391     
        2324          15   10.732650277990453     
        2325          15   11.254854003888235     
        2326          15   11.688010103317049     
        2327          17   12.022837797076773     
        2328          17   12.252617024040379     
        2329          17   12.373317238451946     
        2330          17   12.383612589367733     
        2331          17   12.284797693004810     
        2332          15   12.080622179405324     
        2333          15   11.777063419091016     
        2334          15   11.382055668115910     
        2335          13   10.905190968357530     
        2336          11   10.361158866943855     
        2337          11   9.7595891885639539     
        2338           9   9.1135506903707100     
        2339           9   8.4338780358463001     
        2340           9   7.7309787817677735     
        2341           9   7.0267100730432572     
        2342           9   6.3289256435873638     
        2343           2   5.6544650469985962     
        2344           0   5.0169425480019703     
        2345           0   4.4251743381027620     
        2346           0   3.8866459048045665     
        2347           0   3.4072846381311299     
        2348           0   2.9886314933206957     
        2349           0   2.6365849536947503     
        2350           0   2.3478072080952455     
        2351           0   2.1233814908455324     
        2352           0   1.9601210728369765     
        2353           0   1.8636149604195831     
        2354           0   1.8199771507353686     
        2355           0   1.8236107202391938     
        2356           2   1.8710815824016973     
        2357           2   1.9552678037097779     
        2358           2   2.0666567798923707     
        2359           2   2.2023565958434443     
        2360           2   2.3537376632935967     
        2361           2   2.5164395530950325     
        2362           4   2.6867328699010029     
        2363           4   2.8615773424203530     
        2364           4   3.0479778045419867     
        2365           4   3.2347334666746308     
        2366           4   3.4179687476492751     
        2367           4   3.5902297549102395     
        2368           4   3.7562971620314238     
        2369           4   3.9154300942446847     
        2370           2   4.0666126251452583     
        2371           2   4.2084840591067971     
        2372           2   4.3393107587603872     
        2373           6   4.4532515636088119     
        2374           6   4.5502625296952601     
        2375           6   4.6273892624414303     
        2376           6   4.6815951852554072     
        2377           6   4.7147851776196825     
        2378           6   4.7231621251654312     
        2379           6   4.7052402036793293     
        2380           6   4.6604329262933017     
        2381           6   4.5891883558162769     
        2382           6   4.4930662270716759     
        2383           6   4.3720732185628242     
        2384           6   4.2334174172238574     
        2385           6   4.0815263607311643     
        2386           6   3.9215845091393402     
        2387           2   3.7592598954854846     
        2388           2   3.6003935357295336     
        2389           2   3.4506732405738294     
        2390           2   3.3153153922758336     
        2391           2   3.2014511619526504     
        2392           2   3.1090718343795025     
        2393           0   3.0407062588557725     
        2394           0   2.9922462899529658     
        2395           0   2.9706003242083194     
        2396           0   2.9741037893270179     
        2397           4   2.9926637412457056     
        2398           4   3.0276230071153702     
        2399           4   3.0743393589772956     
        2400           4   3.1277730129698180     
        2401           4   3.1864866296073275     
        2402           4   3.2430446525522845     
        2403           4   3.2930483500853085     
        2404           4   3.3326417653671880     
        2405           4   3.3586504770553853     
        2406           4   3.3686789690685472     
        2407           4   3.3611679076433472     
        2408           4   3.3445154952017693     
        2409           4   3.3095892151021657     
        2410           4   3.2581908534097330     
        2411           4   3.1928210519361548     
        2412           4   3.1165958791047856     
        2413           4   3.0331312758750957     
        2414           4   2.9490700690432341     
        2415           4   2.8613336446667001     
        2416           4   2.7766048950594970     
        2417           0   2.6985549411499736     
        2418           0   2.6249800766313434     
        2419           0   2.5652747755545051     
        2420           0   2.5206167078479647     
        2421           2   2.4913755839049241     
        2422           2   2.4770701155768604     
        2423           2   2.4763898716910999     
        2424           2   2.4872814981049203     
        2425           2   2.5070924884256405     
        2426           2   2.5327600947255595     
        2427           2   2.5610286911929858     
        2428           4   2.5886764123839607     
        2429           4   2.6127314253294558     
        2430           4   2.6306597618547070     
        2431           4   2.6405100001215089     
        2432           4   2.6410048102567405     
        2433           4   2.6315748955428249     
        2434           4   2.6123365284277447     
        2435           2   2.5840190716327509     
        2436           2   2.5478530479150416     
        2437           2   2.5054320860543129     
        2438           2   2.4639091700144151     
        2439           2   2.4182078992273564     
        2440           2   2.3705727136928556     
        2441           2   2.3229684980920604     
        2442           2   2.2743475076700435     
        2443           2   2.2294401517396438     
        2444           2   2.1889118564932613     
        2445           2   2.1531312647591188     
        2446           2   2.1222014898801591     
        2447           2   2.0960041298778629     
        2448           2   2.0742500312468652     
        2449           2   2.0538583253990086     
        2450           2   2.0378259002954748     
        2451           2   2.0254281999748200     
        2452           2   2.0159989032740646     
        2453           2   2.0089452562831074     
        2454           2   2.0000000000000004     
        2455           2   1.9910547437168928     
        2456           2   1.9840010967259354     
        2457           2   1.9745718000251802     
        2458           2   1.9621740997045254     
        2459           2   1.9461416746009921     
        2460           2   1.9257499687531350     
        2461           2   1.9002403394095373     
        2462           2   1.8688532538367340     
        2463           2   1.8308698319668171     
        2464           2   1.7856599435319187     
        2465           2   1.7327339479648818     
        2466           2   1.6717941669309486     
        2467           2   1.6027814706610755     
        2468           2   1.5259120950040814     
        2469           2   1.4417000983262709     
        2470           2   1.3509617586783378     
        2471           2   1.2547996575027867     
        2472           2   1.1583215918921668     
        2473           2   1.0607525387485122     
        2474           0  0.96419162080866094     
        2475           0  0.87086213879525420     
        2476           0  0.78678177350528922     
        2477           0  0.71935288442897927     
        2478           0  0.66643934876087485     
        2479           0  0.64629569495973271     
        2480           0  0.65282860087973593     
        2481           0  0.69459727090105272     
        2482           0  0.77423084673046982     
        2483           0  0.91594598960635931     
        2484           0   1.1248564435706190     
        2485           0   1.4052007770770900     
        2486           0   1.7915943722055951     
        2487           0   2.2758355405910118     
        2488           0   2.8701041389949289     
        2489           0   3.5865259428432865     
        2490           0   4.4404379836632639     
        2491           0   5.4399761618287732     
        2492           2   6.5942556296801866     
        2493           2   7.9100190570919517     
        2494           2   9.3909595114844837     
        2495           2   11.032254126277751     
        2496           4   12.823369166226414     
        2497           8   14.748267803384985     
        2498           8   16.794911203975389     
        2499          16   18.932749505213771     
        2500          16   21.128598127032038     
        2501          18   23.350363642777399     
        2502          18   25.564755444024936     
        2503          28   27.730184574723484     
        2504          34   29.784777554753813     
        2505          36   31.697180163160219     
        2506          51   33.416661056253176     
        2507          51   34.904135242659791     
        2508          51   36.122268017673193     
        2509          51   37.043336808135571     
        2510          53   37.644339891948206     
        2511          53   37.906861683470453     
        2512          53   37.827493383458361     
        2513          53   37.406531840292097     
        2514          53   36.659275042231727     
        2515          49   35.605610541376528     
        2516          45   34.276614310082941     
        2517          39   32.700857713902842     
        2518          37   30.915316979717318     
        2519          31   28.968982444293374     
        2520          24   26.894657769990260     
        2521          20   24.750174192615578     
        2522          20   22.574862651532161     
        2523          20   20.412019255497832     
        2524          10   18.284520163844281     
        2525          10   16.233707357139512     
        2526           6   14.293270657737258     
        2527           4   12.466786996288551     
        2528           2   10.795039891869738     
        2529           2   9.2859345957809385     
        2530           2   7.9427803665844161     
        2531           0   6.7619218749344849     
        2532           0   5.7420199365821443     
        2533           0   4.8747872938840446     
        2534           0   4.1493878728513449     
        2535           0   3.5531159833702191     
        2536           2   3.0774189937291290     
        2537           2   2.7024867938388053     
        2538           2   2.4177208923379552     
        2539           2   2.2017997482245413     
        2540           2   2.0469903587541776     
        2541           2   1.9409710363489374     
        2542           2   1.8673367984849938     
        2543           2   1.8113333566559726     
        2544           2   1.7665419344363844     
        2545           2   1.7408267437500340     
        2546           2   1.7122663512248164     
        2547           2   1.6836969280560730     
        2548           2   1.6489731906484839     
        2549           2   1.6064893919671910     
        2550           2   1.5526786759746671     
        2551           2   1.4880861947086066     
        2552           2   1.4162718983514508     
        2553           2   1.3349628554042730     
        2554           2   1.2458544012196793     
        2555           2   1.1508105304669662     
        2556           2   1.0518072824654048     
        2557           0  0.94819271753459600     
        2558           0  0.84543393882043416     
        2559           0  0.74520034249721401     
        2560           0  0.64903824132166288     
        2561           0  0.55829990167372989     
        2562           0  0.47408790499591913     
        2563           0  0.39721852933892521     
        2564           0  0.32820583306905171     
        2565           0  0.26726605203511855     
        2566           0  0.21434005646808146     
        2567           0  0.16913016803318334     
        2568           0  0.13114674616326635     
        2569           0   9.9759660590463053E-002
        2570           0   7.4250031246865314E-002
        2571           0   5.3858325399008429E-002
        2572           0   3.7825900295474911E-002
        2573           0   2.5428199974820067E-002
        2574           0   1.5998903274064804E-002
        2575           0   8.9452562831073661E-003
        2576           0   3.7555307126002466E-003
        2577           0   0.0000000000000000     
        2578           0   0.0000000000000000     
        2579           0   0.0000000000000000     
        2580           0   0.0000000000000000     
        2581           0   0.0000000000000000     
        2582           0   0.0000000000000000     
        2583           0   0.0000000000000000     
        2584           0   0.0000000000000000     
        2585           0   0.0000000000000000     
        2586           0   0.0000000000000000     
        2587           0   0.0000000000000000     
        2588           0   0.0000000000000000     
        2589           0   0.0000000000000000     
        2590           0   0.0000000000000000     
        2591           0   0.0000000000000000     
