# Supplementary material for: Protein-mediated RNA folding governs sequence-specific interactions between rotavirus genome segments
Source: eLife. 2017 Sep 18;6:e27453. doi: 10.7554/eLife.27453 (PMC5621836; doi:10.7554/eLife.27453)
Supplement: Figure 3—source data 1. [file elife-27453-fig3-data1.zip › S11_RNA_alone_Alignments/S4.txt]

           1           7   4.3157595089895571     
           2           7   4.3699698639318703     
           3           5   4.4235067836010069     
           4           3   4.4800201819455374     
           5           3   4.5429000947347653     
           6           3   4.6150308456367535     
           7           3   4.6958894736401451     
           8           3   4.7912611004362535     
           9           3   4.8947493437543557     
          10           3   5.0138830929212048     
          11           3   5.1625164125431535     
          12           3   5.3297014862909897     
          13           5   5.5115170411651624     
          14           5   5.7293414330209078     
          15           9   5.9684790888800991     
          16           9   6.2351478448067867     
          17           9   6.5345837060958774     
          18           9   6.8738809382067121     
          19           9   7.2695117978158974     
          20           6   7.7237348681608440     
          21           6   8.2439624217186651     
          22           6   8.8436203772989490     
          23           6   9.5364699290316253     
          24           6   10.335220665877012     
          25           6   11.254659518871794     
          26           6   12.292138742068202     
          27           6   13.446819035192886     
          28           8   14.674793474803634     
          29           4   15.997939639530882     
          30           6   17.393100567672416     
          31          16   18.844017069826133     
          32          18   20.320442047898684     
          33          18   21.786645832313901     
          34          30   23.210711430013149     
          35          30   24.555983233575272     
          36          32   25.782588327461756     
          37          34   26.861623788617703     
          38          36   27.759769539675368     
          39          42   28.448323681598794     
          40          42   28.904558684020031     
          41          42   29.116837285608440     
          42          40   29.072167727111726     
          43          40   28.771378144149029     
          44          40   28.223502944807322     
          45          44   27.441631103029881     
          46          44   26.451944070145260     
          47          42   25.283740058276738     
          48          18   23.970672336519197     
          49          18   22.538943451862501     
          50          14   21.039434299525730     
          51          14   19.498220809602941     
          52          12   17.939262734289734     
          53           8   16.407190238324304     
          54           8   14.929686159491789     
          55           6   13.509708788730727     
          56           6   12.181862025743381     
          57           6   10.954482047498505     
          58           6   9.8288013835052404     
          59           6   8.8046566587244897     
          60           6   7.8732815674909427     
          61           6   7.0385180061638390     
          62           6   6.2918843579787191     
          63           6   5.6272619701473827     
          64           6   5.0327032414382105     
          65           4   4.5007463976783493     
          66           4   4.0196235619747265     
          67           4   3.5910389081077172     
          68           4   3.2131394026664402     
          69           0   2.9111158598598870     
          70           0   2.6409432751024240     
          71           0   2.4087813625829071     
          72           0   2.2043366513727722     
          73           0   2.0329040967042409     
          74           0   1.8954728363956692     
          75           0   1.7835729655566477     
          76           0   1.6979252295404907     
          77           2   1.6322407217270964     
          78           2   1.5832461741157298     
          79           2   1.5471586583776988     
          80           2   1.5199344051370791     
          81           2   1.4975174514488336     
          82           2   1.4760710043037957     
          83           2   1.4521773257070811     
          84           2   1.4229956651654474     
          85           2   1.3863718185755969     
          86           2   1.3435698450841296     
          87           2   1.2942159735719025     
          88           2   1.2362713302233792     
          89           2   1.1710389001863883     
          90           2   1.1057442299075213     
          91           2   1.0357748573618712     
          92           0  0.96422514263812964     
          93           0  0.89425577009247947     
          94           0  0.82896109981361221     
          95           0  0.77123973120182188     
          96           0  0.72367453899431311     
          97           0  0.68842796146400065     
          98           0  0.66448458137404365     
          99           0  0.65641166613810342     
         100           0  0.66448458137404365     
         101           0  0.68842796146400065     
         102           0  0.72743006970691315     
         103           0  0.78018498748492915     
         104           0  0.84120447237507667     
         105           0  0.91073871378419191     
         106           0  0.98605213965953975     
         107           2   1.0642049827860596     
         108           2   1.1421683608589119     
         109           2   1.2169402353778431     
         110           2   1.2856569837145797     
         111           2   1.3456959684484080     
         112           2   1.3947653488408152     
         113           2   1.4336513026278923     
         114           2   1.4574541104628675     
         115           2   1.4654678959297638     
         116           2   1.4574541104628675     
         117           2   1.4336513026278921     
         118           2   1.3947653488408152     
         119           2   1.3419404377358077     
         120           2   1.2767117274314723     
         121           2   1.2009413321037783     
         122           2   1.1167401608840917     
         123           2   1.0263790824905847     
         124           0  0.93219381426053116     
         125           0  0.83648868253732667     
         126           0  0.74144481178461386     
         127           0  0.64903824132166288     
         128           0  0.55829990167372989     
         129           0  0.47408790499591913     
         130           0  0.39721852933892521     
         131           0  0.32820583306905171     
         132           0  0.26726605203511855     
         133           0  0.21434005646808146     
         134           0  0.16913016803318334     
         135           0  0.13490227687586659     
         136           0  0.10870491687357044     
         137           0   9.0248934520930107E-002
         138           0   7.9286525373828493E-002
         139           0   7.5651800590949808E-002
         140           0   7.9286525373828493E-002
         141           0   9.0248934520930107E-002
         142           0  0.10870491687357040     
         143           0  0.13490227687586659     
         144           0  0.16913016803318334     
         145           0  0.21434005646808141     
         146           0  0.26726605203511850     
         147           0  0.32820583306905171     
         148           0  0.39721852933892521     
         149           0  0.47408790499591924     
         150           0  0.55829990167373000     
         151           0  0.64903824132166288     
         152           0  0.74144481178461374     
         153           0  0.83648868253732656     
         154           0  0.93219381426053116     
         155           2   1.0263790824905847     
         156           2   1.1167401608840919     
         157           2   1.2009413321037783     
         158           2   1.2767117274314725     
         159           2   1.3419404377358077     
         160           2   1.3947653488408152     
         161           2   1.4336513026278923     
         162           2   1.4574541104628675     
         163           2   1.4654678959297638     
         164           2   1.4574541104628675     
         165           2   1.4374068333404924     
         166           2   1.4037106051239225     
         167           2   1.3579393410098726     
         168           2   1.3021399274062924     
         169           2   1.2387672323992531     
         170           2   1.1705984862831003     
         171           2   1.1006291137374500     
         172           0   1.0319534748509944     
         173           0  0.96763542870059316     
         174           0  0.91057497981779723     
         175           0  0.86337829778974429     
         176           0  0.82556595370884833     
         177           0  0.80229373806497073     
         178           0  0.79443705867785031     
         179           0  0.80229373806497073     
         180           0  0.82556595370884833     
         181           0  0.86337829778974429     
         182           0  0.91433051053039738     
         183           0  0.97658068498370054     
         184           0   1.0479523781250593     
         185           2   1.1260573137122700     
         186           2   1.2084243865785751     
         187           2   1.2926255577982617     
         188           2   1.3763899586531581     
         189           2   1.4539434708877355     
         190           2   1.5259120950040816     
         191           2   1.5905380980996111     
         192           2   1.6463659669561290     
         193           2   1.6949080476694072     
         194           2   1.7318016181329108     
         195           2   1.7566198007199521     
         196           2   1.7690935932462712     
         197           2   1.7690935932462712     
         198           2   1.7566198007199521     
         199           2   1.7318016181329108     
         200           2   1.6949080476694072     
         201           2   1.6463659669561288     
         202           2   1.5867825673870106     
         203           2   1.5169668387209740     
         204           2   1.4379445676136706     
         205           2   1.3509617586783378     
         206           2   1.2547996575027867     
         207           2   1.1545660611795665     
         208           2   1.0518072824654048     
         209           0  0.94819271753459600     
         210           0  0.84543393882043416     
         211           0  0.74520034249721401     
         212           0  0.64903824132166288     
         213           0  0.55829990167372989     
         214           0  0.47408790499591913     
         215           0  0.39721852933892521     
         216           0  0.32820583306905171     
         217           0  0.26726605203511855     
         218           0  0.22185111789328193     
         219           0  0.22082045701280031     
         220           0  0.24365185925936225     
         221           0  0.30211725143188695     
         222           0  0.39664614417741045     
         223           0  0.53400588540442917     
         224           0  0.72941835275512201     
         225           0  0.99049564624729880     
         226           0   1.3285445852566191     
         227           0   1.7856267062328164     
         228           0   2.3517126875161409     
         229           0   3.0521135772821988     
         230           0   3.8959403273314521     
         231           0   4.8930271595437471     
         232           0   6.0549873907917995     
         233           0   7.3869418086645444     
         234           0   8.8966363487454441     
         235           0   10.577483839963461     
         236           0   12.430420319633560     
         237           0   14.445953350737371     
         238           4   16.609420127203389     
         239          22   18.874853900070637     
         240          22   21.234215404789289     
         241          26   23.603665910420958     
         242          26   25.980768834655454     
         243          26   28.303174842956885     
         244          30   30.536383575539958     
         245          32   32.630980776931906     
         246          34   34.537521919267391     
         247          52   36.208188221548525     
         248          52   37.598526793790967     
         249          58   38.669208654128539     
         250          58   39.387725831202381     
         251          58   39.729938638781000     
         252          58   39.681378563688128     
         253          56   39.238213042140387     
         254          56   38.407787298833178     
         255          52   37.208676222746497     
         256          52   35.670205765934199     
         257          52   33.831437205867985     
         258          52   31.762179435372531     
         259          38   29.496694423816070     
         260          38   27.077970669697013     
         261          10   24.602702772956274     
         262          10   22.122530813511908     
         263           0   19.701794825168840     
         264           0   17.392907036783612     
         265           0   15.236586464600824     
         266           0   13.275348547750951     
         267           0   11.538994200536012     
         268           0   10.026560953273245     
         269           0   8.7796164605653839     
         270           0   7.7898330493537706     
         271           0   7.0599231255077806     
         272           0   6.5750517666255561     
         273           0   6.3151901219031066     
         274           0   6.2589745090348750     
         275           0   6.3498135033531762     
         276           0   6.5810918239040124     
         277           0   6.9141054442350587     
         278          12   7.3174494997683839     
         279          12   7.7604235916671120     
         280          12   8.2325543311049838     
         281          14   8.6825538972229115     
         282          14   9.1252266805669535     
         283          14   9.4922450043844133     
         284          14   9.7837394064125096     
         285          14   9.9720847046353960     
         286          14   10.051453418547545     
         287          14   10.019300300369229     
         288          14   9.8764834533593771     
         289          14   9.6272381360138546     
         290          14   9.2790026682730371     
         291          14   8.8421019552339892     
         292          14   8.3293009039621886     
         293          14   7.7552473658936520     
         294          14   7.1358317461620473     
         295           0   6.4874972776987736     
         296           0   5.8302956644615191     
         297           0   5.1773862695131845     
         298           0   4.5432676892516408     
         299           0   3.9245822554078216     
         300           0   3.3526857045543097     
         301           0   2.8343880307714842     
         302           0   2.3716908627302269     
         303           0   1.9706220248362922     
         304           0   1.6315271414398365     
         305           0   1.3530413442654667     
         306           0   1.1323672796109459     
         307           0  0.96558367616835994     
         308           0  0.84795605179710876     
         309           0  0.77422680713198433     
         310           0  0.73511367635164315     
         311           0  0.72735204521436281     
         312           0  0.74503166096605167     
         313           0  0.78238893650414543     
         314           0  0.83389675351316095     
         315           0  0.89433439213558752     
         316           2  0.97755725121853931     
         317           2   1.0548064005891036     
         318           2   1.1236529113395204     
         319           2   1.1855871213577547     
         320           2   1.2363052981412967     
         321           2   1.2746449462430280     
         322           2   1.3000038375668439     
         323           2   1.3124015378874987     
         324           2   1.3125043683679716     
         325           2   1.3016100731050548     
         326           2   1.2815912512356176     
         327           2   1.2547996575027867     
         328           2   1.2239365686222867     
         329           2   1.1918973076866208     
         330           0   1.1616004441707062     
         331           0   1.1358138715940109     
         332           0   1.1169906718613192     
         333           0   1.1071272430435173     
         334           0   1.1076545470643524     
         335           0   1.1156150848923816     
         336           0   1.1334736155530318     
         337           0   1.1576408686154209     
         338           0   1.1900305695948945     
         339           2   1.2283214386380115     
         340           2   1.2698379038137415     
         341           2   1.3116963724191877     
         342           2   1.3509617586783378     
         343           2   1.3885589141224703     
         344           2   1.4195855086530140     
         345           2   1.4422662177625341     
         346           2   1.4591400455580710     
         347           2   1.4672981747484777     
         348           2   1.4672438991491747     
         349           2   1.4602156889051841     
         350           2   1.4481389130489426     
         351           2   1.4362071696501493     
         352           2   1.4239298255359700     
         353           2   1.4148074528391026     
         354           2   1.4123941803683147     
         355           0   1.4201005186620110     
         356           0   1.4409936213533761     
         357           0   1.4738535125325438     
         358           0   1.5228431890687368     
         359           0   1.5885577690602533     
         360           0   1.6641924218016317     
         361           0   1.7541812132545067     
         362           0   1.8555795632522369     
         363           2   1.9645954457760517     
         364           2   2.0767544955821440     
         365           2   2.1871174715082913     
         366           4   2.2905355880269602     
         367           4   2.3819261030377565     
         368           4   2.4565489855553486     
         369           4   2.5102655536361866     
         370           4   2.5397615797456878     
         371           4   2.5427202859127460     
         372           4   2.5179345827242776     
         373           4   2.4653524845202854     
         374           4   2.3860544850210839     
         375           4   2.2821664424472932     
         376           4   2.1593888418636942     
         377           2   2.0179873034751079     
         378           2   1.8624144391140627     
         379           2   1.6973293937409333     
         380           0   1.5273737301831856     
         381           0   1.3569626839155817     
         382           0   1.1901045168057127     
         383           0   1.0302578673865233     
         384           0  0.87756047845967422     
         385           0  0.73759842631843742     
         386           0  0.61155858580700673     
         387           0  0.49733600110223514     
         388           0  0.39841279819838488     
         389           0  0.31409971705854450     
         390           0  0.24338019928004867     
         391           0  0.18500507156227475     
         392           0  0.13758556088593799     
         393           0   9.9678231221685371E-002
         394           0   6.9857228673073243E-002
         395           0   4.6771156578582281E-002
         396           0   2.9183730687420313E-002
         397           0   1.5998903274064804E-002
         398           0   8.9452562831073661E-003
         399           0   3.7555307126002466E-003
         400           0   0.0000000000000000     
         401           0   3.7555307126002466E-003
         402           0   8.9452562831073661E-003
         403           0   1.5998903274064807E-002
         404           0   2.5428199974820067E-002
         405           0   3.7825900295474918E-002
         406           0   5.3858325399008429E-002
         407           0   7.4250031246865300E-002
         408           0   9.9759660590463040E-002
         409           0  0.13114674616326635     
         410           0  0.16913016803318334     
         411           0  0.21434005646808141     
         412           0  0.26726605203511850     
         413           0  0.32820583306905171     
         414           0  0.39721852933892521     
         415           0  0.47033237428331898     
         416           0  0.54935464539062251     
         417           0  0.63303933804759804     
         418           0  0.71977214252239385     
         419           0  0.80760803852495910     
         420           0  0.89433439213558752     
         421           2  0.97755725121853931     
         422           2   1.0548064005891036     
         423           2   1.1236529113395204     
         424           2   1.1818315906451544     
         425           2   1.2273600418581894     
         426           2   1.2586460429689630     
         427           2   1.2745756375920239     
         428           2   1.2745756375920239     
         429           2   1.2586460429689630     
         430           2   1.2273600418581894     
         431           2   1.1818315906451544     
         432           2   1.1236529113395202     
         433           2   1.0548064005891034     
         434           2  0.97755725121853931     
         435           0  0.89808992284818789     
         436           0  0.81655329480806660     
         437           0  0.73577104579645880     
         438           0  0.65846753802241831     
         439           0  0.58718054568609745     
         440           0  0.52419069968232745     
         441           0  0.47146856058579062     
         442           0  0.42796549365951492     
         443           0  0.39841279819838493     
         444           0  0.38347022450126489     
         445           0  0.38347022450126489     
         446           0  0.39841279819838493     
         447           0  0.42796549365951492     
         448           0  0.47146856058579062     
         449           0  0.52794623039492761     
         450           0  0.59237027125660446     
         451           0  0.66552118501337532     
         452           0  0.74520034249721390     
         453           0  0.82895099512872117     
         454           0  0.91412234795172131     
         455           2  0.99794895706639608     
         456           2   1.0803160299327015     
         457           2   1.1550399969123235     
         458           2   1.2198150125150715     
         459           2   1.2725699302930875     
         460           2   1.3115720385360001     
         461           2   1.3355154186259570     
         462           2   1.3435883338618972     
         463           2   1.3355154186259570     
         464           2   1.3115720385360001     
         465           2   1.2725699302930875     
         466           2   1.2198150125150713     
         467           2   1.1550399969123235     
         468           2   1.0803160299327013     
         469           2  0.99794895706639630     
         470           0  0.91036681723912105     
         471           0  0.82000573884561401     
         472           0  0.72920143922314928     
         473           0  0.64009298503855561     
         474           0  0.55454437096112963     
         475           0  0.47408790499591913     
         476           0  0.39721852933892521     
         477           0  0.33196136378165197     
         478           0  0.27621130831822593     
         479           0  0.23033895974214627     
         480           0  0.19455836800800341     
         481           0  0.18587253466544235     
         482           0  0.19387163926345463     
         483           0  0.22049512722702222     
         484           0  0.26804488587616182     
         485           0  0.33918919778837836     
         486           0  0.43692083230354128     
         487           0  0.56446410035304018     
         488           0  0.72512978097530967     
         489           0  0.92212172151635030     
         490           0   1.1583042854882502     
         491           0   1.4348626283896855     
         492           0   1.7520518795486557     
         493           0   2.1099655868583307     
         494           0   2.5072555245475572     
         495           0   2.9560257338569960     
         496           0   3.4424649747998015     
         497           2   3.9622249502622808     
         498           2   4.5136762724384480     
         499           2   5.0883544934964826     
         500           2   5.6801310244209358     
         501          11   6.2829211379147925     
         502          11   6.8910578609343398     
         503          11   7.4996194064066390     
         504          11   8.1046742550241451     
         505          11   8.6940275451184714     
         506          11   9.2643012215473277     
         507          11   9.8184139381780113     
         508          11   10.354372529867394     
         509          11   10.870305687761538     
         510          11   11.367890353500277     
         511           9   11.842223657979769     
         512           9   12.290436645079215     
         513           9   12.708931340206508     
         514           9   13.093430296782739     
         515          17   13.439169501616359     
         516          17   13.741218794715294     
         517          17   13.994895950845580     
         518          19   14.193553842192372     
         519          19   14.322830077260924     
         520          19   14.386766142227383     
         521          19   14.386347585359962     
         522          19   14.309440303222685     
         523          19   14.173108743590770     
         524          19   13.979150307662678     
         525          14   13.726914099539190     
         526          10   13.422747457157413     
         527          10   13.070773029008413     
         528          10   12.675203219101624     
         529          10   12.240067868685072     
         530          12   11.769056527235342     
         531          12   11.265485947814387     
         532          12   10.735057749342788     
         533          12   10.177214733990471     
         534          12   9.5952143410174742     
         535          12   8.9926258013206812     
         536          12   8.3628577525068710     
         537          12   7.7245893491730433     
         538          12   7.0824550089652325     
         539           4   6.4392960671310409     
         540           2   5.8047798046461248     
         541           2   5.1852726218523610     
         542           2   4.5872469628309922     
         543           2   4.0169148252051814     
         544           2   3.4798798180715176     
         545           0   2.9808399010159419     
         546           0   2.5300476004607462     
         547           0   2.1264714804326750     
         548           0   1.7647192629459996     
         549           0   1.4454050995619445     
         550           0   1.1678050576821679     
         551           0  0.92740391786404375     
         552           0  0.72496561864697606     
         553           0  0.55694938487801748     
         554           0  0.41950198304898961     
         555           0  0.30866886822793854     
         556           0  0.22057055923434565     
         557           0  0.15153958899695730     
         558           0   9.8217410380373668E-002
         559           0   5.7613856111608679E-002
         560           0   3.7825900295474911E-002
         561           0   2.5428199974820067E-002
         562           0   1.5998903274064804E-002
         563           0   8.9452562831073661E-003
         564           0   3.7555307126002466E-003
         565           0   0.0000000000000000     
         566           0   0.0000000000000000     
         567           0   0.0000000000000000     
         568           0   0.0000000000000000     
         569           0   0.0000000000000000     
         570           0   0.0000000000000000     
         571           0   0.0000000000000000     
         572           0   0.0000000000000000     
         573           0   0.0000000000000000     
         574           0   0.0000000000000000     
         575           0   0.0000000000000000     
         576           0   0.0000000000000000     
         577           0   0.0000000000000000     
         578           0   0.0000000000000000     
         579           0   0.0000000000000000     
         580           0   0.0000000000000000     
         581           0   0.0000000000000000     
         582           0   0.0000000000000000     
         583           0   0.0000000000000000     
         584           0   0.0000000000000000     
         585           0   0.0000000000000000     
         586           0   0.0000000000000000     
         587           0   3.7555307126002466E-003
         588           0   8.9452562831073661E-003
         589           0   1.5998903274064807E-002
         590           0   2.5428199974820067E-002
         591           0   3.7825900295474918E-002
         592           0   5.7613856111608693E-002
         593           0   8.3195287529972670E-002
         594           0  0.15519163634683045     
         595           0  0.26176672924851446     
         596           0  0.40178032155566085     
         597           0  0.58319119142489495     
         598           0  0.81497263630893069     
         599           0   1.1069556112355281     
         600           0   1.4695655797913028     
         601           0   1.9134446029695604     
         602           0   2.4564708360526972     
         603           0   3.1035018087612198     
         604           0   3.8633650791288008     
         605           0   4.7428225838819875     
         606           0   5.7421362957392628     
         607           2   6.8642906359199136     
         608           2   8.1056840521948228     
         609           2   9.4509927423428302     
         610           2   10.889018485149666     
         611           2   12.365637011400420     
         612           4   13.884026350068650     
         613           4   15.415376840951524     
         614          25   16.927874712070007     
         615          31   18.387837746074325     
         616          31   19.757253082869934     
         617          31   21.001233848909362     
         618          31   22.090414004546275     
         619          31   22.996115735585128     
         620          31   23.694212591159470     
         621          31   24.166137779504009     
         622          35   24.399664414943086     
         623          35   24.389422806310503     
         624          35   24.137131205412135     
         625          35   23.651527872507621     
         626          33   22.944248734281764     
         627          33   22.039006799867810     
         628          33   20.959178814925760     
         629          29   19.738164540147231     
         630          27   18.408253467130244     
         631           6   17.002991202904475     
         632           6   15.555781300990573     
         633           6   14.095886895891423     
         634           6   12.656076356778511     
         635           6   11.233757100834076     
         636           4   9.8786266587012683     
         637           2   8.6153880450902349     
         638           2   7.4534391210857445     
         639           2   6.3981662180818812     
         640           2   5.4512123041068392     
         641           2   4.6109355755588117     
         642           2   3.8729969507864923     
         643           2   3.2256660414295730     
         644           2   2.6681186566488888     
         645           2   2.1913636386159085     
         646           0   1.7862609016612976     
         647           0   1.4465963685927741     
         648           0   1.1605515513369318     
         649           0  0.92072865484421895     
         650           0  0.72584133080190627     
         651           0  0.56577213069040255     
         652           0  0.46047262960922025     
         653           0  0.36963293631793664     
         654           0  0.29221021159229071     
         655           0  0.22704084346378905     
         656           0  0.17288569874578361     
         657           0  0.13114674616326635     
         658           0   9.9759660590463053E-002
         659           0   7.4250031246865314E-002
         660           0   5.3858325399008429E-002
         661           0   3.7825900295474911E-002
         662           0   2.5428199974820067E-002
         663           0   1.5998903274064804E-002
         664           0   1.2700786995707612E-002
         665           0   1.2700786995707612E-002
         666           0   1.5998903274064807E-002
         667           0   2.5428199974820067E-002
         668           0   3.7825900295474918E-002
         669           0   5.3858325399008429E-002
         670           0   7.4250031246865300E-002
         671           0   9.9759660590463040E-002
         672           0  0.13114674616326635     
         673           0  0.16913016803318334     
         674           0  0.21434005646808141     
         675           0  0.26726605203511850     
         676           0  0.32820583306905171     
         677           0  0.39721852933892521     
         678           0  0.47408790499591924     
         679           0  0.55829990167373000     
         680           0  0.64903824132166288     
         681           0  0.74520034249721401     
         682           0  0.84543393882043394     
         683           0  0.94819271753459600     
         684           2   1.0480517517528045     
         685           2   1.1456208048964593     
         686           2   1.2388007542287220     
         687           2   1.3255335587035177     
         688           2   1.4038741980307958     
         689           2   1.4720537696050731     
         690           2   1.5285314394142102     
         691           2   1.5720345063404859     
         692           2   1.6015872018016160     
         693           2   1.6165297754987358     
         694           2   1.6165297754987358     
         695           2   1.6015872018016157     
         696           2   1.5720345063404857     
         697           2   1.5285314394142100     
         698           2   1.4720537696050731     
         699           2   1.4038741980307958     
         700           2   1.3255335587035177     
         701           2   1.2388007542287218     
         702           2   1.1456208048964591     
         703           2   1.0518072824654048     
         704           0  0.95713797381770349     
         705           0  0.86518837280709926     
         706           0  0.77957379875514143     
         707           0  0.72727399452310426     
         708           0  0.69573059288775629     
         709           0  0.70893436138268184     
         710           0  0.76460162729286418     
         711           0  0.94727688001780697     
         712           0   1.2604138840406425     
         713           0   1.9455999720552606     
         714           0   3.2720070947152449     
         715           0   5.2792347805136757     
         716           0   7.9652252795032723     
         717           0   11.484708827272351     
         718           0   15.996138945417380     
         719           0   21.689846685832759     
         720           0   28.766495304052619     
         721           0   37.429332354951320     
         722           0   47.874284664978404     
         723           2   60.274470491858139     
         724           2   74.777069987264156     
         725           4   91.483833520233503     
         726           4   110.43228222071106     
         727          17   131.53656680357190     
         728          17   154.72842260500448     
         729          27   179.81677015775202     
         730          29   206.51164300686517     
         731          71   233.95044787747656     
         732          94   261.65963885249630     
         733         227   289.33733746963549     
         734         439   316.40222373199327     
         735         561   342.19469146408522     
         736         577   366.09777113115717     
         737         589   387.50943080200199     
         738         589   405.87957721297772     
         739         589   420.71855501990814     
         740         589   431.62391210476090     
         741         589   438.29560896234426     
         742         589   440.54723278696014     
         743         587   438.31294273657306     
         744         587   431.64733269047679     
         745         587   420.73232867863214     
         746         587   405.85831669045916     
         747         556   387.42602865131960     
         748         556   365.90455204647668     
         749         556   341.87397001231432     
         750         546   315.93031328498353     
         751         264   288.71791781178723     
         752          55   260.82085883978993     
         753          39   232.88954584832524     
         754          37   205.34771641699822     
         755          16   178.63897089697562     
         756           6   153.37183869554710     
         757           0   130.03181068774828     
         758           0   108.83065001724432     
         759           0   89.898038540423215     
         760           0   73.264663762023304     
         761           0   58.889665081830053     
         762           0   46.671524959252793     
         763           0   36.461036980398035     
         764           0   28.077779824203194     
         765           0   21.314800445707434     
         766           0   15.960743319108445     
         767           0   11.806525011455884     
         768           0   8.6949601743345593     
         769           0   6.3898963484771807     
         770           2   4.7323892664217082     
         771           2   3.5976917984687478     
         772           4   3.2282915320862253     
         773           4   3.3177875595116464     
         774           4   3.4739385301581529     
         775           4   3.6587423623088480     
         776           4   3.8851831966715160     
         777           4   4.1167152487822065     
         778           6   4.3405515445127802     
         779           6   4.5421629429693615     
         780           6   4.7149696755002006     
         781           6   4.8589441388779457     
         782           6   4.9718062948662869     
         783           6   5.0517069183390824     
         784           6   5.0972378673175864     
         785           6   5.1074471117912168     
         786           6   5.0818613902419552     
         787           6   5.0205168935649107     
         788           6   4.9239956725145877     
         789           6   4.7934629170741072     
         790           6   4.6306982559977632     
         791           6   4.4354401385122859     
         792           6   4.2142020010377781     
         793           6   3.9677246115093436     
         794           4   3.7034762700666439     
         795           4   3.4257011950522065     
         796           4   3.1390241273578492     
         797           2   2.8482750856464452     
         798           2   2.5582999016737307     
         799           2   2.2710955299585378     
         800           0   1.9944494881951844     
         801           0   1.7319396735632158     
         802           0   1.4865542995282517     
         803           0   1.2605968271286696     
         804           0   1.0556359027759650     
         805           0  0.87250070319430406     
         806           0  0.71131824639746977     
         807           0  0.57158603234910044     
         808           0  0.45602665430999362     
         809           0  0.36087087363712683     
         810           0  0.28856283324153381     
         811           0  0.23537743109426701     
         812           0  0.20035562073858504     
         813           0  0.18272028730811410     
         814           0  0.18193316021541345     
         815           0  0.20038914256805374     
         816           0  0.23458050809755196     
         817           0  0.28488873189771119     
         818           0  0.35443205891445517     
         819           0  0.44015175078090207     
         820           0  0.54254588953713312     
         821           0  0.66448458137404376     
         822           0  0.79853820735237069     
         823           0  0.94657317472954772     
         824           0   1.1071272430435173     
         825           0   1.2780720441961233     
         826           0   1.4566462798466218     
         827           0   1.6395347346328013     
         828           2   1.8229911900389733     
         829           2   2.0029991181236992     
         830           4   2.1754601938049247     
         831           4   2.3363976518247211     
         832           4   2.4784041686483760     
         833           4   2.6006625453641936     
         834           4   2.7002768326442297     
         835           4   2.7750595326212850     
         836           4   2.8236016133345636     
         837           4   2.8452958833901301     
         838           4   2.8403155073631710     
         839           4   2.8095531942809759     
         840           4   2.7545294863926544     
         841           4   2.6772803370220903     
         842           2   2.5802346750770435     
         843           2   2.4660919552429763     
         844           2   2.3377079840543349     
         845           2   2.1979949084131989     
         846           2   2.0498385404198842     
         847           2   1.8997891000481255     
         848           2   1.7519358187298630     
         849           2   1.6041941194164102     
         850           2   1.4632592164635700     
         851           2   1.3294014392037814     
         852           0   1.2090071112622629     
         853           0   1.1046890416295743     
         854           0   1.0189696949250058     
         855           0  0.95419467932225788     
         856           0  0.91243514126918823     
         857           0  0.89538402979265908     
         858           0  0.90425283781694543     
         859           0  0.94718768287248734     
         860           0   1.0195261832924176     
         861           0   1.1213998280636559     
         862           0   1.2523743746524723     
         863           0   1.4141366897496086     
         864           0   1.6017148952073563     
         865           0   1.8133843750582443     
         866           0   2.0470043029349649     
         867           2   2.3001193926220083     
         868           4   2.5775729411113582     
         869           4   2.8719352474587949     
         870           4   3.1812365830825979     
         871           4   3.5036854538049513     
         872           4   3.8377010525991522     
         873           4   4.1733194343172109     
         874           4   4.5128397345838929     
         875           4   4.8541272088978875     
         876           4   5.1948034688933022     
         877           4   5.5284247576069454     
         878           4   5.8542684013287731     
         879           8   6.1684912652326567     
         880           8   6.4668269149137005     
         881           8   6.7446618782522796     
         882           8   6.9896552107302758     
         883           8   7.2015851865123830     
         884           8   7.3749179461586554     
         885           8   7.5043988214393469     
         886           8   7.5853178678661521     
         887           8   7.6137773780325038     
         888          12   7.5842686324446129     
         889          12   7.4960319080778044     
         890          12   7.3521927735219457     
         891          12   7.1537541386521655     
         892          12   6.9033419669451339     
         893           6   6.6051153464220356     
         894           6   6.2646009485571881     
         895           6   5.8884619639056170     
         896           6   5.4842162858201906     
         897           4   5.0599219937059505     
         898           4   4.6238497736733004     
         899           4   4.1841617531930311     
         900           4   3.7470240724196260     
         901           4   3.3241578164992718     
         902           0   2.9217757619454034     
         903           0   2.5452533104632136     
         904           0   2.1990162568991138     
         905           0   1.8864820353007119     
         906           0   1.6100494722367877     
         907           0   1.3711295533873096     
         908           0   1.1777193133160082     
         909           0   1.0194766072524248     
         910           0  0.90311670815550760     
         911           0  0.83125218988185212     
         912           0  0.80015571844275113     
         913           0  0.81241130642495973     
         914           0  0.87247964820256796     
         915           0  0.96908934520103351     
         916           0   1.1020904405326413     
         917           0   1.2711884106968707     
         918           0   1.4785884376957088     
         919           0   1.7201194055630944     
         920           2   1.9949992897933699     
         921           2   2.3020009839139659     
         922           2   2.6393716875629276     
         923           2   3.0101074515629316     
         924           2   3.4042611623436407     
         925           2   3.8186065180634801     
         926           2   4.2454122486019976     
         927           2   4.6786049613220158     
         928           6   5.1149045975094625     
         929           6   5.5478371427842648     
         930           6   5.9593415145961055     
         931           8   6.3494979979354431     
         932           8   6.7102942483081733     
         933          10   7.0338868069677005     
         934          10   7.3128483281408956     
         935          10   7.5404102990020085     
         936          10   7.7106932313955037     
         937          10   7.8189174625025295     
         938          10   7.8615885459915891     
         939          10   7.8366515290793020     
         940          10   7.7436081855428576     
         941          10   7.5809177546629689     
         942          10   7.3548409043680936     
         943          10   7.0695641989497569     
         944          10   6.7308488263348281     
         945          10   6.3458578460861830     
         946           8   5.9229188319264594     
         947           6   5.4712280420643618     
         948           6   5.0005076612868082     
         949           6   4.5152869749571636     
         950           0   4.0321618616125159     
         951           0   3.5597443668478435     
         952           0   3.1031519311138860     
         953           0   2.6725390863729652     
         954           0   2.2703715901253601     
         955           0   1.9076253542035577     
         956           0   1.5840710688011481     
         957           0   1.3008933166776697     
         958           0   1.0581327628339050     
         959           0  0.85485576153704756     
         960           0  0.68935718614443220     
         961           0  0.55937449543114770     
         962           0  0.46229274263214731     
         963           0  0.39532394315274721     
         964           0  0.35940483449998112     
         965           0  0.35321933134592148     
         966           0  0.37225034222935116     
         967           0  0.41762964614013104     
         968           0  0.48730839845854240     
         969           0  0.57328319211560308     
         970           0  0.67746300203649634     
         971           0  0.80704902988492666     
         972           0  0.95067854927612372     
         973           0   1.1078849527214087     
         974           0   1.2778046166368524     
         975           2   1.4591633597217395     
         976           2   1.6502782856932738     
         977           2   1.8490772737474974     
         978           2   2.0531380249799991     
         979           2   2.2597478485278382     
         980           2   2.4659841859643556     
         981           2   2.6688142214109005     
         982           2   2.8652099189096720     
         983           2   3.0522726993239937     
         984           4   3.2236045111455898     
         985           6   3.3792596780070197     
         986           6   3.5170197267478094     
         987           6   3.6351396167954086     
         988           6   3.7323932079276743     
         989           4   3.8043327293543321     
         990           4   3.8531063166601438     
         991           4   3.8785892162498907     
         992           4   3.8809925068053430     
         993           4   3.8607924685587656     
         994           4   3.8224192986275658     
         995           4   3.7643707881436006     
         996           4   3.6853328359298749     
         997           4   3.5903192846704211     
         998           4   3.4808395270885821     
         999           4   3.3586643095958992     
        1000           4   3.2258383837830560     
        1001           4   3.0846860423657763     
        1002           4   2.9378001496936013     
        1003           4   2.7880070839059705     
        1004           2   2.6383032419118231     
        1005           2   2.4890899495087107     
        1006           2   2.3442047363431171     
        1007           2   2.2135236188358625     
        1008           2   2.0931403454181607     
        1009           0   1.9876341711952017     
        1010           0   1.9011200061817772     
        1011           0   1.8310042183841346     
        1012           0   1.7777706572807490     
        1013           0   1.7412243815242638     
        1014           2   1.7205349848381046     
        1015           2   1.7143184222545613     
        1016           2   1.7207485730322185     
        1017           2   1.7376877303952192     
        1018           2   1.7628244757603975     
        1019           2   1.7938079443666730     
        1020           2   1.8283691130690349     
        1021           2   1.8644221064524704     
        1022           2   1.9038967628852661     
        1023           2   1.9504684569997688     
        1024           2   2.0025027799907229     
        1025           2   2.0608863129408310     
        1026           2   2.1274347556295443     
        1027           4   2.2172154950653384     
        1028           2   2.3279840254872060     
        1029           2   2.4741614060029362     
        1030           2   2.6692899642477319     
        1031           2   2.9282452507579935     
        1032           2   3.3825016501924390     
        1033           2   3.9861828086543269     
        1034           2   4.7630276656917809     
        1035           2   5.7588534414802126     
        1036           2   7.0317719305150588     
        1037           2   8.6121393066247123     
        1038           2   10.541271319852266     
        1039           2   12.866042736892538     
        1040           2   15.631457980941969     
        1041           2   18.878197689193694     
        1042           4   22.639900039863637     
        1043           8   26.940331836474485     
        1044          10   31.786893005947835     
        1045          10   37.174272614171031     
        1046          12   43.068570624328828     
        1047          20   49.428128622004920     
        1048          22   56.180711382339076     
        1049          28   63.099192205617690     
        1050          34   70.152130402368556     
        1051          43   77.213876835672536     
        1052         113   84.152133527011841     
        1053         125   90.801489915828313     
        1054         130   96.996848343953687     
        1055         141   102.59231023471189     
        1056         157   107.43630132365587     
        1057         161   111.39809620208382     
        1058         161   114.36079603045810     
        1059         161   116.23868306163803     
        1060         161   116.97230416496106     
        1061         161   116.53392091850625     
        1062         161   114.92901265273674     
        1063         161   112.19373416413374     
        1064         159   108.39710520881854     
        1065         157   103.64345500753619     
        1066         149   98.061315271862938     
        1067         143   91.793254724461008     
        1068         134   84.991693021399612     
        1069          46   77.840648156341501     
        1070          28   70.499299743043309     
        1071          18   63.135872824607375     
        1072          18   55.896294478371694     
        1073          12   48.835631588833962     
        1074           4   42.170994374165019     
        1075           4   35.997477400869826     
        1076           2   30.366269054044459     
        1077           2   25.309432910643061     
        1078           0   20.861370406258484     
        1079           0   17.020378071044359     
        1080           0   13.761705700906443     
        1081           0   11.048223883625194     
        1082           0   8.8337658302318705     
        1083           0   7.0663946116763139     
        1084           0   5.6913887372263092     
        1085           0   4.6564756079194147     
        1086           0   3.9077406623116913     
        1087           0   3.3972400513033572     
        1088           0   3.0776175397532519     
        1089           3   2.9106575439528739     
        1090           3   2.9640046586156634     
        1091           5   3.0764197010516936     
        1092           5   3.2176100974595125     
        1093           5   3.3588227812677709     
        1094           5   3.4991356665818731     
        1095           5   3.6310807187641752     
        1096           5   3.7349950242348302     
        1097           5   3.8098778073720112     
        1098           5   3.8496253435856875     
        1099           5   3.8555832001482653     
        1100           5   3.8239818622454513     
        1101           5   3.7557584271191651     
        1102           5   3.6527623024207250     
        1103           5   3.5176896562594808     
        1104           5   3.3539920752251788     
        1105           5   3.1657605614121938     
        1106           5   2.9575867668178062     
        1107           2   2.7344047505807514     
        1108           2   2.5013183663904730     
        1109           2   2.2671768493548807     
        1110           2   2.0305543700184061     
        1111           0   1.8016414733192556     
        1112           0   1.5819939962891330     
        1113           0   1.3788540368010769     
        1114           0   1.1952053163242491     
        1115           0   1.0334490109732730     
        1116           0  0.89535765028850456     
        1117           0  0.78206052755196653     
        1118           0  0.69405612034713460     
        1119           0  0.63124559938889468     
        1120           0  0.59298115537349805     
        1121           0  0.57812348920074774     
        1122           0  0.58510412594540395     
        1123           0  0.60823433483601208     
        1124           0  0.64760303154858490     
        1125           0  0.70031554787126749     
        1126           0  0.76323133888676920     
        1127           0  0.83303623849977926     
        1128           0  0.91033329540965235     
        1129           2  0.99025803821424707     
        1130           2   1.0675071875848112     
        1131           2   1.1396518146135852     
        1132           2   1.2072597906199747     
        1133           2   1.2651859421536644     
        1134           2   1.3125043683679716     
        1135           2   1.3488256688388891     
        1136           2   1.3743352981824870     
        1137           2   1.3897927891322295     
        1138           2   1.3964902098913727     
        1139           2   1.3961716471132357     
        1140           2   1.3909189633746388     
        1141           2   1.3830122336581552     
        1142           2   1.3747757805574647     
        1143           0   1.3684222971315070     
        1144           0   1.3659079401986891     
        1145           0   1.3688103838440568     
        1146           0   1.3782396805448123     
        1147           0   1.3947885842110566     
        1148           0   1.4185250918179151     
        1149           2   1.4490258118043300     
        1150           2   1.4827718942486185     
        1151           2   1.5220657095379053     
        1152           2   1.5653018151464193     
        1153           2   1.6070747356468542     
        1154           2   1.6481135848842408     
        1155           2   1.6865422279774733     
        1156           2   1.7206159982029938     
        1157           2   1.7487663730684155     
        1158           2   1.7696275184283856     
        1159           2   1.7820480006947723     
        1160           2   1.7850924965203363     
        1161           2   1.7780388495293789     
        1162           2   1.7641308621451521     
        1163           2   1.7407468744160177     
        1164           2   1.7109069509434718     
        1165           2   1.6717941669309486     
        1166           2   1.6246084676824855     
        1167           2   1.5708251641199826     
        1168           2   1.5121945988605359     
        1169           2   1.4507214192688009     
        1170           2   1.3859464036660532     
        1171           2   1.3236962292127499     
        1172           2   1.2661473389334861     
        1173           0   1.2154587695697145     
        1174           0   1.1736397718894860     
        1175           0   1.1424188718361392     
        1176           0   1.1231261463175821     
        1177           0   1.1165998033474598     
        1178           0   1.1231261463175821     
        1179           0   1.1424188718361392     
        1180           0   1.1736397718894858     
        1181           0   1.2154587695697145     
        1182           2   1.2661473389334863     
        1183           2   1.3274517599253504     
        1184           2   1.3948916599491605     
        1185           2   1.4704758532554658     
        1186           2   1.5503235858310638     
        1187           2   1.6335952239726295     
        1188           2   1.7198938963303787     
        1189           2   1.8055427677355091     
        1190           2   1.8934055809453112     
        1191           2   1.9840030739510932     
        1192           2   2.0780869913282438     
        1193           2   2.1765141561726074     
        1194           2   2.2827782340788310     
        1195           2   2.3940458270434033     
        1196           2   2.5108665953845732     
        1197           2   2.6295655608936297     
        1198           2   2.7520148067215446     
        1199           2   2.8730327525887707     
        1200           2   2.9929154795947910     
        1201           2   3.1086860127909057     
        1202           2   3.2168880053190567     
        1203           4   3.3110773847475805     
        1204           4   3.3908408910509622     
        1205           6   3.4521719212363982     
        1206           6   3.4914376487370453     
        1207           6   3.5055790143772763     
        1208           6   3.4922849160795217     
        1209           4   3.4501283969848089     
        1210           4   3.3786556193814206     
        1211           4   3.2821775537708011     
        1212           4   3.1599191770549830     
        1213           4   3.0147764385619116     
        1214           4   2.8505290581684486     
        1215           4   2.6716824208686578     
        1216           4   2.4832743210261192     
        1217           2   2.2906568760066746     
        1218           2   2.0992650068020429     
        1219           0   1.9143834488544311     
        1220           0   1.7409242907690063     
        1221           0   1.5832265049715610     
        1222           0   1.4448877956129009     
        1223           0   1.3286373331976078     
        1224           0   1.2335826369867708     
        1225           0   1.1640006863447829     
        1226           0   1.1168446944849277     
        1227           0   1.0943797176730723     
        1228           0   1.0981982065537623     
        1229           0   1.1345356158649886     
        1230           0   1.1964241670681146     
        1231           2   1.2863612396770914     
        1232           2   1.4023985362206568     
        1233           2   1.5423652719932852     
        1234           2   1.7074668729154732     
        1235           2   1.8959077787684271     
        1236           2   2.1126895517357873     
        1237           2   2.3606566180858399     
        1238           2   2.6456214106641522     
        1239           2   2.9672474220257663     
        1240           2   3.3312126895369514     
        1241           2   3.7400216409479801     
        1242           2   4.1926545030803926     
        1243           2   4.6893338313550466     
        1244           2   5.2286288387845277     
        1245           2   5.8073369242213522     
        1246           2   6.4204890477238710     
        1247           2   7.0614869165159497     
        1248           4   7.7223665893627587     
        1249          10   8.3941697135981048     
        1250          10   9.0673919505779672     
        1251          14   9.7324698287985232     
        1252          16   10.370079427298528     
        1253          16   10.972548086425238     
        1254          16   11.536378423222770     
        1255          14   12.057682480990403     
        1256          14   12.527811633328843     
        1257          14   12.942205859456772     
        1258          14   13.293914006874898     
        1259          14   13.583319913429774     
        1260          14   13.809181167096463     
        1261          16   13.971164409130781     
        1262          16   14.069733126041767     
        1263          16   14.106074969459076     
        1264          16   14.089583619204163     
        1265          16   14.029468856881728     
        1266          16   13.926702292384309     
        1267          16   13.785365949196017     
        1268          16   13.613489090186601     
        1269          16   13.417670094505921     
        1270          16   13.207511501787302     
        1271          16   13.002181897105359     
        1272          12   12.807786003230946     
        1273           8   12.640461380670857     
        1274           8   12.514971801808418     
        1275          10   12.441766549113611     
        1276          10   12.429026887300251     
        1277          10   12.483089367560153     
        1278           8   12.605197984862830     
        1279           8   12.788609672991152     
        1280           8   13.039044253706692     
        1281           8   13.350830056461382     
        1282           8   13.708631434951030     
        1283           8   14.106440861561333     
        1284          12   14.529435190848034     
        1285          18   14.957317984622541     
        1286          20   15.367431039088427     
        1287          20   15.742698010298421     
        1288          20   16.067349718648078     
        1289          20   16.324275973574007     
        1290          22   16.498451720237036     
        1291          22   16.577575626698884     
        1292          22   16.548806638438382     
        1293          22   16.414266934512167     
        1294          22   16.170066267626193     
        1295          22   15.810985293375738     
        1296          20   15.339804612166946     
        1297          20   14.768327091359598     
        1298          18   14.107137930183162     
        1299          12   13.371542668412470     
        1300          12   12.572204540375802     
        1301          12   11.724423285645077     
        1302          10   10.843834006276202     
        1303          10   9.9458926999395043     
        1304          10   9.0454116942973766     
        1305           8   8.1508131021735437     
        1306           4   7.2734241723334803     
        1307           2   6.4313349964575073     
        1308           2   5.6360178948985711     
        1309           2   4.8936139681831898     
        1310           2   4.2086162873589972     
        1311           2   3.5811964932517095     
        1312           0   3.0160903014250255     
        1313           0   2.5128767122624129     
        1314           0   2.0736446845519998     
        1315           0   1.6933488957672251     
        1316           0   1.3726017658624194     
        1317           0   1.1155729434866235     
        1318           0  0.91430026689095834     
        1319           0  0.78533002659438522     
        1320           0  0.72341693755276515     
        1321           0  0.72042720306673302     
        1322           0  0.78810245162505987     
        1323           0  0.92615859906129039     
        1324           0   1.1372031992900136     
        1325           0   1.4283747037937409     
        1326           0   1.8099511883629886     
        1327           0   2.2914391614895506     
        1328           0   2.8759014392383517     
        1329           0   3.5664512307681884     
        1330           0   4.3679550175142490     
        1331           0   5.2826758921623167     
        1332           0   6.3022335282633168     
        1333           0   7.4257854445629787     
        1334           2   8.6356494652561437     
        1335           2   9.9195602536444660     
        1336           4   11.235718105941832     
        1337           8   12.574872906254003     
        1338          10   13.911775785949146     
        1339          20   15.212239588709563     
        1340          22   16.446770567069958     
        1341          24   17.583008485008584     
        1342          30   18.589735888442419     
        1343          30   19.438216439696749     
        1344          30   20.103461680713146     
        1345          30   20.565357076972479     
        1346          30   20.809586420299592     
        1347          30   20.828304725516649     
        1348          30   20.620522822989987     
        1349          30   20.192181323668130     
        1350          30   19.555907119318420     
        1351          30   18.730461777845782     
        1352          26   17.739907727796734     
        1353          24   16.612534385933817     
        1354          20   15.379601422734787     
        1355          18   14.071295951569677     
        1356           4   12.724148720648397     
        1357           2   11.367162270999863     
        1358           2   10.027800214064596     
        1359           0   8.7360691596081441     
        1360           0   7.5032430931093419     
        1361           0   6.3604253474528880     
        1362           0   5.3189941813637960     
        1363           0   4.3803290878270156     
        1364           0   3.5564225621894412     
        1365           0   2.8445483600945236     
        1366           0   2.2390898151584908     
        1367           0   1.7321932922853185     
        1368           0   1.3144534090545861     
        1369           0  0.97557617986461143     
        1370           0  0.70497677128858516     
        1371           0  0.49603714300165369     
        1372           0  0.33666353420206785     
        1373           0  0.22373406927465478     
        1374           0  0.14562532823871160     
        1375           0   9.8488071541604050E-002
        1376           0   7.3612759385673465E-002
        1377           0   8.3195287529972670E-002
        1378           0  0.10351519130306329     
        1379           0  0.13114674616326635     
        1380           0  0.16913016803318334     
        1381           0  0.21434005646808141     
        1382           0  0.26726605203511850     
        1383           0  0.33571689449425224     
        1384           0  0.41510904190513992     
        1385           0  0.50608571154404880     
        1386           0  0.60915630162337009     
        1387           0  0.72469004191261277     
        1388           0  0.85667252400783112     
        1389           0   1.0028792575972720     
        1390           0   1.1693442380584873     
        1391           2   1.3567023899040187     
        1392           2   1.5673514394482129     
        1393           2   1.8004245553573601     
        1394           2   2.0579098476875375     
        1395           2   2.3381574827110447     
        1396           2   2.6456099161268725     
        1397           2   2.9818363929436007     
        1398           2   3.3405245764286975     
        1399           2   3.7269617285851400     
        1400           2   4.1401973285468330     
        1401           2   4.5782191103040484     
        1402           2   5.0340744601146099     
        1403           6   5.5056458318822443     
        1404           6   5.9868474185348095     
        1405           6   6.4704100413253913     
        1406           6   6.9443357491640541     
        1407           6   7.4020336201359997     
        1408           8   7.8301189537404143     
        1409           8   8.2213539779236076     
        1410          11   8.5662869231605843     
        1411          13   8.8563867529709306     
        1412          15   9.0818006747897897     
        1413          15   9.2405423354450935     
        1414          15   9.3232944352790685     
        1415          13   9.3320706354136895     
        1416          13   9.2670112834343215     
        1417          13   9.1303045945192469     
        1418           9   8.9259952860040634     
        1419           9   8.6597102514256328     
        1420           9   8.3383270385430794     
        1421           9   7.9696134849900666     
        1422           7   7.5618662964822754     
        1423           7   7.1235729507071719     
        1424           7   6.6577698128882679     
        1425           7   6.1794418270453155     
        1426           5   5.6956569990779995     
        1427           5   5.2129331199060065     
        1428           3   4.7371451115165444     
        1429           3   4.2708025228000235     
        1430           3   3.8218533687042626     
        1431           3   3.3898384207957930     
        1432           3   2.9802132448872700     
        1433           3   2.5957484648004012     
        1434           0   2.2411452489286412     
        1435           0   1.9169446355627791     
        1436           0   1.6259455717793458     
        1437           0   1.3643811263345174     
        1438           0   1.1317678811090612     
        1439           0  0.93252753817807510     
        1440           0  0.75839103628096682     
        1441           0  0.60814021185851797     
        1442           0  0.48018560342650635     
        1443           0  0.37533488827166189     
        1444           0  0.28806870830770254     
        1445           0  0.21647455323156456     
        1446           0  0.16234027788140218     
        1447           0  0.12407583386600556     
        1448           0   9.6786391372577441E-002
        1449           0   8.2167050418032420E-002
        1450           0   7.5968200257704996E-002
        1451           0   7.7856680310105619E-002
        1452           0   8.7667915671526347E-002
        1453           0  0.10539295665936342     
        1454           0  0.13114674616326635     
        1455           0  0.18227452552728421     
        1456           0  0.24564845345895725     
        1457           0  0.32326221349434536     
        1458           0  0.41720453298092197     
        1459           0  0.52960918037308735     
        1460           0  0.65883651317984837     
        1461           0  0.80922975475465120     
        1462           0  0.98219815011421885     
        1463           0   1.1787857540938262     
        1464           0   1.3995636266411009     
        1465           0   1.6445245897738725     
        1466           2   1.9129884333414544     
        1467           2   2.2035268163307848     
        1468           2   2.5139177640257597     
        1469           2   2.8411392581308719     
        1470           2   3.1814096977162438     
        1471           2   3.5302798875947832     
        1472           2   3.8827768363322726     
        1473           2   4.2335944234635425     
        1474           2   4.5773205543400488     
        1475           9   4.8955411729930054     
        1476           9   5.1915044077827623     
        1477           9   5.4594555511400475     
        1478           9   5.6941738560514175     
        1479           9   5.8911169443263258     
        1480           7   6.0465225857533440     
        1481           7   6.1574680764746956     
        1482           7   6.2218929147140951     
        1483           7   6.2385945443532549     
        1484           7   6.2072088596361992     
        1485           7   6.1281865885288953     
        1486           7   6.0027737356445812     
        1487           7   5.8303266052607530     
        1488           7   5.6171260899848550     
        1489           7   5.3665282500858380     
        1490           7   5.0826898611409694     
        1491           7   4.7705142016255779     
        1492           7   4.4355623003909894     
        1493           7   4.0839228483844723     
        1494           7   3.7220394565338237     
        1495           0   3.3565004116665609     
        1496           0   2.9844469858463394     
        1497           0   2.6242001020143140     
        1498           0   2.2805791009089273     
        1499           0   1.9578051865706545     
        1500           0   1.6593076674857168     
        1501           0   1.3940203833988383     
        1502           0   1.1576656720247884     
        1503           0  0.95143008539697960     
        1504           0  0.77561839761310525     
        1505           0  0.62978148841161674     
        1506           0  0.51287193697044064     
        1507           0  0.42340884331348605     
        1508           0  0.35963476995449162     
        1509           0  0.31965088505979589     
        1510           0  0.30152081906734557     
        1511           0  0.30333875637995172     
        1512           0  0.32326221349434542     
        1513           0  0.35951423005992750     
        1514           0  0.41036288683302613     
        1515           0  0.47408790499591924     
        1516           0  0.55829990167373000     
        1517           0  0.64903824132166288     
        1518           0  0.74144481178461374     
        1519           0  0.83648868253732656     
        1520           0  0.93219381426053116     
        1521           2   1.0263790824905847     
        1522           2   1.1167401608840919     
        1523           2   1.2009413321037783     
        1524           2   1.2767117274314725     
        1525           2   1.3419404377358077     
        1526           2   1.3947653488408152     
        1527           2   1.4336513026278923     
        1528           2   1.4574541104628675     
        1529           2   1.4654678959297638     
        1530           2   1.4574541104628675     
        1531           2   1.4336513026278921     
        1532           2   1.3947653488408152     
        1533           2   1.3419404377358077     
        1534           2   1.2767117274314723     
        1535           2   1.2009413321037783     
        1536           2   1.1167401608840917     
        1537           2   1.0263790824905847     
        1538           0  0.93219381426053116     
        1539           0  0.83648868253732667     
        1540           0  0.74144481178461386     
        1541           0  0.64903824132166288     
        1542           0  0.55829990167372989     
        1543           0  0.47408790499591913     
        1544           0  0.39721852933892521     
        1545           0  0.32820583306905171     
        1546           0  0.26726605203511855     
        1547           0  0.21434005646808146     
        1548           0  0.16913016803318334     
        1549           0  0.13114674616326635     
        1550           0   9.9759660590463053E-002
        1551           0   7.8005561959465550E-002
        1552           0   6.2803581682115792E-002
        1553           0   5.7580334282139968E-002
        1554           0   5.9801656232747510E-002
        1555           0   6.9823706843604533E-002
        1556           0   8.8231781656935876E-002
        1557           0  0.11583146225494048     
        1558           0  0.15361798598947149     
        1559           0  0.20539677741013163     
        1560           0  0.26888982862364641     
        1561           0  0.34548680263134779     
        1562           0  0.43639622006830181     
        1563           0  0.54254588953713312     
        1564           0  0.66448458137404376     
        1565           0  0.80229373806497084     
        1566           0  0.95551843101265521     
        1567           0   1.1193706156049819     
        1568           0   1.2983105186004364     
        1569           0   1.4874185331511394     
        1570           0   1.6839637633310545     
        1571           2   1.8923545823903845     
        1572           2   2.1046168661768441     
        1573           4   2.3219685713810647     
        1574           4   2.5736196231604569     
        1575           4   2.8372706806692354     
        1576           4   3.1160254120519224     
        1577           4   3.4144514431150355     
        1578           4   3.7385910156072031     
        1579           4   4.0958440897564978     
        1580           4   4.4947116920716121     
        1581           4   4.9443982086883027     
        1582           4   5.4542841882636601     
        1583           4   6.0332950666332579     
        1584           4   6.6892047403400205     
        1585           4   7.4241689983516661     
        1586           4   8.2438908637682431     
        1587           2   9.1482311581108728     
        1588           4   10.099680172959507     
        1589           4   11.107909443888911     
        1590           4   12.160219703150458     
        1591           8   13.237065256000820     
        1592           8   14.308886267950070     
        1593          10   15.355628848292422     
        1594          28   16.346504746526968     
        1595          28   17.256499390733563     
        1596          28   18.057884542254090     
        1597          28   18.725326562388585     
        1598          28   19.237158655100796     
        1599          28   19.576489045684244     
        1600          28   19.732072463107286     
        1601          28   19.698888401954974     
        1602          28   19.478389484518303     
        1603          28   19.078405291337472     
        1604          28   18.505198696746064     
        1605          26   17.782391677984045     
        1606          26   16.932313932672788     
        1607          26   15.980155106959018     
        1608           8   14.955341304251142     
        1609           6   13.878729260096696     
        1610           6   12.780027160504474     
        1611           6   11.683115619265896     
        1612           4   10.603579577401785     
        1613           4   9.5657309250127884     
        1614           4   8.5799149550753828     
        1615           4   7.6347073322450036     
        1616           4   6.7666352830840140     
        1617           4   5.9757370671563859     
        1618           4   5.2598043193606863     
        1619           4   4.6149152386231833     
        1620           4   4.0359991611647041     
        1621           4   3.5173775132607252     
        1622           4   3.0532361535043226     
        1623           4   2.6379979954354655     
        1624           0   2.2665803264411108     
        1625           0   1.9345362383291371     
        1626           0   1.6407652202154677     
        1627           0   1.3786474156353103     
        1628           0   1.1457835340348801     
        1629           0  0.96417471326590309     
        1630           0  0.80338231496095791     
        1631           0  0.66016719685070380     
        1632           0  0.53453210407023710     
        1633           0  0.42868011293616293     
        1634           0  0.33826033606636668     
        1635           0  0.26229349232653271     
        1636           0  0.19951932118092611     
        1637           0  0.14850006249373063     
        1638           0  0.10771665079801686     
        1639           0   7.5651800590949822E-002
        1640           0   5.0856399949640134E-002
        1641           0   3.1997806548129608E-002
        1642           0   2.1646043278814978E-002
        1643           0   2.0211848420908105E-002
        1644           0   2.4944159557172170E-002
        1645           0   4.1427103248884871E-002
        1646           0   6.3254100270294988E-002
        1647           0   9.1684225694483354E-002
        1648           0  0.12810835664587375     
        1649           0  0.17400969183732837     
        1650           0  0.23090640675372934     
        1651           0  0.30027691419644964     
        1652           0  0.38347022450126478     
        1653           0  0.48160610850319990     
        1654           0  0.59547188510417026     
        1655           0  0.72542436240797692     
        1656           0  0.87130643433484456     
        1657           0   1.0286322759570488     
        1658           0   1.1946373559996850     
        1659           0   1.3692944242617044     
        1660           0   1.5492071780687631     
        1661           0   1.7303725560847352     
        1662           2   1.9083157743055170     
        1663           4   2.0782649869990979     
        1664           4   2.2353560268450248     
        1665           4   2.3748550094273955     
        1666           4   2.4923849428081590     
        1667           4   2.5841419688290879     
        1668           4   2.6470874571619571     
        1669           4   2.6791037524878543     
        1670           4   2.6791037524878538     
        1671           4   2.6470874571619571     
        1672           4   2.5841419688290879     
        1673           4   2.4923849428081590     
        1674           4   2.3748550094273950     
        1675           4   2.2353560268450248     
        1676           4   2.0782649869990979     
        1677           2   1.9083157743055175     
        1678           0   1.7303725560847352     
        1679           0   1.5848847198384655     
        1680           0   1.4542743589512248     
        1681           0   1.3466269371033011     
        1682           0   1.2739557064304396     
        1683           0   1.2471088048501640     
        1684           0   1.2747234002514369     
        1685           0   1.3672184447554478     
        1686           0   1.5340040876317789     
        1687           0   1.7843026390170735     
        1688           0   2.1268060928520489     
        1689           0   2.5730105223963058     
        1690           0   3.1268985410451200     
        1691           0   3.7932459950261093     
        1692           0   4.5744355930868075     
        1693           0   5.4343138892617651     
        1694           0   6.3912325534661774     
        1695           0   7.4339641497683662     
        1696           0   8.5470265982917351     
        1697           0   9.7071173531548709     
        1698           0   10.892332055990600     
        1699          19   12.077766510301304     
        1700          19   13.223861558094042     
        1701          19   14.306024815630664     
        1702          21   15.294563264580308     
        1703          25   16.161416889698177     
        1704          27   16.881514879777928     
        1705          27   17.434010875757622     
        1706          27   17.803315196116998     
        1707          27   17.979855851678359     
        1708          27   17.960519273353178     
        1709          29   17.752499906393624     
        1710          29   17.359457721619236     
        1711          29   16.799597578077783     
        1712          29   16.093309136143002     
        1713          10   15.264752183564051     
        1714          10   14.340623171333835     
        1715          10   13.348858347215520     
        1716          10   12.317356320245175     
        1717           8   11.272796897413819     
        1718           6   10.239621373842754     
        1719           6   9.2392233918507802     
        1720           2   8.2639874196417757     
        1721           2   7.3645242195730791     
        1722           2   6.5462706317086603     
        1723           2   5.8076184054002651     
        1724           2   5.1545428250931193     
        1725           2   4.5874468636830406     
        1726           2   4.1060106906260119     
        1727           2   3.7046766528962731     
        1728           2   3.3768855545621905     
        1729           4   3.1756125160985063     
        1730           2   3.0537630269407767     
        1731           2   3.0145508032654620     
        1732           2   3.0591770195829859     
        1733           2   3.1907028517737115     
        1734           2   3.4393814908807352     
        1735           2   3.7823694904295468     
        1736           2   4.2269569143495938     
        1737           2   4.7832088258456578     
        1738           2   5.4633157424584091     
        1739           2   6.2746833528173784     
        1740           2   7.2201291961898670     
        1741           4   8.3085041320666804     
        1742           4   9.5325730418222694     
        1743           2   10.859963544173306     
        1744           4   12.299074577757267     
        1745           4   13.825313283957708     
        1746           4   15.396637860510566     
        1747           4   17.004164938308310     
        1748           4   18.603721388850389     
        1749          36   20.159167052679361     
        1750          36   21.630706807805346     
        1751          36   22.984553635559127     
        1752          36   24.178673279919131     
        1753          36   25.178091733493630     
        1754          36   25.952744480789860     
        1755          38   26.478872842636548     
        1756          38   26.740132776397171     
        1757          38   26.728355601520914     
        1758          38   26.443921061697566     
        1759          38   25.895725065115005     
        1760          38   25.100746385594153     
        1761          38   24.079482352083318     
        1762          38   22.861969612375766     
        1763          23   21.486372118209090     
        1764          23   19.992889800760910     
        1765          19   18.414323084401993     
        1766           6   16.793044324977416     
        1767           8   15.165824666088952     
        1768           4   13.566198591819845     
        1769           2   12.023342523096186     
        1770           2   10.518509233053518     
        1771           2   9.1257124984386273     
        1772           2   7.8541677147157509     
        1773           2   6.7084523722424345     
        1774           2   5.6888551179421247     
        1775           2   4.7919443959833607     
        1776           2   4.0086127978911934     
        1777           2   3.3336883673511561     
        1778           2   2.7568854124217710     
        1779           2   2.2672834146626122     
        1780           2   1.8539460088027226     
        1781           0   1.5064082892133135     
        1782           0   1.2150223072988031     
        1783           0  0.97116565235998820     
        1784           0  0.78737686555811159     
        1785           0  0.63119160154547382     
        1786           0  0.50422179012359847     
        1787           0  0.41367484704723306     
        1788           0  0.33196136378165203     
        1789           0  0.26726605203511855     
        1790           0  0.21434005646808146     
        1791           0  0.16913016803318334     
        1792           0  0.13114674616326635     
        1793           0   9.9759660590463053E-002
        1794           0   7.4250031246865314E-002
        1795           0   5.3858325399008429E-002
        1796           0   3.7825900295474911E-002
        1797           0   2.5428199974820067E-002
        1798           0   1.5998903274064804E-002
        1799           0   8.9452562831073661E-003
        1800           0   3.7555307126002466E-003
        1801           0   0.0000000000000000     
        1802           0   0.0000000000000000     
        1803           0   0.0000000000000000     
        1804           0   0.0000000000000000     
        1805           0   0.0000000000000000     
        1806           0   0.0000000000000000     
        1807           0   0.0000000000000000     
        1808           0   0.0000000000000000     
        1809           0   0.0000000000000000     
        1810           0   0.0000000000000000     
        1811           0   0.0000000000000000     
        1812           0   0.0000000000000000     
        1813           0   0.0000000000000000     
        1814           0   0.0000000000000000     
        1815           0   0.0000000000000000     
        1816           0   0.0000000000000000     
        1817           0   0.0000000000000000     
        1818           0   0.0000000000000000     
        1819           0   0.0000000000000000     
        1820           0   0.0000000000000000     
        1821           0   0.0000000000000000     
        1822           0   0.0000000000000000     
        1823           0   0.0000000000000000     
        1824           0   0.0000000000000000     
        1825           0   0.0000000000000000     
        1826           0   0.0000000000000000     
        1827           0   0.0000000000000000     
        1828           0   0.0000000000000000     
        1829           0   0.0000000000000000     
        1830           0   0.0000000000000000     
        1831           0   0.0000000000000000     
        1832           0   0.0000000000000000     
        1833           0   0.0000000000000000     
        1834           0   0.0000000000000000     
        1835           0   0.0000000000000000     
        1836           0   0.0000000000000000     
        1837           0   0.0000000000000000     
        1838           0   0.0000000000000000     
        1839           0   0.0000000000000000     
        1840           0   0.0000000000000000     
        1841           0   0.0000000000000000     
        1842           0   0.0000000000000000     
        1843           0   0.0000000000000000     
        1844           0   3.7555307126002466E-003
        1845           0   2.5845144489808475E-002
        1846           0   5.6252556548047956E-002
        1847           0   9.7423264708111690E-002
        1848           0  0.15225280018216522     
        1849           0  0.22783040744124575     
        1850           0  0.32555775182551061     
        1851           0  0.44988370447542186     
        1852           0  0.60549341879517016     
        1853           0  0.79711642606335675     
        1854           0   1.0292841380164151     
        1855           0   1.3060463373883504     
        1856           0   1.6306627278175483     
        1857           0   2.0052915243129243     
        1858           0   2.4307014550542663     
        1859           0   2.9060355306234480     
        1860           0   3.4286538508885656     
        1861           0   3.9940782615137480     
        1862           0   4.5960540093968216     
        1863           0   5.2229778165098670     
        1864           2   5.8680291567617084     
        1865          11   6.5038382821147840     
        1866          11   7.1298654220592486     
        1867          11   7.7331731912325452     
        1868          11   8.2971799739150871     
        1869          13   8.8157135117906940     
        1870          13   9.2747761874820522     
        1871          13   9.6644092589336612     
        1872          13   9.9763231168215700     
        1873          13   10.204129968393847     
        1874          13   10.343508158832234     
        1875          13   10.407325374679871     
        1876          13   10.393863386093660     
        1877          13   10.313720586184644     
        1878          13   10.172862976753862     
        1879          13   9.9995516723031699     
        1880          13   9.8027968494741842     
        1881          13   9.6006726031313043     
        1882          13   9.4129967074962568     
        1883          11   9.2642021293011663     
        1884          11   9.1798715651259197     
        1885           2   9.1868508152305637     
        1886           2   9.2990951882608126     
        1887           2   9.5551436253142121     
        1888           0   9.9736811966756012     
        1889           2   10.569217857177465     
        1890           2   11.348339456096086     
        1891           2   12.317685884179959     
        1892           2   13.473576670905908     
        1893           2   14.777423057308381     
        1894           2   16.218422714174388     
        1895          10   17.762438041433249     
        1896          14   19.382078033039630     
        1897          20   21.029237587797287     
        1898          23   22.667980691942837     
        1899          34   24.248692297545158     
        1900          38   25.722112326278669     
        1901          40   27.047098777919015     
        1902          40   28.181833619128511     
        1903          40   29.089459696003630     
        1904          40   29.742176624538629     
        1905          42   30.113582616093247     
        1906          42   30.201402855040762     
        1907          42   29.984573060521353     
        1908          42   29.467701672195137     
        1909          42   28.666696072085177     
        1910          42   27.596758232826531     
        1911          42   26.290187991781512     
        1912          42   24.781621932453191     
        1913          27   23.110351861295353     
        1914          21   21.318694262799870     
        1915          13   19.450252048430368     
        1916          11   17.537472962158756     
        1917           5   15.629925122625378     
        1918           5   13.763075624964058     
        1919           3   11.974830558663308     
        1920           0   10.281107165771312     
        1921           0   8.7148976675963965     
        1922           0   7.2924940080122749     
        1923           0   6.0233340662525388     
        1924           0   4.9080171042325613     
        1925           0   3.9426469644572464     
        1926           0   3.1169251652908114     
        1927           0   2.4238382284965239     
        1928           0   1.8507083870015695     
        1929           0   1.3837917680471692     
        1930           0   1.0127859237270918     
        1931           0  0.72162484445575015     
        1932           0  0.49779218855795276     
        1933           0  0.34125928485068241     
        1934           0  0.25523914649448731     
        1935           0  0.21461338520115764     
        1936           0  0.21594242654542120     
        1937           0  0.24618097267109235     
        1938           0  0.30989513749755287     
        1939           0  0.39751355784267961     
        1940           0  0.51361903823947064     
        1941           0  0.66070629052491758     
        1942           0  0.83559633716860160     
        1943           0   1.0402386987431695     
        1944           0   1.2758860611012748     
        1945           0   1.5429174008808852     
        1946           0   1.8406938293384389     
        1947           0   2.1637085267723712     
        1948           0   2.5113883875585152     
        1949           0   2.8793085382255192     
        1950           2   3.2619801099822263     
        1951           2   3.6530419773453935     
        1952           2   4.0455194847075653     
        1953           8   4.4321335748276862     
        1954           8   4.8056386212745075     
        1955           8   5.1591643213491745     
        1956           8   5.4865365786629052     
        1957           8   5.7712878133038794     
        1958           8   6.0163684120926861     
        1959           8   6.2178018126238994     
        1960           8   6.3727492034962783     
        1961           8   6.4794894918490362     
        1962           8   6.5373452921345390     
        1963           8   6.5465711295913280     
        1964           8   6.5082221118425911     
        1965           8   6.4240209406229054     
        1966           8   6.2962384846504404     
        1967           6   6.1275986686592638     
        1968           6   5.9212128255455490     
        1969           6   5.6805427126530006     
        1970           6   5.4093859434826950     
        1971           6   5.1092004178366528     
        1972           6   4.7879216078369318     
        1973           6   4.4501038053739395     
        1974           6   4.0926048055774125     
        1975           6   3.7309642355738184     
        1976           6   3.3697619038642954     
        1977           0   3.0137083206369710     
        1978           0   2.6674485626245685     
        1979           0   2.3353606880821052     
        1980           0   2.0213647552118537     
        1981           0   1.7287580304201979     
        1982           0   1.4600896152832323     
        1983           0   1.2170837879915957     
        1984           0   1.0006164024812199     
        1985           0  0.81074341238846304     
        1986           0  0.64677570011684460     
        1987           0  0.50739050409955000     
        1988           0  0.39344023848979903     
        1989           0  0.29927898177138917     
        1990           0  0.22275009374059596     
        1991           0  0.16157497619702529     
        1992           0  0.11347770088642474     
        1993           0   7.6284599924460197E-002
        1994           0   4.7996709822194415E-002
        1995           0   2.6835768849322098E-002
        1996           0   1.1266592137800740E-002
        1997           0   0.0000000000000000     
        1998           0   0.0000000000000000     
        1999           0   0.0000000000000000     
        2000           0   0.0000000000000000     
        2001           0   0.0000000000000000     
        2002           0   0.0000000000000000     
        2003           0   0.0000000000000000     
        2004           0   0.0000000000000000     
        2005           0   0.0000000000000000     
        2006           0   0.0000000000000000     
        2007           0   0.0000000000000000     
        2008           0   0.0000000000000000     
        2009           0   0.0000000000000000     
        2010           0   0.0000000000000000     
        2011           0   7.5110614252004932E-003
        2012           0   1.7890512566214732E-002
        2013           0   3.1997806548129615E-002
        2014           0   5.0856399949640134E-002
        2015           0   7.5651800590949836E-002
        2016           0  0.12086100829211772     
        2017           0  0.17980845948460639     
        2018           0  0.25551548264015295     
        2019           0  0.35129219223840291     
        2020           0  0.47065098710052888     
        2021           0  0.61718425183269232     
        2022           0  0.79440721343426579     
        2023           0   1.0055704782047241     
        2024           0   1.2534506702492825     
        2025           0   1.5401313981079798     
        2026           0   1.8667900009857454     
        2027           0   2.2335076647662411     
        2028           0   2.6353655700235090     
        2029           0   3.0721874740439987     
        2030           0   3.5359386685682441     
        2031           4   4.0232907645309357     
        2032           4   4.5269411634154135     
        2033           4   5.0253696308778917     
        2034           4   5.5175579746949790     
        2035           4   5.9924605605749299     
        2036          11   6.4387542013150787     
        2037          11   6.8452636757928254     
        2038          11   7.2013961935937747     
        2039          11   7.4975627218716161     
        2040          11   7.7255655296020320     
        2041          11   7.8789338035024423     
        2042          11   7.9531923288061188     
        2043          11   7.9460516344264560     
        2044          11   7.8575114269428639     
        2045          11   7.6898724916510774     
        2046          11   7.4476555784645768     
        2047          11   7.1374292609614045     
        2048           9   6.7675525042413618     
        2049           9   6.3478417547297790     
        2050           7   5.8891766609698344     
        2051           7   5.4030627432364184     
        2052           7   4.8958270328879898     
        2053           0   4.3858044962294409     
        2054           0   3.8832288198932989     
        2055           0   3.3973505793111194     
        2056           0   2.9361184259998638     
        2057           0   2.4965955453951874     
        2058           0   2.0957038875540186     
        2059           0   1.7357516553175862     
        2060           0   1.4176102443653273     
        2061           0   1.1408279595330466     
        2062           0  0.90380818362775661     
        2063           0  0.70403151965848199     
        2064           0  0.53830013694526069     
        2065           0  0.40298361563616042     
        2066           0  0.29424856562195606     
        2067           0  0.20825857288319458     
        2068           0  0.14133590731726955     
        2069           0   9.2754230624470496E-002
        2070           0   5.5996161459226819E-002
        2071           0   3.6941693059776147E-002
        2072           0   2.6562241918761911E-002
        2073           0   2.3998354911097208E-002
        2074           0   3.8142299962230099E-002
        2075           0   5.6738850443212370E-002
        2076           0   8.0787488098512647E-002
        2077           0  0.11137504687029798     
        2078           0  0.14963949088569459     
        2079           0  0.19672011924489952     
        2080           0  0.25745078276237526     
        2081           0  0.33045534098522961     
        2082           0  0.42816457346454340     
        2083           0  0.54457271842771982     
        2084           0  0.68165040412605715     
        2085           0  0.84127478281734724     
        2086           0   1.0251775846438844     
        2087           0   1.2348919987699827     
        2088           0   1.4716973536496829     
        2089           0   1.7365600580352243     
        2090           0   2.0375804326849751     
        2091           3   2.3702579923989902     
        2092           3   2.7350729007907755     
        2093           3   3.1264392755791999     
        2094           3   3.5436264276742699     
        2095           3   3.9872786767837241     
        2096           3   4.4545289580729781     
        2097           3   4.9416245242729104     
        2098           3   5.4439200171143920     
        2099           3   5.9521661000580206     
        2100           5   6.4624443487450813     
        2101           5   6.9675023826943905     
        2102          11   7.4596428536043451     
        2103          11   7.9309913569784136     
        2104          11   8.3625357818986021     
        2105          11   8.7539490845531578     
        2106          11   9.0974294003499026     
        2107          11   9.3860071040548601     
        2108          11   9.6138022562517573     
        2109          11   9.7762376986479680     
        2110          15   9.8701980438801762     
        2111          15   9.8941291412233205     
        2112          15   9.8440673673645112     
        2113          12   9.7268511972918397     
        2114          10   9.5452864441694167     
        2115          10   9.3036462511113278     
        2116          10   9.0074996279256485     
        2117          10   8.6635102966964599     
        2118          10   8.2792133663674576     
        2119           8   7.8627763580467596     
        2120           8   7.4227503888822630     
        2121           8   6.9651441416629698     
        2122           8   6.4982377097040791     
        2123           8   6.0243117388109644     
        2124           2   5.5608007908057102     
        2125           2   5.1132265822834206     
        2126           2   4.6862592677763422     
        2127           2   4.2835621633983489     
        2128           2   3.9076963935184144     
        2129           2   3.5600913612629848     
        2130           2   3.2410821429026941     
        2131           2   2.9446637794631623     
        2132           2   2.6762866832361483     
        2133           2   2.4333679734807356     
        2134           2   2.2170105713259738     
        2135           2   2.0216499091256948     
        2136           2   1.8411899800495355     
        2137           2   1.6733954483499740     
        2138           2   1.5162922655879634     
        2139           2   1.3682773583892114     
        2140           2   1.2308506611040269     
        2141           2   1.0998039922875991     
        2142           0  0.97502848638391804     
        2143           0  0.85670053095823484     
        2144           0  0.74520034249721401     
        2145           0  0.64903824132166288     
        2146           0  0.55829990167372989     
        2147           0  0.47408790499591913     
        2148           0  0.39721852933892521     
        2149           0  0.32820583306905171     
        2150           0  0.26726605203511855     
        2151           0  0.21809558718068170     
        2152           0  0.17807542431629070     
        2153           0  0.14714564943733116     
        2154           0  0.12518786056528311     
        2155           0  0.11207593154234022     
        2156           0  0.10771665079801686     
        2157           0  0.11207593154234022     
        2158           0  0.12518786056528311     
        2159           0  0.14714564943733116     
        2160           0  0.17807542431629070     
        2161           0  0.21809558718068164     
        2162           0  0.26726605203511850     
        2163           0  0.32820583306905171     
        2164           0  0.39721852933892521     
        2165           0  0.47408790499591924     
        2166           0  0.55829990167373000     
        2167           0  0.64903824132166288     
        2168           0  0.74520034249721401     
        2169           0  0.84543393882043394     
        2170           0  0.94819271753459600     
        2171           2   1.0518072824654048     
        2172           2   1.1545660611795667     
        2173           2   1.2547996575027869     
        2174           2   1.3509617586783380     
        2175           2   1.4379445676136706     
        2176           2   1.5169668387209743     
        2177           2   1.5867825673870108     
        2178           2   1.6463659669561290     
        2179           2   1.6949080476694072     
        2180           2   1.7318016181329108     
        2181           2   1.7566198007199521     
        2182           2   1.7690935932462712     
        2183           2   1.7690935932462712     
        2184           2   1.7566198007199521     
        2185           2   1.7318016181329108     
        2186           2   1.6949080476694072     
        2187           2   1.6463659669561288     
        2188           2   1.5867825673870106     
        2189           2   1.5169668387209740     
        2190           2   1.4379445676136706     
        2191           2   1.3509617586783378     
        2192           2   1.2547996575027867     
        2193           2   1.1545660611795665     
        2194           2   1.0518072824654048     
        2195           0  0.94819271753459600     
        2196           0  0.84543393882043416     
        2197           0  0.74520034249721401     
        2198           0  0.64903824132166288     
        2199           0  0.55829990167372989     
        2200           0  0.47408790499591913     
        2201           0  0.39721852933892521     
        2202           0  0.32820583306905171     
        2203           0  0.26726605203511855     
        2204           0  0.21434005646808146     
        2205           0  0.16913016803318334     
        2206           0  0.13114674616326635     
        2207           0   9.9759660590463053E-002
        2208           0   7.4250031246865314E-002
        2209           0   5.3858325399008429E-002
        2210           0   3.7825900295474911E-002
        2211           0   2.9183730687420313E-002
        2212           0   2.4944159557172170E-002
        2213           0   2.4944159557172170E-002
        2214           0   2.9183730687420313E-002
        2215           0   3.7825900295474918E-002
        2216           0   5.3858325399008429E-002
        2217           0   7.4250031246865300E-002
        2218           0   9.9759660590463040E-002
        2219           0  0.13114674616326635     
        2220           0  0.16913016803318334     
        2221           0  0.21434005646808141     
        2222           0  0.26726605203511850     
        2223           0  0.32820583306905171     
        2224           0  0.39721852933892521     
        2225           0  0.47408790499591924     
        2226           0  0.55829990167373000     
        2227           0  0.64903824132166288     
        2228           0  0.74520034249721401     
        2229           0  0.84543393882043394     
        2230           0  0.94443718682199573     
        2231           2   1.0428620261822972     
        2232           2   1.1385671579055019     
        2233           2   1.2293714575279668     
        2234           2   1.3131358583828630     
        2235           2   1.3878417729272623     
        2236           2   1.4516620637572164     
        2237           2   1.5030218100706123     
        2238           2   1.5406474207676826     
        2239           2   1.5636037799316989     
        2240           2   1.5713198870638379     
        2241           2   1.5636037799316986     
        2242           2   1.5406474207676826     
        2243           2   1.5030218100706123     
        2244           2   1.4516620637572162     
        2245           2   1.3878417729272625     
        2246           2   1.3131358583828627     
        2247           2   1.2293714575279666     
        2248           2   1.1385671579055017     
        2249           2   1.0503730876074979     
        2250           0  0.96232769938821061     
        2251           0  0.87743174536856383     
        2252           0  0.79605674244685420     
        2253           0  0.72469004191261277     
        2254           0  0.66601655247174663     
        2255           0  0.62258796748964984     
        2256           0  0.59673785051985129     
        2257           0  0.59049932539558436     
        2258           0  0.60552638810148518     
        2259           0  0.64302016940424445     
        2260           0  0.70366227210342047     
        2261           0  0.78755841230136991     
        2262           0  0.89419671926831379     
        2263           0   1.0149147798135032     
        2264           0   1.1525676161802534     
        2265           0   1.3039045763906707     
        2266           0   1.4649724850196075     
        2267           0   1.6312149803239828     
        2268           0   1.7976140405542824     
        2269           4   1.9588700331496791     
        2270           4   2.1096128011782072     
        2271           4   2.2473058226790408     
        2272           4   2.3636631812903088     
        2273           4   2.4547200837163787     
        2274           4   2.5172920859379260     
        2275           4   2.5491512751840477     
        2276           4   2.5491512751840477     
        2277           4   2.5172920859379260     
        2278           4   2.4547200837163787     
        2279           4   2.3636631812903088     
        2280           4   2.2792278337361425     
        2281           4   2.1856474795846195     
        2282           4   2.0948607109792294     
        2283           0   2.0137537403402530     
        2284           0   1.9527351328355196     
        2285           0   1.9227682509111794     
        2286           0   1.9350298419890262     
        2287           0   2.0005247311991892     
        2288           0   2.1296621222012670     
        2289           0   2.3318031475503718     
        2290           0   2.6094488922800618     
        2291           0   2.9754237144019280     
        2292           0   3.4327697504911843     
        2293           0   3.9818838874823506     
        2294           0   4.6071021603667965     
        2295           0   5.3109786177556790     
        2296           0   6.0834168572645577     
        2297           0   6.8924431102231933     
        2298           0   7.7337615894366021     
        2299           0   8.5834406555114651     
        2300          17   9.4218322808032653     
        2301          17   10.225607533309065     
        2302          19   10.971381994122996     
        2303          19   11.636709365299495     
        2304          19   12.206403667286478     
        2305          19   12.655799622026921     
        2306          19   12.971211682447354     
        2307          19   13.143050632727237     
        2308          19   13.166251932668082     
        2309          19   13.040484809280869     
        2310          19   12.770134976327267     
        2311          19   12.364066044355267     
        2312          19   11.835175893368797     
        2313          19   11.199774365263067     
        2314          12   10.476817470729259     
        2315          12   9.6870406666892883     
        2316          12   8.8520392433850805     
        2317           2   7.9933469153533414     
        2318           2   7.1315637540443984     
        2319           0   6.2855811831752177     
        2320           0   5.4719447418318810     
        2321           0   4.6816647358949437     
        2322           0   3.9549089484241740     
        2323           0   3.2945827460066415     
        2324           0   2.7070726584573195     
        2325           0   2.1925624010859499     
        2326           0   1.7490649274760794     
        2327           0   1.3727920015650641     
        2328           0   1.0585779261809425     
        2329           0  0.80031912201966082     
        2330           0  0.59139560230946309     
        2331           0  0.42504744904473202     
        2332           0  0.29468792971511565     
        2333           0  0.19414368276720964     
        2334           0  0.11782041666579893     
        2335           0   7.0154481390356890E-002
        2336           0   3.4776556837066042E-002
        2337           0   8.9452562831073661E-003
        2338           0   3.7555307126002466E-003
        2339           0   0.0000000000000000     
        2340           0   0.0000000000000000     
        2341           0   0.0000000000000000     
        2342           0   0.0000000000000000     
        2343           0   0.0000000000000000     
        2344           0   0.0000000000000000     
        2345           0   0.0000000000000000     
        2346           0   3.7555307126002466E-003
        2347           0   1.2700786995707612E-002
        2348           0   2.4944159557172170E-002
        2349           0   4.1427103248884871E-002
        2350           0   6.3254100270294988E-002
        2351           0   9.1684225694483354E-002
        2352           0  0.12810835664587375     
        2353           0  0.17400969183732837     
        2354           0  0.23090640675372934     
        2355           0  0.30027691419644964     
        2356           0  0.38347022450126478     
        2357           0  0.48160610850319990     
        2358           0  0.59547188510417026     
        2359           0  0.72542436240797692     
        2360           0  0.87130643433484456     
        2361           0   1.0323878066696490     
        2362           0   1.2073381429953927     
