# Supplementary material for: Protein-mediated RNA folding governs sequence-specific interactions between rotavirus genome segments
Source: eLife. 2017 Sep 18;6:e27453. doi: 10.7554/eLife.27453 (PMC5621836; doi:10.7554/eLife.27453)
Supplement: Figure 3—source data 1. [file elife-27453-fig3-data1.zip › S11_RNA_alone_Alignments/S5.txt]

           1           4   7.3086389815738961     
           2           4   7.8835625133830582     
           3           6   8.4837578435086627     
           4           4   9.0982739963622361     
           5           4   9.7170451242825457     
           6          15   10.332310537753983     
           7          15   10.930284858915799     
           8          15   11.479868480538858     
           9          15   11.986262797601823     
          10          17   12.436849665537613     
          11          17   12.820069668041191     
          12          17   13.125774981653169     
          13          17   13.345503620020800     
          14          17   13.472674495146807     
          15          17   13.502710689431263     
          16          17   13.433103469285442     
          17          15   13.263431199824959     
          18          15   12.995345433732016     
          19          15   12.632531721629235     
          20          15   12.184401886132116     
          21          15   11.667435704114256     
          22          15   11.084379783442639     
          23          15   10.447878855033780     
          24          13   9.7695487710637448     
          25          11   9.0711455317261311     
          26          11   8.3654844817424152     
          27          11   7.6548196564687787     
          28           0   6.9750253072504842     
          29           0   6.3408490065828822     
          30           0   5.7658889098840183     
          31           0   5.2630347672280955     
          32           0   4.8428964900626745     
          33           0   4.5123527177757206     
          34           0   4.2753427321269335     
          35           0   4.1327437693163036     
          36           0   4.0861770261139405     
          37           0   4.1283903564039512     
          38           0   4.2551178110049852     
          39           0   4.4540608097264318     
          40           2   4.7152737369156927     
          41           8   5.0242330348369153     
          42           8   5.3722336172920810     
          43           8   5.7405594987677668     
          44           8   6.1232425678965523     
          45           8   6.5086451934631482     
          46           8   6.8886966417404674     
          47           8   7.2511975560783792     
          48           8   7.5886181129606936     
          49           8   7.9127970773460543     
          50           8   8.1928121960504843     
          51          10   8.4277400008257999     
          52          10   8.6145476514297776     
          53          10   8.7508359951339241     
          54          10   8.8349389020203599     
          55          10   8.8622884869015284     
          56          12   8.8353748372820409     
          57          12   8.7550323265583092     
          58          12   8.6231884050399366     
          59          12   8.4428900687610469     
          60          12   8.2182678156856674     
          61          10   7.9517582753300360     
          62          10   7.6447359214312520     
          63           6   7.3139089745801886     
          64           6   6.9652791467905786     
          65           4   6.6050932055155194     
          66           4   6.2357827765588558     
          67           4   5.8655262360165770     
          68           4   5.4992026666192002     
          69           6   5.1409061848167994     
          70           4   4.7938587482354551     
          71           4   4.4603919307494220     
          72           4   4.1430717503377359     
          73           4   3.8437771419380287     
          74           4   3.5628097600123878     
          75           2   3.3001124090337446     
          76           2   3.0554051878701740     
          77           2   2.8256369082583377     
          78           2   2.6139091701783945     
          79           2   2.4197109029919224     
          80           2   2.2483427016582893     
          81           2   2.0961724782368787     
          82           2   1.9665255971694313     
          83           2   1.8568110236662179     
          84           2   1.7736387569760457     
          85           2   1.7113411682566808     
          86           0   1.6704761815522349     
          87           0   1.6512413826781718     
          88           0   1.6543995566070844     
          89           0   1.6801194920054408     
          90           0   1.7252439251962857     
          91           0   1.7947495751590046     
          92           2   1.8868389641477070     
          93           2   1.9967305402327578     
          94           2   2.1218052548551829     
          95           2   2.2590496995986507     
          96           2   2.4078734721693418     
          97           2   2.5558183322081582     
          98           2   2.7033183532353418     
          99           2   2.8468760508201485     
         100           5   2.9832197382671142     
         101           5   3.1094263515129850     
         102           5   3.2230118452437231     
         103           5   3.3219854577959125     
         104           5   3.4048681465449762     
         105           5   3.4706793345312894     
         106           3   3.5151437203607463     
         107           3   3.5431438496098844     
         108           3   3.5510133244646389     
         109           3   3.5389926462642949     
         110           3   3.5074396378574204     
         111           3   3.4568147896801298     
         112           5   3.3876864371611770     
         113           5   3.2980798248053640     
         114           5   3.1923309615303070     
         115           5   3.0712818884393740     
         116           5   2.9360588336272500     
         117           2   2.7918390412356269     
         118           2   2.6417691089841853     
         119           2   2.4859370460729830     
         120           2   2.3274888335993511     
         121           2   2.1658898949345544     
         122           2   2.0138314045209369     
         123           2   1.8725332215509540     
         124           2   1.7460690015871816     
         125           2   1.6385464667123664     
         126           0   1.5652138834674350     
         127           0   1.5292231400369298     
         128           0   1.5649679093923627     
         129           0   1.6589293432285712     
         130           0   1.8490635501372337     
         131           0   2.1245588226836278     
         132           0   2.5018141233834550     
         133           0   2.9890462887351803     
         134           0   3.6111724623694372     
         135           0   4.3884958792388025     
         136           0   5.3355779147484368     
         137           2   6.4620272656449362     
         138           4   7.7891026126900975     
         139           4   9.3204071611036792     
         140           4   11.060764828903489     
         141           4   13.016810566383572     
         142           6   15.183549568664937     
         143           6   17.563674147547800     
         144           6   20.138618779706114     
         145           6   22.888750235627427     
         146          12   25.788261422025457     
         147          14   28.804710018683380     
         148          33   31.897260419410827     
         149          35   35.028828702288692     
         150          52   38.078842058078628     
         151          52   41.054055104420954     
         152          54   43.893579129990002     
         153          54   46.556016180625200     
         154          58   48.994382701184534     
         155          64   51.165377352864567     
         156          68   53.022960180543940     
         157          68   54.538948397819631     
         158          70   55.683473462813154     
         159          70   56.433371932663036     
         160          68   56.781549434779961     
         161          68   56.722514294924849     
         162          66   56.259131292670034     
         163          70   55.381359314875162     
         164          70   54.124237141907244     
         165          70   52.513663017467842     
         166          70   50.582949394237559     
         167          68   48.363926716306423     
         168          66   45.917050945955474     
         169          66   43.264163757868609     
         170          24   40.486970362575505     
         171          24   37.616204667875635     
         172          18   34.730486868108137     
         173          18   31.871905001243977     
         174          18   29.081309006322986     
         175          18   26.391600482807323     
         176          14   23.831323171168638     
         177          14   21.428235605930421     
         178          14   19.204803922349569     
         179          12   17.167314898068462     
         180          12   15.322682490947578     
         181          12   13.671959070099373     
         182          12   12.206057316923673     
         183           2   10.919089785743362     
         184           2   9.7912570477430290     
         185           2   8.8170731472232156     
         186           2   7.9825873829795091     
         187           2   7.2734361588149570     
         188           6   6.6779605444332111     
         189           6   6.1814179526937432     
         190           6   5.7672894048397740     
         191           6   5.4797314883542683     
         192           6   5.2347729713690203     
         193           6   5.0351384445866216     
         194           4   4.8652058025347680     
         195           4   4.7207598370346666     
         196           4   4.5979172979353677     
         197           4   4.4985950116636495     
         198           4   4.4129245977973381     
         199           4   4.3351798818308875     
         200           4   4.2687484682452173     
         201           4   4.2084331487167947     
         202           4   4.1528988548252839     
         203           4   4.1008623555816586     
         204           4   4.0644154426845374     
         205           4   4.0248989083682725     
         206           4   3.9821094874337875     
         207           4   3.9355922236584004     
         208           4   3.8847281573658274     
         209           4   3.8234858438273953     
         210           4   3.7581621479397040     
         211           4   3.6877930702050166     
         212           4   3.6117267269441853     
         213           4   3.5259120950040828     
         214           4   3.4327548420431651     
         215           4   3.3349628554042736     
         216           4   3.2293714575279671     
         217           4   3.1167401608840923     
         218           4   2.9979489570663973     
         219           2   2.8739426862877320     
         220           2   2.7494298089425726     
         221           2   2.6229988526170556     
         222           2   2.5034180379877458     
         223           2   2.4060562113096848     
         224           2   2.3758270365526464     
         225           2   2.3834281540939037     
         226           2   2.4400142329159822     
         227           2   2.5584928595399457     
         228           2   2.7572096754433777     
         229           2   3.0498825467286870     
         230           2   3.4540026117665934     
         231           2   3.9875291192243805     
         232           2   4.6680478195462385     
         233           0   5.5117477205633421     
         234           0   6.5285149897469701     
         235           0   7.7305668269854477     
         236           0   9.1224762649943045     
         237           0   10.687833349403485     
         238           0   12.362139331551429     
         239           0   14.169221841330817     
         240           2   16.080199399452276     
         241           2   18.051953976602867     
         242           6   20.034309050824167     
         243          16   21.977758523536654     
         244          45   23.826767153538835     
         245          45   25.524926493069980     
         246          45   27.017649001208589     
         247          45   28.254900371148999     
         248          47   29.193788840224567     
         249          47   29.800836464257785     
         250          47   30.053777264364729     
         251          47   29.942758922239925     
         252          47   29.470865656120417     
         253          47   28.653926898330969     
         254          45   27.522298948131258     
         255          45   26.110515742320608     
         256          45   24.465071500401336     
         257          37   22.638228812523213     
         258           2   20.685362928460307     
         259           2   18.662266224262673     
         260           2   16.622589960344492     
         261           2   14.612910473796932     
         262           0   12.679716473776597     
         263           0   10.852905354444623     
         264           0   9.1530499062629769     
         265           0   7.5768523710597462     
         266           0   6.1836304424679858     
         267           0   4.9720540658543433     
         268           0   3.9354417799717081     
         269           0   3.0601384335835395     
         270           0   2.3354884373305036     
         271           0   1.7451478081583232     
         272           0   1.2718997199808377     
         273           0  0.89856833194595787     
         274           0  0.60874877324607346     
         275           0  0.39001186367542889     
         276           0  0.22542243320378830     
         277           0  0.10354768776597921     
         278           0   2.9183730687420313E-002
         279           0   2.4944159557172170E-002
         280           0   2.4944159557172170E-002
         281           0   2.9183730687420313E-002
         282           0   3.7825900295474918E-002
         283           0  0.12521340893841312     
         284           0  0.29678733060230872     
         285           0  0.58342760609390099     
         286           0  0.99050659190241308     
         287           0   1.6515274566267797     
         288           0   2.5414116452291613     
         289           0   3.7015241239802270     
         290           0   5.1976638057753197     
         291           0   7.0847347917814867     
         292           0   9.4285807966972008     
         293           0   12.295297252680085     
         294           0   15.747897085712625     
         295           0   19.842440286989504     
         296           0   24.623839698770301     
         297           0   30.121631618227191     
         298           2   36.346057138042603     
         299           2   43.284827463685161     
         300           2   50.900935137997415     
         301           2   59.036052815499175     
         302           2   67.532423802227200     
         303          40   76.247945815050031     
         304          68   85.081588335809755     
         305          97   93.844611768389740     
         306         109   102.34492718463670     
         307         174   110.35743466410256     
         308         184   117.68570986287776     
         309         186   124.13246008835281     
         310         192   129.51844294468822     
         311         192   133.68633246810697     
         312         192   136.51719227605170     
         313         192   137.92698875028947     
         314         192   137.87304661885582     
         315         192   136.35609395674351     
         316         192   133.42045333925719     
         317         192   129.15233787281176     
         318         192   123.67629331033345     
         319         192   117.14724571893146     
         320         192   109.75255186248293     
         321         141   101.69422580421514     
         322          72   93.187766003657501     
         323          18   84.443384998608138     
         324          14   75.615383294969689     
         325          10   66.921772204935948     
         326          12   58.535387141635034     
         327           4   50.624117129057261     
         328           4   43.227087059019205     
         329           4   36.511828987850620     
         330           4   30.531082122910011     
         331           2   25.285391406283846     
         332           2   20.770090008657469     
         333           2   16.950582045784660     
         334           2   13.777863968750912     
         335           2   11.192938608701494     
         336           2   9.1272834555017397     
         337           2   7.5164437583223416     
         338           2   6.2943202517001167     
         339           2   5.3982190746243841     
         340           2   4.7704917479974762     
         341           2   4.3594984785697504     
         342           4   4.1881607850084075     
         343           4   4.2211999628088526     
         344           4   4.3835905071423200     
         345           4   4.5712156546349370     
         346           4   4.7746802451461630     
         347           4   4.9774673029755929     
         348           6   5.1878157621519279     
         349           6   5.3862796725892936     
         350           8   5.5577419215119539     
         351           8   5.7060520928667726     
         352           8   5.8303346366520179     
         353           8   5.9242421650974793     
         354           8   5.9858102686900256     
         355           8   6.0136885369565451     
         356           6   6.0070997170209495     
         357           6   5.9657831672164390     
         358           6   5.8899356839642953     
         359           6   5.7801620313167019     
         360           6   5.6374446473627344     
         361           6   5.4631374407678335     
         362           6   5.2589830441423002     
         363           6   5.0282298442225386     
         364           6   4.7746610679566430     
         365           6   4.5016144511514202     
         366           6   4.2130701877850898     
         367           6   3.9136171849804380     
         368           6   3.6083709132450656     
         369           6   3.3001663791773446     
         370           0   2.9981961385932592     
         371           0   2.7052744629200429     
         372           0   2.4301593954996452     
         373           0   2.1774536837071348     
         374           0   1.9511110133394154     
         375           0   1.7542250787694091     
         376           0   1.5888741173557008     
         377           0   1.4587054042030743     
         378           0   1.3600980577790855     
         379           0   1.2920584107259074     
         380           0   1.2525908465967641     
         381           0   1.2388741773102332     
         382           0   1.2474716993059853     
         383           2   1.2745573762060007     
         384           2   1.3161410373765918     
         385           2   1.3682773583892116     
         386           2   1.4272463586027981     
         387           2   1.4896968081484654     
         388           2   1.5527478638534038     
         389           2   1.6140480627988765     
         390           2   1.6717941669309486     
         391           2   1.7327339479648818     
         392           2   1.7819044128193187     
         393           2   1.8219245756837099     
         394           2   1.8603654119878699     
         395           2   1.8927026520009325     
         396           2   1.9236774057183901     
         397           2   1.9520850054347312     
         398           2   1.9795747723226751     
         399           2   2.0079569902075547     
         400           2   2.0391803133518747     
         401           2   2.0753022222636441     
         402           2   2.1184479363927164     
         403           2   2.1707539446217110     
         404           2   2.2316210260303779     
         405           2   2.3064437427644955     
         406           2   2.3966638176102664     
         407           2   2.5034032090392397     
         408           2   2.6198323403140269     
         409           2   2.7507274776229562     
         410           2   2.8909771115580818     
         411           2   3.0407062129008153     
         412           0   3.1964481326321121     
         413           0   3.3538748656140038     
         414           4   3.5079228834592517     
         415           4   3.6529854346354576     
         416           6   3.7831629755713103     
         417           6   3.8925574868753321     
         418           6   3.9755915243948241     
         419           6   4.0273295096521320     
         420           6   4.0437773690773557     
         421           6   4.0221373746210922     
         422           6   3.9609978915631339     
         423           6   3.8604424674716689     
         424           6   3.7314577116312355     
         425           6   3.5712790364918643     
         426           6   3.3852999754075324     
         427           6   3.1839193447217240     
         428           2   2.9724133918568936     
         429           2   2.7594169483141084     
         430           0   2.5538772115554664     
         431           0   2.3646672971043885     
         432           0   2.2002066241108134     
         433           0   2.0707795379440599     
         434           0   1.9794015058291401     
         435           0   1.9260559166724853     
         436           0   1.9213953841149751     
         437           0   1.9642723258206094     
         438           0   2.0580122026264016     
         439           0   2.2005891360479906     
         440           0   2.3884636218571926     
         441           0   2.6073467431144510     
         442           0   2.8532423886929261     
         443           0   3.1204793525276990     
         444           5   3.3998638707982591     
         445           5   3.6816798478994484     
         446           5   3.9560388600396017     
         447           7   4.2132382403443431     
         448           7   4.4441123805553282     
         449           7   4.6494644304395631     
         450           7   4.8128885253679110     
         451           7   4.9322041097243225     
         452           7   5.0006699783352309     
         453           7   5.0169765950786021     
         454           7   4.9815749158306382     
         455           7   4.8966788219748620     
         456           7   4.7661827934659833     
         457           7   4.5954959950350363     
         458           7   4.3988095722329019     
         459           7   4.1791209681568500     
         460           7   3.9530386561676121     
         461           2   3.7253862383026317     
         462           0   3.5064566600604432     
         463           0   3.3100342547633246     
         464           0   3.1394385328562233     
         465           0   2.9991705995144438     
         466           0   2.9051873274691604     
         467           0   2.8627455247316140     
         468           0   2.8729318599123799     
         469           2   2.9413623916067140     
         470           2   3.0720391935153537     
         471           2   3.2612666386578244     
         472           2   3.5065285933936106     
         473           2   3.8039209464007233     
         474           2   4.1558120836345838     
         475           2   4.5513664227465069     
         476           2   4.9844221374177069     
         477           2   5.4408908430329248     
         478           6   5.9186878751293923     
         479           6   6.4140923160205805     
         480          10   6.9174922933085554     
         481          10   7.4224175820603264     
         482          10   7.9259636029851990     
         483          12   8.4156078631079669     
         484          10   8.8860588789863719     
         485          10   9.3335793616338751     
         486          10   9.7548891668669704     
         487          10   10.143365582285650     
         488          10   10.495062694962249     
         489          10   10.809662830211838     
         490          12   11.077856756773368     
         491          12   11.298911194002430     
         492          12   11.471877674970298     
         493          12   11.593275073052384     
         494          16   11.659888573846851     
         495          16   11.668937064621549     
         496          16   11.618266704745247     
         497          12   11.506552173043534     
         498          12   11.333485994077884     
         499          14   11.094591356775872     
         500          14   10.798975745585729     
         501          14   10.444355496346764     
         502          12   10.042175837806168     
         503          10   9.5978266944853559     
         504          10   9.1152943628407410     
         505          10   8.6084106779408884     
         506          10   8.0819001023563395     
         507           8   7.5408890104016288     
         508           6   6.9966450818664478     
         509           6   6.4574149059407269     
         510           4   5.9307791853290546     
         511           2   5.4207041912175749     
         512           2   4.9361452438674247     
         513           2   4.4810589142287389     
         514           2   4.0580811578192932     
         515           2   3.6631849500392781     
         516           2   3.3034028896018719     
         517           2   2.9772934998525376     
         518           2   2.6879813168231972     
         519           2   2.4257337854367633     
         520           2   2.1852055465568410     
         521           2   1.9669981528421125     
         522           2   1.7680462614870838     
         523           2   1.5882255507859611     
         524           2   1.4280906481101456     
         525           2   1.2801397027143295     
         526           2   1.1437610730054721     
         527           0   1.0188035514709013     
         528           0  0.91759282545458187     
         529           0  0.83412259559969848     
         530           0  0.76704106146629059     
         531           0  0.72538559291384319     
         532           0  0.71625571960618062     
         533           0  0.73863945742250936     
         534           0  0.81144211866705462     
         535           0  0.93262164305215811     
         536           0   1.1100469326390765     
         537           0   1.3483377592392867     
         538           0   1.6548464953911133     
         539           0   2.0367573555088798     
         540           0   2.5007955424967139     
         541           0   3.0603900206694070     
         542           0   3.7156164967484129     
         543           0   4.4666831040396948     
         544           2   5.3180163485251226     
         545           2   6.2690633264247140     
         546           2   7.3166550844080964     
         547           2   8.4547989315074599     
         548           7   9.6772759619755835     
         549           7   10.976410627461020     
         550           7   12.333492632749973     
         551           9   13.736851608248308     
         552          13   15.159741376780962     
         553          15   16.576368197067495     
         554          24   17.976719724808891     
         555          26   19.341752597961015     
         556          28   20.640285124655762     
         557          28   21.867771152423668     
         558          28   22.991040866985312     
         559          28   23.998647452985441     
         560          28   24.890281011232485     
         561          32   25.650227071055259     
         562          32   26.270368030892431     
         563          30   26.744808149223452     
         564          30   27.069835551246360     
         565          30   27.261886086374016     
         566          30   27.304792820604785     
         567          30   27.208220277522305     
         568          30   26.982913908978077     
         569          34   26.629592531949250     
         570          34   26.169828842332048     
         571          36   25.618673900535999     
         572          32   24.987348264001611     
         573          25   24.296108578661126     
         574          25   23.569929474038481     
         575          25   22.821251013400204     
         576          18   22.083743597892813     
         577          20   21.376936583885936     
         578          12   20.721087716982780     
         579           8   20.130180755924549     
         580          12   19.614934776082556     
         581          12   19.182299485807704     
         582          12   18.826129326700983     
         583          12   18.554724168018229     
         584          12   18.344676728827146     
         585          23   18.196862197894006     
         586          19   18.098447337645727     
         587          19   18.023380126657898     
         588          21   17.962748980334283     
         589          21   17.899149488746698     
         590          21   17.813888106903903     
         591          21   17.695479931780536     
         592          19   17.534216820814471     
         593          19   17.321969207322880     
         594          19   17.076480581123732     
         595          19   16.764932747839190     
         596          19   16.388438194969325     
         597          19   15.961015665258062     
         598          19   15.476048345160910     
         599          19   14.960088601677558     
         600          19   14.429028315191951     
         601          19   13.883155732340898     
         602          17   13.350877677829095     
         603          17   12.854046236835908     
         604           6   12.414500504623648     
         605           6   12.052997389848123     
         606           6   11.773413746300024     
         607           0   11.615566492475573     
         608           0   11.582546674325963     
         609           0   11.677657424803540     
         610           2   11.905301813514589     
         611           2   12.257290695937503     
         612           6   12.726661320370033     
         613           6   13.298311079127483     
         614          19   13.942219547431170     
         615          19   14.644959483043586     
         616          19   15.383248437240658     
         617          19   16.121835097239526     
         618          19   16.844090147892832     
         619          19   17.526510561998059     
         620          24   18.141928124884696     
         621          24   18.674913484103822     
         622          24   19.109016629649169     
         623          24   19.433761737584177     
         624          24   19.636000633849363     
         625          24   19.724516572750456     
         626          24   19.681491673702592     
         627          24   19.510468902729155     
         628          24   19.222616023634131     
         629          24   18.814392871120855     
         630          24   18.299108782927554     
         631          22   17.688308934124755     
         632          22   17.001581889541885     
         633          20   16.250933103395177     
         634          14   15.461648878317073     
         635          14   14.634637539494687     
         636          14   13.810611553491936     
         637           8   13.005446271072017     
         638           8   12.233888011696624     
         639           8   11.508925754943986     
         640           5   10.841278686138077     
         641           5   10.232349222662419     
         642           5   9.6960780657962111     
         643           5   9.2230509872102786     
         644           5   8.8195031948588927     
         645           5   8.4886101253757094     
         646           7   8.2192086181195112     
         647           9   8.0076678834266115     
         648           9   7.8469906669724203     
         649           8   7.7225883342612134     
         650           8   7.6287827221087268     
         651           8   7.5615199778389464     
         652           8   7.5142512767441794     
         653           8   7.4782065099082011     
         654           8   7.4523980116886479     
         655           8   7.4391226649901459     
         656           8   7.4272936791917514     
         657           8   7.4180759274674193     
         658           8   7.4214544606221153     
         659           8   7.4295283490743707     
         660           8   7.4457522706976222     
         661           8   7.4774109285166501     
         662           8   7.5221287771096224     
         663           2   7.5824041607638017     
         664           2   7.6598132536051322     
         665           6   7.7549128504060603     
         666           6   7.8672169827801008     
         667           8   7.9925759506695480     
         668          10   8.1369570277335228     
         669           8   8.2809165494225123     
         670           8   8.4320465431671732     
         671          10   8.5801358355355131     
         672          10   8.7228187435062843     
         673          10   8.8550656712130422     
         674          10   8.9720239877427961     
         675          10   9.0691586841640444     
         676          10   9.1423649455496765     
         677          10   9.1880562733774696     
         678          10   9.2032347278082476     
         679          10   9.1855507904054310     
         680          10   9.1333591970535544     
         681          10   9.0457741747446576     
         682          10   8.9152124241546140     
         683          10   8.7471058897005616     
         684          10   8.5502982444358846     
         685          10   8.3159291297808657     
         686          10   8.0415870213702210     
         687          10   7.7376563132634688     
         688          14   7.4048999172400238     
         689           6   7.0517600069256519     
         690           6   6.6860385859966893     
         691           4   6.3086561720878267     
         692           4   5.9217351877982862     
         693           4   5.5335179354255351     
         694           4   5.1521549926009964     
         695           4   4.7795205817434505     
         696           4   4.4199618870745807     
         697           4   4.0775777673338656     
         698           4   3.7561853085603447     
         699           4   3.4592909287139815     
         700           4   3.1900559255813379     
         701           4   2.9512488064916291     
         702           0   2.7451809309240947     
         703           0   2.5736271122655174     
         704           0   2.4377378756153640     
         705           0   2.3379540947502666     
         706           0   2.2701814490266448     
         707           0   2.2355811855501391     
         708           0   2.2279842733461663     
         709           2   2.2410906503024184     
         710           2   2.2880671337145269     
         711           2   2.3493935875623349     
         712           2   2.4225801020227986     
         713           2   2.4985683221979280     
         714           4   2.5718419212402805     
         715           4   2.6369577657107266     
         716           4   2.6888236726004053     
         717           4   2.7229512871658681     
         718           4   2.7356705522706970     
         719           4   2.7242951521449847     
         720           4   2.6909870297116538     
         721           4   2.6329723930361388     
         722           4   2.5513566736744999     
         723           4   2.4537295739367875     
         724           4   2.3363976518247207     
         725           4   2.2038903192291133     
         726           2   2.0612502460964999     
         727           2   1.9138055943463288     
         728           0   1.7669259500834671     
         729           0   1.6257764478798056     
         730           0   1.4924121006642055     
         731           0   1.3743932950786357     
         732           0   1.2747790077985997     
         733           0   1.1957567366912960     
         734           0   1.1385724863699629     
         735           0   1.1008457912108631     
         736           0   1.0854344613899649     
         737           0   1.0944426758411621     
         738           0   1.1232690237271881     
         739           0   1.1695883982187927     
         740           2   1.2270979377170963     
         741           2   1.2955226367342745     
         742           2   1.3719456050015588     
         743           2   1.4536083935199227     
         744           2   1.5380073148791864     
         745           2   1.6229549497550046     
         746           2   1.7066068637305005     
         747           2   1.7901300935211670     
         748           2   1.8688532538367340     
         749           2   1.9447356085677874     
         750           2   2.0137483048376610     
         751           2   2.0756751067975348     
         752           2   2.1265788773016152     
         753           2   2.1686244244527653     
         754           2   2.2012552088282216     
         755           2   2.2238799368764091     
         756           2   2.2359003759426388     
         757           4   2.2367497112951180     
         758           4   2.2259368348291608     
         759           4   2.2030917486651278     
         760           2   2.1680077300496672     
         761           2   2.1180038691135210     
         762           2   2.0567723810332139     
         763           2   1.9845536599476195     
         764           2   1.9018882355356270     
         765           2   1.8096033236218760     
         766           2   1.7087905678749251     
         767           2   1.6007757633621391     
         768           2   1.4870810645501900     
         769           2   1.3693800533804048     
         770           2   1.2494461979658846     
         771           2   1.1290957032296625     
         772           0   1.0138820085421845     
         773           0  0.90320102637558686     
         774           0  0.79905866789622249     
         775           0  0.70334708530885059     
         776           0  0.61779847123142462     
         777           0  0.54394513366899233     
         778           0  0.48041381686889795     
         779           0  0.43172102437211518     
         780           0  0.39841279819838493     
         781           0  0.38347022450126489     
         782           0  0.38347022450126489     
         783           0  0.39841279819838493     
         784           0  0.42796549365951492     
         785           0  0.47146856058579062     
         786           0  0.52419069968232734     
         787           0  0.58718054568609734     
         788           0  0.65846753802241798     
         789           0  0.73577104579645858     
         790           0  0.81655329480806638     
         791           0  0.89808992284818778     
         792           2  0.97755725121853931     
         793           2   1.0548064005891036     
         794           2   1.1236529113395204     
         795           2   1.1818315906451544     
         796           2   1.2273600418581894     
         797           2   1.2624015736815635     
         798           2   1.2835208938751312     
         799           2   1.2905745408660887     
         800           2   1.2840742429437833     
         801           2   1.2651859421536644     
         802           2   1.2356899160441628     
         803           2   1.1979029425863856     
         804           2   1.1545660611795665     
         805           2   1.1087039973818058     
         806           0   1.0634645601687711     
         807           0   1.0219480949930406     
         808           0  0.98703819455751252     
         809           0  0.96124517111664998     
         810           0  0.94657317472954772     
         811           0  0.94442027927923822     
         812           0  0.95551843101265521     
         813           0  0.97724407439071470     
         814           0   1.0124663945323327     
         815           0   1.0597739952885157     
         816           0   1.1173228855677795     
         817           2   1.1829540286286711     
         818           2   1.2543257217700299     
         819           2   1.3252941580370516     
         820           2   1.3958748277942388     
         821           2   1.4635270953476811     
         822           2   1.5259120950040816     
         823           2   1.5809544736396655     
         824           2   1.6268810978150479     
         825           2   1.6622394474306168     
         826           2   1.6859002829414560     
         827           2   1.6997230858035508     
         828           2   1.6997230858035508     
         829           2   1.6859002829414560     
         830           2   1.6584839167180168     
         831           2   1.6179358415319405     
         832           2   1.5649555703656004     
         833           2   1.5004838950292614     
         834           2   1.4257011950522060     
         835           2   1.3420165023952302     
         836           2   1.2510441267901864     
         837           2   1.1545660611795665     
         838           2   1.0518072824654048     
         839           0  0.94819271753459600     
         840           0  0.84543393882043416     
         841           0  0.74520034249721401     
         842           0  0.64903824132166288     
         843           0  0.55829990167372989     
         844           0  0.47408790499591913     
         845           0  0.39721852933892521     
         846           0  0.32820583306905171     
         847           0  0.26726605203511855     
         848           0  0.21434005646808146     
         849           0  0.16913016803318334     
         850           0  0.13114674616326635     
         851           0   9.9759660590463053E-002
         852           0   7.4250031246865314E-002
         853           0   5.3858325399008429E-002
         854           0   3.7825900295474911E-002
         855           0   2.5428199974820067E-002
         856           0   1.5998903274064804E-002
         857           0   8.9452562831073661E-003
         858           0   3.7555307126002466E-003
         859           0   0.0000000000000000     
         860           0   0.0000000000000000     
         861           0   0.0000000000000000     
         862           0   0.0000000000000000     
         863           0   0.0000000000000000     
         864           0   0.0000000000000000     
         865           0   0.0000000000000000     
         866           0   0.0000000000000000     
         867           0   0.0000000000000000     
         868           0   0.0000000000000000     
         869           0   3.7555307126002466E-003
         870           0   8.9452562831073661E-003
         871           0   1.5998903274064807E-002
         872           0   2.5428199974820067E-002
         873           0   3.7825900295474918E-002
         874           0   5.3858325399008429E-002
         875           0   7.4250031246865300E-002
         876           0   9.9759660590463040E-002
         877           0  0.13114674616326635     
         878           0  0.17288569874578358     
         879           0  0.22704084346378905     
         880           0  0.29221021159229066     
         881           0  0.36963293631793659     
         882           0  0.46422816032182046     
         883           0  0.57471738697350983     
         884           0  0.70240716159366845     
         885           0  0.85223166384641169     
         886           0   1.0228779058295259     
         887           0   1.2155680816899568     
         888           0   1.4313411732575461     
         889           2   1.6709989518545429     
         890           2   1.9463096099838129     
         891           2   2.2504399880401347     
         892           2   2.5768535584687209     
         893           2   2.9271392598399495     
         894           2   3.3031208771568972     
         895           2   3.7032983132602788     
         896           2   4.1216969677418600     
         897           2   4.5576575134574835     
         898           4   5.0107551922281033     
         899           6   5.4736696310849666     
         900           6   5.9410928324790895     
         901           6   6.4071936628984547     
         902           8   6.8695580687193818     
         903           8   7.3195812165014544     
         904           8   7.7515482255792652     
         905          10   8.1602309845673346     
         906          10   8.5411483457524895     
         907          10   8.8795295561280998     
         908          10   9.1799913920663680     
         909          10   9.4364115201003322     
         910          16   9.6471280815021991     
         911          16   9.8148827235426328     
         912          12   9.9357783455527429     
         913          10   10.012693208210068     
         914          10   10.046255026590657     
         915          10   10.037313492213913     
         916           8   9.9905272526109634     
         917           8   9.9044184379221178     
         918          10   9.7801594598070754     
         919          10   9.6162684261072808     
         920          10   9.4148672885384279     
         921          10   9.1808231863119385     
         922          12   8.9158401580382716     
         923          12   8.6197032791831560     
         924          12   8.2992227245623997     
         925          12   7.9584495851864379     
         926          12   7.5997199528159252     
         927           6   7.2323425650117787     
         928           6   6.8625341852882480     
         929           4   6.4968687982676459     
         930           4   6.1344135961494155     
         931           4   5.7817643800927598     
         932           2   5.4516756021558859     
         933           2   5.1527585311479029     
         934           2   4.8828734806224174     
         935           2   4.6586411435526704     
         936           4   4.4686141492511302     
         937           4   4.3164543177383425     
         938           4   4.1989774499628032     
         939           4   4.1135937498521713     
         940           4   4.0636594160742066     
         941           4   4.0488893661792229     
         942           4   4.0692920596768793     
         943           4   4.1225863436252173     
         944           4   4.2130097781860183     
         945           4   4.3413623275917939     
         946           4   4.5085473319836877     
         947           4   4.7152911320878106     
         948           4   4.9660936509353313     
         949           4   5.2335139909119297     
         950           0   5.5304394071669343     
         951           2   5.8483732807865678     
         952           2   6.1805733585156686     
         953           2   6.5210591040978336     
         954           2   6.8560382351737621     
         955          12   7.1741469731077423     
         956          12   7.4632344104641835     
         957          12   7.7083275254635968     
         958          12   7.9011441677588765     
         959          12   8.0309482181568725     
         960          12   8.0889446613740486     
         961          12   8.0688229829145435     
         962          12   7.9671628579818616     
         963          12   7.7836707150743552     
         964          12   7.5212285875204365     
         965          12   7.1857510859204998     
         966          12   6.7858611175313337     
         967          12   6.3324088919842323     
         968          10   5.8378705829194431     
         969           0   5.3156717046404651     
         970           0   4.7794850044094099     
         971           0   4.2478989539336327     
         972           0   3.7234965919117200     
         973           0   3.2208611319490315     
         974           0   2.7488804007555196     
         975           0   2.3180540104762777     
         976           0   1.9172404736634843     
         977           0   1.5666692199177388     
         978           0   1.2662586503484106     
         979           0   1.0183790173372582     
         980           0  0.82580803451411100     
         981           0  0.68118778128632551     
         982           0  0.58229414874674768     
         983           0  0.52694657369889841     
         984           0  0.51319799547533618     
         985           0  0.53944664166112877     
         986           0  0.60446554777274353     
         987           0  0.70735371254138124     
         988           0  0.84741984326164244     
         989           0   1.0266882975303673     
         990           0   1.2542460666450115     
         991           0   1.5117761784609518     
         992           0   1.7988305379742433     
         993           0   2.1064478410690031     
         994           0   2.4292668552087489     
         995           2   2.7675570080201823     
         996           2   3.1149886798223356     
         997           2   3.4641260807770586     
         998           2   3.8066539024648347     
         999           4   4.1336761025691207     
        1000           8   4.4360733374398009     
        1001           8   4.7049004370155370     
        1002           8   4.9318014122219607     
        1003           8   5.1094171146452991     
        1004           8   5.2317600181821424     
        1005           8   5.2945317224277160     
        1006           8   5.2953616372738805     
        1007           8   5.2339497525666285     
        1008           8   5.1121021948755212     
        1009           8   4.9336551076408623     
        1010           8   4.7042898498371413     
        1011           8   4.4312500844728904     
        1012           8   4.1229784315880869     
        1013           4   3.7886963558241549     
        1014           0   3.4379552309039685     
        1015           0   3.0801885620695262     
        1016           0   2.7216218644140491     
        1017           0   2.3737332231595492     
        1018           0   2.0431295700604828     
        1019           0   1.7351018072444881     
        1020           0   1.4508487248159538     
        1021           0   1.1909437702083407     
        1022           0  0.96321221700639992     
        1023           0  0.76694044900252967     
        1024           0  0.60055382839289939     
        1025           0  0.46181281350745879     
        1026           0  0.34801938367465673     
        1027           0  0.25997224400434771     
        1028           0  0.19231370767207404     
        1029           0  0.14250710381465476     
        1030           0  0.10828240647258981     
        1031           0   8.7714219409819244E-002
        1032           0   7.9259899390423633E-002
        1033           0   8.1761092672065785E-002
        1034           0   9.9759660590463040E-002
        1035           0  0.13114674616326635     
        1036           0  0.16913016803318334     
        1037           0  0.21434005646808141     
        1038           0  0.26726605203511850     
        1039           0  0.32820583306905171     
        1040           0  0.39721852933892521     
        1041           0  0.47408790499591924     
        1042           0  0.55454437096112963     
        1043           0  0.64009298503855550     
        1044           0  0.72920143922314917     
        1045           0  0.82000573884561390     
        1046           0  0.91036681723912105     
        1047           2  0.99794895706639608     
        1048           2   1.0803160299327015     
        1049           2   1.1550399969123235     
        1050           2   1.2292038392965721     
        1051           2   1.2986886017134562     
        1052           2   1.3642700837168700     
        1053           2   1.4240300781201793     
        1054           2   1.4795801878494694     
        1055           2   1.5334153323937729     
        1056           2   1.5888813423476464     
        1057           2   1.6500774384151189     
        1058           2   1.7216915697605653     
        1059           2   1.8087718237490109     
        1060           2   1.9164430852993544     
        1061           2   2.0533398423680578     
        1062           0   2.2214327646980578     
        1063           0   2.4245228505711625     
        1064           0   2.6652737640957449     
        1065           0   2.9412195431405994     
        1066           0   3.2544408500508371     
        1067           0   3.5932892054256467     
        1068           0   3.9570102801167621     
        1069           0   4.3426454959058187     
        1070           5   4.7421122572507848     
        1071           7   5.1462804838995275     
        1072           9   5.5416077026696566     
        1073           9   5.9204056140469810     
        1074           9   6.2724616291427857     
        1075           9   6.5881449089065303     
        1076           9   6.8588067246422284     
        1077           9   7.0771288249714042     
        1078           9   7.2374053593026773     
        1079           9   7.3357486675611163     
        1080           9   7.3739690047598394     
        1081          11   7.3497828077070411     
        1082          11   7.2655987456314106     
        1083          11   7.1284007784470100     
        1084          11   6.9407327467922864     
        1085           9   6.7065191267727089     
        1086           9   6.4368263843243358     
        1087           4   6.1406731041819942     
        1088           4   5.8273073162138305     
        1089           4   5.5058056447834707     
        1090           4   5.1846904570849306     
        1091           4   4.8649058880311262     
        1092           2   4.5589177394087699     
        1093           2   4.2720584367880639     
        1094           2   4.0107626873537985     
        1095           2   3.7764350592492848     
        1096           2   3.5692430779982720     
        1097           2   3.3882392951226841     
        1098           2   3.2315519322014010     
        1099           2   3.0966228661997879     
        1100           4   2.9804688805268316     
        1101           4   2.8799418897983267     
        1102           4   2.7855376063389081     
        1103           4   2.7002450659582204     
        1104           4   2.6210209270058362     
        1105           2   2.5452897845184910     
        1106           2   2.4736366613665441     
        1107           2   2.4009620843246298     
        1108           2   2.3329503580144997     
        1109           2   2.2601990878892511     
        1110           2   2.1827562470825774     
        1111           2   2.1006971458550763     
        1112           2   2.0141061160105074     
        1113           2   1.9257499687531350     
        1114           2   1.8322758980000220     
        1115           2   1.7340857383987838     
        1116           2   1.6316306411925277     
        1117           2   1.5254608556426690     
        1118           2   1.4200220643546959     
        1119           2   1.3345031273916035     
        1120           2   1.2575897743061966     
        1121           2   1.1906576504224011     
        1122           0   1.1418726209656460     
        1123           0   1.1425686871158636     
        1124           0   1.1895545495581781     
        1125           0   1.3114668588864553     
        1126           0   1.5118974493655115     
        1127           0   1.8276178803519161     
        1128           0   2.2552782933858104     
        1129           0   2.8175664739926285     
        1130           0   3.7736734105054448     
        1131           0   4.9932250391120085     
        1132           0   6.5221615580043819     
        1133           0   8.4096092462507048     
        1134           0   10.706762228941070     
        1135           0   13.465325244448168     
        1136           0   16.735502962673834     
        1137           0   20.567315504698641     
        1138           2   24.997968709022956     
        1139          13   30.057653149529205     
        1140          13   35.771305539108241     
        1141          13   42.136037925658371     
        1142          13   49.125049775146493     
        1143          27   56.705168743056106     
        1144          31   64.812864249832856     
        1145          44   73.338724738766032     
        1146          47   82.206350849678770     
        1147          63   91.230946850468044     
        1148          63   100.27946583830430     
        1149          65   109.19175040262630     
        1150         194   117.79665958328012     
        1151         194   125.87497156559090     
        1152         194   133.29022900233434     
        1153         194   139.90575578651152     
        1154         194   145.57431013920740     
        1155         194   150.17381717973316     
        1156         194   153.59851611067725     
        1157         196   155.76683694431929     
        1158         196   156.63428135215230     
        1159         196   156.17700729595686     
        1160         200   154.38802583598050     
        1161         200   151.32549543014267     
        1162         194   147.05261846936168     
        1163         190   141.65931254310726     
        1164         186   135.24111888937344     
        1165         167   127.95246881658896     
        1166         167   119.93417107324763     
        1167         132   111.36867187650184     
        1168         110   102.41015228758272     
        1169          90   93.258977590802800     
        1170          70   84.079996607429990     
        1171          26   74.863155836898329     
        1172          10   65.977246585581625     
        1173          10   57.534343541185756     
        1174           8   49.627945998450166     
        1175           8   42.330164073778427     
        1176           6   35.690300209358981     
        1177           2   29.734818954148533     
        1178           2   24.465909572068529     
        1179           2   19.872592376472284     
        1180           0   15.923934273203152     
        1181           0   12.582236137593744     
        1182           0   9.7948491705979635     
        1183           0   7.5125573670381929     
        1184           0   5.6711811656930271     
        1185           0   4.2115388450090778     
        1186           0   3.0977904958618097     
        1187           0   2.2511486062189117     
        1188           0   1.6738111101906821     
        1189           0   1.3014721532146947     
        1190           0   1.0966199729128849     
        1191           0   1.0285226754885166     
        1192           0   1.1068685021925895     
        1193           0   1.2669824959074862     
        1194           0   1.4779008625319676     
        1195           0   1.7409907613711875     
        1196           0   2.0509788262917219     
        1197           0   2.4083600904608642     
        1198           0   2.8120892500063177     
        1199           0   3.2517334047442188     
        1200           0   3.7271583211585133     
        1201           6   4.2339268937794108     
        1202           6   4.7596658201818718     
        1203           6   5.2974710611439804     
        1204           6   5.8395996352275796     
        1205           6   6.3700917505238550     
        1206           6   6.8883288452189015     
        1207           8   7.3854365008652429     
        1208           8   7.8525031076248997     
        1209          10   8.2807859513078537     
        1210          12   8.6619235751895260     
        1211          12   8.9881546964166841     
        1212          12   9.2525431533285403     
        1213          12   9.4492063602070377     
        1214          12   9.5735417258448248     
        1215          12   9.6224418552594049     
        1216          12   9.5944856980499313     
        1217          12   9.4938453849322766     
        1218          12   9.3205479946067999     
        1219          12   9.0793237663872528     
        1220          14   8.7768697171986165     
        1221          14   8.4216855065050797     
        1222          12   8.0157874244569243     
        1223          10   7.5808073556636471     
        1224           8   7.1242699454840457     
        1225           2   6.6639204342865384     
        1226           2   6.2085156596957241     
        1227           2   5.7687878426240582     
        1228           2   5.3516225726572015     
        1229           2   4.9910229774855255     
        1230           2   4.9410872378257009     
        1231           2   5.0455330466815411     
        1232           2   5.3467543426370918     
        1233           2   5.8930752633933414     
        1234           2   6.7218994682028841     
        1235           2   7.8831660229663694     
        1236           2   9.4304286589186983     
        1237           4   11.423037027239483     
        1238           4   13.914010825085741     
        1239           4   16.948374891181597     
        1240           4   20.576607188002541     
        1241           4   24.830412454505449     
        1242           4   29.732930888917465     
        1243           4   35.287932191973852     
        1244           2   41.346801861131063     
        1245           4   47.918402968780406     
        1246           4   54.903166177451901     
        1247           4   62.115936640433141     
        1248           4   69.476554923506470     
        1249          16   76.819365266360492     
        1250         157   83.959698142168079     
        1251         157   90.711147050493111     
        1252         159   96.885097968125507     
        1253         165   102.29087580663585     
        1254         165   106.77381163633164     
        1255         165   110.19661115900641     
        1256         165   112.45024799761885     
        1257         167   113.46882627351556     
        1258         167   113.22122407171560     
        1259         163   111.72368125184104     
        1260         163   109.02897889965836     
        1261         163   105.22722706843645     
        1262         163   100.43737094355998     
        1263         163   94.810822171400531     
        1264          95   88.515354290074825     
        1265          81   81.732535930889000     
        1266          60   74.638169416490513     
        1267          12   67.413202586967159     
        1268          12   60.223146679589064     
        1269          12   53.215964460998030     
        1270          10   46.501570625647098     
        1271          10   40.013420421219116     
        1272          10   34.070042340802303     
        1273           4   28.701268685736167     
        1274           4   23.914654491993225     
        1275           4   19.714045216821614     
        1276           2   16.076564144479107     
        1277           2   12.967113641840522     
        1278           2   10.339134556036226     
        1279           2   8.1467796134117094     
        1280           2   6.3434668979201962     
        1281           2   4.8705719635505780     
        1282           0   3.6791398202393419     
        1283           0   2.7238504292194237     
        1284           0   1.9639525429595246     
        1285           0   1.4546024031334879     
        1286           0   1.0657411005247350     
        1287           0  0.78280853063027556     
        1288           0  0.61940114709892036     
        1289           0  0.48249599495297757     
        1290           0  0.36912108725632142     
        1291           0  0.27900172561287845     
        1292           0  0.20582496014580415     
        1293           0  0.14714564943733113     
        1294           0  0.10870491687357044     
        1295           0   7.8005561959465564E-002
        1296           0   5.3858325399008429E-002
        1297           0   3.7825900295474911E-002
        1298           0   2.5428199974820067E-002
        1299           0   1.5998903274064804E-002
        1300           0   8.9452562831073661E-003
        1301           0   3.7555307126002466E-003
        1302           0   0.0000000000000000     
        1303           0   0.0000000000000000     
        1304           0   0.0000000000000000     
        1305           0   0.0000000000000000     
        1306           0   0.0000000000000000     
        1307           0   0.0000000000000000     
        1308           0   0.0000000000000000     
        1309           0   3.7555307126002466E-003
        1310           0   8.9452562831073661E-003
        1311           0   1.5998903274064807E-002
        1312           0   2.5428199974820067E-002
        1313           0   3.7825900295474918E-002
        1314           0   5.3858325399008429E-002
        1315           0   7.4250031246865300E-002
        1316           0   9.9759660590463040E-002
        1317           0  0.13114674616326635     
        1318           0  0.16913016803318334     
        1319           0  0.21434005646808141     
        1320           0  0.26726605203511850     
        1321           0  0.32820583306905171     
        1322           0  0.39721852933892521     
        1323           0  0.47033237428331898     
        1324           0  0.54935464539062251     
        1325           0  0.63303933804759804     
        1326           0  0.71977214252239385     
        1327           0  0.80760803852495910     
        1328           0  0.89433439213558752     
        1329           2  0.97755725121853931     
        1330           2   1.0548064005891036     
        1331           2   1.1236529113395204     
        1332           2   1.1818315906451544     
        1333           2   1.2273600418581894     
        1334           2   1.2586460429689630     
        1335           2   1.2745756375920239     
        1336           2   1.2745756375920239     
        1337           2   1.2586460429689630     
        1338           2   1.2273600418581894     
        1339           2   1.1855871213577547     
        1340           2   1.1325981676226275     
        1341           2   1.0708053038631682     
        1342           2   1.0029854511933594     
        1343           0  0.93216029243106269     
        1344           0  0.86146636392396758     
        1345           0  0.79402217376925932     
        1346           0  0.73279899863806131     
        1347           0  0.68050139155388889     
        1348           0  0.63946254231650224     
        1349           0  0.61155858580700673     
        1350           0  0.59922741581677053     
        1351           0  0.61005043745617804     
        1352           0  0.64097537350573253     
        1353           0  0.69264462791501957     
        1354           0  0.76541484809470106     
        1355           0  0.85939507775434665     
        1356           0  0.97448789308945727     
        1357           0   1.1104269716802033     
        1358           0   1.2668048548790318     
        1359           2   1.4430857697183077     
        1360           2   1.6386002729714879     
        1361           2   1.8525210505231351     
        1362           2   2.0838222005126683     
        1363           2   2.3312273772687737     
        1364           2   2.5958277940083887     
        1365           2   2.8722132298286849     
        1366           2   3.1582822607632073     
        1367           2   3.4439805910193897     
        1368           2   3.7253705874630589     
        1369           2   4.0017977667592728     
        1370           4   4.2680948577432956     
        1371           7   4.5187232237340318     
        1372           7   4.7479432167840425     
        1373           7   4.9500153689412683     
        1374           7   5.1194224679970803     
        1375           7   5.2511010593064427     
        1376           7   5.3406702545818687     
        1377           7   5.3846457516535180     
        1378           7   5.3806274788763462     
        1379           7   5.3274501212884626     
        1380           7   5.2226139389832698     
        1381           7   5.0711543977867359     
        1382           7   4.8757885593233015     
        1383           7   4.6405841427135215     
        1384           7   4.3708085807537742     
        1385           7   4.0727182202193255     
        1386           7   3.7532966062821265     
        1387           3   3.4199551555310039     
        1388           0   3.0802133427485572     
        1389           0   2.7413781780878175     
        1390           0   2.4102437003202462     
        1391           0   2.0901571653299538     
        1392           0   1.7856256625024327     
        1393           0   1.5055689161717289     
        1394           0   1.2522394601464910     
        1395           0   1.0268408536738145     
        1396           0  0.82957919098884070     
        1397           0  0.65977042076848891     
        1398           0  0.51598874437630771     
        1399           0  0.39623944042582560     
        1400           0  0.29813955337942522     
        1401           0  0.21909169766831485     
        1402           0  0.15643928868946247     
        1403           0  0.10759525039285252     
        1404           0   7.0140106510359720E-002
        1405           0   4.1888867477311936E-002
        1406           0   2.0928945849861543E-002
        1407           0   5.6332960689003701E-003
        1408           0   0.0000000000000000     
        1409           0   0.0000000000000000     
        1410           0   0.0000000000000000     
        1411           0   0.0000000000000000     
        1412           0   0.0000000000000000     
        1413           0   0.0000000000000000     
        1414           0   0.0000000000000000     
        1415           0   0.0000000000000000     
        1416           0   0.0000000000000000     
        1417           0   0.0000000000000000     
        1418           0   0.0000000000000000     
        1419           0   0.0000000000000000     
        1420           0   0.0000000000000000     
        1421           0   0.0000000000000000     
        1422           0   0.0000000000000000     
        1423           0   0.0000000000000000     
        1424           0   0.0000000000000000     
        1425           0   0.0000000000000000     
        1426           0   0.0000000000000000     
        1427           0   0.0000000000000000     
        1428           0   0.0000000000000000     
        1429           0   0.0000000000000000     
        1430           0   0.0000000000000000     
        1431           0   0.0000000000000000     
        1432           0   0.0000000000000000     
        1433           0   0.0000000000000000     
        1434           0   0.0000000000000000     
        1435           0   0.0000000000000000     
        1436           0   0.0000000000000000     
        1437           0   0.0000000000000000     
        1438           0   0.0000000000000000     
        1439           0   0.0000000000000000     
        1440           0   0.0000000000000000     
        1441           0   0.0000000000000000     
        1442           0   0.0000000000000000     
        1443           0   0.0000000000000000     
        1444           0   0.0000000000000000     
        1445           0   0.0000000000000000     
        1446           0   0.0000000000000000     
        1447           0   0.0000000000000000     
        1448           0   0.0000000000000000     
        1449           0   0.0000000000000000     
        1450           0   0.0000000000000000     
        1451           0   0.0000000000000000     
        1452           0   0.0000000000000000     
        1453           0   0.0000000000000000     
        1454           0   0.0000000000000000     
        1455           0   0.0000000000000000     
        1456           0   0.0000000000000000     
        1457           0   0.0000000000000000     
        1458           0   3.7555307126002466E-003
        1459           0   2.0211848420908105E-002
        1460           0   4.2834672123386902E-002
        1461           0   7.3424909797014479E-002
        1462           0  0.12913262307033610     
        1463           0  0.20687258213046286     
        1464           0  0.30876587682325723     
        1465           0  0.47965452998670666     
        1466           0  0.70108272006400263     
        1467           0  0.98381809279217158     
        1468           0   1.3395851106897119     
        1469           0   1.7845023788631669     
        1470           0   2.3438304302410327     
        1471           0   3.0246642340532603     
        1472           0   3.8531015153226535     
        1473           0   4.8435939367233889     
        1474           0   6.0013156035039117     
        1475           0   7.3371843526616569     
        1476           0   8.8591049740867138     
        1477           0   10.571289715166220     
        1478           2   12.477440305262085     
        1479           8   14.570491989493089     
        1480           8   16.841204222033749     
        1481           8   19.275466282297938     
        1482          16   21.846984300470648     
        1483          18   24.522338197728910     
        1484          18   27.283268719921498     
        1485          39   30.097486754136984     
        1486          39   32.883320672350180     
        1487          39   35.588571385325274     
        1488          39   38.199244918010116     
        1489          41   40.668107372818675     
        1490          49   42.947843293591617     
        1491          51   44.988469829175330     
        1492          59   46.748419905639004     
        1493          65   48.187033843223340     
        1494          65   49.264837560465423     
        1495          65   49.954746643691117     
        1496          65   50.234565740807561     
        1497          65   50.090867833928037     
        1498          67   49.516246013298371     
        1499          67   48.517188873493659     
        1500          67   47.106389079182193     
        1501          67   45.321910346297919     
        1502          63   43.200778851758471     
        1503          55   40.778372548504805     
        1504          55   38.119359762189077     
        1505          55   35.285072933599409     
        1506          30   32.308209595654802     
        1507           6   29.286637620462379     
        1508           6   26.277515793822715     
        1509           6   23.334273679134380     
        1510           6   20.501833384945026     
        1511           4   17.813107876362253     
        1512           4   15.310694216093555     
        1513           4   13.008891252882933     
        1514           2   10.926166470661375     
        1515           2   9.0765166298509126     
        1516           2   7.4558336062068387     
        1517           2   6.0542899680394058     
        1518           0   4.8576151647489025     
        1519           0   3.8457398199702553     
        1520           0   3.0028744964166845     
        1521           0   2.3087899874630651     
        1522           0   1.7434981259534654     
        1523           0   1.2933123126781143     
        1524           0  0.94440127144659369     
        1525           0  0.66749811393611802     
        1526           0  0.44991798147225948     
        1527           0  0.31401828768976686     
        1528           0  0.23898739670625654     
        1529           0  0.17791790274184860     
        1530           0  0.12894339127788340     
        1531           0   9.0248934520930121E-002
        1532           0   6.2803581682115792E-002
        1533           0   4.1581431008075161E-002
        1534           0   2.5428199974820067E-002
        1535           0   1.5998903274064804E-002
        1536           0   8.9452562831073661E-003
        1537           0   3.7555307126002466E-003
        1538           0   0.0000000000000000     
        1539           0   0.0000000000000000     
        1540           0   0.0000000000000000     
        1541           0   0.0000000000000000     
        1542           0   0.0000000000000000     
        1543           0   0.0000000000000000     
        1544           0   0.0000000000000000     
        1545           0   0.0000000000000000     
        1546           0   0.0000000000000000     
        1547           0   0.0000000000000000     
        1548           0   0.0000000000000000     
        1549           0   0.0000000000000000     
        1550           0   0.0000000000000000     
        1551           0   0.0000000000000000     
        1552           0   0.0000000000000000     
        1553           0   0.0000000000000000     
        1554           0   0.0000000000000000     
        1555           0   0.0000000000000000     
        1556           0   0.0000000000000000     
        1557           0   0.0000000000000000     
        1558           0   0.0000000000000000     
        1559           0   0.0000000000000000     
        1560           0   0.0000000000000000     
        1561           0   0.0000000000000000     
        1562           0   0.0000000000000000     
        1563           0   0.0000000000000000     
        1564           0   0.0000000000000000     
        1565           0   0.0000000000000000     
        1566           0   0.0000000000000000     
        1567           0   0.0000000000000000     
        1568           0   0.0000000000000000     
        1569           0   0.0000000000000000     
        1570           0   0.0000000000000000     
        1571           0   0.0000000000000000     
        1572           0   0.0000000000000000     
        1573           0   0.0000000000000000     
        1574           0   0.0000000000000000     
        1575           0   0.0000000000000000     
        1576           0   3.7555307126002466E-003
        1577           0   1.2700786995707612E-002
        1578           0   2.4944159557172170E-002
