# Supplementary material for: Protein-mediated RNA folding governs sequence-specific interactions between rotavirus genome segments
Source: eLife. 2017 Sep 18;6:e27453. doi: 10.7554/eLife.27453 (PMC5621836; doi:10.7554/eLife.27453)
Supplement: Figure 3—source data 1. [file elife-27453-fig3-data1.zip › S11_RNA_alone_Alignments/S6.txt]

           1           4   3.1376872318334841     
           2           4   3.0534860606137970     
           3           4   2.9565218538175122     
           4           2   2.8489985267305591     
           5           2   2.7329734912342647     
           6           2   2.6102980656213481     
           7           2   2.4799080732884802     
           8           2   2.3439598452056489     
           9           2   2.2068218529608012     
          10           2   2.0690126962698745     
          11           2   1.9309873037301271     
          12           2   1.7931781470392001     
          13           2   1.6560401547943524     
          14           2   1.5200919267115212     
          15           2   1.3859464036660529     
          16           2   1.2543257217700297     
          17           2   1.1260573137122700     
          18           0   1.0020510429336045     
          19           0  0.88325983911590900     
          20           0  0.77062854247203405     
          21           0  0.66503714459572771     
          22           0  0.56724515795683728     
          23           0  0.47784343570851939     
          24           0  0.39721852933892521     
          25           0  0.33196136378165197     
          26           0  0.27621130831822593     
          27           0  0.23033895974214627     
          28           0  0.19455836800800341     
          29           0  0.16897264645874122     
          30           0  0.15361798598947149     
          31           0  0.14850006249373063     
          32           0  0.15361798598947149     
          33           0  0.16897264645874122     
          34           0  0.19455836800800339     
          35           0  0.23033895974214627     
          36           0  0.27621130831822588     
          37           0  0.33196136378165203     
          38           0  0.39721852933892521     
          39           0  0.47784343570851939     
          40           0  0.56724515795683728     
          41           0  0.66503714459572771     
          42           0  0.76687301175943379     
          43           0  0.87431458283280172     
          44           0  0.98605213965953953     
          45           2   1.1006291137374498     
          46           2   1.2164998214745548     
          47           2   1.3320880782670446     
          48           2   1.4458418954646559     
          49           2   1.5562804942038893     
          50           2   1.6620314008759334     
          51           2   1.7750014931910443     
          52           2   1.8859810367926684     
          53           2   1.9955519623849092     
          54           2   2.1047527120484673     
          55           2   2.2150801949837167     
          56           2   2.3284698302345581     
          57           2   2.4472494859202705     
          58           2   2.5740632570326891     
          59           4   2.7117622261406149     
          60           4   2.8632618101797997     
          61           4   3.0276134069190559     
          62           2   3.2096414987786765     
          63           2   3.4109102933312139     
          64           2   3.6321935595001134     
          65           2   3.8601571216788795     
          66           2   4.0989770020728491     
          67           2   4.3482095048805300     
          68           2   4.6023213111087609     
          69           2   4.8545570537099607     
          70           2   5.0971595103132268     
          71           9   5.3216907186744260     
          72           9   5.5194364868130643     
          73           9   5.6818677773835287     
          74           9   5.8011257982141053     
          75           9   5.8704940727797901     
          76           9   5.8848206708425854     
          77           9   5.8408571342627900     
          78           9   5.7374870583370896     
          79           9   5.5758261148450021     
          80           9   5.3565126852521745     
          81           7   5.0883588155052362     
          82           7   4.7782191285087556     
          83           7   4.4370227445590764     
          84           7   4.0704886205865503     
          85           0   3.6884702741482860     
          86           0   3.3007160398332758     
          87           0   2.9164210281673033     
          88           0   2.5438435162356448     
          89           0   2.1900073109022973     
          90           0   1.8605033664596975     
          91           0   1.5593950207194214     
          92           0   1.2798671619049473     
          93           0   1.0351908427133780     
          94           0  0.82444022888515034     
          95           0  0.64581391351515016     
          96           0  0.49683951186690711     
          97           0  0.37458701204144085     
          98           0  0.27587401263809341     
          99           0  0.19744939517963686     
         100           0  0.13614618174676243     
         101           0   8.8998699911870233E-002
         102           0   5.5996161459226819E-002
         103           0   3.1308396990875779E-002
         104           0   1.3144357494100863E-002
         105           0   0.0000000000000000     
         106           0   0.0000000000000000     
         107           0   0.0000000000000000     
         108           0   0.0000000000000000     
         109           0   0.0000000000000000     
         110           0   0.0000000000000000     
         111           0   0.0000000000000000     
         112           0   0.0000000000000000     
         113           0   0.0000000000000000     
         114           0   0.0000000000000000     
         115           0   0.0000000000000000     
         116           0   0.0000000000000000     
         117           0   0.0000000000000000     
         118           0   0.0000000000000000     
         119           0   0.0000000000000000     
         120           0   0.0000000000000000     
         121           0   0.0000000000000000     
         122           0   0.0000000000000000     
         123           0   0.0000000000000000     
         124           0   0.0000000000000000     
         125           0   0.0000000000000000     
         126           0   0.0000000000000000     
         127           0   0.0000000000000000     
         128           0   0.0000000000000000     
         129           0   0.0000000000000000     
         130           0   0.0000000000000000     
         131           0   0.0000000000000000     
         132           0   0.0000000000000000     
         133           0   0.0000000000000000     
         134           0   0.0000000000000000     
         135           0   0.0000000000000000     
         136           0   0.0000000000000000     
         137           0   0.0000000000000000     
         138           0   0.0000000000000000     
         139           0   0.0000000000000000     
         140           0   0.0000000000000000     
         141           0   0.0000000000000000     
         142           0   0.0000000000000000     
         143           0   0.0000000000000000     
         144           0   3.7555307126002466E-003
         145           0   8.9452562831073661E-003
         146           0   1.5998903274064807E-002
         147           0   2.5428199974820067E-002
         148           0   3.7825900295474918E-002
         149           0   5.3858325399008429E-002
         150           0   7.4250031246865300E-002
         151           0   9.9759660590463040E-002
         152           0  0.13114674616326635     
         153           0  0.16913016803318334     
         154           0  0.21434005646808141     
         155           0  0.26726605203511850     
         156           0  0.32820583306905171     
         157           0  0.39721852933892521     
         158           0  0.47408790499591924     
         159           0  0.55829990167373000     
         160           0  0.64903824132166288     
         161           0  0.74520034249721401     
         162           0  0.84543393882043394     
         163           0  0.94819271753459600     
         164           2   1.0518072824654048     
         165           2   1.1545660611795667     
         166           2   1.2510441267901866     
         167           2   1.3420165023952304     
         168           2   1.4257011950522060     
         169           2   1.5042394257418619     
         170           2   1.5739008266487080     
         171           2   1.6376902755186056     
         172           2   1.6928573729759444     
         173           2   1.7397250865109957     
         174           2   1.7827651418899793     
         175           2   1.8207442736289983     
         176           2   1.8555171722049926     
         177           2   1.9043310169533696     
         178           2   1.9641881262960916     
         179           2   2.0372415677753231     
         180           2   2.1325973802303744     
         181           2   2.2611948640448296     
         182           2   2.4247964476643284     
         183           2   2.6570412047859611     
         184           2   2.9565233779210875     
         185           2   3.4648937239024695     
         186           0   4.1105025839623162     
         187           0   4.9194718884495208     
         188           0   5.9164995862174425     
         189           2   7.1341723331278102     
         190           2   8.6033540877849752     
         191           4   10.343514410100394     
         192           4   12.387100647395942     
         193           4   14.761251416749596     
         194           6   17.485136923131616     
         195           6   20.559422367362615     
         196           6   23.993880846403815     
         197          14   27.764233393363135     
         198          16   31.846979440945283     
         199          16   36.181014124992444     
         200          18   40.731749866861918     
         201          22   45.434883106599607     
         202          22   50.197098373780406     
         203          36   54.937048359910214     
         204          40   59.563387014567319     
         205         114   63.877422574301413     
         206         114   67.850556697226295     
         207         114   71.388572808132295     
         208         112   74.400288661554910     
         209         112   76.810894413812150     
         210         112   78.558360664761238     
         211         106   79.604293899447839     
         212         104   79.922597035219439     
         213         104   79.519875142258499     
         214         104   78.405471937871212     
         215          98   76.609076686398112     
         216          98   74.182540938022441     
         217          90   71.187965735467102     
         218          84   67.688384845750917     
         219          67   63.777788788657141     
         220          65   59.547862619452737     
         221          65   55.087666407961734     
         222          57   50.488013371167355     
         223          55   45.846464746517725     
         224          55   41.229997182454106     
         225           0   36.736406232665288     
         226           0   32.341956237718257     
         227           0   28.224978818505889     
         228           0   24.427531973782635     
         229           0   20.978202847660107     
         230           0   17.888077880129224     
         231           0   15.160679298933703     
         232           0   12.796950135660854     
         233           4   10.772720152862554     
         234           4   9.0610750256446337     
         235           4   7.6328885642055777     
         236           4   6.4631588031271265     
         237           4   5.5065728503533000     
         238           4   4.7395739127616876     
         239           4   4.1234345674404596     
         240           4   3.6411434617161018     
         241           4   3.2405349643789858     
         242           4   2.8984454544657612     
         243           4   2.6096577290757614     
         244           4   2.3505829172755472     
         245           4   2.1096128011782067     
         246           4   1.9551145024370786     
         247           0   1.7886687842711753     
         248           0   1.6152160770499184     
         249           0   1.4395442850447879     
         250           0   1.2660786760951963     
         251           0   1.0987092907812450     
         252           0  0.94066474856663795     
         253           0  0.79443705867785042     
         254           0  0.66955602363220434     
         255           0  0.58274038926781402     
         256           0  0.54370758123237406     
         257           0  0.58529121996566813     
         258           0  0.69125890944449053     
         259           0  0.89660291856721497     
         260           0   1.2169706881725100     
         261           0   1.6754238262363093     
         262           0   2.2946136823442087     
         263           0   3.1381988219435639     
         264           0   4.2497068564655400     
         265           0   5.6963654322711177     
         266           0   7.5023986058980423     
         267           0   9.7702619706369553     
         268           0   12.507502563963431     
         269           0   15.803738918163514     
         270           0   19.666135636166050     
         271           0   24.155401474289526     
         272           0   29.309302821565652     
         273           0   35.156627242727986     
         274           7   41.709739842162833     
         275          16   48.976082535742577     
         276          26   56.926564850797604     
         277          48   65.509133005607808     
         278          50   74.676713913874053     
         279          64   84.340707144037694     
         280          74   94.408317810582744     
         281          83   104.75268497439320     
         282          89   115.23530953544430     
         283         113   125.69793344300598     
         284         136   135.99955009238053     
         285         168   146.00300564824965     
         286         180   155.53937883262361     
         287         218   164.42234304522316     
         288         218   172.48928042883864     
         289         242   179.58903422000873     
         290         235   185.65645256219079     
         291         238   190.58816002110677     
         292         240   194.30735899404462     
         293         242   196.77427121202118     
         294         242   197.95979379060239     
         295         246   197.82477758743113     
         296         242   196.40565498207511     
         297         230   193.75285067166683     
         298         226   189.91278597182736     
         299         216   184.99588485789053     
         300         210   179.07499255338857     
         301         198   172.26285667159186     
         302         184   164.67290804892900     
         303         165   156.43534734287226     
         304         157   147.65459424226574     
         305         161   138.47172556260674     
         306         155   129.00973421736796     
         307         129   119.42983054544995     
         308          97   109.81950084777436     
         309          61   100.36259934957253     
         310          61   91.123645814578168     
         311          55   82.246587223134100     
         312          47   73.790483639158779     
         313          45   65.820219675518786     
         314          40   58.383443924724936     
         315          20   51.514615451136727     
         316          14   45.223748144524230     
         317          14   39.524023603829846     
         318          14   34.415739130243608     
         319          14   29.858027914643774     
         320          14   25.830981039289529     
         321          14   22.286700473877495     
         322          12   19.191893682207176     
         323          12   16.504108783242319     
         324          12   14.185264740622925     
         325          12   12.180419028849309     
         326          10   10.435887508534229     
         327           6   8.9384217867313520     
         328           2   7.6867133189132533     
         329           2   6.6566997202449611     
         330           0   5.8250910534504596     
         331           0   5.1189971368494254     
         332           0   4.5370148252369313     
         333           0   4.0755617095512511     
         334           0   3.7168228261672902     
         335           0   3.4573004557212124     
         336           0   3.3073315716592577     
         337           0   3.2356150269447763     
         338           2   3.2221627166543065     
         339           2   3.2594877308901538     
         340           4   3.3391414288434307     
         341           4   3.4559622146175473     
         342           4   3.5987199354945552     
         343           4   3.7620478100501846     
         344           4   3.9353141021980598     
         345           6   4.1127374116426711     
         346           6   4.2898118422080316     
         347           6   4.4622983879935356     
         348           6   4.6325530099139565     
         349           6   4.7981221598685639     
         350           6   4.9525088249572908     
         351           6   5.0997940368848731     
         352           4   5.2305654653607130     
         353           4   5.3549510165332110     
         354           4   5.4711804216359585     
         355           4   5.5796008706964519     
         356           4   5.6799185498115499     
         357           6   5.7711885272352372     
         358           6   5.8518818563558925     
         359           6   5.9173504502775520     
         360           6   5.9688422668775836     
         361           8   6.0012177423859185     
         362           8   6.0157595743660579     
         363           8   6.0105523291202037     
         364           8   5.9844140988869512     
         365           8   5.9332633823961860     
         366           8   5.8573351094643940     
         367           6   5.7611591188323592     
         368           6   5.6463047786185223     
         369           6   5.5224962506026607     
         370           6   5.3877580619133791     
         371           6   5.2458632180066465     
         372           2   5.1007901505001447     
         373           4   4.9592108833076001     
         374           4   4.8215101274869507     
         375           4   4.6914986165247647     
         376           4   4.5725734566316110     
         377           4   4.4676655356339543     
         378           4   4.3765388032985753     
         379           4   4.3045997490467789     
         380           4   4.2530529739319594     
         381           4   4.2226458111164940     
         382           4   4.2109828960743974     
         383           4   4.2213333954395740     
         384           4   4.2527785641045890     
         385           2   4.3039548583642961     
         386           2   4.3730567740786137     
         387           2   4.4578616953300241     
         388           2   4.5584541760450206     
         389           6   4.6684840731778490     
         390           6   4.7851116366472022     
         391           6   4.8978725880613911     
         392           6   5.0084833071469133     
         393           6   5.1186684421395316     
         394           6   5.2153078465266054     
         395           6   5.2952857780517855     
         396           6   5.3580731729440414     
         397           6   5.4007285907524327     
         398           6   5.4206223971549585     
         399           6   5.4154785967106367     
         400           6   5.3834137465035692     
         401           6   5.3229787346108681     
         402           6   5.2332070761196370     
         403           6   5.1136701931837241     
         404           6   4.9645365034106197     
         405           6   4.7866277335904437     
         406           6   4.5841363380692952     
         407           6   4.3558271717214101     
         408           6   4.1048697242414480     
         409           6   3.8350442173632153     
         410           6   3.5453146632570807     
         411           2   3.2473471937475300     
         412           2   2.9456675351436545     
         413           2   2.6449667461739947     
         414           2   2.3498837651087303     
         415           0   2.0647925208820559     
         416           0   1.7936097488122724     
         417           0   1.5396374011750644     
         418           0   1.3054499074597663     
         419           0   1.0928320057439667     
         420           0  0.90276801793208195     
         421           0  0.73547886540529184     
         422           0  0.59049932539558436     
         423           0  0.46678537321604469     
         424           0  0.36284011896181212     
         425           0  0.27684681883120021     
         426           0  0.20679854675421613     
         427           0  0.15061606054010318     
         428           0  0.10624783779499493     
         429           0   7.1748837965223175E-002
         430           0   4.5336961720675403E-002
         431           0   2.5428199974820067E-002
         432           0   1.5998903274064804E-002
         433           0   8.9452562831073661E-003
         434           0   3.7555307126002466E-003
         435           0   0.0000000000000000     
         436           0   7.5110614252004932E-003
         437           0   1.7890512566214732E-002
         438           0   3.5753337260729857E-002
         439           0   6.7312717657947996E-002
         440           0  0.13958546213203135     
         441           0  0.24421576901102596     
         442           0  0.39057516292277933     
         443           0  0.69688705281809671     
         444           0   1.1194517880744597     
         445           0   1.7340813227740814     
         446           0   2.5919552656824236     
         447           0   3.7104947487462678     
         448           0   5.1529628490303319     
         449           0   6.9796491575773496     
         450           0   9.3388136545430456     
         451           0   12.231968425605574     
         452           0   15.731626350320889     
         453           0   19.907228639338474     
         454           0   24.821415254098739     
         455           0   30.525983832791546     
         456           4   37.057778168481562     
         457           4   44.434795276640081     
         458           6   52.652826507910326     
         459          10   61.677313349714872     
         460          26   71.227626553068006     
         461          30   81.354174362307404     
         462          34   91.899870099771277     
         463          95   102.64170160701502     
         464         104   113.34675930625950     
         465         137   123.84163299504006     
         466         169   133.89731177776079     
         467         177   143.27120443499703     
         468         189   151.72069651478637     
         469         199   159.01533094553142     
         470         252   164.94636681735548     
         471         252   169.33591695452955     
         472         252   172.04518294760501     
         473         252   172.98131952491082     
         474         252   172.10625413447494     
         475         252   169.42975540902185     
         476         252   165.02248849393652     
         477         252   158.99607144497395     
         478         252   151.52489224862083     
         479         249   142.81405096930047     
         480         127   133.10126251700387     
         481         122   122.63266258227972     
         482         106   111.70434316995555     
         483          63   100.58188439213544     
         484          12   89.444426069272893     
         485           2   78.616823483427140     
         486           0   68.264387662469645     
         487           0   58.559675653892789     
         488           0   49.663647899672767     
         489           0   41.647984726835304     
         490           0   34.556149154981611     
         491           0   28.335416704583089     
         492           0   23.048278024815819     
         493           0   18.635777772900685     
         494           2   15.022686778710419     
         495           2   12.123211216003979     
         496           4   9.8388446065587143     
         497           4   8.0827407373982147     
         498           4   6.7659109487769777     
         499           4   5.8054679518340437     
         500           4   5.1305979308898779     
         501           4   4.8297329874048476     
         502           6   4.6441480441998113     
         503           6   4.5529931650483517     
         504           6   4.5584046549792427     
         505           6   4.6331442503977502     
         506           6   4.6902718313674550     
         507           6   4.7117331822768493     
         508           6   4.6929921579430394     
         509           6   4.6341344305474941     
         510           6   4.5361414445660335     
         511           6   4.4008952801468402     
         512           6   4.2311538410304470     
         513           6   4.0304923017865919     
         514           6   3.8069642068592393     
         515           6   3.5604663542585331     
         516           2   3.3002261112705198     
         517           2   3.0294319359985513     
         518           2   2.7575980428178695     
         519           2   2.4905019659478356     
         520           2   2.2374673914892229     
         521           0   2.0013179136874046     
         522           0   1.7945277083608160     
         523           0   1.6140608892095356     
         524           0   1.4677341087035858     
         525           0   1.3589607919936595     
         526           0   1.2904559059691527     
         527           0   1.2642068623928628     
         528           0   1.2814598679028937     
         529           0   1.3427155054166886     
         530           0   1.4477284973823752     
         531           0   1.5955086992228327     
         532           0   1.7843230309385554     
         533           0   2.0117008180823515     
         534           2   2.2744473974125077     
         535           2   2.5686724083553560     
         536           2   2.8823285476865621     
         537           2   3.2202995919316164     
         538           2   3.5692116165159655     
         539           2   3.9225943538665731     
         540           4   4.2735603608889985     
         541           4   4.6150290123816893     
         542           8   4.9426481079047475     
         543           8   5.2462345033884628     
         544           8   5.5198757529721290     
         545           8   5.7584285301311242     
         546           8   5.9502308323617923     
         547           8   6.0969457090557961     
         548           8   6.1960290912017912     
         549           8   6.2461289184708519     
         550           8   6.2470819173389733     
         551           8   6.1998577834810327     
         552           8   6.1064582019230089     
         553           8   5.9697809395386505     
         554           8   5.7934609834526665     
         555           8   5.5790282660752393     
         556           4   5.3345604713601933     
         557           4   5.0646850697056180     
         558           4   4.7741873626235787     
         559           4   4.4772749134862471     
         560           4   4.1728966214971770     
         561           4   3.8640622034043419     
         562           4   3.5599310759715763     
         563           4   3.2605757318823634     
         564           4   2.9783100399268911     
         565           4   2.7179197559841355     
         566           0   2.4840449226117163     
         567           0   2.2810282353755662     
         568           0   2.1127454262583125     
         569           0   1.9824266863072599     
         570           0   1.8924815842332730     
         571           0   1.8443421932554174     
         572           0   1.8383397819748035     
         573           0   1.8642404083945301     
         574           0   1.9258092301130074     
         575           0   2.0187895194803582     
         576           0   2.1376906923723511     
         577           0   2.2813135886389309     
         578           0   2.4353553015198952     
         579           5   2.5923931905400792     
         580           5   2.7447326522707760     
         581           5   2.8847840789397510     
         582           5   3.0054353765625264     
         583           5   3.1003979111936033     
         584           5   3.1645056199886232     
         585           5   3.1939501554052603     
         586           5   3.1864390939800598     
         587           5   3.1466151074224080     
         588           5   3.0684001046454736     
         589           5   2.9545789766128867     
         590           5   2.8091322783488013     
         591           5   2.6370160014727593     
         592           5   2.4438931280463487     
         593           0   2.2358359803389694     
         594           0   2.0190200963123979     
         595           0   1.7994303563059850     
         596           0   1.5825983451189953     
         597           0   1.3733866134765562     
         598           0   1.1758309357082970     
         599           0  0.99304632334731313     
         600           0  0.82051458267262933     
         601           0  0.66816513008779632     
         602           0  0.53585014117020369     
         603           0  0.42282542008295843     
         604           0  0.32786686540816590     
         605           0  0.24939915147615768     
         606           0  0.18562507811716328     
         607           0  0.13464581349752108     
         608           0   9.4564750738687281E-002
         609           0   6.3570499937050162E-002
         610           0   3.9997258185162012E-002
         611           0   2.2363140707768417E-002
         612           0   9.3888267815006154E-003
         613           0   0.0000000000000000     
         614           0   0.0000000000000000     
         615           0   0.0000000000000000     
         616           0   0.0000000000000000     
         617           0   0.0000000000000000     
         618           0   0.0000000000000000     
         619           0   0.0000000000000000     
         620           0   0.0000000000000000     
         621           0   0.0000000000000000     
         622           0   0.0000000000000000     
         623           0   0.0000000000000000     
         624           0   0.0000000000000000     
         625           0   0.0000000000000000     
         626           0   0.0000000000000000     
         627           0   0.0000000000000000     
         628           0   0.0000000000000000     
         629           0   0.0000000000000000     
         630           0   0.0000000000000000     
         631           0   0.0000000000000000     
         632           0   3.7555307126002466E-003
         633           0   8.9452562831073661E-003
         634           0   1.5998903274064807E-002
         635           0   2.5428199974820067E-002
         636           0   3.7825900295474918E-002
         637           0   5.3858325399008429E-002
         638           0   7.4250031246865300E-002
         639           0   9.9759660590463040E-002
         640           0  0.13114674616326635     
         641           0  0.16913016803318334     
         642           0  0.21809558718068164     
         643           0  0.27621130831822588     
         644           0  0.34796026705571675     
         645           0  0.43534751630945290     
         646           0  0.53685796484856618     
         647           0  0.65358533032162314     
         648           0  0.78654237283882311     
         649           0  0.93664422878216047     
         650           0   1.1046890416295743     
         651           0   1.2913325774051074     
         652           2   1.4970537456872157     
         653           2   1.7221090274111353     
         654           2   1.9627201843605031     
         655           2   2.2208411402373556     
         656           2   2.4915054544396953     
         657           2   2.7752629028278601     
         658           2   3.0693013427480427     
         659           2   3.3663402600113832     
         660           2   3.6644848419552618     
         661           2   3.9547188249092557     
         662           4   4.2335411620818109     
         663           4   4.4943313391781450     
         664           6   4.7302666689071504     
         665           8   4.9346129194658026     
         666           8   5.1010436160830128     
         667           8   5.2239662521055568     
         668           8   5.2988315610022472     
         669           8   5.3224022233432340     
         670           8   5.2929598909610487     
         671           8   5.2104339167032672     
         672           8   5.0764411853465088     
         673           8   4.8953158779493577     
         674           6   4.6729557188928892     
         675           6   4.4155870327990092     
         676           4   4.1305562836829512     
         677           4   3.8259903081626749     
         678           4   3.5104289529174513     
         679           2   3.1924518273100615     
         680           2   2.8803199563355544     
         681           0   2.5816509102985621     
         682           0   2.3106538314173526     
         683           0   2.0693314464592660     
         684           0   1.8639759505396396     
         685           0   1.6960663699367602     
         686           0   1.5732376273059130     
         687           0   1.4984570711566938     
         688           0   1.4728210683671386     
         689           0   1.5042190067601171     
         690           0   1.5877432362810757     
         691           0   1.7234117851903916     
         692           0   1.9108796633685075     
         693           2   2.1532188548738733     
         694           2   2.4508291511352276     
         695           2   2.8068145261328041     
         696           2   3.2144126387596406     
         697           2   3.6755738108335887     
         698           2   4.1893770388251248     
         699           2   4.7519438087598189     
         700           2   5.3603493166455900     
         701           2   6.0146598020712512     
         702           6   6.7117513540882685     
         703           8   7.4404758579305916     
         704           8   8.1986957233692532     
         705           8   8.9770174575194375     
         706          10   9.7638808286192234     
         707          10   10.552761861000988     
         708          10   11.337163947301523     
         709          14   12.096028779409968     
         710          14   12.826096054994247     
         711          14   13.515649006840651     
         712          14   14.152791371144096     
         713          16   14.722002460789909     
         714          18   15.207901861295067     
         715          20   15.601721752959905     
         716          20   15.895568356670255     
         717          20   16.080444014005533     
         718          22   16.149326485424410     
         719          22   16.097541108210581     
         720          20   15.923070834758876     
         721          22   15.626777200643154     
         722          22   15.212509160097108     
         723          20   14.681737329965861     
         724          20   14.048366123064746     
         725          18   13.327580685408938     
         726          14   12.533083783501128     
         727          12   11.677635472940711     
         728          12   10.781261014086425     
         729           6   9.8607621933660674     
         730           6   8.9274725611330705     
         731           6   8.0042829852431705     
         732           6   7.1054134770820641     
         733           4   6.2434558651113079     
         734           2   5.4263469570435516     
         735           0   4.6632872520863486     
         736           0   3.9609442351872843     
         737           0   3.3261934605337946     
         738           0   2.7601345692911310     
         739           0   2.2593533629956388     
         740           0   1.8249884607955169     
         741           0   1.4558529784623704     
         742           0   1.1409987695446275     
         743           0  0.87868251553946564     
         744           0  0.66573961810383564     
         745           0  0.49277749241968083     
         746           0  0.35690867853538943     
         747           0  0.25470378608565891     
         748           0  0.17720084907914938     
         749           0  0.11711242566930341     
         750           0   7.9253003544359782E-002
         751           0   5.0372359531992247E-002
         752           0   2.8699690269772420E-002
         753           0   1.6456317708307858E-002
         754           0   1.2700786995707612E-002
         755           0   1.5998903274064807E-002
         756           0   2.5428199974820067E-002
         757           0   3.7825900295474918E-002
         758           0   5.3858325399008429E-002
         759           0   7.4250031246865300E-002
         760           0   9.9759660590463040E-002
         761           0  0.13114674616326635     
         762           0  0.16913016803318334     
         763           0  0.21434005646808141     
         764           0  0.26726605203511850     
         765           0  0.32820583306905171     
         766           0  0.39721852933892521     
         767           0  0.47408790499591924     
         768           0  0.56205543238633016     
         769           0  0.65798349760477015     
         770           0  0.76119924577127884     
         771           0  0.87086213879525420     
         772           0  0.98601861783007105     
         773           2   1.1019100771518129     
         774           2   1.2198708361433248     
         775           2   1.3385604148191850     
         776           2   1.4566803048667838     
         777           2   1.5842709582017798     
         778           2   1.7244961870602777     
         779           2   1.8743855008334451     
         780           2   2.0334669054392993     
         781           2   2.2045669352254906     
         782           2   2.3873430268403246     
         783           2   2.5917909218350550     
         784           2   2.8194591970433147     
         785           2   3.0747748036449978     
         786           2   3.3621580810938014     
         787           2   3.6857714817031968     
         788           4   4.0492382681911270     
         789           4   4.4553457023200789     
         790           4   4.9057524654177556     
         791           4   5.4007242777784654     
         792           4   5.9389239109920489     
         793           2   6.5060145588159379     
         794           2   7.0901889205908137     
         795           2   7.6940904197613804     
         796           2   8.3067018154452015     
         797           8   8.9154194865373917     
         798          14   9.5064794687008636     
         799          16   10.061733519862354     
         800          16   10.565333023370616     
         801          16   11.005379090772344     
         802          14   11.368407658969430     
         803          16   11.642661510571200     
         804          16   11.818621406441300     
         805          16   11.889440459531032     
         806          16   11.851259497675919     
         807          16   11.703388362711429     
         808          16   11.448345391375661     
         809          16   11.089081461923140     
         810          16   10.637561440605054     
         811          16   10.104559801130877     
         812          16   9.5029386024743268     
         813          10   8.8470895175853510     
         814           4   8.1549978667805103     
         815           4   7.4387943929676199     
         816           4   6.7139841975287116     
         817           4   5.9951358741440908     
         818           4   5.2873835326206633     
         819           2   4.6044900063037790     
         820           0   3.9628460965880037     
         821           0   3.3718602110596518     
         822           0   2.8353013786158767     
         823           0   2.3577488164991873     
         824           0   1.9332185492589979     
         825           0   1.5640256545960323     
         826           0   1.2474534379199620     
         827           0  0.97979695504179154     
         828           0  0.75665878558665012     
         829           0  0.57323252531214974     
         830           0  0.42455822394310422     
         831           0  0.30573888542524591     
         832           0  0.21211205282445122     
         833           0  0.13937494878367446     
         834           0   9.1684225694483340E-002
         835           0   6.3254100270294975E-002
         836           0   4.1427103248884871E-002
         837           0   2.4944159557172170E-002
         838           0   1.2700786995707612E-002
         839           0   3.7555307126002466E-003
         840           0   0.0000000000000000     
         841           0   0.0000000000000000     
         842           0   0.0000000000000000     
         843           0   0.0000000000000000     
         844           0   0.0000000000000000     
         845           0   0.0000000000000000     
         846           0   0.0000000000000000     
         847           0   0.0000000000000000     
         848           0   0.0000000000000000     
         849           0   0.0000000000000000     
         850           0   0.0000000000000000     
         851           0   0.0000000000000000     
         852           0   0.0000000000000000     
         853           0   0.0000000000000000     
         854           0   1.5022122850400986E-002
         855           0   3.5781025132429464E-002
         856           0  0.15225058484236501     
         857           0  0.31192632255230335     
         858           0  0.53103335883502278     
         859           0  0.82194125728741263     
         860           0   1.2019076852051864     
         861           0   1.7014040813511713     
         862           0   2.3341243880991973     
         863           0   3.1227277312298183     
         864           0   4.0898433918804109     
         865           0   5.2568605183971711     
         866           0   6.6462919123490130     
         867           0   8.2742073889504741     
         868           0   10.155262956328238     
         869           0   12.287858952499681     
         870           0   14.668066976677778     
         871           0   17.283628383708802     
         872           0   20.113780644678915     
         873           0   23.129622662339141     
         874           8   26.298782521440312     
         875           8   29.580754186639332     
         876          55   32.931466818887358     
         877          55   36.301695718034317     
         878          57   39.645405656162310     
         879          57   42.907919886607857     
         880          57   45.965262089524515     
         881          63   48.843787430932394     
         882          63   51.491789959253865     
         883          63   53.883683260625908     
         884          63   55.990843543080068     
         885          63   57.781830941072158     
         886          65   59.237882294962795     
         887          67   60.344684958110648     
         888          71   61.084872506118835     
         889          71   61.442997796697568     
         890          71   61.412896835554498     
         891          71   60.989357987682901     
         892          71   60.175275568719783     
         893          71   58.976425205611100     
         894          73   57.405052966835775     
         895          75   55.466179676868244     
         896          77   53.203154121408858     
         897          77   50.586648674604135     
         898          77   47.739096135683035     
         899          71   44.699681164536536     
         900          22   41.519659495776089     
         901          24   38.250402383317642     
         902          18   34.936810727734176     
         903          18   31.641432205579036     
         904          18   28.412743235194153     
         905          14   25.294496547756019     
         906          12   22.324222426300462     
         907          12   19.529548364271637     
         908          10   16.933851478925405     
         909           6   14.549881935006034     
         910           4   12.391719059400684     
         911           2   10.459563565621343     
         912           2   8.7519292259383530     
         913           2   7.2568571761390066     
         914           2   5.9618196697278565     
         915           0   4.8494074032529983     
         916           0   3.9044043370905293     
         917           0   3.1108796581622249     
         918           0   2.4555412294505645     
         919           0   1.9221013910397009     
         920           0   1.5033483927041262     
         921           0   1.2403438563792657     
         922           0   1.0332366907065516     
         923           0  0.88797376284133656     
         924           0  0.78819056445708457     
         925           0  0.72864375700289707     
         926           0  0.70943181426071744     
         927           0  0.72113270879189273     
         928           0  0.75574349355090076     
         929           0  0.81175945489192991     
         930           0  0.88701536982850926     
         931           0  0.97362091750941615     
         932           2   1.0678061857394696     
         933           2   1.1635113174626741     
         934           2   1.2585551882153871     
         935           2   1.3472062279657375     
         936           2   1.4327548420431635     
         937           2   1.5099131917300168     
         938           2   1.5773532706862556     
         939           2   1.6339682666354740     
         940           2   1.6788756225658736     
         941           2   1.7114099122850537     
         942           2   1.7311101713763544     
         943           2   1.7377065076734679     
         944           2   1.7311101713763544     
         945           2   1.7114099122850537     
         946           2   1.6788756225658736     
         947           2   1.6339682666354740     
         948           2   1.5773532706862554     
         949           2   1.5099131917300166     
         950           2   1.4327548420431635     
         951           2   1.3472062279657375     
         952           2   1.2547996575027867     
         953           2   1.1545660611795665     
         954           2   1.0518072824654048     
         955           0  0.94819271753459600     
         956           0  0.84543393882043416     
         957           0  0.74520034249721401     
         958           0  0.64903824132166288     
         959           0  0.55829990167372989     
         960           0  0.47408790499591913     
         961           0  0.39721852933892521     
         962           0  0.33196136378165197     
         963           0  0.27621130831822593     
         964           0  0.23033895974214627     
         965           0  0.19455836800800341     
         966           0  0.16897264645874122     
         967           0  0.15361798598947149     
         968           0  0.14850006249373063     
         969           0  0.15361798598947149     
         970           0  0.16897264645874122     
         971           0  0.19455836800800339     
         972           0  0.23033895974214627     
         973           0  0.27621130831822588     
         974           0  0.33196136378165203     
         975           0  0.39721852933892521     
         976           0  0.47784343570851939     
         977           0  0.56724515795683728     
         978           0  0.66503714459572771     
         979           0  0.77062854247203405     
         980           0  0.88325983911590911     
         981           0   1.0020510429336045     
         982           2   1.1260573137122700     
         983           2   1.2543257217700299     
         984           2   1.3859464036660532     
         985           2   1.5200919267115214     
         986           2   1.6522846240817521     
         987           2   1.7842328907560923     
         988           2   1.9149884004560624     
         989           2   2.0435844962950540     
         990           2   2.1689959526653260     
         991           2   2.2901015198066403     
         992           2   2.4056580420416145     
         993           2   2.5142939357434844     
         994           2   2.6145275320667047     
         995           2   2.7048125182545477     
         996           4   2.7836089005983156     
         997           4   2.8494741088489741     
         998           4   2.8974100937463150     
         999           4   2.9287990697822415     
        1000           4   2.9426680337731801     
        1001           4   2.9384284626429320     
        1002           4   2.9159173290439377     
        1003           4   2.8727354990347269     
        1004           4   2.8130499778975837     
        1005           4   2.7377075654068608     
        1006           2   2.6479158033381474     
        1007           2   2.5451570246239852     
        1008           2   2.4311006254386700     
        1009           2   2.3075221580396796     
        1010           2   2.1762357432056709     
        1011           2   2.0390434753615199     
        1012           2   1.8977024243681866     
        1013           2   1.7539070281212579     
        1014           2   1.6092825544303488     
        1015           2   1.4653841832582677     
        1016           2   1.3236962292127499     
        1017           2   1.1829540286286711     
        1018           0   1.0479523781250590     
        1019           0  0.91968397006729952     
        1020           0  0.79905866789622249     
        1021           0  0.68686414161713782     
        1022           0  0.58372810164854994     
        1023           0  0.49008680826998391     
        1024           0  0.40616378562203259     
        1025           0  0.33196136378165203     
        1026           0  0.26726605203511855     
        1027           0  0.21434005646808146     
        1028           0  0.16913016803318334     
        1029           0  0.13114674616326635     
        1030           0   9.9759660590463053E-002
        1031           0   7.4250031246865314E-002
        1032           0   5.3858325399008429E-002
        1033           0   3.7825900295474911E-002
        1034           0   2.5428199974820067E-002
        1035           0   1.5998903274064804E-002
        1036           0   8.9452562831073661E-003
        1037           0   3.7555307126002466E-003
        1038           0   0.0000000000000000     
        1039           0   0.0000000000000000     
        1040           0   0.0000000000000000     
        1041           0   0.0000000000000000     
        1042           0   0.0000000000000000     
        1043           0   0.0000000000000000     
        1044           0   0.0000000000000000     
        1045           0   0.0000000000000000     
        1046           0   0.0000000000000000     
        1047           0   0.0000000000000000     
        1048           0   0.0000000000000000     
        1049           0   0.0000000000000000     
        1050           0   0.0000000000000000     
        1051           0   0.0000000000000000     
        1052           0   0.0000000000000000     
        1053           0   0.0000000000000000     
        1054           0   0.0000000000000000     
        1055           0   0.0000000000000000     
        1056           0   0.0000000000000000     
        1057           0   0.0000000000000000     
        1058           0   0.0000000000000000     
        1059           0   0.0000000000000000     
        1060           0   0.0000000000000000     
        1061           0   0.0000000000000000     
        1062           0   0.0000000000000000     
        1063           0   0.0000000000000000     
        1064           0   0.0000000000000000     
        1065           0   0.0000000000000000     
        1066           0   0.0000000000000000     
        1067           0   0.0000000000000000     
        1068           0   0.0000000000000000     
        1069           0   0.0000000000000000     
        1070           0   0.0000000000000000     
        1071           0   0.0000000000000000     
        1072           0   0.0000000000000000     
        1073           0   0.0000000000000000     
        1074           0   0.0000000000000000     
        1075           0   0.0000000000000000     
        1076           0   0.0000000000000000     
        1077           0   0.0000000000000000     
        1078           0   0.0000000000000000     
        1079           0   0.0000000000000000     
        1080           0   0.0000000000000000     
        1081           0   0.0000000000000000     
        1082           0   0.0000000000000000     
        1083           0   0.0000000000000000     
        1084           0   0.0000000000000000     
        1085           0   0.0000000000000000     
        1086           0   0.0000000000000000     
        1087           0   0.0000000000000000     
        1088           0   0.0000000000000000     
        1089           0   0.0000000000000000     
        1090           0   0.0000000000000000     
        1091           0   0.0000000000000000     
        1092           0   0.0000000000000000     
        1093           0   0.0000000000000000     
        1094           0   0.0000000000000000     
        1095           0   3.7555307126002466E-003
        1096           0   1.2700786995707612E-002
        1097           0   2.4944159557172170E-002
        1098           0   4.1427103248884871E-002
        1099           0   6.3254100270294988E-002
        1100           0   9.1684225694483354E-002
        1101           0  0.12810835664587375     
        1102           0  0.17400969183732837     
        1103           0  0.23090640675372934     
        1104           0  0.30778797562165017     
        1105           0  0.40136073706747954     
        1106           0  0.51360391505132941     
        1107           0  0.64632828505381035     
        1108           0  0.80107616299892670     
        1109           0  0.97902308513286129     
        1110           0   1.1808878691633795     
        1111           0   1.4068574641763190     
        1112           0   1.6565320761454094     
        1113           0   1.9288946173840151     
        1114           0   2.2223067692911931     
        1115           2   2.5345321040702378     
        1116           4   2.8590294790704744     
        1117           4   3.1911019903644955     
        1118           4   3.5289930666157900     
        1119           4   3.8678345571031838     
        1120           4   4.2024345757033830     
        1121           4   4.5198989635399007     
        1122           4   4.8194446460208038     
        1123           4   5.0949060515795646     
        1124           8   5.3402456497242401     
        1125           8   5.5497331830704706     
        1126           8   5.7181355255098438     
        1127           8   5.8409109396060179     
        1128           8   5.9143992985301184     
        1129           8   5.9359979786277801     
        1130           8   5.9043119452264570     
        1131           8   5.8192663139857919     
        1132           8   5.6821705456152509     
        1133           8   5.4957254775496871     
        1134           8   5.2639675369424301     
        1135           8   4.9921485106140011     
        1136           6   4.6838808754716172     
        1137           4   4.3470501112179756     
        1138           4   3.9925169455252050     
        1139           4   3.6277189055870611     
        1140           4   3.2600963079765619     
        1141           0   2.8967754351907109     
        1142           0   2.5442837994094978     
        1143           0   2.2158250474024053     
        1144           0   1.9151944110263113     
        1145           0   1.6391489746818966     
        1146           0   1.4022568684294083     
        1147           0   1.2197613525735784     
        1148           0   1.0846405523918190     
        1149           0   1.0003239968713837     
        1150           0   1.1052956278581922     
        1151           0   1.3454775824388208     
        1152           0   1.7419929730804453     
        1153           0   2.3395723054616964     
        1154           0   3.1557718377771140     
        1155           0   4.2375376382060894     
        1156           0   5.6159683872753812     
        1157           0   7.3376388097250524     
        1158           0   9.4459665647279927     
        1159           0   11.979965851366455     
        1160           0   14.977689429101162     
        1161           0   18.469595639058394     
        1162           0   22.480968421948752     
        1163           4   27.011536538807650     
        1164           6   32.049104860859451     
        1165           6   37.570294945668195     
        1166           8   43.531051322124192     
        1167          16   49.683817287062894     
        1168          16   56.047008943881885     
        1169          16   62.501081042611816     
        1170          88   68.929310095939769     
        1171         102   75.187676676646362     
        1172         112   81.125716870590267     
        1173         129   86.603036710119454     
        1174         133   91.476451472271592     
        1175         141   95.617171377319949     
        1176         141   98.909659960506048     
        1177         141   101.26608393789857     
        1178         141   102.62121089608596     
        1179         141   102.93773698327070     
        1180         141   102.21150953244756     
        1181         141   100.46565664547643     
        1182         141   97.752263817012121     
        1183         141   94.150136411155515     
        1184         139   89.756066109653915     
        1185         139   84.695414521882967     
        1186         139   79.106083311014061     
        1187          40   73.127811105782570     
        1188          30   66.898149193853911     
        1189          20   60.572131491669928     
        1190          20   54.281352243378869     
        1191          18   48.048177574491419     
        1192          14   42.081002201510593     
        1193          14   36.465919036332814     
        1194          12   31.252861516957680     
        1195          10   26.501883216905110     
        1196           6   22.225832307159322     
        1197           4   18.439290753375516     
        1198           2   15.128789041544175     
        1199           0   12.270282676844086     
        1200           0   9.8317877013232362     
        1201           0   7.7759834085733939     
        1202           0   6.0626111781414496     
        1203           0   4.6505498215054839     
        1204           0   3.4995001618208716     
        1205           0   2.5739315317266862     
        1206           0   1.8351408035454124     
        1207           0   1.2516233962445524     
        1208           0  0.92787760527803709     
        1209           0  0.68116392580636376     
        1210           0  0.49777323234772153     
        1211           0  0.35245798250137200     
        1212           0  0.24173481644816100     
        1213           0  0.16181101921314064     
        1214           0  0.10089904682317476     
        1215           0   5.7883420957192733E-002
        1216           0   2.8699690269772420E-002
        1217           0   1.6456317708307858E-002
        1218           0   2.0211848420908105E-002
        1219           0   3.3889415840279540E-002
        1220           0   7.6203660085950906E-002
        1221           0  0.14091964308585236     
        1222           0  0.22739515492649706     
        1223           0  0.35612761131751314     
        1224           0  0.87516877127176085     
        1225           0   1.8069517093218979     
        1226           0   3.1332445990795073     
        1227           0   4.9666873480772074     
        1228           0   7.4055047582686582     
        1229           0   10.552195943548519     
        1230           0   14.554120410362760     
        1231           0   19.621741869639092     
        1232           0   25.912014942742424     
        1233           0   33.561267652144785     
        1234           0   42.721937826544767     
        1235           0   53.525992062525802     
        1236           0   66.074520879928400     
        1237           2   80.427546108526670     
        1238           6   96.594919206441801     
        1239           6   114.52921868128357     
        1240          16   134.11397288670727     
        1241          20   155.17504585988166     
        1242          20   176.87925047843478     
        1243          28   199.30200702954613     
        1244         215   222.01944085463154     
        1245         338   244.53912527088372     
        1246         378   266.43612450405044     
        1247         418   287.20938169039971     
        1248         439   306.33229284871925     
        1249         439   323.33783841775806     
        1250         441   337.83179163293420     
        1251         473   349.44375207039633     
        1252         493   357.87987338319311     
        1253         493   362.92481244633376     
        1254         493   364.45962261102358     
        1255         493   362.45025100812131     
        1256         493   356.95443306889695     
        1257         493   348.13502814316450     
        1258         493   336.23201857376370     
        1259         493   321.56335211543160     
        1260         489   304.52034882892445     
        1261         485   285.52339322704114     
        1262         162   265.05120910898120     
        1263         154   243.59116843079988     
        1264         134   221.60934481554145     
        1265          93   199.32585380318304     
        1266          91   177.32012719604654     
        1267          82   156.10170310027181     
        1268          51   135.96841769173429     
        1269          25   117.18135926001578     
        1270          21   99.931915033183557     
        1271          15   84.310559408646881     
        1272          11   70.315241545605005     
        1273           7   57.961540684646657     
        1274           7   47.224689517140312     
        1275           5   38.009755237383828     
        1276           0   30.197985630614383     
        1277           0   23.655333871453013     
        1278           0   18.240215037216849     
        1279           0   13.810149678987900     
        1280           0   10.227106360192476     
        1281           0   7.3668403092964807     
        1282           0   5.1093035690877597     
        1283           0   3.7739320562231962     
        1284           0   2.7185872486775380     
        1285           0   1.9127852540732679     
        1286           0   1.3380600835317449     
        1287           0  0.89377644158588510     
        1288           0  0.56486650491582535     
        1289           0  0.35668444028846402     
        1290           0  0.23362662504514106     
        1291           0  0.14539452470492256     
        1292           0   8.7080464636315469E-002
        1293           0   4.8942514468269381E-002
        1294           0   2.6118671420368660E-002
        1295           0   9.3888267815006154E-003
        1296           0   0.0000000000000000     
        1297           0   3.7555307126002466E-003
        1298           0   8.9452562831073661E-003
        1299           0   1.5998903274064807E-002
        1300           0   2.5428199974820067E-002
        1301           0   3.7825900295474918E-002
        1302           0   5.3858325399008429E-002
        1303           0   7.4250031246865300E-002
        1304           0   9.9759660590463040E-002
        1305           0  0.13114674616326635     
        1306           0  0.16913016803318334     
        1307           0  0.21434005646808141     
        1308           0  0.26726605203511850     
        1309           0  0.32820583306905171     
        1310           0  0.39721852933892521     
        1311           0  0.47408790499591924     
        1312           0  0.55829990167373000     
        1313           0  0.64903824132166288     
        1314           0  0.74520034249721401     
        1315           0  0.84543393882043394     
        1316           0  0.94819271753459600     
        1317           2   1.0518072824654048     
        1318           2   1.1508105304669665     
        1319           2   1.2458544012196793     
        1320           2   1.3349628554042730     
        1321           2   1.4162718983514508     
        1322           2   1.4880861947086068     
        1323           2   1.5489231452620671     
        1324           2   1.5975441356840838     
        1325           2   1.6329742873744191     
        1326           2   1.6545131973686529     
        1327           2   1.6617396639336339     
        1328           2   1.6545131973686529     
        1329           2   1.6329742873744189     
        1330           2   1.5975441356840836     
        1331           2   1.5489231452620671     
        1332           2   1.4880861947086066     
        1333           2   1.4162718983514508     
        1334           2   1.3349628554042730     
        1335           2   1.2458544012196793     
        1336           2   1.1508105304669662     
        1337           2   1.0518072824654048     
        1338           0  0.94819271753459600     
        1339           0  0.84543393882043416     
        1340           0  0.74520034249721401     
        1341           0  0.64903824132166288     
        1342           0  0.55829990167372989     
        1343           0  0.47408790499591913     
        1344           0  0.39721852933892521     
        1345           0  0.32820583306905171     
        1346           0  0.26726605203511855     
        1347           0  0.21434005646808146     
        1348           0  0.16913016803318334     
        1349           0  0.13114674616326635     
        1350           0   9.9759660590463053E-002
        1351           0   7.4250031246865314E-002
        1352           0   5.3858325399008429E-002
        1353           0   3.7825900295474911E-002
        1354           0   2.5428199974820067E-002
        1355           0   1.5998903274064804E-002
        1356           0   8.9452562831073661E-003
