# Supplementary material for: Protein-mediated RNA folding governs sequence-specific interactions between rotavirus genome segments
Source: eLife. 2017 Sep 18;6:e27453. doi: 10.7554/eLife.27453 (PMC5621836; doi:10.7554/eLife.27453)
Supplement: Figure 3—source data 1. [file elife-27453-fig3-data1.zip › S11_RNA_alone_Alignments/S7.txt]

           1           4   3.4348468569812067     
           2           6   3.4179150192722716     
           3           4   3.4017290456456286     
           4           2   3.3905078669262259     
           5           2   3.3882478322325960     
           6           2   3.3947763180920552     
           7           2   3.4089774124677672     
           8           2   3.4357910714824014     
           9           2   3.4789175724076240     
          10           2   3.5373230819387040     
          11           2   3.6052139160453591     
          12           2   3.6819149467493628     
          13           4   3.7631604070136735     
          14           4   3.8439490505542193     
          15           4   3.9187871573381607     
          16           4   3.9819772927509822     
          17           6   4.0279336973920099     
          18           6   4.0515026362086788     
          19           6   4.0520207473014507     
          20           6   4.0237464264901455     
          21           6   3.9724047766972612     
          22           6   3.8929873430422330     
          23           6   3.7885416540087706     
          24           6   3.6664545917428670     
          25           6   3.5311604611353515     
          26           4   3.3860145219746252     
          27           2   3.2390726305536486     
          28           2   3.0989691069748120     
          29           2   2.9820114258998407     
          30           2   2.8920730521980302     
          31           0   2.8378074412387391     
          32           0   2.8268961435391886     
          33           0   2.8656879331234242     
          34           0   2.9562308863364835     
          35           0   3.1011251700575051     
          36           0   3.3033953388660016     
          37           0   3.5613883590475219     
          38           0   3.8688376801170818     
          39           2   4.2876873800552735     
          40           2   4.7713433873439799     
          41           6   5.3188055455320358     
          42           6   5.9296442426649554     
          43           8   6.5968517670630407     
          44           8   7.3267665188755666     
          45           8   8.1177740573223431     
          46           8   8.9754087533899582     
          47           8   9.9021756823578535     
          48           8   10.903448930910404     
          49          12   11.975291677957168     
          50          12   13.122326840988677     
          51          12   14.344405860022906     
          52          12   15.641248071549056     
          53          12   17.003050037507851     
          54          12   18.419976833881613     
          55          10   19.878352749945407     
          56          10   21.366567716755387     
          57          10   22.860934655475031     
          58          10   24.339838891073846     
          59          44   25.784632208476665     
          60          44   27.168406426706884     
          61          44   28.411090641653150     
          62          44   29.529929818847702     
          63          40   30.511760458236953     
          64          40   31.336667831953829     
          65          38   31.994584969982334     
          66          38   32.475445352382664     
          67          36   32.772700481005316     
          68          36   32.882937970062528     
          69          34   32.805448654919246     
          70          34   32.536488019760966     
          71          34   32.086639573139337     
          72          34   31.461013471124581     
          73          34   30.666787800181993     
          74          34   29.713378323691796     
          75          34   28.612687603709176     
          76          37   27.382024280276969     
          77          37   26.031680572052881     
          78          37   24.584585737407998     
          79          39   23.063478611233773     
          80          39   21.447632294859766     
          81           5   19.822054796332068     
          82           5   18.209238495459921     
          83           5   16.635534452297996     
          84           5   15.119795753325549     
          85           5   13.678177443356420     
          86           5   12.329647410829008     
          87           5   11.083017627629982     
          88           5   9.9491285684533821     
          89           5   8.9282743797728354     
          90           5   8.0230128100768461     
          91           5   7.2261336958120950     
          92           5   6.5312125006809900     
          93           5   5.9296641128244136     
          94           5   5.4115623713123613     
          95           5   4.9664028519353680     
          96           5   4.5837584639497644     
          97           3   4.2497869718109653     
          98           3   3.9608278079467896     
          99           3   3.7088580881211102     
         100           3   3.4807697132379891     
         101           3   3.2769880704652370     
         102           3   3.1381308110258002     
         103           5   3.0013085355276172     
         104           2   2.8672350702550373     
         105           2   2.7363582923695486     
         106           2   2.6088522976453752     
         107           2   2.4846279677514853     
         108           2   2.3633619475146763     
         109           2   2.2445428207122342     
         110           2   2.1275319357181202     
         111           2   2.0116349709323496     
         112           2   1.8961790888110199     
         113           2   1.7805895873048343     
         114           2   1.6644595041646553     
         115           2   1.5476058132638146     
         116           2   1.4338622797423677     
         117           2   1.3250171659697838     
         118           2   1.2262273392523768     
         119           2   1.1334902924657888     
         120           0   1.0495891177671208     
         121           0  0.99262158596812822     
         122           0  0.96784457042085348     
         123           0  0.98088199799768205     
         124           0   1.0498340155250152     
         125           0   1.1784367688528583     
         126           0   1.3828640109436796     
         127           0   1.6671457801042937     
         128           0   2.0737538375082063     
         129           0   2.6040458384389242     
         130           0   3.2687322631200226     
         131           0   4.0835939899662810     
         132           0   5.0597223183506275     
         133           0   6.2125930874944126     
         134           0   7.5524130870004944     
         135           0   9.0859416848040340     
         136           2   10.826945836234668     
         137           4   12.765996527595604     
         138           6   14.896418645305268     
         139           6   17.205984838426531     
         140           6   19.635588693204788     
         141          14   22.186601888808795     
         142          20   24.814100160724358     
         143          24   27.472584684662532     
         144          34   30.128875245087922     
         145          34   32.721162883101023     
         146          40   35.199313723521342     
         147          40   37.520743985857749     
         148          56   39.632608807588817     
         149          60   41.491377688239666     
         150          60   43.044402573552787     
         151          60   44.263617101421680     
         152          58   45.112882404939000     
         153          58   45.576754478898295     
         154          58   45.643630518421034     
         155          58   45.311568853278381     
         156          64   44.588422026135682     
         157          64   43.488939832919272     
         158          64   42.040333448071202     
         159          64   40.277652163814018     
         160          42   38.245265068058025     
         161          40   35.989249893219082     
         162          34   33.548729349227536     
         163          26   30.981300337510177     
         164          26   28.342935968705135     
         165          18   25.675954205483695     
         166          12   23.043041797626678     
         167          12   20.476106556396299     
         168          10   18.020346181442303     
         169          10   15.682516531162470     
         170           4   13.506925615765747     
         171           4   11.514199038257239     
         172           0   9.7117344272333206     
         173           0   8.1042264190557276     
         174           0   6.6853991095433152     
         175           0   5.4485522448509931     
         176           0   4.3836101333549520     
         177           0   3.4699393849907181     
         178           0   2.7036294130698453     
         179           0   2.0687275808854286     
         180           0   1.5529032895099568     
         181           0   1.1675537570118699     
         182           0  0.86269888238194958     
         183           0  0.63583095200464779     
         184           0  0.47515154563107675     
         185           0  0.35910048746509410     
         186           0  0.29262473822726975     
         187           0  0.26498960201168242     
         188           0  0.26269724036123698     
         189           0  0.28664459796597896     
         190           0  0.33199022962475927     
         191           0  0.40592385962358535     
         192           0  0.49733600110223503     
         193           0  0.61155858580700662     
         194           0  0.73759842631843742     
         195           0  0.87756047845967444     
         196           0   1.0340133980991237     
         197           0   1.2065608345140206     
         198           0   1.3908520997558607     
         199           0   1.5847997367061353     
         200           2   1.7860116939860478     
         201           2   1.9919245651040207     
         202           2   2.1999539855199899     
         203           4   2.4189151570856882     
         204           4   2.6603236975601088     
         205           4   2.9071627033348837     
         206           4   3.1643409324203358     
         207           4   3.4352157418953650     
         208           4   3.7242192509245324     
         209           4   4.0367108580669093     
         210           4   4.3787280201410876     
         211           4   4.7566430064645324     
         212           4   5.1767424345234669     
         213           4   5.6485105451403204     
         214           2   6.1743054822196974     
         215           2   6.7577146664958159     
         216           4   7.4004719291117915     
         217           6   8.0871179270214313     
         218           6   8.8241364172039027     
         219           6   9.5876963986081147     
         220           6   10.378686143573729     
         221           6   11.180586309238691     
         222           6   11.980738527157099     
         223          12   12.761086929227147     
         224          23   13.499968747870575     
         225          21   14.181739371995736     
         226          21   14.784030621046485     
         227          21   15.292185492363092     
         228          21   15.683716958458344     
         229          21   15.951342987035604     
         230          21   16.085893621893504     
         231          21   16.082044313610748     
         232          21   15.938521430461172     
         233          23   15.658116098133481     
         234          23   15.247508059240541     
         235          23   14.719585622427587     
         236          23   14.084118786970411     
         237          15   13.354301368206904     
         238          15   12.548446216040823     
         239           6   11.688230709995890     
         240           6   10.791874376387304     
         241           6   9.8771965986638293     
         242           6   8.9610029997287537     
         243           6   8.0585831983734373     
         244           6   7.1753172678434209     
         245           6   6.3181945270461535     
         246           4   5.5173612833299233     
         247           4   4.7744080846430030     
         248           0   4.0928771160303627     
         249           0   3.4933799710618896     
         250           0   2.9645884475317894     
         251           0   2.5075654219795793     
         252           0   2.1301436050658791     
         253           0   1.8274769212992976     
         254           0   1.6009602393946372     
         255           0   1.4520114600923786     
         256           0   1.3811284665044432     
         257           0   1.3889590939625807     
         258           0   1.4868966878186527     
         259           0   1.6616214524937398     
         260           0   1.9262514303289253     
         261           0   2.2653751247912939     
         262           0   2.6790643565668923     
         263           0   3.1657525009480310     
         264           0   3.7220528872075826     
         265           0   4.3426476545820138     
         266           0   4.9939851531249735     
         267           0   5.6896378249446027     
         268           0   6.4213475008146794     
         269          10   7.1725742712948284     
         270          10   7.9570575743587577     
         271          10   8.7451772836219366     
         272          14   9.5213231983701405     
         273          14   10.276898421144654     
         274          16   11.005652056436233     
         275          16   11.704217375425523     
         276          16   12.372452647699728     
         277          16   13.013540722935845     
         278          16   13.633821556995976     
         279          16   14.238598430431169     
         280          16   14.841281945579185     
         281          16   15.453668636334781     
         282          16   16.076312109187647     
         283          16   16.726936398785799     
         284          16   17.388504675313666     
         285          16   18.072733152494358     
         286           2   18.781715079557998     
         287           4   19.496005209043187     
         288          10   20.209480248439853     
         289          10   20.903293853922889     
         290          29   21.541363204500300     
         291          33   22.115670996383386     
         292          33   22.594783330812923     
         293          33   22.948718083226670     
         294          33   23.159409405581020     
         295          33   23.202590224258124     
         296          33   23.065470644048165     
         297          33   22.737940167385617     
         298          33   22.216977143395585     
         299          31   21.506877038505049     
         300          31   20.619043971764228     
         301          31   19.571368056308600     
         302          25   18.387241600504247     
         303          25   17.094292204550253     
         304          12   15.722928437831470     
         305           8   14.304802990183571     
         306           8   12.871298584449635     
         307           2   11.470844698347113     
         308           2   10.103307321909417     
         309           2   8.7887514837197838     
         310           2   7.5572108766828290     
         311           2   6.3972617911079883     
         312           0   5.3457379722351428     
         313           0   4.4121305618387838     
         314           0   3.5949489289230883     
         315           0   2.8897288772700320     
         316           0   2.2896252367136070     
         317           0   1.7860458905505521     
         318           0   1.3692780760530703     
         319           0   1.0290665273812389     
         320           0  0.75778701505231671     
         321           0  0.54203089603396870     
         322           0  0.37274984130793559     
         323           0  0.24973280828584288     
         324           0  0.15526743183785793     
         325           0  0.10108580009618741     
         326           0   6.5124917536809171E-002
         327           0   3.7825900295474911E-002
         328           0   2.5428199974820067E-002
         329           0   1.5998903274064804E-002
         330           0   8.9452562831073661E-003
         331           0   3.7555307126002466E-003
         332           0   0.0000000000000000     
         333           0   0.0000000000000000     
         334           0   0.0000000000000000     
         335           0   0.0000000000000000     
         336           0   0.0000000000000000     
         337           0   0.0000000000000000     
         338           0   0.0000000000000000     
         339           0   0.0000000000000000     
         340           0   3.7555307126002466E-003
         341           0   8.9452562831073661E-003
         342           0   1.5998903274064807E-002
         343           0   2.5428199974820067E-002
         344           0   3.7825900295474918E-002
         345           0   5.3858325399008429E-002
         346           0   7.4250031246865300E-002
         347           0   9.9759660590463040E-002
         348           0  0.13114674616326635     
         349           0  0.16913016803318334     
         350           0  0.21434005646808141     
         351           0  0.26726605203511850     
         352           0  0.32820583306905171     
         353           0  0.39721852933892521     
         354           0  0.47033237428331898     
         355           0  0.54935464539062251     
         356           0  0.63303933804759804     
         357           0  0.71977214252239385     
         358           0  0.80760803852495910     
         359           0  0.89433439213558752     
         360           2  0.97755725121853931     
         361           2   1.0548064005891036     
         362           2   1.1236529113395204     
         363           2   1.1818315906451544     
         364           2   1.2273600418581894     
         365           2   1.2586460429689630     
         366           2   1.2745756375920239     
         367           2   1.2745756375920239     
         368           2   1.2586460429689630     
         369           2   1.2273600418581894     
         370           2   1.1818315906451544     
         371           2   1.1236529113395202     
         372           2   1.0548064005891034     
         373           2  0.97755725121853931     
         374           0  0.89433439213558763     
         375           0  0.80760803852495922     
         376           0  0.71977214252239397     
         377           0  0.63303933804759815     
         378           0  0.54935464539062251     
         379           0  0.47408790499591924     
         380           0  0.40616378562203259     
         381           0  0.34420473634311655     
         382           0  0.29269425200993865     
         383           0  0.25216595676355635     
         384           0  0.22298849343219179     
         385           0  0.20539677741013163     
         386           0  0.19951932118092608     
         387           0  0.20539677741013163     
         388           0  0.22298849343219174     
         389           0  0.25216595676355635     
         390           0  0.29269425200993859     
         391           0  0.34420473634311660     
         392           0  0.40616378562203265     
         393           0  0.47408790499591924     
         394           0  0.54935464539062251     
         395           0  0.63303933804759804     
         396           0  0.71977214252239385     
         397           0  0.80760803852495910     
         398           0  0.89433439213558752     
         399           2  0.97755725121853931     
         400           2   1.0548064005891036     
         401           2   1.1236529113395204     
         402           2   1.1818315906451544     
         403           2   1.2273600418581894     
         404           2   1.2586460429689630     
         405           2   1.2745756375920239     
         406           2   1.2745756375920239     
         407           2   1.2586460429689630     
         408           2   1.2273600418581894     
         409           2   1.1818315906451544     
         410           2   1.1236529113395202     
         411           2   1.0548064005891034     
         412           2  0.97755725121853931     
         413           0  0.89433439213558763     
         414           0  0.80760803852495922     
         415           0  0.71977214252239397     
         416           0  0.63303933804759815     
         417           0  0.54935464539062251     
         418           0  0.47033237428331898     
         419           0  0.39721852933892521     
         420           0  0.32820583306905171     
         421           0  0.26726605203511855     
         422           0  0.21434005646808146     
         423           0  0.16913016803318334     
         424           0  0.13114674616326635     
         425           0   9.9759660590463053E-002
         426           0   7.4250031246865314E-002
         427           0   5.3858325399008429E-002
         428           0   3.7825900295474911E-002
         429           0   2.5428199974820067E-002
         430           0   1.5998903274064804E-002
         431           0   8.9452562831073661E-003
         432           0   7.5110614252004932E-003
         433           0   8.9452562831073661E-003
         434           0   1.9754433986665054E-002
         435           0   3.4373456257927433E-002
         436           0   5.3824803569539718E-002
         437           0   7.9286525373828506E-002
         438           0  0.11207593154234022     
         439           0  0.15361798598947149     
         440           0  0.24107431917983396     
         441           0  0.35386976331316633     
         442           0  0.49747638373496345     
         443           0  0.67796411982909255     
         444           0  0.90189194234414471     
         445           0   1.1836497340898244     
         446           0   1.5255595474764059     
         447           0   1.9352330131701840     
         448           0   2.4198766348182525     
         449           0   2.9821331103645354     
         450           0   3.6294741111037805     
         451           0   4.3611661828725028     
         452           2   5.1803425003648291     
         453           2   6.0848034961909461     
         454           4   7.0694158481219631     
         455           4   8.1259810671521606     
         456           4   9.2432771664656208     
         457           4   10.407291996133923     
         458           4   11.601651217835673     
         459           4   12.800715024448984     
         460          23   13.989997672760246     
         461          23   15.149364478226811     
         462          23   16.223582688109211     
         463          23   17.216592309108290     
         464          23   18.108421877630832     
         465          27   18.881188581487351     
         466          27   19.519572489490997     
         467          27   20.011148205548036     
         468          27   20.346580804705830     
         469          25   20.519706746804836     
         470          25   20.527529166099573     
         471          23   20.370159216362925     
         472          23   20.050730886986869     
         473          23   19.572634008217427     
         474          23   18.951992255299995     
         475          23   18.213982440622278     
         476          23   17.364921748211600     
         477          23   16.423681451893355     
         478          23   15.411784064898477     
         479          19   14.352972035722633     
         480          19   13.272622119129055     
         481          19   12.171613113914569     
         482           0   11.109251319199572     
         483           0   10.108813594414354     
         484           0   9.1921348304665091     
         485           0   8.3785532109830019     
         486           0   7.6786216288527207     
         487           0   7.1109883524735791     
         488           0   6.6821911273331631     
         489           0   6.3713672488831889     
         490           0   6.1919427293644267     
         491           0   6.1301479870888400     
         492           0   6.1741031102665556     
         493           0   6.3020177492129630     
         494           2   6.5005005553698822     
         495          12   6.7422244953864743     
         496          12   7.0159882963824813     
         497          12   7.2930083033848616     
         498          12   7.5544553551179945     
         499          12   7.7843630796530396     
         500          12   7.9757033315404469     
         501          12   8.1132383609696692     
         502          12   8.1934371926532066     
         503          12   8.2423415712185726     
         504          12   8.2314904910099980     
         505          12   8.1708955739106308     
         506          12   8.0727363891522739     
         507          12   7.9505832476614255     
         508          12   7.8110174609328880     
         509           0   7.6724036567150797     
         510           0   7.5388772611281629     
         511           0   7.4246156293348822     
         512           0   7.3356226697433220     
         513           0   7.2709754790148171     
         514           4   7.2325690384368366     
         515           4   7.2137865757434660     
         516          10   7.1980344060210140     
         517          10   7.1936124555633194     
         518          10   7.1890075773076854     
         519          10   7.1724480028588093     
         520          10   7.1326922736158336     
         521          10   7.0597666735055711     
         522          10   6.9455948512310606     
         523          10   6.7844754217573460     
         524          10   6.5733785649308496     
         525          10   6.3120492167072086     
         526          10   6.0029207047407978     
         527          10   5.6508572116555795     
         528           6   5.2627552074607928     
         529           6   4.8470423069184703     
         530           2   4.4291544014197424     
         531           2   3.9980349140292062     
         532           2   3.5646326583166172     
         533           0   3.1389372389223653     
         534           0   2.7296350319964224     
         535           0   2.3385212264893549     
         536           0   1.9780074040697504     
         537           0   1.6433916807479962     
         538           0   1.3468803451325229     
         539           0   1.0919476653142213     
         540           0  0.87493074659945191     
         541           0  0.70720286762354745     
         542           0  0.57831262541272022     
         543           0  0.48710409287256551     
         544           0  0.43257682222180205     
         545           0  0.41404995001057004     
         546           0  0.43126074324971275     
         547           0  0.48438904889963347     
         548           0  0.57400539296149367     
         549           0  0.70629292943953426     
         550           0  0.87522054342532496     
         551           0   1.0873412869904442     
         552           0   1.3364052421744401     
         553           0   1.6228083207376001     
         554           0   1.9485647543599680     
         555           0   2.3083459088073797     
         556           0   2.6823501101485672     
         557           0   3.0768141301722713     
         558           0   3.4843988515415534     
         559           2   3.8963991684502353     
         560           2   4.3030240212210167     
         561           9   4.6937626818361666     
         562           9   5.0578178321959291     
         563           9   5.3845804269289417     
         564           9   5.6641178926435654     
         565           9   5.8876460586536998     
         566           9   6.0479562453388684     
         567           9   6.1397718611206145     
         568           9   6.1600132789795090     
         569           9   6.1079552678187428     
         570           9   5.9852674837168163     
         571           9   5.7959351937616157     
         572           9   5.5460642712342230     
         573           9   5.2435813212969116     
         574           9   4.8978462656485480     
         575           9   4.5192004322229726     
         576           0   4.1184776745974556     
         577           0   3.7065087684969757     
         578           0   3.2936498490656358     
         579           0   2.8893636889566072     
         580           0   2.4992052000376832     
         581           0   2.1333955724816360     
         582           0   1.7874833820251634     
         583           0   1.4769262488107326     
         584           0   1.2026972341580333     
         585           0  0.96453025410636650     
         586           0  0.76108575614932517     
         587           0  0.59016035773469855     
         588           0  0.44891847265708379     
         589           0  0.33412514061089388     
         590           0  0.24236246429553793     
         591           0  0.17021655132963709     
         592           0  0.11442689988669030     
         593           0   7.1995064733291619E-002
         594           0   4.0253653273983149E-002
         595           0   1.6899888206701109E-002
         596           0   0.0000000000000000     
         597           0   0.0000000000000000     
         598           0   0.0000000000000000     
         599           0   0.0000000000000000     
         600           0   0.0000000000000000     
         601           0   0.0000000000000000     
         602           0   0.0000000000000000     
         603           0   0.0000000000000000     
         604           0   0.0000000000000000     
         605           0   0.0000000000000000     
         606           0   1.1266592137800740E-002
         607           0   2.6835768849322098E-002
         608           0   4.7996709822194415E-002
         609           0   7.6284599924460197E-002
         610           0  0.11347770088642474     
         611           0  0.16157497619702529     
         612           0  0.22275009374059596     
         613           0  0.29927898177138917     
         614           0  0.39344023848979903     
         615           0  0.50739050409955011     
         616           0  0.64302016940424445     
         617           0  0.80179815610535576     
         618           0  0.98461749920715513     
         619           0   1.1916555880167756     
         620           0   1.4109971228499567     
         621           0   1.6480639361718672     
         622           0   1.8991180141427944     
         623           0   2.1593164275671817     
         624           0   2.4228241155748775     
         625           0   2.6830031764067628     
         626           6   2.9326717536556179     
         627           6   3.1644192017673105     
         628           6   3.3709587340185609     
         629           6   3.5454947719354633     
         630           6   3.6820801255745677     
         631           6   3.7759381289068892     
         632           6   3.8237269127760714     
         633           6   3.8237269127760714     
         634           6   3.7759381289068892     
         635           6   3.6820801255745685     
         636           6   3.5623946601421648     
         637           6   3.4112123872925446     
         638           6   3.2364142665006024     
         639           6   3.0470986535423084     
         640           0   2.8532197277364002     
         641           0   2.6651865798704155     
         642           0   2.4934415681780755     
         643           0   2.3480364867998782     
         644           0   2.2382242939065660     
         645           0   2.1720828789992814     
         646           0   2.1561858421231421     
         647           0   2.1873147333651883     
         648           0   2.2787244049160882     
         649           0   2.4305035514294078     
         650           0   2.6238861883744846     
         651           0   2.8655361427476000     
         652           0   3.1479560029855804     
         653           0   3.4617247350913685     
         654           0   3.7958111495593432     
         655           0   4.1379824654965693     
         656           9   4.4790477611204897     
         657           9   4.8035707687562690     
         658           9   5.0992727731512311     
         659           9   5.3549369500158166     
         660           9   5.5609460886573290     
         661           9   5.7177655187593448     
         662           9   5.8098404004109740     
         663           9   5.8353500297545713     
         664           9   5.7950539395236014     
         665           9   5.6922503563950375     
         666           9   5.5325822143712777     
         667           9   5.3237041530629607     
         668           9   5.0748346357200207     
         669           9   4.7962261598223552     
         670           0   4.4985926696060652     
         671           0   4.1925360750360481     
         672           0   3.8880128826724376     
         673           0   3.5901218329988072     
         674           0   3.3085845867951282     
         675           0   3.0486894985354658     
         676           2   2.8138624645157480     
         677           2   2.5936664096948245     
         678           2   2.4036385662618116     
         679           2   2.2412419815378386     
         680           2   2.1030261938851331     
         681           2   1.9849257065755139     
         682           2   1.8825697752849757     
         683           2   1.7915792510737609     
         684           2   1.7078303602253015     
         685           2   1.6276706617925045     
         686           2   1.5480782025145825     
         687           2   1.4667604135741068     
         688           2   1.3821940910097910     
         689           2   1.2936116156381736     
         690           2   1.2009413321037783     
         691           2   1.1167401608840917     
         692           2   1.0263790824905847     
         693           0  0.93219381426053116     
         694           0  0.83648868253732667     
         695           0  0.74144481178461386     
         696           0  0.65279377203426325     
         697           0  0.56724515795683728     
         698           0  0.49384233898258417     
         699           0  0.43159198559685263     
         700           0  0.38578616735119164     
         701           0  0.35925336440465466     
         702           0  0.35511567828019408     
         703           0  0.37687604426724736     
         704           0  0.43600837553866589     
         705           0  0.53986317914460047     
         706           0  0.68968730017849866     
         707           0  0.89293055974148405     
         708           0   1.1653596057380691     
         709           0   1.5262925901273003     
         710           0   2.0912706514865849     
         711           0   2.8488143650346500     
         712           0   3.8445739072345981     
         713           0   5.0933048314038096     
         714           0   6.6291715305111403     
         715           0   8.4940069236226172     
         716           2   10.735249001070764     
         717           2   13.400513487045986     
         718           4   16.535453223126385     
         719           4   20.181196020397817     
         720           6   24.371464795690603     
         721           8   29.129542903713702     
         722          10   34.457790481710326     
         723          12   40.343389074914192     
         724          18   46.760611895695696     
         725          24   53.594906533319048     
         726          26   60.774151579917934     
         727          28   68.130538571852838     
         728          34   75.584859434551191     
         729          44   83.000322912157770     
         730         107   90.201209710459722     
         731         134   97.021386101195290     
         732         162   103.28806341846202     
         733         170   108.83445284645619     
         734         170   113.50725447285221     
         735         170   117.16642224102132     
         736         170   119.70024664579044     
         737         170   121.02900732251101     
         738         170   121.10789487958482     
         739         170   119.92572732730980     
         740         170   117.51557674530322     
         741         170   113.94124050303780     
         742         166   109.30441037122512     
         743         160   103.73665280737892     
         744         156   97.393752230417661     
         745         117   90.443610647682419     
         746          90   83.071060994765247     
         747          34   75.468041597938296     
         748          20   67.810017765533075     
         749          16   60.260911049004683     
         750           6   52.965163729588966     
         751           2   45.979767599890337     
         752           0   39.471106229005251     
         753           0   33.513618037885379     
         754           2   28.178946564587413     
         755           2   23.487918631785796     
         756           2   19.425988582780263     
         757           4   15.961413175006353     
         758           4   13.049018488102625     
         759           4   10.634229289280068     
         760           4   8.6570357176027226     
         761           4   7.0556265326376684     
         762           4   5.7694900115854333     
         763           4   4.7472079893696382     
         764           4   3.9385835753924474     
         765           4   3.2942800769029374     
         766           4   2.8227990254718502     
         767           4   2.4629832256814828     
         768           2   2.2238127540143462     
         769           2   2.0153151048405635     
         770           2   1.8165444901634034     
         771           2   1.6347438258265945     
         772           0   1.4597214626297437     
         773           0   1.2903381131289329     
         774           0   1.1264199685620744     
         775           0  0.96829881810760743     
         776           0  0.82181042299624818     
         777           0  0.68842796146400065     
         778           0  0.56634869737210858     
         779           0  0.45935257923231809     
         780           0  0.36702571262558159     
         781           0  0.28859008771494682     
         782           0  0.22298849343219179     
         783           0  0.16897264645874124     
         784           0  0.12518786056528311     
         785           0   9.0248934520930121E-002
         786           0   6.2803581682115792E-002
         787           0   4.1581431008075161E-002
         788           0   2.5428199974820067E-002
         789           0   1.5998903274064804E-002
         790           0   8.9452562831073661E-003
         791           0   3.7555307126002466E-003
         792           0   0.0000000000000000     
         793           0   0.0000000000000000     
         794           0   0.0000000000000000     
         795           0   0.0000000000000000     
         796           0   0.0000000000000000     
         797           0   0.0000000000000000     
         798           0   0.0000000000000000     
         799           0   0.0000000000000000     
         800           0   0.0000000000000000     
         801           0   0.0000000000000000     
         802           0   0.0000000000000000     
         803           0   0.0000000000000000     
         804           0   0.0000000000000000     
         805           0   0.0000000000000000     
         806           0   0.0000000000000000     
         807           0   0.0000000000000000     
         808           0   0.0000000000000000     
         809           0   0.0000000000000000     
         810           0   0.0000000000000000     
         811           0   0.0000000000000000     
         812           0   0.0000000000000000     
         813           0   0.0000000000000000     
         814           0   0.0000000000000000     
         815           0   0.0000000000000000     
         816           0   0.0000000000000000     
         817           0   0.0000000000000000     
         818           0   0.0000000000000000     
         819           0   0.0000000000000000     
         820           0   0.0000000000000000     
         821           0   0.0000000000000000     
         822           0   0.0000000000000000     
         823           0   0.0000000000000000     
         824           0   0.0000000000000000     
         825           0   0.0000000000000000     
         826           0   0.0000000000000000     
         827           0   1.8777653563001231E-002
         828           0   4.4726281415536834E-002
         829           0  0.10064993528962539     
         830           0  0.20450638977569272     
         831           0  0.34421289160803625     
         832           0  0.52913850141203855     
         833           0  0.77000410767058902     
         834           0   1.0787133448629236     
         835           0   1.4680463431666542     
         836           0   1.9512042077649530     
         837           0   2.5412048406668446     
         838           0   3.2501467805825985     
         839           0   4.0883757361685813     
         840           0   5.0636063563983891     
         841           0   6.1800669971227693     
         842           0   7.4377451677506254     
         843           0   8.8318136541278083     
         844           0   10.284710906334173     
         845           0   11.823114670828359     
         846           0   13.419372022386963     
         847          10   15.040218045021756     
         848          10   16.647778588172823     
         849          21   18.200933865400984     
         850          36   19.656976185926272     
         851          36   20.973470176115104     
         852          36   22.110206148083375     
         853          36   23.031128059590102     
         854          36   23.706117078198758     
         855          36   24.112519604358809     
         856          36   24.236323670494954     
         857          36   24.072908597522403     
         858          36   23.627318278419303     
         859          36   22.914037119227444     
         860          36   21.956278135828917     
         861          36   20.784823478583078     
         862          36   19.436486973468593     
         863          36   17.952294060457149     
         864           0   16.375494507134729     
         865           0   14.749535265274705     
         866           0   13.116123043568344     
         867           0   11.513497659677356     
         868           0   9.9616533890845300     
         869           0   8.5054158095820416     
         870           0   7.1499335281006537     
         871           0   5.9077049952429306     
         872           0   4.8107889366321333     
         873           0   3.8581210164254660     
         874           0   3.0443430245973007     
         875           0   2.3606414309387942     
         876           0   1.7956738906283352     
         877           0   1.3365005624435755     
         878           0  0.96944985718215171     
         879           0  0.68086620531854836     
         880           0  0.45770759954676121     
         881           0  0.28798025893316648     
         882           0  0.16101461309593260     
         883           0   6.7599552826804438E-002
         884           0   0.0000000000000000     
         885           0   0.0000000000000000     
         886           0   0.0000000000000000     
         887           0   3.7555307126002466E-003
         888           0   8.9452562831073661E-003
         889           0   1.5998903274064807E-002
         890           0   2.5428199974820067E-002
         891           0   4.7214727076975535E-002
         892           0   7.9976996819377089E-002
         893           0  0.12694807642773495     
         894           0  0.18827432008468539     
         895           0  0.26713860015083851     
         896           0  0.36703008180099939     
         897           0  0.49164936027972811     
         898           0  0.64477356015714982     
         899           0  0.83008239031454589     
         900           0   1.0509503561756126     
         901           0   1.3139704910751724     
         902           0   1.6188805125458983     
         903           0   1.9671578357715569     
         904           0   2.3591467509235171     
         905           0   2.7845151372321832     
         906           0   3.2429885600324049     
         907           2   3.7320982092178059     
         908           2   4.2413397870847405     
         909           2   4.7610760968268000     
         910           2   5.2837921285154916     
         911           7   5.7982745105478379     
         912           9   6.2964455477073997     
         913          11   6.7639942957220605     
         914          11   7.1897011920300402     
         915          11   7.5595161831791096     
         916          11   7.8668709904232230     
         917          11   8.1080313472048662     
         918          11   8.2752772859640036     
         919          11   8.3659730489713358     
         920          11   8.3800277364680298     
         921          13   8.3199035981761771     
         922          13   8.1904962603517539     
         923          13   7.9988917327561353     
         924          13   7.7540128205074037     
         925           8   7.4661750482254501     
         926           6   7.1428232304563428     
         927           6   6.7978237525276368     
         928           4   6.4394256150206566     
         929           2   6.0812484264647750     
         930           2   5.7320075688645771     
         931           2   5.3989259129430645     
         932           4   5.0808257885261376     
         933           4   4.7874098123263691     
         934           4   4.5170776018828409     
         935           2   4.2752445042770857     
         936           2   4.0596308131891989     
         937           4   3.8669492741245666     
         938           4   3.6932100997326054     
         939           4   3.5340443740272609     
         940           4   3.3850196275751792     
         941           4   3.2419251010027756     
         942           4   3.0983365873608770     
         943           4   2.9546165356788476     
         944           4   2.8081887508549550     
         945           4   2.6573379491429718     
         946           2   2.5078794083188942     
         947           2   2.3537197887390224     
         948           2   2.1925430533226749     
         949           2   2.0288381011824148     
         950           2   1.8638922731175702     
         951           2   1.6967019063619171     
         952           2   1.5299575934970815     
         953           2   1.3635301718427437     
         954           0   1.2032153970082500     
         955           0   1.0508287390054081     
         956           0  0.91057497981779723     
         957           0  0.78018498748492926     
         958           0  0.65805956226419293     
         959           0  0.54833793624278448     
         960           0  0.45107685473793369     
         961           0  0.36603173336452660     
         962           0  0.29269425200993859     
         963           0  0.23033895974214622     
         964           0  0.17807542431629073     
         965           0  0.13490227687586659     
         966           0   9.9759660590463053E-002
         967           0   7.4250031246865314E-002
         968           0   5.3858325399008429E-002
         969           0   3.7825900295474911E-002
         970           0   2.5428199974820067E-002
         971           0   1.5998903274064804E-002
         972           0   8.9452562831073661E-003
         973           0   3.7555307126002466E-003
         974           0   0.0000000000000000     
         975           0   0.0000000000000000     
         976           0   0.0000000000000000     
         977           0   0.0000000000000000     
         978           0   0.0000000000000000     
         979           0   0.0000000000000000     
         980           0   0.0000000000000000     
         981           0   0.0000000000000000     
         982           0   0.0000000000000000     
         983           0   0.0000000000000000     
         984           0   0.0000000000000000     
         985           0   0.0000000000000000     
         986           0   0.0000000000000000     
         987           0   0.0000000000000000     
         988           0   0.0000000000000000     
         989           0   0.0000000000000000     
         990           0   3.7555307126002466E-003
         991           0   8.9452562831073661E-003
         992           0   1.5998903274064807E-002
         993           0   2.5428199974820067E-002
         994           0   3.7825900295474918E-002
         995           0   5.3858325399008429E-002
         996           0   7.8005561959465536E-002
         997           0  0.10870491687357042     
         998           0  0.14714564943733113     
         999           0  0.19455836800800339     
        1000           0  0.25592148747615662     
        1001           0  0.33006963371723436     
        1002           0  0.41845476758998185     
        1003           0  0.52240638990420851     
        1004           0  0.63930502074206019     
        1005           0  0.77234313882281447     
        1006           0  0.92162942576254514     
        1007           0   1.0867978551479758     
        1008           0   1.2707161484698775     
        1009           0   1.4696283457908033     
        1010           2   1.6819841159566045     
        1011           2   1.9058005542727721     
        1012           2   2.1387228860257097     
        1013           2   2.3781087878803020     
        1014           2   2.6286429783466083     
        1015           2   2.8790333046213661     
        1016           4   3.1296204578073801     
        1017           4   3.3933518288279654     
        1018           4   3.6667353829340259     
        1019           4   3.9493129769838577     
        1020           6   4.2370868736185221     
        1021           6   4.5358325349186517     
        1022           6   4.8532791950852943     
        1023           6   5.1917864007938972     
        1024           4   5.5569266578845644     
        1025           4   5.9544986788169991     
        1026           4   6.3901526921720455     
        1027           4   6.8689766748691801     
        1028           6   7.3950712700767776     
        1029           6   7.9711452314712856     
        1030           6   8.5981647996032233     
        1031           6   9.2573938938396569     
        1032           6   9.9471263770942411     
        1033           6   10.663255996868035     
        1034          10   11.393415290070221     
        1035           8   12.126245270579359     
        1036           8   12.845649310625914     
        1037          16   13.531353792831590     
        1038          20   14.168424206944893     
        1039          22   14.730707990404280     
        1040          20   15.205097337929873     
        1041          20   15.572051016473866     
        1042          22   15.820560928501930     
        1043          22   15.939026529522273     
        1044          22   15.919588407789373     
        1045          22   15.761213876890997     
        1046          22   15.461095628081244     
        1047          22   15.024502561384045     
        1048          22   14.460829289267677     
        1049          22   13.780523406780597     
        1050          22   13.003324049523455     
        1051          14   12.147690828520499     
        1052           8   11.233717792890996     
        1053           6   10.282241930510590     
        1054           4   9.3139571279656383     
        1055           4   8.3432409667274623     
        1056           4   7.3977475597144480     
        1057           4   6.4893247829682670     
        1058           4   5.6202428174891281     
        1059           0   4.8091302041902013     
        1060           0   4.0665053657434198     
        1061           0   3.4016578809229761     
        1062           0   2.8116600798991409     
        1063           0   2.2925489087003759     
