# Supplementary material for: Protein-mediated RNA folding governs sequence-specific interactions between rotavirus genome segments
Source: eLife. 2017 Sep 18;6:e27453. doi: 10.7554/eLife.27453 (PMC5621836; doi:10.7554/eLife.27453)
Supplement: Figure 3—source data 1. [file elife-27453-fig3-data1.zip › S11_RNA_alone_Alignments/S8.txt]

           1           4   2.3176814929878700     
           2           4   2.1431192433746764     
           3           2   1.9585728967511158     
           4           0   1.7686824967978583     
           5           0   1.5779334943219405     
           6           0   1.3904830531062766     
           7           0   1.2073381429953929     
           8           0   1.0323878066696490     
           9           0  0.87130643433484434     
          10           0  0.72542436240797692     
          11           0  0.59547188510417037     
          12           0  0.48160610850319996     
          13           0  0.38347022450126483     
          14           0  0.30027691419644970     
          15           0  0.23090640675372939     
          16           0  0.17400969183732837     
          17           0  0.12810835664587375     
          18           0   9.1684225694483340E-002
          19           0   6.3254100270294975E-002
          20           0   4.1427103248884871E-002
          21           0   2.4944159557172170E-002
          22           0   1.2700786995707612E-002
          23           0   3.7555307126002466E-003
          24           0   0.0000000000000000     
          25           0   0.0000000000000000     
          26           0   0.0000000000000000     
          27           0   3.7555307126002466E-003
          28           0   8.9452562831073661E-003
          29           0   1.5998903274064807E-002
          30           0   2.5428199974820067E-002
          31           0   3.7825900295474918E-002
          32           0   5.3858325399008429E-002
          33           0   7.4250031246865300E-002
          34           0   9.9759660590463040E-002
          35           0  0.13114674616326635     
          36           0  0.16913016803318334     
          37           0  0.21434005646808141     
          38           0  0.26726605203511850     
          39           0  0.32820583306905171     
          40           0  0.40097406005152553     
          41           0  0.48678869199162678     
          42           0  0.58324406123090222     
          43           0  0.69046534457054776     
          44           0  0.80845444276750911     
          45           0  0.93711816451491714     
          46           0   1.0763010741804697     
          47           2   1.2258169743027327     
          48           2   1.3854724679332959     
          49           2   1.5550765716992363     
          50           2   1.7306764524670024     
          51           2   1.9143609505463632     
          52           2   2.1053850768341871     
          53           2   2.3027776330942324     
          54           2   2.5015191702577182     
          55           2   2.6985626422398150     
          56           2   2.8938038957232748     
          57           2   3.0839216519463459     
          58           2   3.2650866887208205     
          59           2   3.4330526020369012     
          60           4   3.5833015556391805     
          61           6   3.7112392743735172     
          62           6   3.8124275785640975     
          63           6   3.8828377726709298     
          64           6   3.9191048242333602     
          65           6   3.9187609268703159     
          66           6   3.8804279085267241     
          67           6   3.8039509326868344     
          68           6   3.6877877417405536     
          69           6   3.5378133672925571     
          70           4   3.3573843500379401     
          71           4   3.1509184408051087     
          72           4   2.9236596544258378     
          73           4   2.6814018931293058     
          74           2   2.4301915450278568     
          75           0   2.1760303356564661     
          76           0   1.9245987103862783     
          77           0   1.6810173136390441     
          78           0   1.4496600354733391     
          79           0   1.2340270761420229     
          80           0   1.0366810716554276     
          81           0  0.88473758891574517     
          82           0  0.76607649853053894     
          83           0  0.68479317058865863     
          84           0  0.64403895298548863     
          85           0  0.65098079739540682     
          86           0  0.70704320379969499     
          87           0  0.81674105813595632     
          88           0  0.98492929857913947     
          89           0   1.2166259135175190     
          90           0   1.5167354320814450     
          91           0   1.8923577260395443     
          92           0   2.3435392668791053     
          93           0   2.8726573332119800     
          94           0   3.4802305018567754     
          95           0   4.1540735157822990     
          96           0   4.8935392918805354     
          97           0   5.6855955962003195     
          98           0   6.5175609492080495     
          99           0   7.3772797780802355     
         100           0   8.2474220795627460     
         101          15   9.1050425116008622     
         102          17   9.9322147585182901     
         103          17   10.708116899189067     
         104          17   11.412665339033360     
         105          19   12.027467105870103     
         106          19   12.536700393849999     
         107          19   12.924110528227407     
         108          19   13.183417770189470     
         109          19   13.309855143627694     
         110          19   13.302975328188412     
         111          19   13.166559016546175     
         112          19   12.908311778507588     
         113          19   12.539376611693111     
         114          19   12.069944293937590     
         115          12   11.518349965303944     
         116          10   10.901456550291776     
         117           8   10.236531579099037     
         118           6   9.5404985428730917     
         119           6   8.8292774304124961     
         120           6   8.1172472379348584     
         121           4   7.4168523219383466     
         122           4   6.7183151394596328     
         123           4   6.0530301263860746     
         124           4   5.4286229237251513     
         125           4   4.8473674405065736     
         126           4   4.3074392425000880     
         127           2   3.8119685002657486     
         128           2   3.3594635510445090     
         129           2   2.9478270697557281     
         130           2   2.5745987247385820     
         131           2   2.2371626840629193     
         132           2   1.9329092994672823     
         133           2   1.6593468729300285     
         134           0   1.4141652988766060     
         135           0   1.1952580065243334     
         136           0   1.0100670862564780     
         137           0  0.85486320146746719     
         138           0  0.72333606367727576     
         139           0  0.61854615913021960     
         140           0  0.53878127824373867     
         141           0  0.49017118004138277     
         142           0  0.47212621894370987     
         143           0  0.49103128718025713     
         144           0  0.54507953069851245     
         145           0  0.63814345855785948     
         146           0  0.77435826995441526     
         147           0  0.95798841402143808     
         148           0   1.1959033156446381     
         149           0   1.4885013457551062     
         150           0   1.8486398511846645     
         151           0   2.2767388750531374     
         152           0   2.7727043766434174     
         153           0   3.3415551606887521     
         154           0   3.9806958614087802     
         155           0   4.6912641138332640     
         156           0   5.4665724844043702     
         157           4   6.3019762219021187     
         158           4   7.1949996491662880     
         159           6   8.1394666597785665     
         160           8   9.1247671104162915     
         161          12   10.142327393874599     
         162          12   11.183268066628836     
         163          16   12.223692993991667     
         164          16   13.268043372997942     
         165          16   14.296652739101305     
         166          16   15.305059263899814     
         167          16   16.283761625806015     
         168          16   17.223604437513423     
         169          16   18.115807773872106     
         170          21   18.952009133622045     
         171          23   19.724337852398051     
         172          23   20.421780481252007     
         173          25   21.040185923042095     
         174          25   21.573657230593277     
         175          25   22.017472399190620     
         176          25   22.343934545609731     
         177          25   22.562773653630259     
         178          27   22.668453818524210     
         179          29   22.666465440566657     
         180          29   22.553679311015621     
         181          29   22.331960739288395     
         182          29   22.001703640187820     
         183          21   21.569483588789073     
         184          23   21.036443977431613     
         185          19   20.414435496109540     
         186          19   19.708845543800305     
         187          19   18.925976961639947     
         188          19   18.072969498470083     
         189          19   17.157770170955228     
         190          19   16.189136260965441     
         191          19   15.169963756055820     
         192          17   14.116656031853715     
         193          17   13.043281908839214     
         194          17   11.962051705630421     
         195          17   10.885816190756485     
         196           4   9.8267300192155069     
         197           2   8.7969433243766240     
         198           2   7.8081705005770186     
         199           2   6.8685783786362418     
         200           2   5.9885225566980687     
         201           2   5.1791755841933211     
         202           2   4.4461672154762120     
         203           0   3.7931610578724233     
         204           0   3.2324798886015014     
         205           0   2.7471928448568455     
         206           0   2.3447885484734963     
         207           0   2.0149283494025436     
         208           0   1.7494330192553340     
         209           0   1.5449569416986999     
         210           0   1.3945195737401772     
         211           0   1.2905204025897079     
         212           0   1.2250572951248460     
         213           0   1.1928856314250122     
         214           2   1.1828470664960684     
         215           2   1.1879222670945755     
         216           2   1.2016584732989859     
         217           2   1.2356899160441628     
         218           2   1.2651859421536646     
         219           2   1.2840742429437833     
         220           2   1.2905745408660887     
         221           2   1.2835208938751310     
         222           2   1.2624015736815632     
         223           2   1.2273600418581894     
         224           2   1.1818315906451544     
         225           2   1.1236529113395202     
         226           2   1.0548064005891034     
         227           2  0.97755725121853931     
         228           0  0.89433439213558763     
         229           0  0.80760803852495922     
         230           0  0.71977214252239397     
         231           0  0.63303933804759815     
         232           0  0.54935464539062251     
         233           0  0.47033237428331898     
         234           0  0.39721852933892521     
         235           0  0.32820583306905171     
         236           0  0.26726605203511855     
         237           0  0.21434005646808146     
         238           0  0.16913016803318334     
         239           0  0.13114674616326635     
         240           0   9.9759660590463053E-002
         241           0   7.4250031246865314E-002
         242           0   5.3858325399008429E-002
         243           0   3.7825900295474911E-002
         244           0   2.5428199974820067E-002
         245           0   1.5998903274064804E-002
         246           0   8.9452562831073661E-003
         247           0   7.5110614252004932E-003
         248           0   8.9452562831073661E-003
         249           0   1.5998903274064807E-002
         250           0   2.5428199974820067E-002
         251           0   3.7825900295474918E-002
         252           0   5.3858325399008429E-002
         253           0   7.8005561959465536E-002
         254           0  0.10870491687357042     
         255           0  0.14714564943733113     
         256           0  0.19455836800800339     
         257           0  0.25216595676355635     
         258           0  0.32112437743412697     
         259           0  0.40245586431591701     
         260           0  0.49697818992938830     
         261           0  0.60147912044658525     
         262           0  0.71848481342380599     
         263           0  0.84737939451567978     
         264           0  0.98703819455751252     
         265           0   1.1395694023066112     
         266           0   1.3004981777576203     
         267           2   1.4638885287759229     
         268           2   1.6371003073797465     
         269           2   1.8124086622488083     
         270           2   1.9912153958272873     
         271           2   2.1690197678627618     
         272           2   2.3443907995600286     
         273           4   2.5164244857466667     
         274           4   2.6848381690035161     
         275           4   2.8500166573564991     
         276           4   3.0280233309622617     
         277           4   3.2111984873616550     
         278           4   3.4033399558430979     
         279           4   3.6088450151797482     
         280           4   3.8324881142723779     
         281           2   4.0791550887352166     
         282           2   4.3497946602161139     
         283           2   4.6471938600405114     
         284           2   4.9766921796568520     
         285           4   5.3360069532845360     
         286           4   5.7275226749628789     
         287           2   6.1493194357156309     
         288           6   6.5951109096791036     
         289           6   7.0631016580004093     
         290           8   7.5312628519712774     
         291           8   8.0006474987402978     
         292           8   8.4604006086315273     
         293           8   8.8988338020038817     
         294           8   9.2974534177461390     
         295           8   9.6501225316501067     
         296          16   9.9449261924212582     
         297          16   10.171116524055222     
         298          16   10.319598302817271     
         299          16   10.383354591046762     
         300          16   10.357786125644399     
         301          16   10.240942930375891     
         302          14   10.036306147340548     
         303          12   9.7439462117234061     
         304          12   9.3702143264036408     
         305          10   8.9237269661906158     
         306          10   8.4123294294989588     
         307          10   7.8514713004867556     
         308          10   7.2565371167338961     
         309          10   6.6318978365695349     
         310           2   5.9978591173207780     
         311           2   5.3640564494447487     
         312           2   4.7453306888394584     
         313           2   4.1515076008873653     
         314           0   3.5908577623188966     
         315           0   3.0699032958242221     
         316           0   2.5933295626620554     
         317           0   2.1533054598828163     
         318           0   1.7648682413313641     
         319           0   1.4267335595161381     
         320           0   1.1365092613243057     
         321           0  0.89092180469264481     
         322           0  0.68605912838363570     
         323           0  0.52028543773865010     
         324           0  0.38831900034181738     
         325           0  0.28245034734516605     
         326           0  0.20147246048974332     
         327           0  0.13824564434312453     
         328           0   9.9028177312938517E-002
         329           0   8.2722225278844819E-002
         330           0   8.3315970726196814E-002
         331           0  0.11156720975924457     
         332           0  0.15436640697143478     
         333           0  0.21405314480107115     
         334           0  0.29334172891518018     
         335           0  0.39789921396988831     
         336           0  0.52738618658909187     
         337           0  0.68511891240949097     
         338           0  0.87411047723657020     
         339           0   1.0968452430239590     
         340           0   1.3550466867428663     
         341           0   1.6494579894854164     
         342           0   1.9796568211676482     
         343           0   2.3439255641761627     
         344           0   2.7391954066516169     
         345           0   3.1610773388863609     
         346           0   3.6039855320455132     
         347           0   4.0613496714773598     
         348           5   4.5259036412327056     
         349           9   4.9900297178797270     
         350           9   5.4404979700472005     
         351           9   5.8660747658515584     
         352           9   6.2680404264076426     
         353           9   6.6369855839354939     
         354           9   6.9671815195420663     
         355           9   7.2540372699348827     
         356           9   7.4941574064012659     
         357           9   7.6853365267791496     
         358           9   7.8265050578019242     
         359           9   7.9176437147396284     
         360           9   7.9596836815920931     
         361           9   7.9544065777462594     
         362           9   7.9043533268030215     
         363           9   7.8127451903519303     
         364           9   7.6834146163693315     
         365           9   7.5207392087016993     
         366           9   7.3295697924100747     
         367           9   7.1151435659368722     
         368           9   6.8792200559587897     
         369           9   6.6230981322713482     
         370           6   6.3553386767790725     
         371           2   6.0873008608596191     
         372           4   5.8226497735566207     
         373           4   5.5646657827574826     
         374           4   5.3123204306972438     
         375           4   5.0699885026461065     
         376           4   4.8385580528891667     
         377           4   4.6180995352775076     
         378           4   4.4079262580883007     
         379           4   4.2067119782691824     
         380           4   4.0126534486349046     
         381           4   3.8236622089137984     
         382           4   3.6375681640198603     
         383           4   3.4523175521810456     
         384           4   3.2661495922120367     
         385           4   3.0777390754620324     
         386           4   2.8862960032646874     
         387           4   2.6916176076917426     
         388           2   2.4940923035366485     
         389           2   2.2946589425077559     
         390           2   2.0947279063176452     
         391           2   1.9000823681118493     
         392           2   1.7128659628532967     
         393           2   1.5258951874613238     
         394           0   1.3491667775861214     
         395           0   1.1825850281725931     
         396           0   1.0284652978063975     
         397           0  0.90007308990236523     
         398           0  0.79209173885171025     
         399           0  0.70708968638038827     
         400           0  0.67004600537631520     
         401           0  0.67312029420404929     
         402           0  0.73380689857231585     
         403           0  0.84839534679275030     
         404           0   1.0245566210914028     
         405           0   1.2705405925510544     
         406           0   1.5987188988168723     
         407           0   2.0529861204974225     
         408           0   2.6225916458755445     
         409           0   3.3275832483243541     
         410           0   4.2188209705994550     
         411           0   5.3243454085373152     
         412           0   6.6394961896768496     
         413           0   8.1979217936075823     
         414           2   10.007373877015416     
         415           2   12.090477450138176     
         416           2   14.465540210389634     
         417           8   17.145701327051743     
         418           8   20.143062815415348     
         419           8   23.465011438294088     
         420          20   27.094402814089850     
         421          22   31.030199506197835     
         422          30   35.250820491826929     
         423          30   39.723594239629982     
         424          30   44.422534920479876     
         425          30   49.301060113997195     
         426          32   54.295707544423983     
         427          52   59.268088755007284     
         428          54   64.157948386658546     
         429          58   68.896310578386689     
         430          83   73.371373040544739     
         431         107   77.500919665052564     
         432         111   81.189846476234734     
         433         121   84.344614704957337     
         434         121   86.886538717614684     
         435         121   88.747254609554844     
         436         123   89.876932352287980     
         437         123   90.239425535812131     
         438         123   89.809656320141983     
         439         123   88.600989811167508     
         440         113   86.635845675866207     
         441         109   83.940250486739771     
         442         103   80.592653790574019     
         443          95   76.660868454598827     
         444          95   72.247224745647259     
         445          95   67.449618373816804     
         446          91   62.372781505377176     
         447          49   57.121653822376601     
         448          29   51.779498214049092     
         449          25   46.479793124748397     
         450          12   41.311603973616037     
         451          10   36.328524426837170     
         452           8   31.608604743382976     
         453           4   27.234031157056364     
         454           2   23.233231385122011     
         455           2   19.641387198716924     
         456           2   16.461998482573286     
         457           2   13.684178102234187     
         458           2   11.293166159850349     
         459           2   9.2625155930167828     
         460           2   7.5600225841895936     
         461           2   6.1632591504284564     
         462           2   5.0228364504613889     
         463           2   4.1037576056968392     
         464           2   3.3720476969162081     
         465           2   2.7826438189023466     
         466           2   2.3083252336198918     
         467           2   1.9305715682928972     
         468           2   1.6782925548305121     
         469           2   1.4889991681125265     
         470           2   1.3249264510214440     
         471           2   1.1922110077324461     
         472           2   1.0682636001737125     
         473           0  0.95194824824719637     
         474           0  0.84543393882043416     
         475           0  0.74520034249721401     
         476           0  0.64903824132166288     
         477           0  0.55829990167372989     
         478           0  0.47408790499591913     
         479           0  0.39721852933892521     
         480           0  0.32820583306905171     
         481           0  0.26726605203511855     
         482           0  0.21434005646808146     
         483           0  0.17288569874578358     
         484           0  0.14009200244637368     
         485           0  0.11575856386452786     
         486           0   9.9678231221685357E-002
         487           0   9.1684225694483326E-002
         488           0   9.1684225694483326E-002
         489           0   9.9678231221685357E-002
         490           0  0.11575856386452786     
         491           0  0.14009200244637368     
         492           0  0.17288569874578358     
         493           0  0.21809558718068164     
         494           0  0.30625555401902782     
         495           0  0.42327784803317597     
         496           0  0.56852846807247859     
         497           0  0.74733721163808431     
         498           0  0.96937736009877795     
         499           0   1.2425074633472530     
         500           0   1.5716210634177885     
         501           0   1.9645851354500203     
         502           0   2.4292702763251310     
         503           2   2.9731664012199692     
         504           2   3.5991657269589763     
         505           2   4.3148784553431705     
         506           2   5.1232665601195775     
         507           2   6.0210410876807234     
         508           2   7.0080513632456967     
         509           2   8.0781436151945414     
         510           2   9.2216938972314093     
         511           2   10.399397195940193     
         512           2   11.607653894702633     
         513           4   12.827156760537896     
         514          20   14.033505132647777     
         515          24   15.200799334857015     
         516          24   16.302705211939781     
         517          24   17.313594683780501     
         518          26   18.209688886264306     
         519          28   18.966375421827710     
         520          28   19.565221457584162     
         521          28   19.995723414272589     
         522          28   20.245907292235323     
         523          28   20.315092270554150     
         524          26   20.202399069927576     
         525          26   19.918011250698022     
         526          26   19.472892122716530     
         527          24   18.878159100007508     
         528          24   18.154158209483057     
         529          24   17.320792577554013     
         530          24   16.399310044039407     
         531          10   15.411431512254939     
         532           8   14.378537757862146     
         533           8   13.320953420529616     
         534           8   12.254685570826435     
         535           8   11.178419829489696     
         536           8   10.128614137298563     
         537           8   9.1220227831932839     
         538           8   8.1659779519601567     
         539           6   7.2632475826345573     
         540           4   6.4182988667290468     
         541           4   5.6364621201605729     
         542           2   4.9180599474343740     
         543           2   4.2755262989721938     
         544           2   3.6992049862531102     
         545           2   3.1911104636183332     
         546           2   2.7469254046389149     
         547           0   2.3659664587880638     
         548           0   2.0501832384523628     
         549           0   1.7953672066873758     
         550           0   1.6009739908911611     
         551           0   1.4663155071795733     
         552           0   1.4091833529825726     
         553           0   1.4066638297863501     
         554           0   1.4550809014769130     
         555           0   1.5534905992939601     
         556           0   1.7036458685148130     
         557           0   1.9039086823672551     
         558           0   2.1520250792616205     
         559           0   2.4527868908727415     
         560           0   2.8049963200891042     
         561           0   3.2033878207534410     
         562           0   3.6584399849266092     
         563           7   4.1634365220783405     
         564           7   4.7137313048193699     
         565           7   5.3122131803120274     
         566           7   5.9629337278676378     
         567           7   6.6710137388864386     
         568           7   7.4319120552423170     
         569           7   8.2565927505990437     
         570           7   9.1498975186844884     
         571           7   10.115463700048450     
         572           7   11.155008955882456     
         573           7   12.263900151145672     
         574           7   13.440427807153075     
         575           7   14.676611383516986     
         576           9   15.960752484037371     
         577          11   17.277608590013376     
         578          13   18.608871308100216     
         579          19   19.926417677747413     
         580          23   21.201703674615498     
         581          25   22.418756284597173     
         582          35   23.542971551150568     
         583          37   24.556031378394156     
         584          37   25.415913837292454     
         585          37   26.127118610808882     
         586          37   26.670419736090331     
         587          37   27.036821427959961     
         588          30   27.218787878524644     
         589          30   27.212778611169437     
         590          30   27.018977916900141     
         591          30   26.640952632090283     
         592          30   26.085295543713013     
         593          28   25.361298840039982     
         594          28   24.480682958314716     
         595          28   23.457384540305927     
         596          28   22.307386926109277     
         597          28   21.045888281810331     
         598          28   19.693261254742477     
         599          24   18.271102984475171     
         600          18   16.796586930737050     
         601          18   15.297007389921966     
         602          12   13.798377613252773     
         603          10   12.311758667740095     
         604           2   10.871592858718191     
         605           2   9.4983146999246397     
         606           0   8.2065577162589243     
         607           0   7.0083028069390751     
         608           0   5.9124476115418210     
         609           0   4.9339345952968507     
         610           0   4.0628609079039855     
         611           0   3.2991022746653211     
         612           0   2.6395478730247506     
         613           0   2.0823587407155726     
         614           0   1.6203844851735900     
         615           0   1.2492808609875359     
         616           0  0.95559493685255048     
         617           0  0.73119382666817445     
         618           0  0.56836501802960315     
         619           0  0.46014696620139528     
         620           0  0.40588210881015552     
         621           0  0.40168017046963922     
         622           0  0.43361424503395923     
         623           0  0.50765457491908006     
         624           0  0.61447164438459279     
         625           0  0.76064147671781490     
         626           0  0.93175063340916220     
         627           0   1.1304995711340224     
         628           0   1.3527369603515802     
         629           0   1.5972140513135011     
         630           0   1.8618001458446736     
         631           0   2.1435104214637595     
         632           0   2.4310823411038238     
         633           2   2.7210291168274576     
         634           2   3.0100084334175219     
         635           6   3.2915589192098911     
         636           6   3.5590138804717011     
         637           6   3.8057568622383524     
         638           6   4.0254772244680179     
         639           6   4.2124123148858255     
         640           6   4.3615652040221162     
         641           6   4.4726453377700004     
         642           6   4.5554053755579789     
         643           6   4.5992454957647579     
         644           6   4.6059192357984307     
         645           6   4.5788758117910255     
         646           6   4.5232240636767482     
         647           6   4.4456179779195875     
         648           6   4.3540574384716653     
         649           6   4.2576016114361934     
         650           6   4.1659982286831543     
         651           6   4.0892396984784432     
         652           2   4.0370656581813105     
         653           0   4.0184401238187748     
         654           0   4.0383654240047928     
         655           0   4.1024833167795585     
         656           0   4.2113443100434216     
         657           0   4.3727146564080854     
         658           0   4.5844500714828147     
         659           0   4.8270174811404436     
         660           0   5.1030270594241829     
         661           2   5.4022786732319465     
         662          10   5.7129231230858917     
         663          10   6.0220372152356036     
         664          10   6.3162629864044604     
         665          10   6.5824666746682734     
         666          10   6.8083744759570779     
         667          10   6.9831471589452434     
         668          10   7.1053742097739097     
         669          10   7.1637790039095988     
         670          10   7.1551188479656540     
         671          10   7.0789607501545770     
         672          10   6.9414209838672427     
         673          10   6.7505297030334912     
         674          10   6.5098179679295658     
         675           8   6.2261288230172234     
         676           8   5.9114927595620790     
         677           8   5.5788514475241353     
         678           8   5.2414858121929644     
         679           0   4.9124216670934473     
         680           0   4.6038455167339940     
         681           0   4.3265650031884135     
         682           0   4.0868746648156220     
         683           0   3.8843315141126156     
         684           0   3.7369739921641347     
         685           0   3.6418679690096365     
         686           0   3.5962250740805528     
         687           0   3.5985650459166876     
         688           4   3.6428359601227789     
         689           4   3.7214573621177944     
         690           4   3.8257619130800649     
         691           4   3.9427191898694711     
         692           6   4.0652515592590364     
         693           6   4.1838634990390773     
         694           6   4.2897166165481684     
         695           6   4.3749667676427766     
         696           6   4.4356991734500859     
         697           6   4.4632910908493137     
         698           6   4.4543592344466711     
         699           6   4.4070474941063074     
         700           6   4.3316966520811260     
         701           6   4.2154816815747171     
         702           6   4.0616485453148075     
         703           6   3.8743613388590865     
         704           6   3.6585387537659440     
         705           4   3.4196642572090870     
         706           2   3.1635779167160778     
         707           2   2.9000146089879109     
         708           2   2.6363108283425509     
         709           2   2.3708494604580674     
         710           2   2.1166769361008315     
         711           0   1.8789977214271349     
         712           0   1.6662980576354947     
         713           0   1.4777258405303650     
         714           0   1.3206529449362558     
         715           0   1.1981047329035437     
         716           0   1.1124676336842931     
         717           0   1.0654534859929277     
         718           0   1.0580716646564452     
         719           0   1.0906059543756257     
         720           0   1.1625953907338080     
         721           0   1.2690653399589058     
         722           0   1.4103564562667743     
         723           0   1.5833091119040819     
         724           0   1.7839670351556813     
         725           0   2.0076407664727070     
         726           0   2.2479266055348153     
         727           2   2.5005328141185776     
         728           4   2.7556519243761710     
         729           4   3.0069363713245885     
         730           4   3.2479948173855000     
         731           4   3.4726561926721153     
         732           6   3.6779033925137736     
         733           6   3.8552941331852093     
         734           6   4.0047655503052209     
         735           6   4.1212170568281747     
         736           6   4.2034529349553260     
         737           6   4.2515657771208577     
         738           6   4.2669242811938366     
         739           6   4.2596046788420709     
         740           6   4.2285841774101209     
         741           4   4.1792018698855049     
         742           4   4.1175844498840126     
         743           4   4.0503811221905739     
         744           4   3.9844742459279821     
         745           4   3.9266791078639480     
         746           2   3.8834466643857790     
         747           2   3.8605830588167440     
         748           2   3.8603262166537333     
         749           2   3.8872854046926109     
         750           2   3.9472650472506050     
         751           2   4.0410745509518202     
         752           2   4.1682362730004767     
         753           2   4.3243340211859502     
         754           4   4.5024121076696479     
         755           4   4.7029504131237676     
         756           4   4.9201586042777441     
         757           4   5.1437926517950530     
         758           4   5.3692470403859351     
         759           8   5.5890063933927827     
         760           8   5.7955991866632681     
         761           8   5.9781186300429976     
         762           8   6.1349885912877307     
         763           8   6.2565497728712307     
         764           8   6.3377713047566440     
         765           8   6.3746669753425085     
         766           8   6.3644285137011405     
         767           8   6.3081907182901027     
         768           8   6.2022600390474123     
         769           8   6.0479613810583839     
         770           8   5.8478531276832157     
         771           8   5.6056531290865834     
         772           8   5.3261208498734494     
         773           8   5.0148983090294799     
         774           4   4.6783147626421044     
         775           4   4.3242451645874773     
         776           4   3.9608555155210823     
         777           2   3.5953393495641106     
         778           2   3.2347505382203003     
         779           2   2.8857681139640938     
         780           2   2.5491409078639262     
         781           0   2.2371543165932946     
         782           0   1.9538136084770530     
         783           0   1.7022457309355683     
         784           0   1.4846345784902648     
         785           0   1.3021995025034625     
         786           0   1.1552133346800453     
         787           0   1.0430545929348909     
         788           0  0.96428775936926014     
         789           0  0.91676541821245061     
         790           0  0.90150192005091712     
         791           0  0.91296979758509178     
         792           0  0.94806240479623494     
         793           0   1.0035610607857379     
         794           0   1.0762675523510012     
         795           2   1.1684691895465289     
         796           2   1.2779085848597076     
         797           2   1.3941224999216841     
         798           2   1.5211599583806912     
         799           2   1.6583885500307369     
         800           2   1.8031765390840009     
         801           2   1.9559371764728004     
         802           2   2.1238254677821433     
         803           2   2.3019929238164503     
         804           2   2.4921389089369810     
         805           2   2.6959615547653333     
         806           2   2.9150270009473149     
         807           2   3.1506378010711820     
         808           2   3.4037097209566025     
         809           2   3.6746653348029308     
         810           4   3.9633514610212277     
         811           4   4.2727412913711227     
         812           4   4.5953256465758328     
         813           4   4.9205199579521901     
         814           4   5.2527113653515389     
         815           4   5.5875213524118887     
         816           8   5.9172393907294953     
         817           6   6.2397668522802734     
         818           6   6.5526883445063202     
         819           8   6.8473736764637430     
         820           8   7.1180116133136169     
         821           8   7.3591675704759307     
         822          10   7.5660216186343145     
         823          10   7.7346009284884936     
         824          10   7.8619917275180606     
         825          10   7.9390037437579997     
         826          10   7.9699584279422062     
         827          10   7.9550908015467821     
         828          10   7.8958696355650337     
         829          10   7.7949011900843024     
         830          10   7.6557675157440244     
         831          12   7.4801380230642209     
         832          10   7.2763385109911543     
         833           4   7.0492434801386210     
         834           4   6.8037646527140625     
         835           4   6.5408600296242501     
         836           4   6.2671816011494190     
         837           4   5.9807800722220312     
         838           6   5.6940347043829478     
         839           6   5.4051608166689000     
         840           6   5.1204508286726060     
         841           6   4.8397782711820172     
         842           6   4.5645411505636737     
         843           6   4.2935314608219430     
         844           6   4.0318675359830483     
         845           2   3.7812268839493224     
         846           2   3.5436183549084923     
         847           2   3.3213467931559020     
         848           2   3.1169282751849310     
         849           2   2.9329637351700599     
         850           2   2.7719827960565109     
         851           2   2.6362721897414825     
         852           2   2.5250312565177864     
         853           2   2.4457093236321792     
         854           2   2.3957239439933851     
         855           0   2.3691634411081428     
         856           0   2.3648608509590558     
         857           0   2.3805084180103284     
         858           0   2.4127543808653122     
         859           0   2.4546853367429220     
         860           4   2.5048542080239478     
         861           4   2.5576877304667724     
         862           4   2.6075094622962220     
         863           4   2.6488197458916427     
         864           4   2.6765712016096610     
         865           4   2.6864222539711098     
         866           4   2.6802980213473142     
         867           4   2.6489109357745106     
         868           4   2.5915421171847912     
         869           4   2.5085784091153873     
         870           4   2.4014890815857837     
         871           4   2.2727340226538608     
         872           4   2.1256117044522718     
         873           4   1.9678152894327863     
         874           0   1.8013695712668825     
         875           0   1.6312149803239833     
         876           0   1.4649724850196080     
         877           0   1.3039045763906714     
         878           0   1.1525676161802536     
         879           0   1.0149147798135032     
         880           0  0.89419671926831368     
         881           0  0.78755841230136980     
         882           0  0.70366227210342047     
         883           0  0.64302016940424433     
         884           0  0.60552638810148529     
         885           0  0.59049932539558436     
         886           0  0.59673785051985140     
         887           0  0.62258796748964973     
         888           0  0.66601655247174651     
         889           0  0.72469004191261266     
         890           0  0.79605674244685420     
         891           0  0.87743174536856372     
         892           0  0.96608323010081076     
         893           2   1.0555628131780050     
         894           2   1.1456208048964593     
         895           2   1.2388007542287220     
         896           2   1.3255335587035177     
         897           2   1.4038741980307958     
         898           2   1.4720537696050731     
         899           2   1.5285314394142102     
         900           2   1.5720345063404859     
         901           2   1.6015872018016160     
         902           2   1.6165297754987358     
         903           2   1.6165297754987358     
         904           2   1.6015872018016157     
         905           2   1.5720345063404857     
         906           2   1.5285314394142100     
         907           2   1.4720537696050731     
         908           2   1.4038741980307958     
         909           2   1.3255335587035177     
         910           2   1.2388007542287218     
         911           2   1.1456208048964591     
         912           2   1.0480517517528045     
         913           0  0.94819271753459600     
         914           0  0.84543393882043416     
         915           0  0.74520034249721401     
         916           0  0.64903824132166288     
         917           0  0.55829990167372989     
         918           0  0.47408790499591913     
         919           0  0.39721852933892521     
         920           0  0.32820583306905171     
         921           0  0.26726605203511855     
         922           0  0.21434005646808146     
         923           0  0.16913016803318334     
         924           0  0.13114674616326635     
         925           0   9.9759660590463053E-002
         926           0   7.4250031246865314E-002
         927           0   5.3858325399008429E-002
         928           0   3.7825900295474911E-002
         929           0   2.5428199974820067E-002
         930           0   1.5998903274064804E-002
         931           0   8.9452562831073661E-003
         932           0   3.7555307126002466E-003
         933           0   0.0000000000000000     
         934           0   0.0000000000000000     
         935           0   3.7555307126002466E-003
         936           0   8.9452562831073661E-003
         937           0   1.5998903274064807E-002
         938           0   2.5428199974820067E-002
         939           0   3.7825900295474918E-002
         940           0   5.3858325399008429E-002
         941           0   7.8005561959465536E-002
         942           0  0.10870491687357042     
         943           0  0.14714564943733113     
         944           0  0.19455836800800339     
         945           0  0.25216595676355635     
         946           0  0.32112437743412697     
         947           0  0.40245586431591701     
         948           0  0.49697818992938830     
         949           0  0.60523465115918551     
         950           0  0.72743006970691326     
         951           0  0.86337829778974462     
         952           0   1.0124663945323327     
         953           0   1.1736397718894858     
         954           0   1.3454112468735211     
         955           2   1.5221396567487235     
         956           2   1.7039207065701885     
         957           2   1.8878389955503847     
         958           2   2.0669783704881315     
         959           2   2.2403628805681226     
         960           2   2.4042475838656041     
         961           4   2.5549105219047945     
         962           4   2.6887746672245774     
         963           4   2.8025285339053947     
         964           4   2.8932415029302088     
         965           4   2.9584702132345444     
         966           4   2.9963525506424311     
         967           4   3.0056858089683778     
         968           4   2.9859855498770771     
         969           4   2.9375216655348364     
         970           4   2.8613283084936638     
         971           4   2.7591848613314096     
         972           4   2.6335661030695374     
         973           4   2.4875612426322671     
         974           4   2.3247634791842775     
         975           2   2.1491340496383744     
         976           2   1.9621740997045261     
         977           2   1.7715794249877987     
         978           0   1.5812320555821939     
         979           0   1.3947885842110568     
         980           0   1.2155327167805330     
         981           0   1.0462567706605881     
         982           0  0.88650573474278149     
         983           0  0.74135395703103779     
         984           0  0.61155858580700673     
         985           0  0.49733600110223514     
         986           0  0.39841279819838488     
         987           0  0.31409971705854450     
         988           0  0.24338019928004867     
         989           0  0.18500507156227475     
         990           0  0.13758556088593799     
         991           0   9.9678231221685371E-002
         992           0   6.9857228673073243E-002
         993           0   4.6771156578582281E-002
         994           0   2.9183730687420313E-002
         995           0   1.5998903274064804E-002
         996           0   8.9452562831073661E-003
         997           0   3.7555307126002466E-003
         998           0   0.0000000000000000     
         999           0   0.0000000000000000     
        1000           0   0.0000000000000000     
        1001           0   0.0000000000000000     
        1002           0   0.0000000000000000     
        1003           0   0.0000000000000000     
        1004           0   0.0000000000000000     
        1005           0   0.0000000000000000     
        1006           0   0.0000000000000000     
        1007           0   0.0000000000000000     
        1008           0   0.0000000000000000     
        1009           0   0.0000000000000000     
        1010           0   0.0000000000000000     
        1011           0   0.0000000000000000     
        1012           0   0.0000000000000000     
        1013           0   0.0000000000000000     
        1014           0   0.0000000000000000     
        1015           0   0.0000000000000000     
        1016           0   0.0000000000000000     
        1017           0   0.0000000000000000     
        1018           0   0.0000000000000000     
        1019           0   0.0000000000000000     
        1020           0   0.0000000000000000     
        1021           0   0.0000000000000000     
        1022           0   0.0000000000000000     
        1023           0   0.0000000000000000     
        1024           0   0.0000000000000000     
        1025           0   0.0000000000000000     
        1026           0   0.0000000000000000     
        1027           0   0.0000000000000000     
        1028           0   0.0000000000000000     
        1029           0   3.7555307126002466E-003
        1030           0   8.9452562831073661E-003
        1031           0   1.5998903274064807E-002
        1032           0   2.5428199974820067E-002
        1033           0   3.7825900295474918E-002
        1034           0   5.3858325399008429E-002
        1035           0   7.4250031246865300E-002
        1036           0   9.9759660590463040E-002
        1037           0  0.13114674616326635     
        1038           0  0.16913016803318334     
        1039           0  0.21434005646808141     
        1040           0  0.26726605203511850     
        1041           0  0.32820583306905171     
        1042           0  0.39721852933892521     
        1043           0  0.47033237428331898     
        1044           0  0.54935464539062251     
        1045           0  0.63303933804759804     
        1046           0  0.71977214252239385     
        1047           0  0.80760803852495910     
        1048           0  0.89433439213558752     
        1049           2  0.97755725121853931     
        1050           2   1.0548064005891036     
        1051           2   1.1236529113395204     
        1052           2   1.1818315906451544     
        1053           2   1.2273600418581894     
        1054           2   1.2586460429689630     
        1055           2   1.2745756375920239     
        1056           2   1.2745756375920239     
        1057           2   1.2586460429689630     
        1058           2   1.2273600418581894     
        1059           2   1.1818315906451544     
