# Supplementary material for: Protein-mediated RNA folding governs sequence-specific interactions between rotavirus genome segments
Source: eLife. 2017 Sep 18;6:e27453. doi: 10.7554/eLife.27453 (PMC5621836; doi:10.7554/eLife.27453)
Supplement: Figure 3—source data 1. [file elife-27453-fig3-data1.zip › S11_RNA_alone_Alignments/S9.txt]

           1           4   10.518403041535338     
           2           6   11.730872184182408     
           3           4   13.052575588192209     
           4           6   14.480025105514249     
           5          16   16.006892967109586     
           6          20   17.624072691890191     
           7          20   19.309662046794301     
           8          20   21.030630876634127     
           9          20   22.748978250712312     
          10          20   24.478534942588411     
          11          22   26.184359629378672     
          12          25   27.837798391876330     
          13          31   29.409126263148650     
          14          36   30.868337197552613     
          15          44   32.186054273870504     
          16          44   33.334538805610400     
          17          44   34.288763344469636     
          18          42   35.027499675495974     
          19          42   35.530605040568908     
          20          46   35.789779957056027     
          21          46   35.800475749089216     
          22          48   35.565038782625656     
          23          48   35.090194073351910     
          24          48   34.390830917791568     
          25          48   33.484012821494069     
          26          48   32.389281840340274     
          27          44   31.134088006974032     
          28          31   29.766522322248736     
          29          10   28.317479290091136     
          30          16   26.817208720469427     
          31          16   25.293808724468565     
          32          16   23.769304183648021     
          33          16   22.263556812272046     
          34          16   20.789136345008099     
          35          16   19.360000547013243     
          36          16   17.979246908503995     
          37          16   16.665397048412427     
          38          16   15.413387300087969     
          39          14   14.221990381676154     
          40          14   13.083254567785881     
          41          14   11.991613748105630     
          42          14   10.948651258175985     
          43          14   9.9500635718376085     
          44          10   8.9995451963968680     
          45           8   8.0989177983882197     
          46           8   7.2516171918963437     
          47           0   6.4622432658113222     
          48           0   5.7413368726775023     
          49           0   5.1044932367821243     
          50           0   4.5621733724957956     
          51           0   4.0750174242264112     
          52           0   3.6589055420786782     
          53           0   3.3159226821167049     
          54           0   3.0456684969422696     
          55           0   2.8454379122913638     
          56           0   2.7105178156989091     
          57           2   2.6345711752871019     
          58           2   2.6100756010873285     
          59           2   2.6287823646750312     
          60           2   2.6848369014455100     
          61           4   2.7626111581980588     
          62           4   2.8567259169227195     
          63           4   2.9559958117847853     
          64           4   3.0561336131602195     
          65           4   3.1563902678540425     
          66           4   3.2473076360125730     
          67           4   3.3215753710855527     
          68           4   3.3870294347782122     
          69           4   3.4275775099642889     
          70           4   3.4425200836614089     
          71           4   3.4315247039364620     
          72           4   3.3946311334729575     
          73           4   3.3322662498975850     
          74           4   3.2452664841050276     
          75           4   3.1349026802529147     
          76           4   3.0029001379792710     
          77           4   2.8514456537075992     
          78           4   2.6805008525549927     
          79           4   2.4965825635747971     
          80           4   2.3028514092555912     
          81           2   2.1027587787141626     
          82           2   1.8972412212858389     
          83           0   1.6933930600318099     
          84           0   1.4944721801420970     
          85           0   1.3035002441709440     
          86           0   1.1231261463175821     
          87           0  0.95551843101265499     
          88           0  0.80229373806497084     
          89           0  0.66448458137404387     
          90           0  0.54254588953713323     
          91           0  0.43639622006830192     
          92           0  0.34548680263134779     
          93           0  0.26888982862364641     
          94           0  0.20539677741013165     
          95           0  0.15361798598947149     
          96           0  0.11207593154234022     
          97           0   7.9286525373828493E-002
          98           0   5.3824803569539718E-002
          99           0   3.4373456257927433E-002
         100           0   1.9754433986665050E-002
         101           0   1.2700786995707612E-002
         102           0   1.2700786995707612E-002
         103           0   1.5998903274064807E-002
         104           0   2.5428199974820067E-002
         105           0   3.7825900295474918E-002
         106           0   5.3858325399008429E-002
         107           0   7.4250031246865300E-002
         108           0   9.9759660590463040E-002
         109           0  0.13490227687586659     
         110           0  0.18183095502889093     
         111           0  0.23928421602525363     
         112           0  0.30869315528400337     
         113           0  0.39145993333934676     
         114           0  0.48890275503340869     
         115           0  0.60219626164179307     
         116           0  0.73230959351105851     
         117           0  0.87994464807539230     
         118           0   1.0454772566936636     
         119           0   1.2289041633216986     
         120           0   1.4297988260377958     
         121           2   1.6547902289947751     
         122           2   1.8978809361537583     
         123           2   2.1862703787302626     
         124           2   2.5088064488461326     
         125           2   2.8775944518847156     
         126           2   3.3483239178705895     
         127           2   3.9312474116005900     
         128           2   4.6206055981527028     
         129           4   5.4717991989076147     
         130           6   6.4848990938680187     
         131           6   7.6877852820745387     
         132           6   9.1171540707306793     
         133           6   10.808511066490322     
         134           6   12.797237083786342     
         135           6   15.116601230621063     
         136           6   17.795483852196863     
         137           6   20.855947723483983     
         138           6   24.310837923855019     
         139           6   28.154108333883087     
         140           6   32.354368750333343     
         141          10   36.808081409268809     
         142          10   41.518002115139360     
         143          25   46.415919361706599     
         144          29   51.408732457001690     
         145          37   56.403157360478033     
         146          70   61.239103510908699     
         147          93   65.837089653364231     
         148          97   70.074016236589316     
         149         118   73.833057111739421     
         150         118   77.007051997387407     
         151         116   79.503263946091181     
         152         116   81.249230084865289     
         153         116   82.190073312959214     
         154         116   82.294674554138595     
         155         116   81.556998270015967     
         156         116   79.996269384414774     
         157         116   77.659761627319611     
         158         116   74.610917629799403     
         159         112   70.935167729290669     
         160          99   66.733457680551197     
         161          50   62.117858621576268     
         162          46   57.216499604641264     
         163          42   52.162059185008800     
         164          35   47.043333921672399     
         165          33   42.025816600448600     
         166           4   37.205674526967059     
         167           4   32.632285110894422     
         168           2   28.436746333970078     
         169           0   24.697094230532706     
         170           0   21.437767628841289     
         171           0   18.726936510600716     
         172           0   16.583786792936451     
         173           0   15.009852601073794     
         174           0   13.999807588908796     
         175           0   13.538762401350558     
         176           0   13.603304659386314     
         177           2   14.158705428370968     
         178           2   15.169616468107673     
         179           2   16.588277040972368     
         180           2   18.354352841637407     
         181           2   20.432065554571150     
         182          10   22.752875672421094     
         183          18   25.186867051291294     
         184          18   27.682217048531939     
         185          35   30.168417642687860     
         186          45   32.568148714530523     
         187          45   34.847560649534564     
         188          59   36.890114043824092     
         189          59   38.640580304994899     
         190          59   40.046854189965245     
         191          59   41.063170527559855     
         192          59   41.658066526232041     
         193          59   41.812088735061970     
         194          59   41.518755665949669     
         195          59   40.784965110458295     
         196          59   39.630814477081067     
         197          57   38.088828843703034     
         198          57   36.199947600276936     
         199          55   34.020491656138610     
         200          45   31.610042938858673     
         201          43   29.032603809337576     
         202          14   26.353837475823831     
         203           2   23.627613962556556     
         204           2   20.918001677056516     
         205           0   18.292903303227902     
         206           0   15.775121608265419     
         207           0   13.417629574744703     
         208           0   11.263257242587585     
         209           0   9.3084518202077060     
         210           0   7.5840683319635787     
         211           0   6.0872275451758044     
         212           0   4.8086545890166219     
         213           0   3.7339712218001986     
         214           0   2.8451020738208412     
         215           0   2.1216748677898192     
         216           0   1.5423139860863206     
         217           0   1.0857531398971512     
         218           0  0.73439504805680766     
         219           0  0.46613453256797710     
         220           0  0.26728106675752078     
         221           0  0.13355493300616783     
         222           0   3.8532087549666291E-002
         223           0   8.9452562831073661E-003
         224           0   1.1266592137800740E-002
         225           0   1.7890512566214732E-002
         226           0   3.5753337260729857E-002
         227           0   5.9801656232747510E-002
         228           0   9.1650703865014629E-002
         229           0  0.13314485077283694     
         230           0  0.19008149350180578     
         231           0  0.26232290286304194     
         232           0  0.36756454969786373     
         233           0  0.51425134461448019     
         234           0  0.69742939762359279     
         235           0  0.92322901049796835     
         236           0   1.1980181549342301     
         237           0   1.5281996740813653     
         238           0   1.9124507543824509     
         239           0   2.3610967555026678     
         240           0   2.8781322645741154     
         241           0   3.4662178955394349     
         242           0   4.1263410494456929     
         243           0   4.8575120901201156     
         244           4   5.6527683559575133     
         245           4   6.5088576137353344     
         246           6   7.3986005269684201     
         247           6   8.3078042074049261     
         248           6   9.2307048102229423     
         249           6   10.148405959056998     
         250           8   11.040103448622796     
         251           8   11.957014016916116     
         252          16   12.831475507628763     
         253          24   13.650019401776856     
         254          24   14.406053102886203     
         255          24   15.090969961130307     
         256          24   15.703720992837070     
         257          24   16.248605490428019     
         258          20   16.735375337634078     
         259          20   17.188321361422716     
         260          20   17.647256531128878     
         261          20   18.119634938659086     
         262          20   18.637968894503427     
         263          20   19.233367612390428     
         264          18   19.932702157124538     
         265          18   20.738789068698086     
         266           8   21.683405815527994     
         267           0   22.766998517508839     
         268           0   24.009399720373665     
         269           0   25.400614385906877     
         270           0   26.931160689265766     
         271          39   28.576527214969396     
         272          39   30.310906212487712     
         273          39   32.084284350905200     
         274          41   33.836081073786552     
         275          41   35.553069494878194     
         276          41   37.171095669626020     
         277          41   38.651313830501550     
         278          41   39.952207811000285     
         279          46   41.039838297895052     
         280          60   41.874314371455952     
         281          60   42.430607807234956     
         282          62   42.691848729819320     
         283          64   42.630993425255241     
         284          64   42.260070186116700     
         285          54   41.588450836278142     
         286          49   40.626797937908904     
         287          40   39.409424778743656     
         288          40   37.956100667761220     
         289          37   36.284820229262287     
         290          37   34.438731922630396     
         291          37   32.455947373055906     
         292          37   30.319232814029967     
         293          35   28.134907985002997     
         294          21   25.939793348910971     
         295          21   23.760972854353064     
         296          12   21.632604097299389     
         297          10   19.582706389440151     
         298          10   17.636342101022738     
         299          10   15.815168478438993     
         300          10   14.130423436315228     
         301          10   12.586041431732815     
         302          10   11.215668694210772     
         303           0   10.020432833032903     
         304           0   9.0013490536403857     
         305           0   8.1583673952550537     
         306           0   7.4978150859466002     
         307           0   6.9989930390041071     
         308           0   6.6480952182710906     
         309           0   6.4196053104880422     
         310           4   6.3025814916287368     
         311           7   6.2639772125602233     
         312           7   6.2936331335197480     
         313           7   6.3728943430869771     
         314           9   6.4859767577050764     
         315           9   6.6304666543471411     
         316           9   6.7659413328360642     
         317           9   6.8915685797365205     
         318           9   6.9831996796563223     
         319           9   7.0291345873468671     
         320           9   7.0233063125597859     
         321           9   6.9616837405575511     
         322           9   6.8423421475028263     
         323           9   6.6654530384347481     
         324           9   6.4465651842992351     
         325           9   6.1723497364136968     
         326           9   5.8495944757648477     
         327           9   5.4862060619758957     
         328           6   5.0909408559339342     
         329           6   4.6730942456240143     
         330           6   4.2421608650983149     
         331           0   3.8021366113122181     
         332           0   3.3648064126887895     
         333           0   2.9429773542729207     
         334           0   2.5429425179733767     
         335           0   2.1672084546247667     
         336           0   1.8231627930404353     
         337           0   1.5131656727188978     
         338           0   1.2383127512569303     
         339           0  0.99851827535025528     
         340           0  0.79265966028993895     
         341           0  0.61876555096984809     
         342           0  0.47422772658831169     
         343           0  0.35601783221460154     
         344           0  0.26089239370282602     
         345           0  0.18557333110812249     
         346           0  0.12689558531108577     
         347           0   8.1917895993360565E-002
         348           0   4.7996709822194415E-002
         349           0   2.6835768849322098E-002
         350           0   1.1266592137800740E-002
         351           0   0.0000000000000000     
         352           0   0.0000000000000000     
         353           0   0.0000000000000000     
         354           0   0.0000000000000000     
         355           0   0.0000000000000000     
         356           0   0.0000000000000000     
         357           0   0.0000000000000000     
         358           0   0.0000000000000000     
         359           0   1.1266592137800740E-002
         360           0   3.4346830274522594E-002
         361           0   7.3398283813609647E-002
         362           0  0.12617291903880454     
         363           0  0.19633190738419445     
         364           0  0.28808317673761530     
         365           0  0.40611854512956264     
         366           0  0.55549569506313656     
         367           0  0.74145962216445582     
         368           0  0.96920331760700873     
         369           0   1.2435739977971436     
         370           0   1.5687386051078851     
         371           0   1.9478297162135554     
         372           0   2.3863548889377162     
         373           0   2.8820576960868185     
         374           0   3.4335114769649429     
         375           0   4.0373185372791074     
         376           0   4.6881032137779037     
         377           0   5.3786373094980648     
         378           0   6.1000967464859510     
         379           6   6.8424348206967363     
         380          10   7.5948449297019689     
         381          14   8.3462758278314855     
         382          14   9.0859567698678028     
         383          14   9.7851115258131802     
         384          14   10.439028489249777     
         385          14   11.042902299046318     
         386          14   11.583963199984250     
         387          14   12.056721863042302     
         388          14   12.454131970849025     
         389          14   12.770202614384106     
         390          14   12.999928985586591     
         391          14   13.139248529974045     
         392          16   13.185050011478040     
         393          16   13.135251422310652     
         394          16   12.988948124049598     
         395          16   12.746617269916237     
         396          16   12.410350818662682     
         397          16   11.984079483964431     
         398          16   11.473745407979397     
         399          16   10.887383053644839     
         400          16   10.227056786414373     
         401          16   9.5097896627615963     
         402          16   8.7537556560439107     
         403           6   7.9771763202264170     
         404           2   7.1943604330345297     
         405           2   6.4198550413202984     
         406           0   5.6677521840338061     
         407           0   4.9585534163611449     
         408           0   4.3139741375129308     
         409           0   3.7348462870050851     
         410           0   3.2308196286228972     
         411           0   2.8095690691204283     
         412           0   2.4880778163353683     
         413           0   2.2605719711453363     
         414           0   2.1377376386900506     
         415           0   2.1229679026944073     
         416           0   2.2152567316073841     
         417           0   2.4304633246909759     
         418           0   2.7593216032734000     
         419           0   3.2327221147506413     
         420           0   3.8322270167932770     
         421           0   4.5604876564525734     
         422           2   5.4196405494531454     
         423           2   6.4110345128701436     
         424           2   7.5558025947545131     
         425           2   8.8361259807348382     
         426           2   10.232886060035893     
         427           6   11.749420893068617     
         428          14   13.378379268073250     
         429          14   15.106867961723827     
         430          14   16.925147493775423     
         431          14   18.810330675845734     
         432          20   20.748864746046142     
         433          20   22.704131113677054     
         434          22   24.646516452327212     
         435          24   26.558011221682630     
         436          24   28.397046989480476     
         437          32   30.135796216188613     
         438          32   31.729511667350604     
         439          48   33.144886661164300     
         440          48   34.358078772630023     
         441          48   35.340071930760303     
         442          48   36.065793299613560     
         443          48   36.512446002746024     
         444          52   36.669189626379556     
         445          52   36.527966876388085     
         446          46   36.087690490803197     
         447          44   35.354424165365650     
         448          44   34.335955859574817     
         449          42   33.048404803607994     
         450          42   31.531227360019301     
         451          38   29.818272625245424     
         452          38   27.945641825127428     
         453          30   25.941417881252224     
         454          22   23.856928593977280     
         455          22   21.737978538456254     
         456          16   19.624912789949303     
         457          14   17.561792774044864     
         458           6   15.583272308049230     
         459           0   13.766751324099529     
         460           0   12.152563947625634     
         461           0   10.769181417276998     
         462           0   9.6626465018299346     
         463           0   8.8599832616470362     
         464           0   8.4130314571032958     
         465           0   8.3770723789045842     
         466           0   8.9293260983474880     
         467           0   10.043393615617893     
         468           0   11.895191988663207     
         469           0   14.444756577917207     
         470           0   17.770887968839531     
         471           2   21.955805321551114     
         472           4   27.081410708281862     
         473           4   33.292470761094229     
         474           4   40.681803369020834     
         475           8   49.305947548674624     
         476          10   59.194234687660568     
         477          12   70.392142562854801     
         478          18   82.970146385089237     
         479          38   96.865945525096578     
         480          68   111.86165030524995     
         481          72   127.97858422164278     
         482          84   144.97573128700552     
         483          92   162.66421752150174     
         484         111   180.68365230986993     
         485         142   198.89052166066998     
         486         238   216.98668331548092     
         487         263   234.63706484584077     
         488         350   251.41753849036425     
         489         354   267.03169379792939     
         490         356   281.13233594823868     
         491         360   293.41646152379133     
         492         360   303.55883078820318     
         493         399   311.35118458151612     
         494         429   316.61057051397205     
         495         444   319.21323077832153     
         496         446   319.09468767791105     
         497         446   316.28835554881346     
         498         480   310.89181151376056     
         499         472   303.05252996581009     
         500         376   292.98718622068014     
         501         374   280.96810694973624     
         502         314   267.33484339657434     
         503         266   252.38525556980994     
         504         159   236.51504276642100     
         505         153   220.05953487951044     
         506         153   203.34135517971245     
         507         149   186.58815740653330     
         508         101   170.19589059808081     
         509          94   154.30149847515781     
         510          84   139.21405034446690     
         511          84   125.04702284196415     
         512          62   111.86632324522395     
         513          62   99.708827411818675     
         514          60   88.519367176031849     
         515          56   78.296349452282982     
         516          48   69.018839506672506     
         517          46   60.642123530137887     
         518          46   53.094809541638561     
         519          40   46.256477218082615     
         520          40   40.125705015874630     
         521          40   34.751968695571975     
         522          27   29.909408226950138     
         523           0   25.634538091439836     
         524           0   21.852512380055114     
         525           0   18.599210777001062     
         526           0   15.680131277787867     
         527           0   13.079675301248916     
         528           0   10.806278195330945     
         529           0   8.8982290063855931     
         530           0   7.2677363535284947     
         531           0   5.9045337753237774     
         532           0   4.7769124642229244     
         533           0   3.8981367603222044     
         534           0   3.2116561808397464     
         535           0   2.7029994869011524     
         536           0   2.3559469176245598     
         537           0   2.1562202590777360     
         538           0   2.0791755885771011     
         539           0   2.1072064528629890     
         540           0   2.2318837363389958     
         541           2   2.4263063524723156     
         542           2   2.6818382847746149     
         543           2   3.0053846849443944     
         544           2   3.4007566393143795     
         545           2   3.8134849173597654     
         546           2   4.2392619928201043     
         547           2   4.6733865062144480     
         548           8   5.1109265782379643     
         549           8   5.5468914938435150     
         550           8   5.9651340409734646     
         551           8   6.3680036450924025     
         552           8   6.7462416905804785     
         553           8   7.0931732111022123     
         554           8   7.4057921339492312     
         555           8   7.6786727747708881     
         556           8   7.9067061292321990     
         557           8   8.0851768381884312     
         558          10   8.2098616549934995     
         559          12   8.2771537141147551     
         560          12   8.2842119125057962     
         561          10   8.2291289696733241     
         562          10   8.1084330959196027     
         563          10   7.9260731384211720     
         564          10   7.6837116069704363     
         565          10   7.3845547620143979     
         566          10   7.0333590927425993     
         567          10   6.6363569945366390     
         568          10   6.2010956491110969     
         569          10   5.7281724014160078     
         570           4   5.2373775210004947     
         571           4   4.7377956363021285     
         572           2   4.2386394170090362     
         573           0   3.7488168152159989     
         574           0   3.2765299173154085     
         575           0   2.8289335209567583     
         576           0   2.4118754717504709     
         577           0   2.0297327188559162     
         578           0   1.6853479630016646     
         579           0   1.3773897880953285     
         580           0   1.1066179199163204     
         581           0  0.87504634699299921     
         582           0  0.68650473698525438     
         583           0  0.53197226422015309     
         584           0  0.40848028622481952     
         585           0  0.31291559269857316     
         586           0  0.24221885686580885     
         587           0  0.19353926091568618     
         588           0  0.16433990036648238     
         589           0  0.15245335597714868     
         590           0  0.15609090572043849     
         591           0  0.18183095502889093     
         592           0  0.21809558718068164     
         593           0  0.26726605203511850     
         594           0  0.32820583306905171     
         595           0  0.39721852933892521     
         596           0  0.47033237428331898     
         597           0  0.54935464539062251     
         598           0  0.63303933804759804     
         599           0  0.71977214252239385     
         600           0  0.80760803852495910     
         601           0  0.89433439213558752     
         602           2  0.97755725121853931     
         603           2   1.0548064005891036     
         604           2   1.1236529113395204     
         605           2   1.1818315906451544     
         606           2   1.2273600418581894     
         607           2   1.2586460429689630     
         608           2   1.2745756375920239     
         609           2   1.2745756375920239     
         610           2   1.2586460429689630     
         611           2   1.2273600418581894     
         612           2   1.1818315906451544     
         613           2   1.1649637491781228     
         614           2   1.1663485771973852     
         615           2   1.1848535842241281     
         616           0   1.2300407533178352     
         617           0   1.3126916416870535     
         618           0   1.4446043729456488     
         619           0   1.6382938206596460     
         620           0   1.9065860212497445     
         621           0   2.2621053941458693     
         622           0   2.7166639892753741     
         623           0   3.2779020423340892     
         624           0   3.9573828220597065     
         625           0   4.7600354023505647     
         626           0   5.6872544065030413     
         627           0   6.6950677159660117     
         628           0   7.7888240698789257     
         629           0   8.9604240086376219     
         630           0   10.186989576311937     
         631           0   11.440716822898406     
         632           0   12.689734648303642     
         633          22   13.899299039152552     
         634          29   15.033266042028131     
         635          29   16.055759957509185     
         636          29   16.932932686785019     
         637          29   17.637371027698123     
         638          29   18.144622149874856     
         639          29   18.434538420186740     
         640          29   18.497345648358412     
         641          29   18.331549404205500     
         642          29   17.944047511126929     
         643          29   17.349765968999375     
         644          29   16.570842623239635     
         645          29   15.639170787471526     
         646          29   14.585044167912173     
         647           7   13.444257764063602     
         648           0   12.253627052692011     
         649           0   11.049213654914286     
         650           0   9.8646993758200203     
         651           0   8.7300073430492322     
         652           0   7.6702449415700711     
         653           0   6.7012582498441926     
         654           0   5.8097521695175462     
         655           0   5.0321884838192164     
         656           0   4.3804435941525437     
         657           0   3.8529502270240750     
         658           2   3.4386825386005002     
         659           2   3.1267727162692114     
         660           2   2.9046772543430124     
         661           2   2.7589958428853305     
         662           2   2.6762176403360636     
         663           2   2.6433568593604826     
         664           2   2.6484544326775996     
         665           4   2.6809363430639759     
         666           4   2.7318308826681856     
         667           4   2.7938561100009691     
         668           4   2.8907977410065442     
         669           4   2.9897209439103940     
         670           4   3.0781706212553308     
         671           4   3.1571854055896966     
         672           4   3.2280430256710755     
         673           2   3.2921390065256664     
         674           2   3.3471104941621475     
         675           2   3.3965599537272939     
         676           2   3.4486511145610210     
         677           4   3.4990543054274661     
         678           4   3.5485758411812758     
         679           4   3.5951579359933361     
         680           4   3.6427434607959999     
         681           4   3.7027615327319241     
         682           4   3.7684423333778851     
         683           4   3.8413522453810893     
         684           4   3.9234234181645262     
         685           4   4.0169655934730182     
         686           4   4.1219592308429212     
         687           4   4.2447918258377326     
         688           4   4.3845263663331826     
         689           4   4.5463006785951707     
         690           4   4.7322780415228607     
         691           4   4.9440783611637693     
         692           4   5.1825444300498980     
         693           4   5.4475389412931596     
         694           2   5.7404672486713091     
         695           2   6.0553781720038122     
         696           6   6.3888123355733457     
         697           6   6.7361549196126020     
         698           6   7.0891601877028636     
         699           6   7.4488027174913780     
         700           6   7.8059363018093118     
         701          12   8.1542322444085684     
         702          12   8.4878674718748695     
         703          12   8.7943423000348826     
         704          12   9.0744129115090910     
         705          12   9.3133522182696389     
         706          12   9.5158691625074088     
         707          12   9.6833619998316856     
         708          10   9.8194994575645396     
         709          10   9.9192133294450304     
         710          10   9.9834894834498940     
         711          10   10.013839387152272     
         712          10   10.012137857008531     
         713          10   9.9880119444290436     
         714          10   9.9860495860939729     
         715          10   9.9832057786573074     
         716          10   10.000041952948273     
         717          10   10.032581804108146     
         718          10   10.101552966940350     
         719          12   10.221957929168177     
         720          12   10.410337248042289     
         721          12   10.680559071408322     
         722          12   11.044958864993632     
         723           8   11.531094614337503     
         724           8   12.153848439756024     
         725           2   12.925525923762562     
         726           2   13.854690190008462     
         727           4   14.945104630673191     
         728           8   16.136682665036012     
         729           8   17.452528466471801     
         730           8   18.857794225947600     
         731           8   20.332867424972111     
         732           8   21.840402988503474     
         733          12   23.337256254300154     
         734          37   24.776189512501578     
         735          37   26.107953848783115     
         736          45   27.283623689801537     
         737          45   28.257038539642593     
         738          45   28.987194792015107     
         739          45   29.440430856382534     
         740          45   29.589587805389726     
         741          43   29.424189725683565     
         742          43   28.941396359852707     
         743          43   28.149923333296844     
         744          43   27.074920565537067     
         745          43   25.739261566703370     
         746          43   24.193401198424660     
         747          43   22.469567328743988     
         748          12   20.615151157338023     
         749           8   18.679854590026938     
         750           0   16.721126405420215     
         751           0   14.786037269520211     
         752           0   12.916883541121804     
         753           0   11.149694870248021     
         754           0   9.5078783737177979     
         755           0   7.9897009925262186     
         756           0   6.6490208030848068     
         757           0   5.4783194668857105     
         758           0   4.4964059233341178     
         759           0   3.6902753259530443     
         760           0   3.0487884712671018     
         761           0   2.5583881230306393     
         762           0   2.2067924510432895     
         763           0   1.9750819698238369     
         764           0   1.8482863711440431     
         765           0   1.8159506277757484     
         766           2   1.8626741619457372     
         767           2   1.9771279852968278     
         768           2   2.1494185863103250     
         769           2   2.4086742601777700     
         770           2   2.7013247352540053     
         771           2   3.0276385229763956     
         772           2   3.3667335530531712     
         773           2   3.7182034986835260     
         774           2   4.0782760875029140     
         775           4   4.4387742055255472     
         776           4   4.7932834749407247     
         777           4   5.1382949483583182     
         778           8   5.4672278898286768     
         779           8   5.7695607463930187     
         780           8   6.0409107061084022     
         781           8   6.2744740680217674     
         782           8   6.4639700284867310     
         783           8   6.6039069094391740     
         784           8   6.6898293717673187     
         785          10   6.7185328911728019     
         786          10   6.6882331943592686     
         787          10   6.5960074122145631     
         788          10   6.4466659020676893     
         789           8   6.2428941648351888     
         790           8   5.9889130148229155     
         791           8   5.6903168570907008     
         792           6   5.3538524585573262     
         793           6   4.9871485452714230     
         794           6   4.5984097023340542     
         795           4   4.1960905547576148     
         796           2   3.7858947898711177     
         797           2   3.3792835775125893     
         798           2   2.9833544208444227     
         799           0   2.5990085362332165     
         800           0   2.2384086433929933     
         801           0   1.9051782939157833     
         802           0   1.6018438997356237     
         803           0   1.3298316020570673     
         804           0   1.0895240436724569     
         805           0  0.88036698506187550     
         806           0  0.69833997593857466     
         807           0  0.54494361536743019     
         808           0  0.41753347899283011     
         809           0  0.31323742795312187     
         810           0  0.23177622814085705     
         811           0  0.16676929157335829     
         812           0  0.11567713449575018     
         813           0   7.8802484956180613E-002
         814           0   5.0526687291182530E-002
         815           0   2.9183730687420313E-002
         816           0   1.5998903274064804E-002
         817           0   8.9452562831073661E-003
         818           0   3.7555307126002466E-003
         819           0   0.0000000000000000     
         820           0   0.0000000000000000     
         821           0   0.0000000000000000     
         822           0   0.0000000000000000     
         823           0   0.0000000000000000     
         824           0   0.0000000000000000     
         825           0   0.0000000000000000     
         826           0   1.5022122850400986E-002
         827           0   3.5781025132429464E-002
         828           0   6.3995613096259230E-002
         829           0  0.10171279989928027     
         830           0  0.15130360118189967     
         831           0  0.21543330159603372     
         832           0  0.30075565570006141     
         833           0  0.41549496007016001     
         834           0  0.56223193120594517     
         835           0  0.74664746565139073     
         836           0  0.97474221638721315     
         837           0   1.2489466936624245     
         838           0   1.5815540792906495     
         839           0   1.9834033708132135     
         840           0   2.4555410503792698     
         841           0   3.0002896503459149     
         842           0   3.6218450996111700     
         843           0   4.3234066614063122     
         844           0   5.1069916020717878     
         845           0   5.9732650824723263     
         846           8   6.9213885404524298     
         847           8   7.9488906059735616     
         848           8   9.0478107745705447     
         849           8   10.206956319661820     
         850           8   11.400188343706914     
         851           8   12.630470526382926     
         852          10   13.882352634006368     
         853          14   15.119409360958683     
         854          16   16.329961707256452     
         855          18   17.493232771492625     
         856          20   18.580721402465993     
         857          20   19.569455796754166     
         858          24   20.460346604079398     
         859          30   21.213030561767489     
         860          32   21.808727237707874     
         861          32   22.232619697250691     
         862          32   22.474845357282824     
         863          32   22.531302885897066     
         864          32   22.404196551351347     
         865          32   22.102252398443252     
         866          32   21.640561519870307     
         867          32   21.029341328515248     
         868          30   20.308296223077924     
         869          26   19.506002182247702     
         870          14   18.653392281820928     
         871          14   17.782077489086497     
         872          14   16.922648180370434     
         873           4   16.104166028038623     
         874           2   15.346441954493443     
         875           2   14.672950718768227     
         876           0   14.097723510201527     
         877           0   13.628908036952433     
         878          14   13.271643816566531     
         879          14   13.017123142841564     
         880          14   12.856739020583982     
         881          14   12.790908415272186     
         882          14   12.803321797037556     
         883          14   12.859484652489744     
         884          14   12.958854009509214     
         885          14   13.089020623554781     
         886          14   13.232416894168953     
         887          14   13.379226115109406     
         888          14   13.526318537377417     
         889          14   13.659308604381318     
         890          14   13.772872453631292     
         891          14   13.870924747999560     
         892          14   13.929576223806302     
         893          16   13.948651610216347     
         894          16   13.948203520131246     
         895          16   13.912380911367020     
         896          16   13.843080598810047     
         897          16   13.745945455896802     
         898          16   13.627573131075650     
         899          16   13.477666098049099     
         900          16   13.329433667777121     
         901          18   13.190340204897669     
         902          16   13.064132639330506     
         903           4   12.945109460330304     
         904           4   12.848097267636856     
         905           6   12.775351501636569     
         906           6   12.726891889912029     
         907           8   12.700321363831744     
         908          14   12.685213069750992     
         909          14   12.678087045899378     
         910          14   12.669590006105416     
         911          14   12.645325414773685     
         912          14   12.596380958109435     
         913          14   12.511257963110316     
         914          17   12.376625921915542     
         915          17   12.186843850267799     
         916          17   11.934713955572084     
         917          15   11.615676205284878     
         918          15   11.228073909964602     
         919          15   10.773233975364139     
         920          15   10.255364452768397     
         921          15   9.6812852780741778     
         922          13   9.0573461693194979     
         923           5   8.4004064108716250     
         924           5   7.7346317535656857     
         925           5   7.0515551592536987     
         926           5   6.3621113230764674     
         927           5   5.6862042538049691     
         928           2   5.0299633974751448     
         929           2   4.3988166332562857     
         930           2   3.8112331117820064     
         931           0   3.2803512763342328     
         932           0   2.8055310390725752     
         933           0   2.3900423599880067     
         934           0   2.0358276443877465     
         935           0   1.7396411279233484     
         936           0   1.5064477829788669     
         937           0   1.3348279348943679     
         938           0   1.2254182594915908     
         939           0   1.1721971998489471     
         940           0   1.1723992821384341     
         941           0   1.2228097886805929     
         942           0   1.3160328321435466     
         943           0   1.4530031622103343     
         944           0   1.6360308291100953     
         945           0   1.8422826984349574     
         946           0   2.0692651490236091     
         947           2   2.3110880324793781     
         948           2   2.5575318875137740     
         949           2   2.8080819742577172     
         950           2   3.0500987496237895     
         951           6   3.2765062640022107     
         952           6   3.4831186000091958     
         953           6   3.6601096620692553     
         954           6   3.8021316519385242     
         955           6   3.9048158982199537     
         956           6   3.9649834303457787     
         957           6   3.9807968705130041     
         958           6   3.9518447605699634     
         959           6   3.8791539358110509     
         960           6   3.7651301822537584     
         961           6   3.6134318503394431     
         962           4   3.4287850774194570     
         963           4   3.2167525771705252     
         964           4   2.9834704178731615     
         965           2   2.7353687092779211     
         966           2   2.4788925703701805     
         967           2   2.2202391300088977     
         968           0   1.9624516816470550     
         969           0   1.7140491609970010     
         970           0   1.4790432381030512     
         971           0   1.2605968271286696     
         972           0   1.0556359027759650     
         973           0  0.87250070319430406     
         974           0  0.71131824639746977     
         975           0  0.57158603234910044     
         976           0  0.45227112359739335     
         977           0  0.35192561735401950     
         978           0  0.26880839925486877     
         979           0  0.20100397483633956     
         980           0  0.14653081716904534     
         981           0  0.10343376193428563     
         982           0   6.9857228673073243E-002
         983           0   4.6771156578582281E-002
         984           0   2.9183730687420313E-002
         985           0   2.7265495411865542E-002
         986           0   3.5781025132429464E-002
         987           0   5.1752240534794665E-002
         988           0   8.0040130637060447E-002
         989           0  0.12242295716953211     
         990           0  0.17757387947109010     
         991           0  0.24817829371541597     
         992           0  0.33710488206686401     
         993           0  0.44729856388880751     
         994           0  0.58164053534641535     
         995           0  0.74277982999470737     
         996           0  0.93294490226862192     
         997           0   1.1537476672403384     
         998           0   1.4059956444848571     
         999           0   1.6895297670228764     
        1000           0   2.0031055380902418     
        1001           0   2.3443332533039141     
        1002           0   2.7059334017749608     
        1003           0   3.0856564618519244     
        1004           0   3.4776174906513861     
        1005           6   3.8751939899186074     
        1006           6   4.2713062220636582     
        1007           6   4.6587333646439468     
        1008           8   5.0304425272535527     
        1009           8   5.3723956341427153     
        1010           8   5.6834986837855501     
        1011           8   5.9581781960802518     
        1012           8   6.1881306119887967     
        1013           8   6.3722508299895528     
        1014           8   6.5078399141157002     
        1015           8   6.5932568710239252     
        1016           8   6.6278605830027653     
        1017           8   6.6119292423612608     
        1018           8   6.5465711295913289     
        1019           8   6.4336381616158711     
        1020           8   6.2756498494691773     
        1021           8   6.0757308171227944     
        1022           6   5.8375605671674640     
        1023           6   5.5653304076486831     
        1024           6   5.2636999139680842     
        1025           6   4.9377443260653493     
        1026           6   4.5848660554002780     
        1027           6   4.2211645949687231     
        1028           6   3.8517948529480730     
        1029           2   3.4793909256410309     
        1030           2   3.1126999908555542     
        1031           2   2.7565480239279148     
        1032           0   2.4153993682111050     
        1033           0   2.0931804883311607     
        1034           0   1.7931358130795159     
        1035           0   1.5177253312463788     
        1036           0   1.2723254239234423     
        1037           0   1.0553911656447386     
        1038           0  0.86732574552397301     
        1039           0  0.70789327238430333     
        1040           0  0.57633070094023342     
        1041           0  0.47147323376061634     
        1042           0  0.39188026177377933     
        1043           0  0.33862305755174632     
        1044           0  0.30655820734467920     
        1045           0  0.29423659922968881     
        1046           0  0.30019618841521944     
        1047           0  0.32298246489680821     
        1048           0  0.36114509446907234     
        1049           0  0.41321743261299010     
        1050           0  0.48303316127902657     
        1051           0  0.55829990167372978     
        1052           0  0.64009298503855550     
        1053           0  0.72920143922314917     
        1054           0  0.82000573884561390     
        1055           0  0.91036681723912105     
        1056           2  0.99794895706639608     
        1057           2   1.0803160299327015     
        1058           2   1.1550399969123235     
        1059           2   1.2198150125150715     
        1060           2   1.2725699302930875     
        1061           2   1.3115720385360001     
        1062           2   1.3355154186259570     
        1063           2   1.3435883338618972     
        1064           2   1.3355154186259570     
        1065           2   1.3115720385360001     
        1066           2   1.2725699302930875     
        1067           2   1.2198150125150713     
        1068           2   1.1550399969123235     
        1069           2   1.0803160299327013     
        1070           2  0.99794895706639630     
        1071           0  0.91036681723912105     
        1072           0  0.82000573884561401     
        1073           0  0.72920143922314928     
        1074           0  0.64009298503855561     
