# Supplementary material for: Protein-mediated RNA folding governs sequence-specific interactions between rotavirus genome segments
Source: eLife. 2017 Sep 18;6:e27453. doi: 10.7554/eLife.27453 (PMC5621836; doi:10.7554/eLife.27453)
Supplement: Figure 3—source data 2. [file elife-27453-fig3-data2.zip]

Archive with 11 entries (10 files):
- S11_NSP2_Alignments/
- S11_NSP2_Alignments/S10_nsp2.txt
- S11_NSP2_Alignments/S1_nsp2.txt
- S11_NSP2_Alignments/S2_nsp2.txt
- S11_NSP2_Alignments/S3_nsp2.txt
- S11_NSP2_Alignments/S4_nsp2.txt
- S11_NSP2_Alignments/S5_nsp2.txt
- S11_NSP2_Alignments/S6_nsp2.txt
- S11_NSP2_Alignments/S7_nsp2.txt
- S11_NSP2_Alignments/S8_nsp2.txt
- S11_NSP2_Alignments/S9_nsp2.txt
