# Supplementary material for: Protein-mediated RNA folding governs sequence-specific interactions between rotavirus genome segments
Source: eLife. 2017 Sep 18;6:e27453. doi: 10.7554/eLife.27453 (PMC5621836; doi:10.7554/eLife.27453)
Supplement: Figure 3—source data 2. [file elife-27453-fig3-data2.zip › S11_NSP2_Alignments/S10_nsp2.txt]

           1           0  0.19860926466946260     
           2           0  0.16410291653452586     
           3           0  0.13363302601755928     
           4           0  0.10717002823404073     
           5           0   8.4565084016591671E-002
           6           0   6.5573373081633177E-002
           7           0   4.9879830295231527E-002
           8           0   3.7125015623432657E-002
           9           0   2.6929162699504215E-002
          10           0   1.8912950147737456E-002
          11           0   1.2714099987410033E-002
          12           0   7.9994516370324020E-003
          13           0   4.4726281415536830E-003
          14           0   1.8777653563001233E-003
          15           0   0.0000000000000000     
          16           0   0.0000000000000000     
          17           0   0.0000000000000000     
          18           0   0.0000000000000000     
          19           0   0.0000000000000000     
          20           0   0.0000000000000000     
          21           0   0.0000000000000000     
          22           0   0.0000000000000000     
          23           0   0.0000000000000000     
          24           0   0.0000000000000000     
          25           0   0.0000000000000000     
          26           0   0.0000000000000000     
          27           0   0.0000000000000000     
          28           0   0.0000000000000000     
          29           0   0.0000000000000000     
          30           0   0.0000000000000000     
          31           0   0.0000000000000000     
          32           0   0.0000000000000000     
          33           0   0.0000000000000000     
          34           0   0.0000000000000000     
          35           0   0.0000000000000000     
          36           0   0.0000000000000000     
          37           0   0.0000000000000000     
          38           0   0.0000000000000000     
          39           0   0.0000000000000000     
          40           0   0.0000000000000000     
          41           0   0.0000000000000000     
          42           0   0.0000000000000000     
          43           0   0.0000000000000000     
          44           0   0.0000000000000000     
          45           0   0.0000000000000000     
          46           0   0.0000000000000000     
          47           0   0.0000000000000000     
          48           0   0.0000000000000000     
          49           0   0.0000000000000000     
          50           0   0.0000000000000000     
          51           0   0.0000000000000000     
          52           0   0.0000000000000000     
          53           0   0.0000000000000000     
          54           0   0.0000000000000000     
          55           0   0.0000000000000000     
          56           0   0.0000000000000000     
          57           0   0.0000000000000000     
          58           0   0.0000000000000000     
          59           0   0.0000000000000000     
          60           0   0.0000000000000000     
          61           0   0.0000000000000000     
          62           0   0.0000000000000000     
          63           0   0.0000000000000000     
          64           0   0.0000000000000000     
          65           0   0.0000000000000000     
          66           0   0.0000000000000000     
          67           0   0.0000000000000000     
          68           0   0.0000000000000000     
          69           0   0.0000000000000000     
          70           0   0.0000000000000000     
          71           0   0.0000000000000000     
          72           0   0.0000000000000000     
          73           0   0.0000000000000000     
          74           0   0.0000000000000000     
          75           0   0.0000000000000000     
          76           0   0.0000000000000000     
          77           0   0.0000000000000000     
          78           0   0.0000000000000000     
          79           0   0.0000000000000000     
          80           0   0.0000000000000000     
          81           0   0.0000000000000000     
          82           0   0.0000000000000000     
          83           0   0.0000000000000000     
          84           0   0.0000000000000000     
          85           0   0.0000000000000000     
          86           0   0.0000000000000000     
          87           0   0.0000000000000000     
          88           0   0.0000000000000000     
          89           0   0.0000000000000000     
          90           0   0.0000000000000000     
          91           0   0.0000000000000000     
          92           0   0.0000000000000000     
          93           0   0.0000000000000000     
          94           0   0.0000000000000000     
          95           0   0.0000000000000000     
          96           0   0.0000000000000000     
          97           0   0.0000000000000000     
          98           0   0.0000000000000000     
          99           0   0.0000000000000000     
         100           0   0.0000000000000000     
         101           0   0.0000000000000000     
         102           0   0.0000000000000000     
         103           0   0.0000000000000000     
         104           0   0.0000000000000000     
         105           0   0.0000000000000000     
         106           0   0.0000000000000000     
         107           0   0.0000000000000000     
         108           0   0.0000000000000000     
         109           0   0.0000000000000000     
         110           0   0.0000000000000000     
         111           0   0.0000000000000000     
         112           0   0.0000000000000000     
         113           0   0.0000000000000000     
         114           0   3.7555307126002466E-003
         115           0   8.9452562831073661E-003
         116           0   1.5998903274064807E-002
         117           0   2.5428199974820067E-002
         118           0   3.7825900295474918E-002
         119           0   6.1369386824208921E-002
         120           0   9.2140543813080039E-002
         121           0  0.13175746713859265     
         122           0  0.18951420753810694     
         123           0  0.26267248119034786     
         124           0  0.35405451381422792     
         125           0  0.46662251447848929     
         126           0  0.60713248555352806     
         127           0  0.77617392874658209     
         128           0  0.97684720683008130     
         129           0   1.2081720050530389     
         130           0   1.4860110738686012     
         131           0   1.8289784853078512     
         132           0   2.2498025323570872     
         133           0   2.7601396067111943     
         134           2   3.3547601929092332     
         135           2   4.0422163601492427     
         136           2   4.8313218905210951     
         137           2   5.7327572117400276     
         138           2   6.7574850475069619     
         139           6   7.9163642747455540     
         140           6   9.2196137961690567     
         141           6   10.676131211265689     
         142          10   12.296447174333890     
         143          10   14.085775262409390     
         144          10   16.034619938146307     
         145          10   18.143805567496301     
         146          12   20.418552946070033     
         147          12   22.834124764072957     
         148          12   25.371101874595819     
         149          10   28.005055989831185     
         150          16   30.688515034158559     
         151          29   33.397457790390433     
         152          43   36.094611732412986     
         153          56   38.739696855096085     
         154          58   41.277054182390884     
         155          59   43.666006143877922     
         156          59   45.878789222819613     
         157          59   47.887750613326048     
         158          59   49.658598103519125     
         159          59   51.159706918387933     
         160          59   52.354500777568788     
         161          59   53.245851464903062     
         162          61   53.820236070474138     
         163          63   54.063172922792127     
         164          59   53.965567033875232     
         165          59   53.533597599335558     
         166          67   52.769905988852244     
         167          67   51.679168253306351     
         168          67   50.277177167764023     
         169          67   48.581224702574630     
         170          57   46.616628122189745     
         171          55   44.399798359992147     
         172          53   41.956832891051356     
         173          50   39.328259838650744     
         174          38   36.559805393507553     
         175          29   33.711374280911976     
         176          25   30.825407680955767     
         177          25   27.944264977879161     
         178          22   25.107460083835786     
         179          16   22.352043772098469     
         180           6   19.711302382846892     
         181           6   17.213717698256776     
         182           6   14.882231576004866     
         183           6   12.731161118990995     
         184           0   10.772252949289127     
         185           0   9.0192072512848807     
         186           0   7.4643891812288281     
         187           0   6.0922003873216646     
         188           0   4.9076320359443057     
         189           0   3.8977566623171360     
         190           0   3.0475877014415649     
         191           0   2.3542507939244643     
         192           0   1.7862903393472558     
         193           0   1.3273687963765226     
         194           0  0.96309253271616291     
         195           0  0.70538587907833250     
         196           0  0.52361560102477445     
         197           0  0.39920928812540163     
         198           0  0.31928064964964309     
         199           0  0.28355895563132560     
         200           0  0.29171790152049387     
         201           0  0.34875236552225586     
         202           0  0.44608625963208243     
         203           0  0.57868824891425297     
         204           0  0.74994558192974781     
         205           0  0.97147072609226082     
         206           0   1.2364002344259073     
         207           0   1.5486483397200974     
         208           0   1.9113838716867599     
         209           0   2.3267773479183322     
         210           0   2.7807478903675018     
         211           0   3.2821025007218547     
         212           0   3.8270919783319601     
         213           0   4.4100269445568623     
         214           0   5.0233032975025633     
         215           8   5.6575393212782794     
         216           8   6.2905611442544913     
         217           8   6.9172621651428239     
         218           8   7.5198228759876917     
         219           8   8.0860848312768585     
         220           8   8.6013060839794093     
         221          10   9.0608327601826772     
         222          16   9.4461283906950673     
         223          16   9.7474194665600802     
         224          16   9.9612846462436835     
         225          16   10.081224937865414     
         226          16   10.106750241247255     
         227          16   10.046435993344961     
         228          16   9.9124769059475426     
         229          16   9.7090773233974605     
         230           8   9.4688521713664588     
         231           8   9.1963998171413834     
         232           8   8.9117245091274633     
         233           8   8.6360777228563226     
         234           8   8.3910888633389273     
         235           8   8.1978614179840861     
         236           2   8.0653853155921968     
         237           2   8.0249744707221478     
         238           0   8.0807573344648542     
         239           0   8.2486132504267839     
         240           0   8.5335948560836297     
         241           5   8.9306455424962436     
         242           5   9.4365593690040086     
         243           5   10.030141923509722     
         244           7   10.722228244367029     
         245           7   11.525779822859041     
         246           7   12.413853336774855     
         247          10   13.389768702870411     
         248          15   14.440116077673959     
         249          15   15.620596684908262     
         250          25   16.977295346670786     
         251          25   18.494647529669994     
         252          25   20.203530938446569     
         253          25   22.457502558403565     
         254          25   25.099145178661427     
         255          25   28.243296074314969     
         256          25   31.992045998523423     
         257          25   36.476013645174945     
         258          20   41.812436662810498     
         259          20   48.131315213876377     
         260          20   55.548221621008501     
         261          17   64.166312709212662     
         262          17   74.040921176747432     
         263          13   85.230593889957120     
         264          18   97.604801573577944     
         265          38   111.20474297912264     
         266          47   125.92009276118293     
         267          64   141.35281759923666     
         268          76   157.34112222997331     
         269         119   173.54147931831420     
         270         173   189.66970159470077     
         271         188   205.36707983563494     
         272         207   220.24847825442347     
         273         386   233.91210357283978     
         274         385   245.96067848086963     
         275         393   256.03595884661371     
         276         393   263.82186853873577     
         277         393   269.05758878358938     
         278         393   271.56451584497455     
         279         393   271.24869054763008     
         280         393   268.08797869483169     
         281         393   262.15781017948791     
         282         384   253.62276669796205     
         283         380   242.71625604501222     
         284         305   229.74983073322147     
         285         303   215.06935253207712     
         286         296   199.05380428865337     
         287         162   182.14180704502013     
         288         104   164.74165822670037     
         289          33   147.26625164126355     
         290           8   130.04617035556964     
         291           8   113.40692968332097     
         292           6   97.688111110617584     
         293           6   83.092658756418686     
         294           3   69.556028851753936     
         295           3   57.472157299243726     
         296           3   46.836801455396511     
         297           0   37.629117645734823     
         298           0   29.777498557291153     
         299           0   23.182718934159812     
         300           0   17.726409045970023     
         301           0   13.279227769036510     
         302           0   9.7082155018199732     
         303           0   6.8949948934709537     
         304           0   4.7062204365563804     
         305           0   3.1238388047541652     
         306           0   1.9218544568557063     
         307           0   1.0293494788570767     
         308           0  0.54807285115438298     
         309           0  0.26932137851047477     
         310           0  0.15846260311563543     
         311           0  0.10854137372221009     
         312           0   7.0156734867873424E-002
         313           0   4.9408892100030841E-002
         314           0   3.7416239335758258E-002
         315           0   3.7416239335758258E-002
         316           0   4.3775596031130473E-002
         317           0   5.6738850443212370E-002
         318           0   8.0787488098512647E-002
         319           0  0.11137504687029798     
         320           0  0.14963949088569459     
         321           0  0.19672011924489952     
         322           0  0.25369525204977506     
         323           0  0.32151008470212222     
         324           0  0.40089907805267788     
         325           0  0.49230874960357757     
         326           0  0.59582779400838781     
         327           0  0.71113185749387864     
         328           0  0.83744985251059467     
         329           0  0.98106842340769496     
         330           0   1.1300577302431354     
         331           0   1.2867308303541198     
         332           0   1.4491471213404370     
         333           3   1.6152204243268269     
         334           3   1.7828268921241546     
         335           3   1.9499120606493978     
         336           3   2.1145869123281349     
         337           3   2.2752041489302441     
         338           3   2.4304083593275898     
         339           3   2.5791570668780013     
         340           3   2.7207132697645382     
         341           3   2.8546135100327490     
         342           3   2.9806182243721517     
         343           3   3.0986527639336767     
         344           3   3.2087478266086831     
         345           3   3.3109871392470374     
         346           3   3.3979572147164361     
         347           3   3.4743893632303209     
         348           3   3.5394978698471995     
         349           7   3.5923267887170462     
         350           4   3.6317710431589805     
         351           4   3.6603712187261479     
         352           4   3.6764136941792738     
         353           4   3.6779097688697284     
         354           4   3.6604082018040769     
         355           4   3.6289744630325478     
         356           4   3.5835072904808687     
         357           4   3.5244237354094738     
         358           4   3.4564475059049080     
         359           4   3.3787845226995112     
         360           4   3.2939283941202864     
         361           4   3.2049343351760085     
         362           4   3.1153249263132734     
         363           4   3.0289548955634733     
         364           4   2.9498392869870123     
         365           4   2.8819538456802261     
         366           0   2.8290205288182477     
         367           0   2.7942940801774614     
         368           0   2.7803670276200152     
         369           0   2.7890099408163853     
         370           0   2.8157153233613244     
         371           2   2.8675424498508657     
         372           3   2.9550715326533319     
         373           3   3.0665763777627677     
         374           3   3.2004993459430704     
         375           3   3.3549483327026222     
         376           3   3.5279016948369084     
         377           3   3.7174069983734133     
         378           5   3.9217519703048156     
         379           5   4.1395890513022389     
         380           5   4.3681222770787462     
         381           5   4.6080213505251617     
         382           5   4.8589393902962286     
         383           5   5.1207211429641291     
         384           5   5.3932339744747377     
         385           5   5.6761789369939875     
         386           5   5.9501279340934170     
         387           5   6.2308740470718504     
         388           5   6.5075415620428236     
         389           5   6.7755698931943256     
         390           5   7.0292556885911104     
         391           3   7.2619111380572141     
         392          11   7.4634516705141936     
         393          11   7.6282311192982295     
         394          11   7.7500309880436982     
         395          11   7.8213472421102344     
         396          11   7.8357236390166571     
         397          11   7.7881809472184527     
         398          11   7.6755855809578799     
         399          11   7.4942537142969936     
         400          10   7.2489326821153135     
         401          10   6.9429874032024301     
         402          10   6.5820350386708304     
         403          10   6.1736900841121640     
         404          10   5.7271916456197127     
         405          10   5.2529385652365308     
         406           0   4.7619654510418847     
         407           0   4.2653972094296169     
         408           0   3.7739208418784145     
         409           0   3.2973108780292035     
         410           0   2.8440390979654118     
         411           0   2.4209907752108277     
         412           0   2.0359724769898579     
         413           0   1.6781541809686913     
         414           0   1.3632594228750969     
         415           0   1.0906132324881446     
         416           0  0.85836494015332676     
         417           0  0.66373318245336410     
         418           0  0.50327093109386900     
         419           0  0.37312792159062669     
         420           0  0.26929162699504217     
         421           0  0.18912950147737456     
         422           0  0.12714099987410032     
         423           0   7.9994516370324023E-002
         424           0   4.4726281415536834E-002
         425           0   1.8777653563001231E-002
         426           0   0.0000000000000000     
         427           0   0.0000000000000000     
         428           0   0.0000000000000000     
         429           0   0.0000000000000000     
         430           0   0.0000000000000000     
         431           0   0.0000000000000000     
         432           0   0.0000000000000000     
         433           0   0.0000000000000000     
         434           0   3.7555307126002466E-003
         435           0   8.9452562831073661E-003
         436           0   1.5998903274064807E-002
         437           0   2.9183730687420313E-002
         438           0   4.6771156578582281E-002
         439           0   6.9857228673073243E-002
         440           0   9.9678231221685384E-002
         441           0  0.13758556088593796     
         442           0  0.18500507156227475     
         443           0  0.24338019928004867     
         444           0  0.31409971705854445     
         445           0  0.39841279819838488     
         446           0  0.49733600110223503     
         447           0  0.61155858580700662     
         448           0  0.74135395703103768     
         449           0  0.88650573474278183     
         450           0   1.0462567706605883     
         451           0   1.2155327167805330     
         452           0   1.3947885842110561     
         453           0   1.5812320555821939     
         454           2   1.7697016596314985     
         455           2   1.9577014715629721     
         456           2   2.1411345980013419     
         457           4   2.3158049099094673     
         458           4   2.4775935487676373     
         459           4   2.6207580782877979     
         460           4   2.7430154175412440     
         461           4   2.8412749268568755     
         462           4   2.9130925178648024     
         463           4   2.9567575469596141     
         464           4   2.9713462786252958     
         465           4   2.9567412551647059     
         466           4   2.9136176344379701     
         467           4   2.8433989216471942     
         468           4   2.7481855494259615     
         469           4   2.6306605212227243     
         470           4   2.4939769045653297     
         471           2   2.3416324010783907     
         472           2   2.1773365481621734     
         473           2   2.0048763005445367     
         474           1   1.8279857459780315     
         475           1   1.6475524941400088     
         476           1   1.4703323742833194     
         477           1   1.2990206805895401     
         478           1   1.1332594251386192     
         479           0  0.97840636330037623     
         480           0  0.83566629054776109     
         481           0  0.70583325581631629     
         482           0  0.58929889284165704     
         483           0  0.48607963966136869     
         484           0  0.39585906776141655     
         485           0  0.31804096315010416     
         486           0  0.25556417783783258     
         487           0  0.20700926325521951     
         488           0  0.17056962562322825     
         489           0  0.14585094205928897     
         490           0  0.13258300406452841     
         491           0  0.13065055747900983     
         492           0  0.14277683771135585     
         493           0  0.16569160426970006     
         494           0  0.19993952660623532     
         495           0  0.24741764110222661     
         496           0  0.30690459212170562     
         497           0  0.37890870841071300     
         498           0  0.46371662444291106     
         499           0  0.56132144587345101     
         500           0  0.67269716966538173     
         501           0  0.79158832345908914     
         502           0  0.91924293587542028     
         503           0   1.0537205598839805     
         504           0   1.1907281447379210     
         505           0   1.3286111585077844     
         506           2   1.4640458641966616     
         507           3   1.5935055711779935     
         508           3   1.7134100773543695     
         509           3   1.8202856785669608     
         510           3   1.9109257940088242     
         511           3   1.9825422574039042     
         512           3   2.0328980930463647     
         513           3   2.0604139851758432     
         514           3   2.0642424738573908     
         515           3   2.0443059865008819     
         516           3   2.0012969855245215     
         517           3   1.9366406638290175     
         518           3   1.8524226713327314     
         519           3   1.7512862488006053     
         520           3   1.6363048207821327     
         521           1   1.5108374832910103     
         522           1   1.3783758192876601     
         523           1   1.2423909804684417     
         524           0   1.1061898921688214     
         525           0  0.97278871222979302     
         526           0  0.84481031088822600     
         527           0  0.72361541535605678     
         528           0  0.61182841204747029     
         529           0  0.51230945617011048     
         530           0  0.42566342112495409     
         531           0  0.35214603471544664     
         532           0  0.29170893488032984     
         533           0  0.24405470444793648     
         534           0  0.20869494555868853     
         535           0  0.18876060227487504     
         536           0  0.18121607089040551     
         537           0  0.18572214710635826     
         538           0  0.20198929196594836     
         539           0  0.22978702326084563     
         540           0  0.26893722076848142     
         541           0  0.31929343538185739     
         542           0  0.38338223956888168     
         543           0  0.45754363218039779     
         544           0  0.54173033928179026     
         545           0  0.63705702587829849     
         546           0  0.74136241080241649     
         547           1  0.85410947430175399     
         548           1  0.97450155992870857     
         549           1   1.0977322030347121     
         550           1   1.2248355247297913     
         551           1   1.3538893872107332     
         552           1   1.4827281900244347     
         553           1   1.6089987738554967     
         554           1   1.7302314756010624     
         555           3   1.8439242252009806     
         556           3   1.9457586069987634     
         557           3   2.0346151991813759     
         558           3   2.1082587659264895     
         559           3   2.1647661115755485     
         560           3   2.2026080771977936     
         561           3   2.2207173121930159     
         562           3   2.2185376718208545     
         563           3   2.1960521126863224     
         564           3   2.1537872171395245     
         565           3   2.0927938784870097     
         566           3   2.0146051177491802     
         567           3   1.9211733745715451     
         568           3   1.8134543346840140     
         569           1   1.6957251274661256     
         570           1   1.5705640860270000     
         571           1   1.4406221916855297     
         572           1   1.3085202173867672     
         573           1   1.1767544741420159     
         574           1   1.0476154048731023     
         575           1  0.92312217057162749     
         576           0  0.80230219183634965     
         577           0  0.68998302144533552     
         578           0  0.58694022771668841     
         579           0  0.49364928869401481     
         580           0  0.41029669700013127     
         581           0  0.33680361308842266     
         582           0  0.27285929591632796     
         583           0  0.21796124193353431     
         584           0  0.17145892631303419     
         585           0  0.13259822820886077     
         586           0  0.10056398729065648     
         587           0   7.4518629364740532E-002
         588           0   5.3635361007831783E-002
         589           0   3.7125015623432657E-002
         590           0   2.6929162699504215E-002
         591           0   1.8912950147737456E-002
         592           0   1.2714099987410033E-002
         593           0   7.9994516370324020E-003
         594           0   4.4726281415536830E-003
         595           0   1.8777653563001233E-003
         596           0   0.0000000000000000     
         597           0   0.0000000000000000     
         598           0   0.0000000000000000     
         599           0   0.0000000000000000     
         600           0   0.0000000000000000     
         601           0   0.0000000000000000     
         602           0   0.0000000000000000     
         603           0   0.0000000000000000     
         604           0   0.0000000000000000     
         605           0   0.0000000000000000     
         606           0   0.0000000000000000     
         607           0   0.0000000000000000     
         608           0   0.0000000000000000     
         609           0   0.0000000000000000     
         610           0   0.0000000000000000     
         611           0   0.0000000000000000     
         612           0   0.0000000000000000     
         613           0   0.0000000000000000     
         614           0   0.0000000000000000     
         615           0   0.0000000000000000     
         616           0   0.0000000000000000     
         617           0   0.0000000000000000     
         618           0   0.0000000000000000     
         619           0   0.0000000000000000     
         620           0   0.0000000000000000     
         621           0   0.0000000000000000     
         622           0   0.0000000000000000     
         623           0   0.0000000000000000     
         624           0   0.0000000000000000     
         625           0   0.0000000000000000     
         626           0   0.0000000000000000     
         627           0   0.0000000000000000     
         628           0   0.0000000000000000     
         629           0   0.0000000000000000     
         630           0   0.0000000000000000     
         631           0   3.7555307126002466E-003
         632           0   8.9452562831073661E-003
         633           0   1.5998903274064807E-002
         634           0   2.5428199974820067E-002
         635           0   3.7825900295474918E-002
         636           0   5.3858325399008429E-002
         637           0   7.4250031246865300E-002
         638           0   9.9759660590463040E-002
         639           0  0.13114674616326635     
         640           0  0.16913016803318334     
         641           0  0.21434005646808141     
         642           0  0.26726605203511850     
         643           0  0.32820583306905171     
         644           0  0.39721852933892521     
         645           0  0.47408790499591924     
         646           0  0.55829990167373000     
         647           0  0.64903824132166288     
         648           0  0.74520034249721401     
         649           0  0.84543393882043394     
         650           0  0.94819271753459600     
         651           2   1.0518072824654048     
         652           2   1.1508105304669665     
         653           2   1.2458544012196793     
         654           2   1.3349628554042730     
         655           2   1.4162718983514508     
         656           2   1.4880861947086068     
         657           2   1.5489231452620671     
         658           2   1.5975441356840838     
         659           2   1.6329742873744191     
         660           2   1.6545131973686529     
         661           2   1.6617396639336339     
         662           2   1.6545131973686529     
         663           2   1.6329742873744189     
         664           2   1.5975441356840836     
         665           2   1.5489231452620671     
         666           2   1.4880861947086066     
         667           2   1.4162718983514508     
         668           2   1.3349628554042730     
         669           2   1.2458544012196793     
         670           2   1.1508105304669662     
         671           2   1.0518072824654048     
         672           0  0.94819271753459600     
         673           0  0.84543393882043416     
         674           0  0.74520034249721401     
         675           0  0.64903824132166288     
         676           0  0.55829990167372989     
         677           0  0.47408790499591913     
         678           0  0.39721852933892521     
         679           0  0.32820583306905171     
         680           0  0.26726605203511855     
         681           0  0.21434005646808146     
         682           0  0.16913016803318334     
         683           0  0.13114674616326635     
         684           0   9.9759660590463053E-002
         685           0   7.4250031246865314E-002
         686           0   5.3858325399008429E-002
         687           0   3.7825900295474911E-002
         688           0   2.5428199974820067E-002
         689           0   1.5998903274064804E-002
         690           0   8.9452562831073661E-003
         691           0   3.7555307126002466E-003
         692           0   0.0000000000000000     
         693           0   0.0000000000000000     
         694           0   0.0000000000000000     
         695           0   0.0000000000000000     
         696           0   0.0000000000000000     
         697           0   0.0000000000000000     
         698           0   0.0000000000000000     
         699           0   0.0000000000000000     
         700           0   0.0000000000000000     
         701           0   0.0000000000000000     
         702           0   0.0000000000000000     
         703           0   0.0000000000000000     
         704           0   0.0000000000000000     
         705           0   0.0000000000000000     
         706           0   0.0000000000000000     
         707           0   0.0000000000000000     
         708           0   0.0000000000000000     
         709           0   0.0000000000000000     
         710           0   0.0000000000000000     
         711           0   0.0000000000000000     
         712           0   0.0000000000000000     
         713           0   0.0000000000000000     
         714           0   0.0000000000000000     
         715           0   0.0000000000000000     
         716           0   0.0000000000000000     
         717           0   0.0000000000000000     
         718           0   0.0000000000000000     
         719           0   0.0000000000000000     
         720           0   0.0000000000000000     
         721           0   0.0000000000000000     
         722           0   0.0000000000000000     
         723           0   0.0000000000000000     
         724           0   0.0000000000000000     
         725           0   0.0000000000000000     
         726           0   0.0000000000000000     
         727           0   0.0000000000000000     
         728           0   0.0000000000000000     
         729           0   0.0000000000000000     
         730           0   0.0000000000000000     
         731           0   0.0000000000000000     
         732           0   0.0000000000000000     
         733           0   0.0000000000000000     
         734           0   0.0000000000000000     
         735           0   0.0000000000000000     
         736           0   0.0000000000000000     
         737           0   0.0000000000000000     
         738           0   0.0000000000000000     
         739           0   0.0000000000000000     
         740           0   0.0000000000000000     
         741           0   0.0000000000000000     
         742           0   0.0000000000000000     
         743           0   0.0000000000000000     
         744           0   0.0000000000000000     
         745           0   0.0000000000000000     
         746           0   0.0000000000000000     
         747           0   0.0000000000000000     
         748           0   0.0000000000000000     
         749           0   0.0000000000000000     
         750           0   0.0000000000000000     
         751           0   0.0000000000000000     
         752           0   0.0000000000000000     
         753           0   0.0000000000000000     
         754           0   0.0000000000000000     
         755           0   0.0000000000000000     
         756           0   0.0000000000000000     
         757           0   0.0000000000000000     
         758           0   0.0000000000000000     
         759           0   0.0000000000000000     
         760           0   0.0000000000000000     
         761           0   0.0000000000000000     
         762           0   0.0000000000000000     
         763           0   0.0000000000000000     
         764           0   0.0000000000000000     
         765           0   0.0000000000000000     
         766           0   0.0000000000000000     
         767           0   0.0000000000000000     
         768           0   0.0000000000000000     
         769           0   0.0000000000000000     
         770           0   0.0000000000000000     
         771           0   0.0000000000000000     
         772           0   0.0000000000000000     
         773           0   0.0000000000000000     
         774           0   0.0000000000000000     
         775           0   0.0000000000000000     
         776           0   0.0000000000000000     
         777           0   0.0000000000000000     
         778           0   0.0000000000000000     
         779           0   0.0000000000000000     
         780           0   0.0000000000000000     
         781           0   0.0000000000000000     
         782           0   0.0000000000000000     
         783           0   0.0000000000000000     
         784           0   0.0000000000000000     
         785           0   0.0000000000000000     
         786           0   0.0000000000000000     
         787           0   0.0000000000000000     
         788           0   0.0000000000000000     
         789           0   0.0000000000000000     
         790           0   0.0000000000000000     
         791           0   0.0000000000000000     
         792           0   0.0000000000000000     
         793           0   0.0000000000000000     
         794           0   0.0000000000000000     
         795           0   0.0000000000000000     
         796           0   0.0000000000000000     
         797           0   0.0000000000000000     
         798           0   0.0000000000000000     
         799           0   0.0000000000000000     
         800           0   0.0000000000000000     
         801           0   0.0000000000000000     
         802           0   0.0000000000000000     
         803           0   0.0000000000000000     
         804           0   0.0000000000000000     
         805           0   0.0000000000000000     
         806           0   0.0000000000000000     
         807           0   0.0000000000000000     
         808           0   0.0000000000000000     
         809           0   0.0000000000000000     
         810           0   0.0000000000000000     
         811           0   0.0000000000000000     
         812           0   0.0000000000000000     
         813           0   0.0000000000000000     
         814           0   0.0000000000000000     
         815           0   0.0000000000000000     
         816           0   0.0000000000000000     
         817           0   0.0000000000000000     
         818           0   0.0000000000000000     
         819           0   0.0000000000000000     
         820           0   0.0000000000000000     
         821           0   0.0000000000000000     
         822           0   0.0000000000000000     
         823           0   0.0000000000000000     
         824           0   0.0000000000000000     
         825           0   0.0000000000000000     
         826           0   0.0000000000000000     
         827           0   0.0000000000000000     
         828           0   0.0000000000000000     
         829           0   0.0000000000000000     
         830           0   0.0000000000000000     
         831           0   0.0000000000000000     
         832           0   0.0000000000000000     
         833           0   0.0000000000000000     
         834           0   0.0000000000000000     
         835           0   0.0000000000000000     
         836           0   0.0000000000000000     
         837           0   0.0000000000000000     
         838           0   0.0000000000000000     
         839           0   0.0000000000000000     
         840           0   0.0000000000000000     
         841           0   0.0000000000000000     
         842           0   0.0000000000000000     
         843           0   0.0000000000000000     
         844           0   0.0000000000000000     
         845           0   0.0000000000000000     
         846           0   0.0000000000000000     
         847           0   0.0000000000000000     
         848           0   0.0000000000000000     
         849           0   0.0000000000000000     
         850           0   0.0000000000000000     
         851           0   0.0000000000000000     
         852           0   0.0000000000000000     
         853           0   0.0000000000000000     
         854           0   0.0000000000000000     
         855           0   0.0000000000000000     
         856           0   0.0000000000000000     
         857           0   0.0000000000000000     
         858           0   0.0000000000000000     
         859           0   0.0000000000000000     
         860           0   0.0000000000000000     
         861           0   0.0000000000000000     
         862           0   0.0000000000000000     
         863           0   0.0000000000000000     
         864           0   0.0000000000000000     
         865           0   0.0000000000000000     
         866           0   0.0000000000000000     
         867           0   0.0000000000000000     
         868           0   0.0000000000000000     
         869           0   0.0000000000000000     
         870           0   0.0000000000000000     
         871           0   0.0000000000000000     
         872           0   0.0000000000000000     
         873           0   0.0000000000000000     
         874           0   0.0000000000000000     
         875           0   0.0000000000000000     
         876           0   0.0000000000000000     
         877           0   0.0000000000000000     
         878           0   0.0000000000000000     
         879           0   0.0000000000000000     
         880           0   0.0000000000000000     
         881           0   0.0000000000000000     
         882           0   0.0000000000000000     
         883           0   0.0000000000000000     
         884           0   0.0000000000000000     
         885           0   0.0000000000000000     
         886           0   0.0000000000000000     
         887           0   0.0000000000000000     
         888           0   0.0000000000000000     
         889           0   0.0000000000000000     
         890           0   0.0000000000000000     
         891           0   0.0000000000000000     
         892           0   0.0000000000000000     
         893           0   0.0000000000000000     
         894           0   0.0000000000000000     
         895           0   0.0000000000000000     
         896           0   0.0000000000000000     
         897           0   0.0000000000000000     
         898           0   0.0000000000000000     
         899           0   0.0000000000000000     
         900           0   0.0000000000000000     
         901           0   0.0000000000000000     
         902           0   0.0000000000000000     
         903           0   0.0000000000000000     
         904           0   0.0000000000000000     
         905           0   0.0000000000000000     
         906           0   0.0000000000000000     
         907           0   0.0000000000000000     
         908           0   0.0000000000000000     
         909           0   0.0000000000000000     
         910           0   0.0000000000000000     
         911           0   0.0000000000000000     
         912           0   0.0000000000000000     
         913           0   0.0000000000000000     
         914           0   0.0000000000000000     
         915           0   0.0000000000000000     
         916           0   0.0000000000000000     
         917           0   0.0000000000000000     
         918           0   0.0000000000000000     
         919           0   0.0000000000000000     
         920           0   0.0000000000000000     
         921           0   0.0000000000000000     
         922           0   0.0000000000000000     
         923           0   0.0000000000000000     
         924           0   0.0000000000000000     
         925           0   0.0000000000000000     
         926           0   0.0000000000000000     
         927           0   0.0000000000000000     
         928           0   0.0000000000000000     
         929           0   0.0000000000000000     
         930           0   0.0000000000000000     
         931           0   0.0000000000000000     
         932           0   0.0000000000000000     
         933           0   0.0000000000000000     
         934           0   0.0000000000000000     
         935           0   0.0000000000000000     
         936           0   0.0000000000000000     
         937           0   0.0000000000000000     
         938           0   0.0000000000000000     
         939           0   0.0000000000000000     
         940           0   0.0000000000000000     
         941           0   0.0000000000000000     
         942           0   0.0000000000000000     
         943           0   0.0000000000000000     
         944           0   0.0000000000000000     
         945           0   0.0000000000000000     
         946           0   0.0000000000000000     
         947           0   0.0000000000000000     
         948           0   0.0000000000000000     
         949           0   0.0000000000000000     
         950           0   0.0000000000000000     
         951           0   0.0000000000000000     
         952           0   0.0000000000000000     
         953           0   0.0000000000000000     
         954           0   0.0000000000000000     
         955           0   0.0000000000000000     
         956           0   0.0000000000000000     
         957           0   0.0000000000000000     
         958           0   0.0000000000000000     
         959           0   0.0000000000000000     
         960           0   0.0000000000000000     
         961           0   0.0000000000000000     
         962           0   0.0000000000000000     
         963           0   0.0000000000000000     
         964           0   0.0000000000000000     
         965           0   0.0000000000000000     
         966           0   0.0000000000000000     
         967           0   0.0000000000000000     
         968           0   0.0000000000000000     
         969           0   0.0000000000000000     
         970           0   0.0000000000000000     
         971           0   0.0000000000000000     
         972           0   0.0000000000000000     
         973           0   0.0000000000000000     
         974           0   0.0000000000000000     
         975           0   0.0000000000000000     
         976           0   0.0000000000000000     
         977           0   0.0000000000000000     
         978           0   0.0000000000000000     
         979           0   0.0000000000000000     
         980           0   0.0000000000000000     
         981           0   0.0000000000000000     
         982           0   0.0000000000000000     
         983           0   0.0000000000000000     
         984           0   0.0000000000000000     
         985           0   0.0000000000000000     
         986           0   0.0000000000000000     
         987           0   0.0000000000000000     
         988           0   0.0000000000000000     
         989           0   0.0000000000000000     
         990           0   0.0000000000000000     
         991           0   0.0000000000000000     
         992           0   0.0000000000000000     
         993           0   0.0000000000000000     
         994           0   0.0000000000000000     
         995           0   0.0000000000000000     
         996           0   0.0000000000000000     
         997           0   0.0000000000000000     
         998           0   0.0000000000000000     
         999           0   0.0000000000000000     
        1000           0   0.0000000000000000     
        1001           0   0.0000000000000000     
        1002           0   0.0000000000000000     
        1003           0   0.0000000000000000     
        1004           0   0.0000000000000000     
        1005           0   0.0000000000000000     
        1006           0   0.0000000000000000     
        1007           0   0.0000000000000000     
        1008           0   0.0000000000000000     
        1009           0   0.0000000000000000     
        1010           0   0.0000000000000000     
        1011           0   0.0000000000000000     
        1012           0   0.0000000000000000     
        1013           0   0.0000000000000000     
        1014           0   0.0000000000000000     
        1015           0   0.0000000000000000     
        1016           0   0.0000000000000000     
        1017           0   0.0000000000000000     
        1018           0   0.0000000000000000     
        1019           0   0.0000000000000000     
        1020           0   0.0000000000000000     
        1021           0   0.0000000000000000     
        1022           0   0.0000000000000000     
        1023           0   0.0000000000000000     
        1024           0   0.0000000000000000     
        1025           0   0.0000000000000000     
        1026           0   0.0000000000000000     
        1027           0   0.0000000000000000     
        1028           0   0.0000000000000000     
        1029           0   0.0000000000000000     
        1030           0   0.0000000000000000     
        1031           0   0.0000000000000000     
        1032           0   0.0000000000000000     
        1033           0   0.0000000000000000     
        1034           0   0.0000000000000000     
        1035           0   0.0000000000000000     
        1036           0   0.0000000000000000     
        1037           0   0.0000000000000000     
        1038           0   0.0000000000000000     
        1039           0   0.0000000000000000     
        1040           0   0.0000000000000000     
        1041           0   0.0000000000000000     
        1042           0   0.0000000000000000     
        1043           0   0.0000000000000000     
        1044           0   0.0000000000000000     
        1045           0   0.0000000000000000     
        1046           0   0.0000000000000000     
        1047           0   0.0000000000000000     
        1048           0   0.0000000000000000     
        1049           0   0.0000000000000000     
        1050           0   0.0000000000000000     
        1051           0   0.0000000000000000     
        1052           0   0.0000000000000000     
        1053           0   0.0000000000000000     
        1054           0   0.0000000000000000     
        1055           0   0.0000000000000000     
        1056           0   0.0000000000000000     
        1057           0   0.0000000000000000     
        1058           0   0.0000000000000000     
        1059           0   0.0000000000000000     
        1060           0   0.0000000000000000     
        1061           0   0.0000000000000000     
        1062           0   0.0000000000000000     
        1063           0   0.0000000000000000     
        1064           0   0.0000000000000000     
        1065           0   0.0000000000000000     
        1066           0   0.0000000000000000     
        1067           0   0.0000000000000000     
        1068           0   0.0000000000000000     
        1069           0   0.0000000000000000     
        1070           0   0.0000000000000000     
        1071           0   0.0000000000000000     
        1072           0   0.0000000000000000     
        1073           0   0.0000000000000000     
        1074           0   0.0000000000000000     
        1075           0   0.0000000000000000     
        1076           0   0.0000000000000000     
        1077           0   0.0000000000000000     
        1078           0   0.0000000000000000     
        1079           0   0.0000000000000000     
        1080           0   0.0000000000000000     
        1081           0   0.0000000000000000     
        1082           0   0.0000000000000000     
        1083           0   0.0000000000000000     
        1084           0   0.0000000000000000     
        1085           0   0.0000000000000000     
        1086           0   0.0000000000000000     
        1087           0   0.0000000000000000     
        1088           0   0.0000000000000000     
        1089           0   0.0000000000000000     
        1090           0   0.0000000000000000     
        1091           0   0.0000000000000000     
        1092           0   0.0000000000000000     
        1093           0   0.0000000000000000     
        1094           0   0.0000000000000000     
        1095           0   0.0000000000000000     
        1096           0   0.0000000000000000     
        1097           0   0.0000000000000000     
        1098           0   0.0000000000000000     
        1099           0   0.0000000000000000     
        1100           0   0.0000000000000000     
        1101           0   0.0000000000000000     
        1102           0   0.0000000000000000     
        1103           0   0.0000000000000000     
        1104           0   0.0000000000000000     
        1105           0   0.0000000000000000     
        1106           0   0.0000000000000000     
        1107           0   0.0000000000000000     
        1108           0   0.0000000000000000     
        1109           0   0.0000000000000000     
        1110           0   0.0000000000000000     
        1111           0   0.0000000000000000     
        1112           0   0.0000000000000000     
        1113           0   0.0000000000000000     
        1114           0   0.0000000000000000     
        1115           0   0.0000000000000000     
        1116           0   0.0000000000000000     
        1117           0   0.0000000000000000     
        1118           0   0.0000000000000000     
        1119           0   0.0000000000000000     
        1120           0   0.0000000000000000     
        1121           0   0.0000000000000000     
        1122           0   0.0000000000000000     
        1123           0   0.0000000000000000     
        1124           0   0.0000000000000000     
        1125           0   0.0000000000000000     
        1126           0   0.0000000000000000     
        1127           0   0.0000000000000000     
        1128           0   0.0000000000000000     
        1129           0   0.0000000000000000     
        1130           0   0.0000000000000000     
        1131           0   0.0000000000000000     
        1132           0   0.0000000000000000     
        1133           0   0.0000000000000000     
        1134           0   0.0000000000000000     
        1135           0   0.0000000000000000     
        1136           0   0.0000000000000000     
        1137           0   0.0000000000000000     
        1138           0   0.0000000000000000     
        1139           0   0.0000000000000000     
        1140           0   0.0000000000000000     
        1141           0   0.0000000000000000     
        1142           0   0.0000000000000000     
        1143           0   0.0000000000000000     
        1144           0   0.0000000000000000     
        1145           0   0.0000000000000000     
        1146           0   0.0000000000000000     
        1147           0   0.0000000000000000     
        1148           0   0.0000000000000000     
        1149           0   0.0000000000000000     
        1150           0   0.0000000000000000     
        1151           0   0.0000000000000000     
        1152           0   0.0000000000000000     
        1153           0   0.0000000000000000     
        1154           0   0.0000000000000000     
        1155           0   0.0000000000000000     
        1156           0   0.0000000000000000     
        1157           0   0.0000000000000000     
        1158           0   0.0000000000000000     
        1159           0   0.0000000000000000     
        1160           0   0.0000000000000000     
        1161           0   0.0000000000000000     
        1162           0   0.0000000000000000     
        1163           0   0.0000000000000000     
        1164           0   0.0000000000000000     
        1165           0   0.0000000000000000     
        1166           0   0.0000000000000000     
        1167           0   0.0000000000000000     
        1168           0   0.0000000000000000     
        1169           0   0.0000000000000000     
        1170           0   0.0000000000000000     
        1171           0   0.0000000000000000     
        1172           0   0.0000000000000000     
        1173           0   0.0000000000000000     
        1174           0   0.0000000000000000     
        1175           0   0.0000000000000000     
        1176           0   0.0000000000000000     
        1177           0   0.0000000000000000     
        1178           0   0.0000000000000000     
        1179           0   0.0000000000000000     
        1180           0   0.0000000000000000     
        1181           0   0.0000000000000000     
        1182           0   0.0000000000000000     
        1183           0   0.0000000000000000     
        1184           0   0.0000000000000000     
        1185           0   0.0000000000000000     
        1186           0   0.0000000000000000     
        1187           0   0.0000000000000000     
        1188           0   0.0000000000000000     
        1189           0   0.0000000000000000     
        1190           0   0.0000000000000000     
        1191           0   0.0000000000000000     
        1192           0   0.0000000000000000     
        1193           0   0.0000000000000000     
        1194           0   0.0000000000000000     
        1195           0   0.0000000000000000     
        1196           0   0.0000000000000000     
        1197           0   0.0000000000000000     
        1198           0   0.0000000000000000     
        1199           0   0.0000000000000000     
        1200           0   0.0000000000000000     
        1201           0   0.0000000000000000     
        1202           0   0.0000000000000000     
        1203           0   0.0000000000000000     
        1204           0   0.0000000000000000     
        1205           0   0.0000000000000000     
        1206           0   0.0000000000000000     
        1207           0   0.0000000000000000     
        1208           0   0.0000000000000000     
        1209           0   0.0000000000000000     
        1210           0   0.0000000000000000     
        1211           0   0.0000000000000000     
        1212           0   0.0000000000000000     
        1213           0   0.0000000000000000     
        1214           0   0.0000000000000000     
        1215           0   0.0000000000000000     
        1216           0   0.0000000000000000     
        1217           0   0.0000000000000000     
        1218           0   0.0000000000000000     
        1219           0   0.0000000000000000     
        1220           0   0.0000000000000000     
        1221           0   0.0000000000000000     
        1222           0   0.0000000000000000     
        1223           0   0.0000000000000000     
        1224           0   0.0000000000000000     
        1225           0   0.0000000000000000     
        1226           0   0.0000000000000000     
        1227           0   0.0000000000000000     
        1228           0   0.0000000000000000     
        1229           0   0.0000000000000000     
        1230           0   0.0000000000000000     
        1231           0   0.0000000000000000     
        1232           0   0.0000000000000000     
        1233           0   0.0000000000000000     
        1234           0   0.0000000000000000     
        1235           0   0.0000000000000000     
        1236           0   0.0000000000000000     
        1237           0   0.0000000000000000     
        1238           0   0.0000000000000000     
        1239           0   0.0000000000000000     
        1240           0   0.0000000000000000     
        1241           0   0.0000000000000000     
        1242           0   0.0000000000000000     
        1243           0   0.0000000000000000     
        1244           0   0.0000000000000000     
        1245           0   0.0000000000000000     
        1246           0   0.0000000000000000     
        1247           0   0.0000000000000000     
        1248           0   0.0000000000000000     
        1249           0   0.0000000000000000     
        1250           0   0.0000000000000000     
        1251           0   0.0000000000000000     
        1252           0   0.0000000000000000     
        1253           0   0.0000000000000000     
        1254           0   0.0000000000000000     
        1255           0   0.0000000000000000     
        1256           0   0.0000000000000000     
        1257           0   0.0000000000000000     
        1258           0   0.0000000000000000     
        1259           0   0.0000000000000000     
        1260           0   0.0000000000000000     
        1261           0   0.0000000000000000     
        1262           0   0.0000000000000000     
        1263           0   0.0000000000000000     
        1264           0   0.0000000000000000     
        1265           0   0.0000000000000000     
        1266           0   0.0000000000000000     
        1267           0   0.0000000000000000     
        1268           0   0.0000000000000000     
        1269           0   0.0000000000000000     
        1270           0   0.0000000000000000     
        1271           0   0.0000000000000000     
        1272           0   0.0000000000000000     
        1273           0   0.0000000000000000     
        1274           0   0.0000000000000000     
        1275           0   0.0000000000000000     
        1276           0   0.0000000000000000     
        1277           0   0.0000000000000000     
        1278           0   0.0000000000000000     
        1279           0   0.0000000000000000     
        1280           0   0.0000000000000000     
        1281           0   0.0000000000000000     
        1282           0   0.0000000000000000     
        1283           0   0.0000000000000000     
        1284           0   0.0000000000000000     
        1285           0   0.0000000000000000     
        1286           0   0.0000000000000000     
        1287           0   0.0000000000000000     
        1288           0   0.0000000000000000     
        1289           0   0.0000000000000000     
        1290           0   0.0000000000000000     
        1291           0   0.0000000000000000     
        1292           0   0.0000000000000000     
        1293           0   0.0000000000000000     
        1294           0   0.0000000000000000     
        1295           0   0.0000000000000000     
        1296           0   0.0000000000000000     
        1297           0   0.0000000000000000     
        1298           0   0.0000000000000000     
        1299           0   0.0000000000000000     
        1300           0   0.0000000000000000     
        1301           0   0.0000000000000000     
        1302           0   0.0000000000000000     
        1303           0   0.0000000000000000     
        1304           0   0.0000000000000000     
        1305           0   0.0000000000000000     
        1306           0   0.0000000000000000     
        1307           0   0.0000000000000000     
        1308           0   0.0000000000000000     
        1309           0   0.0000000000000000     
        1310           0   0.0000000000000000     
        1311           0   0.0000000000000000     
        1312           0   0.0000000000000000     
        1313           0   0.0000000000000000     
        1314           0   0.0000000000000000     
        1315           0   0.0000000000000000     
        1316           0   0.0000000000000000     
        1317           0   0.0000000000000000     
        1318           0   0.0000000000000000     
        1319           0   0.0000000000000000     
        1320           0   0.0000000000000000     
        1321           0   0.0000000000000000     
        1322           0   0.0000000000000000     
        1323           0   0.0000000000000000     
        1324           0   0.0000000000000000     
        1325           0   0.0000000000000000     
        1326           0   0.0000000000000000     
        1327           0   0.0000000000000000     
        1328           0   0.0000000000000000     
        1329           0   0.0000000000000000     
        1330           0   0.0000000000000000     
        1331           0   0.0000000000000000     
        1332           0   0.0000000000000000     
        1333           0   0.0000000000000000     
        1334           0   0.0000000000000000     
        1335           0   0.0000000000000000     
        1336           0   0.0000000000000000     
        1337           0   0.0000000000000000     
        1338           0   0.0000000000000000     
        1339           0   0.0000000000000000     
        1340           0   0.0000000000000000     
        1341           0   0.0000000000000000     
        1342           0   0.0000000000000000     
        1343           0   0.0000000000000000     
        1344           0   0.0000000000000000     
        1345           0   0.0000000000000000     
        1346           0   0.0000000000000000     
        1347           0   0.0000000000000000     
        1348           0   0.0000000000000000     
        1349           0   0.0000000000000000     
        1350           0   0.0000000000000000     
        1351           0   0.0000000000000000     
        1352           0   0.0000000000000000     
        1353           0   0.0000000000000000     
        1354           0   0.0000000000000000     
        1355           0   0.0000000000000000     
        1356           0   0.0000000000000000     
        1357           0   0.0000000000000000     
        1358           0   0.0000000000000000     
        1359           0   0.0000000000000000     
        1360           0   0.0000000000000000     
        1361           0   0.0000000000000000     
        1362           0   0.0000000000000000     
        1363           0   0.0000000000000000     
        1364           0   0.0000000000000000     
        1365           0   0.0000000000000000     
        1366           0   0.0000000000000000     
        1367           0   0.0000000000000000     
        1368           0   0.0000000000000000     
        1369           0   0.0000000000000000     
        1370           0   0.0000000000000000     
        1371           0   0.0000000000000000     
        1372           0   0.0000000000000000     
        1373           0   0.0000000000000000     
        1374           0   0.0000000000000000     
        1375           0   0.0000000000000000     
        1376           0   0.0000000000000000     
        1377           0   0.0000000000000000     
        1378           0   0.0000000000000000     
        1379           0   0.0000000000000000     
        1380           0   0.0000000000000000     
        1381           0   0.0000000000000000     
        1382           0   0.0000000000000000     
        1383           0   0.0000000000000000     
        1384           0   0.0000000000000000     
        1385           0   0.0000000000000000     
        1386           0   0.0000000000000000     
        1387           0   0.0000000000000000     
        1388           0   0.0000000000000000     
        1389           0   0.0000000000000000     
        1390           0   0.0000000000000000     
        1391           0   0.0000000000000000     
        1392           0   0.0000000000000000     
        1393           0   0.0000000000000000     
        1394           0   0.0000000000000000     
        1395           0   0.0000000000000000     
        1396           0   0.0000000000000000     
        1397           0   0.0000000000000000     
        1398           0   0.0000000000000000     
        1399           0   0.0000000000000000     
        1400           0   0.0000000000000000     
        1401           0   0.0000000000000000     
        1402           0   0.0000000000000000     
        1403           0   0.0000000000000000     
        1404           0   0.0000000000000000     
        1405           0   0.0000000000000000     
        1406           0   0.0000000000000000     
        1407           0   0.0000000000000000     
        1408           0   0.0000000000000000     
        1409           0   0.0000000000000000     
        1410           0   0.0000000000000000     
        1411           0   0.0000000000000000     
        1412           0   0.0000000000000000     
        1413           0   0.0000000000000000     
        1414           0   0.0000000000000000     
        1415           0   0.0000000000000000     
        1416           0   0.0000000000000000     
        1417           0   0.0000000000000000     
        1418           0   0.0000000000000000     
        1419           0   0.0000000000000000     
        1420           0   0.0000000000000000     
        1421           0   0.0000000000000000     
        1422           0   0.0000000000000000     
        1423           0   0.0000000000000000     
        1424           0   0.0000000000000000     
        1425           0   0.0000000000000000     
        1426           0   0.0000000000000000     
        1427           0   0.0000000000000000     
        1428           0   0.0000000000000000     
        1429           0   0.0000000000000000     
        1430           0   0.0000000000000000     
        1431           0   0.0000000000000000     
        1432           0   0.0000000000000000     
        1433           0   0.0000000000000000     
        1434           0   0.0000000000000000     
        1435           0   0.0000000000000000     
        1436           0   0.0000000000000000     
        1437           0   0.0000000000000000     
        1438           0   0.0000000000000000     
        1439           0   0.0000000000000000     
        1440           0   0.0000000000000000     
        1441           0   0.0000000000000000     
        1442           0   0.0000000000000000     
        1443           0   0.0000000000000000     
        1444           0   0.0000000000000000     
        1445           0   0.0000000000000000     
        1446           0   0.0000000000000000     
        1447           0   0.0000000000000000     
        1448           0   0.0000000000000000     
        1449           0   0.0000000000000000     
        1450           0   0.0000000000000000     
        1451           0   0.0000000000000000     
        1452           0   0.0000000000000000     
        1453           0   0.0000000000000000     
        1454           0   0.0000000000000000     
        1455           0   0.0000000000000000     
        1456           0   0.0000000000000000     
        1457           0   0.0000000000000000     
        1458           0   0.0000000000000000     
        1459           0   0.0000000000000000     
        1460           0   0.0000000000000000     
        1461           0   0.0000000000000000     
        1462           0   0.0000000000000000     
        1463           0   0.0000000000000000     
        1464           0   0.0000000000000000     
        1465           0   0.0000000000000000     
        1466           0   0.0000000000000000     
        1467           0   0.0000000000000000     
        1468           0   0.0000000000000000     
        1469           0   0.0000000000000000     
        1470           0   0.0000000000000000     
        1471           0   0.0000000000000000     
        1472           0   0.0000000000000000     
        1473           0   0.0000000000000000     
        1474           0   0.0000000000000000     
        1475           0   0.0000000000000000     
        1476           0   0.0000000000000000     
        1477           0   0.0000000000000000     
        1478           0   0.0000000000000000     
        1479           0   0.0000000000000000     
        1480           0   0.0000000000000000     
        1481           0   0.0000000000000000     
        1482           0   0.0000000000000000     
        1483           0   0.0000000000000000     
        1484           0   0.0000000000000000     
        1485           0   0.0000000000000000     
        1486           0   0.0000000000000000     
        1487           0   0.0000000000000000     
        1488           0   0.0000000000000000     
        1489           0   0.0000000000000000     
        1490           0   0.0000000000000000     
        1491           0   0.0000000000000000     
        1492           0   0.0000000000000000     
        1493           0   0.0000000000000000     
        1494           0   0.0000000000000000     
        1495           0   0.0000000000000000     
        1496           0   0.0000000000000000     
        1497           0   0.0000000000000000     
        1498           0   0.0000000000000000     
        1499           0   0.0000000000000000     
        1500           0   0.0000000000000000     
        1501           0   0.0000000000000000     
        1502           0   0.0000000000000000     
        1503           0   0.0000000000000000     
        1504           0   0.0000000000000000     
        1505           0   0.0000000000000000     
        1506           0   0.0000000000000000     
        1507           0   0.0000000000000000     
        1508           0   0.0000000000000000     
        1509           0   0.0000000000000000     
        1510           0   0.0000000000000000     
        1511           0   0.0000000000000000     
        1512           0   0.0000000000000000     
        1513           0   0.0000000000000000     
        1514           0   0.0000000000000000     
        1515           0   0.0000000000000000     
        1516           0   0.0000000000000000     
        1517           0   0.0000000000000000     
        1518           0   0.0000000000000000     
        1519           0   0.0000000000000000     
        1520           0   0.0000000000000000     
        1521           0   0.0000000000000000     
        1522           0   0.0000000000000000     
        1523           0   0.0000000000000000     
        1524           0   0.0000000000000000     
        1525           0   0.0000000000000000     
        1526           0   0.0000000000000000     
        1527           0   0.0000000000000000     
        1528           0   0.0000000000000000     
        1529           0   0.0000000000000000     
        1530           0   0.0000000000000000     
        1531           0   0.0000000000000000     
        1532           0   0.0000000000000000     
        1533           0   0.0000000000000000     
        1534           0   0.0000000000000000     
        1535           0   0.0000000000000000     
        1536           0   0.0000000000000000     
        1537           0   0.0000000000000000     
        1538           0   0.0000000000000000     
        1539           0   0.0000000000000000     
        1540           0   0.0000000000000000     
        1541           0   0.0000000000000000     
        1542           0   0.0000000000000000     
        1543           0   0.0000000000000000     
        1544           0   0.0000000000000000     
        1545           0   0.0000000000000000     
        1546           0   0.0000000000000000     
        1547           0   0.0000000000000000     
        1548           0   0.0000000000000000     
        1549           0   0.0000000000000000     
        1550           0   0.0000000000000000     
        1551           0   0.0000000000000000     
        1552           0   0.0000000000000000     
        1553           0   0.0000000000000000     
        1554           0   0.0000000000000000     
        1555           0   0.0000000000000000     
        1556           0   0.0000000000000000     
        1557           0   0.0000000000000000     
        1558           0   0.0000000000000000     
        1559           0   0.0000000000000000     
        1560           0   0.0000000000000000     
        1561           0   0.0000000000000000     
        1562           0   0.0000000000000000     
        1563           0   0.0000000000000000     
        1564           0   0.0000000000000000     
        1565           0   0.0000000000000000     
        1566           0   0.0000000000000000     
        1567           0   0.0000000000000000     
        1568           0   0.0000000000000000     
        1569           0   0.0000000000000000     
        1570           0   0.0000000000000000     
        1571           0   0.0000000000000000     
        1572           0   0.0000000000000000     
        1573           0   0.0000000000000000     
        1574           0   0.0000000000000000     
        1575           0   0.0000000000000000     
        1576           0   0.0000000000000000     
        1577           0   0.0000000000000000     
        1578           0   0.0000000000000000     
        1579           0   0.0000000000000000     
        1580           0   0.0000000000000000     
        1581           0   0.0000000000000000     
        1582           0   0.0000000000000000     
        1583           0   0.0000000000000000     
        1584           0   0.0000000000000000     
        1585           0   0.0000000000000000     
        1586           0   0.0000000000000000     
        1587           0   0.0000000000000000     
        1588           0   0.0000000000000000     
        1589           0   0.0000000000000000     
        1590           0   0.0000000000000000     
        1591           0   0.0000000000000000     
        1592           0   0.0000000000000000     
        1593           0   0.0000000000000000     
        1594           0   0.0000000000000000     
        1595           0   0.0000000000000000     
        1596           0   0.0000000000000000     
        1597           0   0.0000000000000000     
        1598           0   0.0000000000000000     
        1599           0   0.0000000000000000     
        1600           0   0.0000000000000000     
        1601           0   0.0000000000000000     
        1602           0   0.0000000000000000     
        1603           0   0.0000000000000000     
        1604           0   0.0000000000000000     
        1605           0   0.0000000000000000     
        1606           0   0.0000000000000000     
        1607           0   0.0000000000000000     
        1608           0   0.0000000000000000     
        1609           0   0.0000000000000000     
        1610           0   0.0000000000000000     
        1611           0   0.0000000000000000     
        1612           0   0.0000000000000000     
        1613           0   0.0000000000000000     
        1614           0   0.0000000000000000     
        1615           0   0.0000000000000000     
        1616           0   0.0000000000000000     
        1617           0   0.0000000000000000     
        1618           0   0.0000000000000000     
        1619           0   0.0000000000000000     
        1620           0   0.0000000000000000     
        1621           0   0.0000000000000000     
        1622           0   0.0000000000000000     
        1623           0   0.0000000000000000     
        1624           0   0.0000000000000000     
        1625           0   0.0000000000000000     
        1626           0   0.0000000000000000     
        1627           0   0.0000000000000000     
        1628           0   0.0000000000000000     
        1629           0   0.0000000000000000     
        1630           0   0.0000000000000000     
        1631           0   0.0000000000000000     
        1632           0   0.0000000000000000     
        1633           0   0.0000000000000000     
        1634           0   0.0000000000000000     
        1635           0   0.0000000000000000     
        1636           0   0.0000000000000000     
        1637           0   0.0000000000000000     
        1638           0   0.0000000000000000     
        1639           0   0.0000000000000000     
        1640           0   0.0000000000000000     
        1641           0   0.0000000000000000     
        1642           0   0.0000000000000000     
        1643           0   0.0000000000000000     
        1644           0   0.0000000000000000     
        1645           0   0.0000000000000000     
        1646           0   0.0000000000000000     
        1647           0   0.0000000000000000     
        1648           0   0.0000000000000000     
        1649           0   0.0000000000000000     
        1650           0   0.0000000000000000     
        1651           0   0.0000000000000000     
        1652           0   0.0000000000000000     
        1653           0   0.0000000000000000     
        1654           0   0.0000000000000000     
        1655           0   0.0000000000000000     
        1656           0   0.0000000000000000     
        1657           0   0.0000000000000000     
        1658           0   0.0000000000000000     
        1659           0   0.0000000000000000     
        1660           0   0.0000000000000000     
        1661           0   0.0000000000000000     
        1662           0   0.0000000000000000     
        1663           0   0.0000000000000000     
        1664           0   0.0000000000000000     
        1665           0   0.0000000000000000     
        1666           0   0.0000000000000000     
        1667           0   0.0000000000000000     
        1668           0   0.0000000000000000     
        1669           0   0.0000000000000000     
        1670           0   0.0000000000000000     
        1671           0   0.0000000000000000     
        1672           0   0.0000000000000000     
        1673           0   0.0000000000000000     
        1674           0   0.0000000000000000     
        1675           0   0.0000000000000000     
        1676           0   0.0000000000000000     
        1677           0   0.0000000000000000     
        1678           0   0.0000000000000000     
        1679           0   0.0000000000000000     
        1680           0   0.0000000000000000     
        1681           0   0.0000000000000000     
        1682           0   0.0000000000000000     
        1683           0   0.0000000000000000     
        1684           0   0.0000000000000000     
        1685           0   0.0000000000000000     
        1686           0   0.0000000000000000     
        1687           0   0.0000000000000000     
        1688           0   0.0000000000000000     
        1689           0   0.0000000000000000     
        1690           0   0.0000000000000000     
        1691           0   0.0000000000000000     
        1692           0   0.0000000000000000     
        1693           0   0.0000000000000000     
        1694           0   0.0000000000000000     
        1695           0   0.0000000000000000     
        1696           0   0.0000000000000000     
        1697           0   0.0000000000000000     
        1698           0   0.0000000000000000     
        1699           0   0.0000000000000000     
        1700           0   0.0000000000000000     
        1701           0   0.0000000000000000     
        1702           0   0.0000000000000000     
        1703           0   0.0000000000000000     
        1704           0   0.0000000000000000     
        1705           0   0.0000000000000000     
        1706           0   0.0000000000000000     
        1707           0   0.0000000000000000     
        1708           0   0.0000000000000000     
        1709           0   0.0000000000000000     
        1710           0   0.0000000000000000     
        1711           0   0.0000000000000000     
        1712           0   0.0000000000000000     
        1713           0   0.0000000000000000     
        1714           0   0.0000000000000000     
        1715           0   0.0000000000000000     
        1716           0   0.0000000000000000     
        1717           0   0.0000000000000000     
        1718           0   0.0000000000000000     
        1719           0   0.0000000000000000     
        1720           0   0.0000000000000000     
        1721           0   0.0000000000000000     
        1722           0   0.0000000000000000     
        1723           0   0.0000000000000000     
        1724           0   0.0000000000000000     
        1725           0   0.0000000000000000     
        1726           0   0.0000000000000000     
        1727           0   0.0000000000000000     
        1728           0   0.0000000000000000     
        1729           0   0.0000000000000000     
        1730           0   0.0000000000000000     
        1731           0   0.0000000000000000     
        1732           0   0.0000000000000000     
        1733           0   0.0000000000000000     
        1734           0   0.0000000000000000     
        1735           0   0.0000000000000000     
        1736           0   0.0000000000000000     
        1737           0   0.0000000000000000     
        1738           0   0.0000000000000000     
        1739           0   0.0000000000000000     
        1740           0   0.0000000000000000     
        1741           0   0.0000000000000000     
        1742           0   0.0000000000000000     
        1743           0   0.0000000000000000     
        1744           0   0.0000000000000000     
        1745           0   0.0000000000000000     
        1746           0   0.0000000000000000     
        1747           0   0.0000000000000000     
        1748           0   0.0000000000000000     
        1749           0   0.0000000000000000     
        1750           0   0.0000000000000000     
        1751           0   0.0000000000000000     
        1752           0   0.0000000000000000     
        1753           0   0.0000000000000000     
        1754           0   0.0000000000000000     
        1755           0   0.0000000000000000     
        1756           0   0.0000000000000000     
        1757           0   0.0000000000000000     
        1758           0   0.0000000000000000     
        1759           0   0.0000000000000000     
        1760           0   0.0000000000000000     
        1761           0   0.0000000000000000     
        1762           0   0.0000000000000000     
        1763           0   0.0000000000000000     
        1764           0   0.0000000000000000     
        1765           0   0.0000000000000000     
        1766           0   0.0000000000000000     
        1767           0   0.0000000000000000     
        1768           0   0.0000000000000000     
        1769           0   0.0000000000000000     
        1770           0   0.0000000000000000     
        1771           0   0.0000000000000000     
        1772           0   0.0000000000000000     
        1773           0   0.0000000000000000     
        1774           0   0.0000000000000000     
        1775           0   0.0000000000000000     
        1776           0   0.0000000000000000     
        1777           0   0.0000000000000000     
        1778           0   0.0000000000000000     
        1779           0   0.0000000000000000     
        1780           0   0.0000000000000000     
        1781           0   0.0000000000000000     
        1782           0   0.0000000000000000     
        1783           0   0.0000000000000000     
        1784           0   0.0000000000000000     
        1785           0   0.0000000000000000     
        1786           0   0.0000000000000000     
        1787           0   0.0000000000000000     
        1788           0   0.0000000000000000     
        1789           0   0.0000000000000000     
        1790           0   0.0000000000000000     
        1791           0   0.0000000000000000     
        1792           0   0.0000000000000000     
        1793           0   0.0000000000000000     
        1794           0   0.0000000000000000     
        1795           0   0.0000000000000000     
        1796           0   0.0000000000000000     
        1797           0   0.0000000000000000     
        1798           0   0.0000000000000000     
        1799           0   0.0000000000000000     
        1800           0   0.0000000000000000     
        1801           0   0.0000000000000000     
        1802           0   0.0000000000000000     
        1803           0   0.0000000000000000     
        1804           0   0.0000000000000000     
        1805           0   0.0000000000000000     
        1806           0   0.0000000000000000     
        1807           0   0.0000000000000000     
        1808           0   0.0000000000000000     
        1809           0   0.0000000000000000     
        1810           0   0.0000000000000000     
        1811           0   0.0000000000000000     
        1812           0   0.0000000000000000     
        1813           0   0.0000000000000000     
        1814           0   0.0000000000000000     
        1815           0   0.0000000000000000     
        1816           0   0.0000000000000000     
        1817           0   0.0000000000000000     
        1818           0   0.0000000000000000     
        1819           0   0.0000000000000000     
        1820           0   0.0000000000000000     
        1821           0   0.0000000000000000     
        1822           0   0.0000000000000000     
        1823           0   0.0000000000000000     
        1824           0   0.0000000000000000     
        1825           0   0.0000000000000000     
        1826           0   0.0000000000000000     
        1827           0   0.0000000000000000     
        1828           0   0.0000000000000000     
        1829           0   0.0000000000000000     
        1830           0   0.0000000000000000     
        1831           0   0.0000000000000000     
        1832           0   0.0000000000000000     
        1833           0   0.0000000000000000     
        1834           0   0.0000000000000000     
        1835           0   0.0000000000000000     
        1836           0   0.0000000000000000     
        1837           0   0.0000000000000000     
        1838           0   0.0000000000000000     
        1839           0   0.0000000000000000     
        1840           0   0.0000000000000000     
        1841           0   0.0000000000000000     
        1842           0   0.0000000000000000     
        1843           0   0.0000000000000000     
        1844           0   0.0000000000000000     
        1845           0   0.0000000000000000     
        1846           0   0.0000000000000000     
        1847           0   0.0000000000000000     
        1848           0   0.0000000000000000     
        1849           0   0.0000000000000000     
        1850           0   0.0000000000000000     
        1851           0   0.0000000000000000     
        1852           0   0.0000000000000000     
        1853           0   0.0000000000000000     
        1854           0   0.0000000000000000     
        1855           0   0.0000000000000000     
        1856           0   0.0000000000000000     
        1857           0   0.0000000000000000     
        1858           0   0.0000000000000000     
        1859           0   0.0000000000000000     
        1860           0   0.0000000000000000     
        1861           0   0.0000000000000000     
        1862           0   0.0000000000000000     
        1863           0   0.0000000000000000     
        1864           0   0.0000000000000000     
        1865           0   0.0000000000000000     
        1866           0   0.0000000000000000     
        1867           0   0.0000000000000000     
        1868           0   0.0000000000000000     
        1869           0   0.0000000000000000     
        1870           0   0.0000000000000000     
        1871           0   0.0000000000000000     
        1872           0   0.0000000000000000     
        1873           0   0.0000000000000000     
        1874           0   0.0000000000000000     
        1875           0   0.0000000000000000     
        1876           0   0.0000000000000000     
        1877           0   0.0000000000000000     
        1878           0   0.0000000000000000     
        1879           0   0.0000000000000000     
        1880           0   0.0000000000000000     
        1881           0   0.0000000000000000     
        1882           0   0.0000000000000000     
        1883           0   0.0000000000000000     
        1884           0   0.0000000000000000     
        1885           0   0.0000000000000000     
        1886           0   0.0000000000000000     
        1887           0   0.0000000000000000     
        1888           0   0.0000000000000000     
        1889           0   0.0000000000000000     
        1890           0   0.0000000000000000     
        1891           0   0.0000000000000000     
        1892           0   0.0000000000000000     
        1893           0   0.0000000000000000     
        1894           0   0.0000000000000000     
        1895           0   0.0000000000000000     
        1896           0   0.0000000000000000     
        1897           0   0.0000000000000000     
        1898           0   0.0000000000000000     
        1899           0   0.0000000000000000     
        1900           0   0.0000000000000000     
        1901           0   0.0000000000000000     
        1902           0   0.0000000000000000     
        1903           0   0.0000000000000000     
        1904           0   0.0000000000000000     
        1905           0   0.0000000000000000     
        1906           0   0.0000000000000000     
        1907           0   0.0000000000000000     
        1908           0   0.0000000000000000     
        1909           0   0.0000000000000000     
        1910           0   0.0000000000000000     
        1911           0   0.0000000000000000     
        1912           0   0.0000000000000000     
        1913           0   0.0000000000000000     
        1914           0   0.0000000000000000     
        1915           0   0.0000000000000000     
        1916           0   0.0000000000000000     
        1917           0   0.0000000000000000     
        1918           0   0.0000000000000000     
        1919           0   0.0000000000000000     
        1920           0   0.0000000000000000     
        1921           0   0.0000000000000000     
        1922           0   0.0000000000000000     
        1923           0   0.0000000000000000     
        1924           0   0.0000000000000000     
        1925           0   0.0000000000000000     
        1926           0   0.0000000000000000     
        1927           0   0.0000000000000000     
        1928           0   0.0000000000000000     
        1929           0   0.0000000000000000     
        1930           0   0.0000000000000000     
        1931           0   0.0000000000000000     
        1932           0   0.0000000000000000     
        1933           0   0.0000000000000000     
        1934           0   0.0000000000000000     
        1935           0   0.0000000000000000     
        1936           0   0.0000000000000000     
        1937           0   0.0000000000000000     
        1938           0   0.0000000000000000     
        1939           0   0.0000000000000000     
        1940           0   0.0000000000000000     
        1941           0   0.0000000000000000     
        1942           0   0.0000000000000000     
        1943           0   0.0000000000000000     
        1944           0   0.0000000000000000     
        1945           0   0.0000000000000000     
        1946           0   0.0000000000000000     
        1947           0   0.0000000000000000     
        1948           0   0.0000000000000000     
        1949           0   0.0000000000000000     
        1950           0   0.0000000000000000     
        1951           0   0.0000000000000000     
        1952           0   0.0000000000000000     
        1953           0   0.0000000000000000     
        1954           0   0.0000000000000000     
        1955           0   0.0000000000000000     
        1956           0   0.0000000000000000     
        1957           0   0.0000000000000000     
        1958           0   0.0000000000000000     
        1959           0   0.0000000000000000     
        1960           0   0.0000000000000000     
        1961           0   0.0000000000000000     
        1962           0   0.0000000000000000     
        1963           0   0.0000000000000000     
        1964           0   0.0000000000000000     
        1965           0   0.0000000000000000     
        1966           0   0.0000000000000000     
        1967           0   0.0000000000000000     
        1968           0   0.0000000000000000     
        1969           0   0.0000000000000000     
        1970           0   0.0000000000000000     
        1971           0   0.0000000000000000     
        1972           0   0.0000000000000000     
        1973           0   0.0000000000000000     
        1974           0   0.0000000000000000     
        1975           0   0.0000000000000000     
        1976           0   0.0000000000000000     
        1977           0   0.0000000000000000     
        1978           0   0.0000000000000000     
        1979           0   0.0000000000000000     
        1980           0   0.0000000000000000     
        1981           0   0.0000000000000000     
        1982           0   0.0000000000000000     
        1983           0   0.0000000000000000     
        1984           0   0.0000000000000000     
        1985           0   0.0000000000000000     
        1986           0   0.0000000000000000     
        1987           0   0.0000000000000000     
        1988           0   0.0000000000000000     
        1989           0   0.0000000000000000     
        1990           0   0.0000000000000000     
        1991           0   0.0000000000000000     
        1992           0   0.0000000000000000     
        1993           0   0.0000000000000000     
        1994           0   0.0000000000000000     
        1995           0   0.0000000000000000     
        1996           0   0.0000000000000000     
        1997           0   0.0000000000000000     
        1998           0   0.0000000000000000     
        1999           0   0.0000000000000000     
        2000           0   0.0000000000000000     
        2001           0   0.0000000000000000     
        2002           0   0.0000000000000000     
        2003           0   0.0000000000000000     
        2004           0   0.0000000000000000     
        2005           0   0.0000000000000000     
        2006           0   0.0000000000000000     
        2007           0   0.0000000000000000     
        2008           0   0.0000000000000000     
        2009           0   0.0000000000000000     
        2010           0   0.0000000000000000     
        2011           0   0.0000000000000000     
        2012           0   0.0000000000000000     
        2013           0   0.0000000000000000     
        2014           0   0.0000000000000000     
        2015           0   0.0000000000000000     
        2016           0   0.0000000000000000     
        2017           0   0.0000000000000000     
        2018           0   0.0000000000000000     
        2019           0   0.0000000000000000     
        2020           0   0.0000000000000000     
        2021           0   0.0000000000000000     
        2022           0   0.0000000000000000     
        2023           0   0.0000000000000000     
        2024           0   0.0000000000000000     
        2025           0   0.0000000000000000     
        2026           0   0.0000000000000000     
        2027           0   0.0000000000000000     
        2028           0   0.0000000000000000     
        2029           0   0.0000000000000000     
        2030           0   0.0000000000000000     
        2031           0   0.0000000000000000     
        2032           0   0.0000000000000000     
        2033           0   0.0000000000000000     
        2034           0   0.0000000000000000     
        2035           0   0.0000000000000000     
        2036           0   0.0000000000000000     
        2037           0   0.0000000000000000     
        2038           0   0.0000000000000000     
        2039           0   0.0000000000000000     
        2040           0   0.0000000000000000     
        2041           0   0.0000000000000000     
        2042           0   0.0000000000000000     
        2043           0   0.0000000000000000     
        2044           0   0.0000000000000000     
        2045           0   0.0000000000000000     
        2046           0   0.0000000000000000     
        2047           0   0.0000000000000000     
        2048           0   0.0000000000000000     
        2049           0   0.0000000000000000     
        2050           0   0.0000000000000000     
        2051           0   0.0000000000000000     
        2052           0   0.0000000000000000     
        2053           0   0.0000000000000000     
        2054           0   0.0000000000000000     
        2055           0   0.0000000000000000     
        2056           0   0.0000000000000000     
        2057           0   0.0000000000000000     
        2058           0   0.0000000000000000     
        2059           0   0.0000000000000000     
        2060           0   0.0000000000000000     
        2061           0   0.0000000000000000     
        2062           0   0.0000000000000000     
        2063           0   0.0000000000000000     
        2064           0   0.0000000000000000     
        2065           0   0.0000000000000000     
        2066           0   0.0000000000000000     
        2067           0   0.0000000000000000     
        2068           0   0.0000000000000000     
        2069           0   0.0000000000000000     
        2070           0   0.0000000000000000     
        2071           0   0.0000000000000000     
        2072           0   0.0000000000000000     
        2073           0   0.0000000000000000     
        2074           0   0.0000000000000000     
        2075           0   0.0000000000000000     
        2076           0   0.0000000000000000     
        2077           0   0.0000000000000000     
        2078           0   0.0000000000000000     
        2079           0   0.0000000000000000     
        2080           0   0.0000000000000000     
        2081           0   0.0000000000000000     
        2082           0   0.0000000000000000     
        2083           0   0.0000000000000000     
        2084           0   0.0000000000000000     
        2085           0   0.0000000000000000     
        2086           0   0.0000000000000000     
        2087           0   0.0000000000000000     
        2088           0   0.0000000000000000     
        2089           0   0.0000000000000000     
        2090           0   0.0000000000000000     
        2091           0   0.0000000000000000     
        2092           0   0.0000000000000000     
        2093           0   0.0000000000000000     
        2094           0   0.0000000000000000     
        2095           0   0.0000000000000000     
        2096           0   0.0000000000000000     
        2097           0   0.0000000000000000     
        2098           0   0.0000000000000000     
        2099           0   0.0000000000000000     
        2100           0   0.0000000000000000     
        2101           0   0.0000000000000000     
        2102           0   0.0000000000000000     
        2103           0   0.0000000000000000     
        2104           0   0.0000000000000000     
        2105           0   0.0000000000000000     
        2106           0   0.0000000000000000     
        2107           0   0.0000000000000000     
        2108           0   0.0000000000000000     
        2109           0   0.0000000000000000     
        2110           0   0.0000000000000000     
        2111           0   0.0000000000000000     
        2112           0   0.0000000000000000     
        2113           0   0.0000000000000000     
        2114           0   0.0000000000000000     
        2115           0   0.0000000000000000     
        2116           0   0.0000000000000000     
        2117           0   0.0000000000000000     
        2118           0   0.0000000000000000     
        2119           0   0.0000000000000000     
        2120           0   0.0000000000000000     
        2121           0   0.0000000000000000     
        2122           0   0.0000000000000000     
        2123           0   0.0000000000000000     
        2124           0   0.0000000000000000     
        2125           0   0.0000000000000000     
        2126           0   0.0000000000000000     
        2127           0   0.0000000000000000     
        2128           0   0.0000000000000000     
        2129           0   0.0000000000000000     
        2130           0   0.0000000000000000     
        2131           0   0.0000000000000000     
        2132           0   0.0000000000000000     
        2133           0   0.0000000000000000     
        2134           0   0.0000000000000000     
        2135           0   0.0000000000000000     
        2136           0   0.0000000000000000     
        2137           0   0.0000000000000000     
        2138           0   0.0000000000000000     
        2139           0   0.0000000000000000     
        2140           0   0.0000000000000000     
        2141           0   0.0000000000000000     
        2142           0   0.0000000000000000     
        2143           0   0.0000000000000000     
        2144           0   0.0000000000000000     
        2145           0   0.0000000000000000     
        2146           0   0.0000000000000000     
        2147           0   0.0000000000000000     
        2148           0   0.0000000000000000     
        2149           0   0.0000000000000000     
        2150           0   0.0000000000000000     
        2151           0   0.0000000000000000     
        2152           0   0.0000000000000000     
        2153           0   0.0000000000000000     
        2154           0   0.0000000000000000     
        2155           0   0.0000000000000000     
        2156           0   0.0000000000000000     
        2157           0   0.0000000000000000     
        2158           0   0.0000000000000000     
        2159           0   0.0000000000000000     
        2160           0   0.0000000000000000     
        2161           0   0.0000000000000000     
        2162           0   0.0000000000000000     
        2163           0   0.0000000000000000     
        2164           0   0.0000000000000000     
        2165           0   0.0000000000000000     
        2166           0   0.0000000000000000     
        2167           0   0.0000000000000000     
        2168           0   0.0000000000000000     
        2169           0   0.0000000000000000     
        2170           0   0.0000000000000000     
        2171           0   0.0000000000000000     
        2172           0   0.0000000000000000     
        2173           0   0.0000000000000000     
        2174           0   0.0000000000000000     
        2175           0   0.0000000000000000     
        2176           0   0.0000000000000000     
        2177           0   0.0000000000000000     
        2178           0   0.0000000000000000     
        2179           0   0.0000000000000000     
        2180           0   0.0000000000000000     
        2181           0   0.0000000000000000     
        2182           0   0.0000000000000000     
        2183           0   0.0000000000000000     
        2184           0   0.0000000000000000     
        2185           0   0.0000000000000000     
        2186           0   0.0000000000000000     
        2187           0   0.0000000000000000     
        2188           0   0.0000000000000000     
        2189           0   0.0000000000000000     
        2190           0   0.0000000000000000     
        2191           0   0.0000000000000000     
        2192           0   0.0000000000000000     
        2193           0   0.0000000000000000     
        2194           0   0.0000000000000000     
        2195           0   0.0000000000000000     
        2196           0   0.0000000000000000     
        2197           0   0.0000000000000000     
        2198           0   0.0000000000000000     
        2199           0   0.0000000000000000     
        2200           0   0.0000000000000000     
        2201           0   0.0000000000000000     
        2202           0   0.0000000000000000     
        2203           0   0.0000000000000000     
        2204           0   0.0000000000000000     
        2205           0   0.0000000000000000     
        2206           0   0.0000000000000000     
        2207           0   0.0000000000000000     
        2208           0   0.0000000000000000     
        2209           0   0.0000000000000000     
        2210           0   0.0000000000000000     
        2211           0   0.0000000000000000     
        2212           0   0.0000000000000000     
        2213           0   0.0000000000000000     
        2214           0   0.0000000000000000     
        2215           0   0.0000000000000000     
        2216           0   0.0000000000000000     
        2217           0   0.0000000000000000     
        2218           0   0.0000000000000000     
        2219           0   0.0000000000000000     
        2220           0   0.0000000000000000     
        2221           0   0.0000000000000000     
        2222           0   0.0000000000000000     
        2223           0   0.0000000000000000     
        2224           0   0.0000000000000000     
        2225           0   0.0000000000000000     
        2226           0   0.0000000000000000     
        2227           0   0.0000000000000000     
        2228           0   0.0000000000000000     
        2229           0   0.0000000000000000     
        2230           0   0.0000000000000000     
        2231           0   0.0000000000000000     
        2232           0   0.0000000000000000     
        2233           0   0.0000000000000000     
        2234           0   0.0000000000000000     
        2235           0   0.0000000000000000     
        2236           0   0.0000000000000000     
        2237           0   0.0000000000000000     
        2238           0   0.0000000000000000     
        2239           0   0.0000000000000000     
        2240           0   0.0000000000000000     
        2241           0   0.0000000000000000     
        2242           0   0.0000000000000000     
        2243           0   0.0000000000000000     
        2244           0   0.0000000000000000     
        2245           0   0.0000000000000000     
        2246           0   0.0000000000000000     
        2247           0   0.0000000000000000     
        2248           0   0.0000000000000000     
        2249           0   0.0000000000000000     
        2250           0   0.0000000000000000     
        2251           0   0.0000000000000000     
        2252           0   0.0000000000000000     
        2253           0   0.0000000000000000     
        2254           0   0.0000000000000000     
        2255           0   0.0000000000000000     
        2256           0   0.0000000000000000     
        2257           0   0.0000000000000000     
        2258           0   0.0000000000000000     
        2259           0   0.0000000000000000     
        2260           0   0.0000000000000000     
        2261           0   0.0000000000000000     
        2262           0   0.0000000000000000     
        2263           0   0.0000000000000000     
        2264           0   0.0000000000000000     
        2265           0   0.0000000000000000     
        2266           0   0.0000000000000000     
        2267           0   0.0000000000000000     
        2268           0   0.0000000000000000     
        2269           0   0.0000000000000000     
        2270           0   0.0000000000000000     
        2271           0   0.0000000000000000     
        2272           0   0.0000000000000000     
        2273           0   0.0000000000000000     
        2274           0   0.0000000000000000     
        2275           0   0.0000000000000000     
        2276           0   0.0000000000000000     
        2277           0   0.0000000000000000     
        2278           0   0.0000000000000000     
        2279           0   0.0000000000000000     
        2280           0   0.0000000000000000     
        2281           0   0.0000000000000000     
        2282           0   0.0000000000000000     
        2283           0   0.0000000000000000     
        2284           0   0.0000000000000000     
        2285           0   0.0000000000000000     
        2286           0   0.0000000000000000     
        2287           0   0.0000000000000000     
        2288           0   0.0000000000000000     
        2289           0   0.0000000000000000     
        2290           0   0.0000000000000000     
        2291           0   0.0000000000000000     
        2292           0   0.0000000000000000     
        2293           0   0.0000000000000000     
        2294           0   0.0000000000000000     
        2295           0   0.0000000000000000     
        2296           0   0.0000000000000000     
        2297           0   0.0000000000000000     
        2298           0   0.0000000000000000     
        2299           0   0.0000000000000000     
        2300           0   0.0000000000000000     
        2301           0   0.0000000000000000     
        2302           0   0.0000000000000000     
        2303           0   0.0000000000000000     
        2304           0   0.0000000000000000     
        2305           0   0.0000000000000000     
        2306           0   0.0000000000000000     
        2307           0   0.0000000000000000     
        2308           0   0.0000000000000000     
        2309           0   0.0000000000000000     
        2310           0   0.0000000000000000     
        2311           0   0.0000000000000000     
        2312           0   0.0000000000000000     
        2313           0   0.0000000000000000     
        2314           0   0.0000000000000000     
        2315           0   0.0000000000000000     
        2316           0   0.0000000000000000     
        2317           0   0.0000000000000000     
        2318           0   0.0000000000000000     
        2319           0   0.0000000000000000     
        2320           0   0.0000000000000000     
        2321           0   0.0000000000000000     
        2322           0   0.0000000000000000     
        2323           0   0.0000000000000000     
        2324           0   0.0000000000000000     
        2325           0   0.0000000000000000     
        2326           0   0.0000000000000000     
        2327           0   0.0000000000000000     
        2328           0   0.0000000000000000     
        2329           0   0.0000000000000000     
        2330           0   0.0000000000000000     
        2331           0   0.0000000000000000     
        2332           0   0.0000000000000000     
        2333           0   0.0000000000000000     
        2334           0   0.0000000000000000     
        2335           0   0.0000000000000000     
        2336           0   0.0000000000000000     
        2337           0   0.0000000000000000     
        2338           0   0.0000000000000000     
        2339           0   0.0000000000000000     
        2340           0   0.0000000000000000     
        2341           0   0.0000000000000000     
        2342           0   0.0000000000000000     
        2343           0   0.0000000000000000     
        2344           0   0.0000000000000000     
        2345           0   0.0000000000000000     
        2346           0   0.0000000000000000     
        2347           0   0.0000000000000000     
        2348           0   0.0000000000000000     
        2349           0   0.0000000000000000     
        2350           0   0.0000000000000000     
        2351           0   0.0000000000000000     
        2352           0   0.0000000000000000     
        2353           0   0.0000000000000000     
        2354           0   0.0000000000000000     
        2355           0   0.0000000000000000     
        2356           0   0.0000000000000000     
        2357           0   0.0000000000000000     
        2358           0   0.0000000000000000     
        2359           0   0.0000000000000000     
        2360           0   0.0000000000000000     
        2361           0   0.0000000000000000     
        2362           0   0.0000000000000000     
        2363           0   0.0000000000000000     
        2364           0   0.0000000000000000     
        2365           0   0.0000000000000000     
        2366           0   0.0000000000000000     
        2367           0   0.0000000000000000     
        2368           0   0.0000000000000000     
        2369           0   0.0000000000000000     
        2370           0   0.0000000000000000     
        2371           0   0.0000000000000000     
        2372           0   0.0000000000000000     
        2373           0   0.0000000000000000     
        2374           0   0.0000000000000000     
        2375           0   0.0000000000000000     
        2376           0   0.0000000000000000     
        2377           0   0.0000000000000000     
        2378           0   0.0000000000000000     
        2379           0   0.0000000000000000     
        2380           0   0.0000000000000000     
        2381           0   0.0000000000000000     
        2382           0   0.0000000000000000     
        2383           0   0.0000000000000000     
        2384           0   0.0000000000000000     
        2385           0   0.0000000000000000     
        2386           0   0.0000000000000000     
        2387           0   0.0000000000000000     
        2388           0   0.0000000000000000     
        2389           0   0.0000000000000000     
        2390           0   0.0000000000000000     
        2391           0   0.0000000000000000     
        2392           0   0.0000000000000000     
        2393           0   0.0000000000000000     
        2394           0   0.0000000000000000     
        2395           0   0.0000000000000000     
        2396           0   0.0000000000000000     
        2397           0   0.0000000000000000     
        2398           0   0.0000000000000000     
        2399           0   0.0000000000000000     
        2400           0   0.0000000000000000     
        2401           0   0.0000000000000000     
        2402           0   0.0000000000000000     
        2403           0   0.0000000000000000     
        2404           0   0.0000000000000000     
        2405           0   0.0000000000000000     
        2406           0   0.0000000000000000     
        2407           0   0.0000000000000000     
        2408           0   0.0000000000000000     
        2409           0   0.0000000000000000     
        2410           0   0.0000000000000000     
        2411           0   0.0000000000000000     
        2412           0   0.0000000000000000     
        2413           0   0.0000000000000000     
        2414           0   0.0000000000000000     
        2415           0   0.0000000000000000     
        2416           0   0.0000000000000000     
        2417           0   0.0000000000000000     
        2418           0   0.0000000000000000     
        2419           0   0.0000000000000000     
        2420           0   0.0000000000000000     
        2421           0   0.0000000000000000     
        2422           0   0.0000000000000000     
        2423           0   0.0000000000000000     
        2424           0   0.0000000000000000     
        2425           0   0.0000000000000000     
        2426           0   0.0000000000000000     
        2427           0   0.0000000000000000     
        2428           0   0.0000000000000000     
        2429           0   0.0000000000000000     
        2430           0   0.0000000000000000     
        2431           0   0.0000000000000000     
        2432           0   0.0000000000000000     
        2433           0   0.0000000000000000     
        2434           0   0.0000000000000000     
        2435           0   0.0000000000000000     
        2436           0   0.0000000000000000     
        2437           0   0.0000000000000000     
        2438           0   0.0000000000000000     
        2439           0   0.0000000000000000     
        2440           0   0.0000000000000000     
        2441           0   0.0000000000000000     
        2442           0   0.0000000000000000     
        2443           0   0.0000000000000000     
        2444           0   0.0000000000000000     
        2445           0   0.0000000000000000     
        2446           0   0.0000000000000000     
        2447           0   0.0000000000000000     
        2448           0   0.0000000000000000     
        2449           0   0.0000000000000000     
        2450           0   0.0000000000000000     
        2451           0   0.0000000000000000     
        2452           0   0.0000000000000000     
        2453           0   0.0000000000000000     
        2454           0   0.0000000000000000     
        2455           0   0.0000000000000000     
        2456           0   0.0000000000000000     
        2457           0   0.0000000000000000     
        2458           0   0.0000000000000000     
        2459           0   0.0000000000000000     
        2460           0   0.0000000000000000     
        2461           0   0.0000000000000000     
        2462           0   0.0000000000000000     
        2463           0   0.0000000000000000     
        2464           0   0.0000000000000000     
        2465           0   0.0000000000000000     
        2466           0   0.0000000000000000     
        2467           0   0.0000000000000000     
        2468           0   0.0000000000000000     
        2469           0   0.0000000000000000     
        2470           0   0.0000000000000000     
        2471           0   0.0000000000000000     
        2472           0   0.0000000000000000     
        2473           0   0.0000000000000000     
        2474           0   0.0000000000000000     
        2475           0   0.0000000000000000     
        2476           0   0.0000000000000000     
        2477           0   0.0000000000000000     
        2478           0   0.0000000000000000     
        2479           0   0.0000000000000000     
        2480           0   0.0000000000000000     
        2481           0   0.0000000000000000     
        2482           0   0.0000000000000000     
        2483           0   0.0000000000000000     
        2484           0   0.0000000000000000     
        2485           0   0.0000000000000000     
        2486           0   0.0000000000000000     
        2487           0   0.0000000000000000     
        2488           0   0.0000000000000000     
        2489           0   0.0000000000000000     
        2490           0   0.0000000000000000     
        2491           0   0.0000000000000000     
        2492           0   0.0000000000000000     
        2493           0   0.0000000000000000     
        2494           0   0.0000000000000000     
        2495           0   0.0000000000000000     
        2496           0   0.0000000000000000     
        2497           0   0.0000000000000000     
        2498           0   0.0000000000000000     
        2499           0   0.0000000000000000     
        2500           0   0.0000000000000000     
        2501           0   0.0000000000000000     
        2502           0   0.0000000000000000     
        2503           0   0.0000000000000000     
        2504           0   0.0000000000000000     
        2505           0   0.0000000000000000     
        2506           0   0.0000000000000000     
        2507           0   0.0000000000000000     
        2508           0   0.0000000000000000     
        2509           0   0.0000000000000000     
        2510           0   0.0000000000000000     
        2511           0   0.0000000000000000     
        2512           0   0.0000000000000000     
        2513           0   0.0000000000000000     
        2514           0   0.0000000000000000     
        2515           0   0.0000000000000000     
        2516           0   0.0000000000000000     
        2517           0   0.0000000000000000     
        2518           0   0.0000000000000000     
        2519           0   0.0000000000000000     
        2520           0   0.0000000000000000     
        2521           0   0.0000000000000000     
        2522           0   0.0000000000000000     
        2523           0   0.0000000000000000     
        2524           0   0.0000000000000000     
        2525           0   0.0000000000000000     
        2526           0   0.0000000000000000     
        2527           0   0.0000000000000000     
        2528           0   0.0000000000000000     
        2529           0   0.0000000000000000     
        2530           0   0.0000000000000000     
        2531           0   0.0000000000000000     
        2532           0   0.0000000000000000     
        2533           0   0.0000000000000000     
        2534           0   0.0000000000000000     
        2535           0   0.0000000000000000     
        2536           0   0.0000000000000000     
        2537           0   0.0000000000000000     
        2538           0   0.0000000000000000     
        2539           0   0.0000000000000000     
        2540           0   0.0000000000000000     
        2541           0   0.0000000000000000     
        2542           0   0.0000000000000000     
        2543           0   0.0000000000000000     
        2544           0   0.0000000000000000     
        2545           0   0.0000000000000000     
        2546           0   0.0000000000000000     
        2547           0   0.0000000000000000     
        2548           0   0.0000000000000000     
        2549           0   0.0000000000000000     
        2550           0   0.0000000000000000     
        2551           0   0.0000000000000000     
        2552           0   0.0000000000000000     
        2553           0   0.0000000000000000     
        2554           0   0.0000000000000000     
        2555           0   0.0000000000000000     
        2556           0   0.0000000000000000     
        2557           0   0.0000000000000000     
        2558           0   0.0000000000000000     
        2559           0   0.0000000000000000     
        2560           0   0.0000000000000000     
        2561           0   0.0000000000000000     
        2562           0   0.0000000000000000     
        2563           0   0.0000000000000000     
        2564           0   0.0000000000000000     
        2565           0   0.0000000000000000     
        2566           0   0.0000000000000000     
        2567           0   0.0000000000000000     
        2568           0   0.0000000000000000     
        2569           0   0.0000000000000000     
        2570           0   0.0000000000000000     
        2571           0   0.0000000000000000     
        2572           0   0.0000000000000000     
        2573           0   0.0000000000000000     
        2574           0   0.0000000000000000     
        2575           0   0.0000000000000000     
        2576           0   0.0000000000000000     
        2577           0   0.0000000000000000     
        2578           0   0.0000000000000000     
        2579           0   0.0000000000000000     
        2580           0   0.0000000000000000     
        2581           0   0.0000000000000000     
        2582           0   0.0000000000000000     
        2583           0   0.0000000000000000     
        2584           0   0.0000000000000000     
        2585           0   0.0000000000000000     
        2586           0   0.0000000000000000     
        2587           0   0.0000000000000000     
        2588           0   0.0000000000000000     
        2589           0   0.0000000000000000     
        2590           0   0.0000000000000000     
        2591           0   0.0000000000000000     
        2592           0   0.0000000000000000     
        2593           0   0.0000000000000000     
        2594           0   0.0000000000000000     
        2595           0   0.0000000000000000     
        2596           0   0.0000000000000000     
        2597           0   0.0000000000000000     
        2598           0   0.0000000000000000     
        2599           0   0.0000000000000000     
        2600           0   0.0000000000000000     
        2601           0   0.0000000000000000     
        2602           0   0.0000000000000000     
        2603           0   0.0000000000000000     
        2604           0   0.0000000000000000     
        2605           0   0.0000000000000000     
        2606           0   0.0000000000000000     
        2607           0   0.0000000000000000     
        2608           0   0.0000000000000000     
        2609           0   0.0000000000000000     
        2610           0   0.0000000000000000     
        2611           0   0.0000000000000000     
        2612           0   0.0000000000000000     
        2613           0   0.0000000000000000     
        2614           0   0.0000000000000000     
        2615           0   0.0000000000000000     
        2616           0   0.0000000000000000     
        2617           0   0.0000000000000000     
        2618           0   0.0000000000000000     
        2619           0   0.0000000000000000     
        2620           0   0.0000000000000000     
        2621           0   0.0000000000000000     
        2622           0   0.0000000000000000     
        2623           0   0.0000000000000000     
        2624           0   0.0000000000000000     
        2625           0   0.0000000000000000     
        2626           0   0.0000000000000000     
        2627           0   0.0000000000000000     
        2628           0   0.0000000000000000     
        2629           0   0.0000000000000000     
        2630           0   0.0000000000000000     
        2631           0   0.0000000000000000     
        2632           0   0.0000000000000000     
        2633           0   0.0000000000000000     
        2634           0   0.0000000000000000     
        2635           0   0.0000000000000000     
        2636           0   0.0000000000000000     
        2637           0   0.0000000000000000     
        2638           0   0.0000000000000000     
        2639           0   0.0000000000000000     
        2640           0   0.0000000000000000     
        2641           0   0.0000000000000000     
        2642           0   0.0000000000000000     
        2643           0   0.0000000000000000     
        2644           0   0.0000000000000000     
        2645           0   0.0000000000000000     
        2646           0   0.0000000000000000     
        2647           0   0.0000000000000000     
        2648           0   0.0000000000000000     
        2649           0   0.0000000000000000     
        2650           0   0.0000000000000000     
        2651           0   0.0000000000000000     
        2652           0   0.0000000000000000     
        2653           0   0.0000000000000000     
        2654           0   0.0000000000000000     
        2655           0   0.0000000000000000     
        2656           0   0.0000000000000000     
        2657           0   0.0000000000000000     
        2658           0   0.0000000000000000     
        2659           0   0.0000000000000000     
        2660           0   0.0000000000000000     
        2661           0   0.0000000000000000     
        2662           0   0.0000000000000000     
        2663           0   0.0000000000000000     
        2664           0   0.0000000000000000     
        2665           0   0.0000000000000000     
        2666           0   0.0000000000000000     
        2667           0   0.0000000000000000     
        2668           0   0.0000000000000000     
        2669           0   0.0000000000000000     
        2670           0   0.0000000000000000     
        2671           0   0.0000000000000000     
        2672           0   0.0000000000000000     
        2673           0   0.0000000000000000     
        2674           0   0.0000000000000000     
        2675           0   0.0000000000000000     
        2676           0   0.0000000000000000     
        2677           0   0.0000000000000000     
        2678           0   0.0000000000000000     
        2679           0   0.0000000000000000     
        2680           0   0.0000000000000000     
        2681           0   0.0000000000000000     
        2682           0   0.0000000000000000     
        2683           0   0.0000000000000000     
        2684           0   0.0000000000000000     
        2685           0   0.0000000000000000     
        2686           0   0.0000000000000000     
        2687           0   0.0000000000000000     
        2688           0   0.0000000000000000     
        2689           0   0.0000000000000000     
        2690           0   0.0000000000000000     
        2691           0   0.0000000000000000     
        2692           0   0.0000000000000000     
        2693           0   0.0000000000000000     
        2694           0   0.0000000000000000     
        2695           0   0.0000000000000000     
        2696           0   0.0000000000000000     
        2697           0   0.0000000000000000     
        2698           0   0.0000000000000000     
        2699           0   0.0000000000000000     
        2700           0   0.0000000000000000     
        2701           0   0.0000000000000000     
        2702           0   0.0000000000000000     
        2703           0   0.0000000000000000     
        2704           0   0.0000000000000000     
        2705           0   0.0000000000000000     
        2706           0   0.0000000000000000     
        2707           0   0.0000000000000000     
        2708           0   0.0000000000000000     
        2709           0   0.0000000000000000     
        2710           0   0.0000000000000000     
        2711           0   0.0000000000000000     
        2712           0   0.0000000000000000     
        2713           0   0.0000000000000000     
        2714           0   0.0000000000000000     
        2715           0   0.0000000000000000     
        2716           0   0.0000000000000000     
        2717           0   0.0000000000000000     
        2718           0   0.0000000000000000     
        2719           0   0.0000000000000000     
        2720           0   0.0000000000000000     
        2721           0   0.0000000000000000     
        2722           0   0.0000000000000000     
        2723           0   0.0000000000000000     
        2724           0   0.0000000000000000     
        2725           0   0.0000000000000000     
        2726           0   0.0000000000000000     
        2727           0   0.0000000000000000     
        2728           0   0.0000000000000000     
        2729           0   0.0000000000000000     
        2730           0   0.0000000000000000     
        2731           0   0.0000000000000000     
        2732           0   0.0000000000000000     
        2733           0   0.0000000000000000     
        2734           0   0.0000000000000000     
        2735           0   0.0000000000000000     
        2736           0   0.0000000000000000     
        2737           0   0.0000000000000000     
        2738           0   0.0000000000000000     
        2739           0   0.0000000000000000     
        2740           0   0.0000000000000000     
        2741           0   0.0000000000000000     
        2742           0   0.0000000000000000     
        2743           0   0.0000000000000000     
        2744           0   0.0000000000000000     
        2745           0   0.0000000000000000     
        2746           0   0.0000000000000000     
        2747           0   0.0000000000000000     
        2748           0   0.0000000000000000     
        2749           0   0.0000000000000000     
        2750           0   0.0000000000000000     
        2751           0   0.0000000000000000     
        2752           0   0.0000000000000000     
        2753           0   0.0000000000000000     
        2754           0   0.0000000000000000     
        2755           0   0.0000000000000000     
        2756           0   0.0000000000000000     
        2757           0   0.0000000000000000     
        2758           0   0.0000000000000000     
        2759           0   0.0000000000000000     
        2760           0   0.0000000000000000     
        2761           0   0.0000000000000000     
        2762           0   0.0000000000000000     
        2763           0   0.0000000000000000     
        2764           0   0.0000000000000000     
        2765           0   0.0000000000000000     
        2766           0   0.0000000000000000     
        2767           0   0.0000000000000000     
        2768           0   0.0000000000000000     
        2769           0   0.0000000000000000     
        2770           0   0.0000000000000000     
        2771           0   0.0000000000000000     
        2772           0   0.0000000000000000     
        2773           0   0.0000000000000000     
        2774           0   0.0000000000000000     
        2775           0   0.0000000000000000     
        2776           0   0.0000000000000000     
        2777           0   0.0000000000000000     
        2778           0   0.0000000000000000     
        2779           0   0.0000000000000000     
        2780           0   0.0000000000000000     
        2781           0   0.0000000000000000     
        2782           0   0.0000000000000000     
        2783           0   0.0000000000000000     
        2784           0   0.0000000000000000     
        2785           0   0.0000000000000000     
        2786           0   0.0000000000000000     
        2787           0   0.0000000000000000     
        2788           0   0.0000000000000000     
        2789           0   0.0000000000000000     
        2790           0   0.0000000000000000     
        2791           0   0.0000000000000000     
        2792           0   0.0000000000000000     
        2793           0   0.0000000000000000     
        2794           0   0.0000000000000000     
        2795           0   0.0000000000000000     
        2796           0   0.0000000000000000     
        2797           0   0.0000000000000000     
        2798           0   0.0000000000000000     
        2799           0   0.0000000000000000     
        2800           0   0.0000000000000000     
        2801           0   0.0000000000000000     
        2802           0   0.0000000000000000     
        2803           0   0.0000000000000000     
        2804           0   0.0000000000000000     
        2805           0   0.0000000000000000     
        2806           0   0.0000000000000000     
        2807           0   0.0000000000000000     
        2808           0   0.0000000000000000     
        2809           0   0.0000000000000000     
        2810           0   0.0000000000000000     
        2811           0   0.0000000000000000     
        2812           0   0.0000000000000000     
        2813           0   0.0000000000000000     
        2814           0   0.0000000000000000     
        2815           0   0.0000000000000000     
        2816           0   0.0000000000000000     
        2817           0   0.0000000000000000     
        2818           0   0.0000000000000000     
        2819           0   0.0000000000000000     
        2820           0   0.0000000000000000     
        2821           0   0.0000000000000000     
        2822           0   0.0000000000000000     
        2823           0   0.0000000000000000     
        2824           0   0.0000000000000000     
        2825           0   0.0000000000000000     
        2826           0   0.0000000000000000     
        2827           0   0.0000000000000000     
        2828           0   0.0000000000000000     
        2829           0   0.0000000000000000     
        2830           0   0.0000000000000000     
        2831           0   0.0000000000000000     
        2832           0   0.0000000000000000     
        2833           0   0.0000000000000000     
        2834           0   0.0000000000000000     
        2835           0   0.0000000000000000     
        2836           0   0.0000000000000000     
        2837           0   0.0000000000000000     
        2838           0   0.0000000000000000     
        2839           0   0.0000000000000000     
        2840           0   0.0000000000000000     
        2841           0   0.0000000000000000     
        2842           0   0.0000000000000000     
        2843           0   0.0000000000000000     
        2844           0   0.0000000000000000     
        2845           0   0.0000000000000000     
        2846           0   0.0000000000000000     
        2847           0   0.0000000000000000     
        2848           0   0.0000000000000000     
        2849           0   0.0000000000000000     
        2850           0   0.0000000000000000     
        2851           0   0.0000000000000000     
        2852           0   0.0000000000000000     
        2853           0   0.0000000000000000     
        2854           0   0.0000000000000000     
        2855           0   0.0000000000000000     
        2856           0   0.0000000000000000     
        2857           0   0.0000000000000000     
        2858           0   0.0000000000000000     
        2859           0   0.0000000000000000     
        2860           0   0.0000000000000000     
        2861           0   0.0000000000000000     
        2862           0   0.0000000000000000     
        2863           0   0.0000000000000000     
        2864           0   0.0000000000000000     
        2865           0   0.0000000000000000     
        2866           0   0.0000000000000000     
        2867           0   0.0000000000000000     
        2868           0   0.0000000000000000     
        2869           0   0.0000000000000000     
        2870           0   0.0000000000000000     
        2871           0   0.0000000000000000     
        2872           0   0.0000000000000000     
        2873           0   0.0000000000000000     
        2874           0   0.0000000000000000     
        2875           0   0.0000000000000000     
        2876           0   0.0000000000000000     
        2877           0   0.0000000000000000     
        2878           0   0.0000000000000000     
        2879           0   0.0000000000000000     
        2880           0   0.0000000000000000     
        2881           0   0.0000000000000000     
        2882           0   0.0000000000000000     
        2883           0   0.0000000000000000     
        2884           0   0.0000000000000000     
        2885           0   0.0000000000000000     
        2886           0   0.0000000000000000     
        2887           0   0.0000000000000000     
        2888           0   0.0000000000000000     
        2889           0   0.0000000000000000     
        2890           0   0.0000000000000000     
        2891           0   0.0000000000000000     
        2892           0   0.0000000000000000     
        2893           0   0.0000000000000000     
        2894           0   0.0000000000000000     
        2895           0   0.0000000000000000     
        2896           0   0.0000000000000000     
        2897           0   0.0000000000000000     
        2898           0   0.0000000000000000     
        2899           0   0.0000000000000000     
        2900           0   0.0000000000000000     
        2901           0   0.0000000000000000     
        2902           0   0.0000000000000000     
        2903           0   0.0000000000000000     
        2904           0   0.0000000000000000     
        2905           0   0.0000000000000000     
        2906           0   0.0000000000000000     
        2907           0   0.0000000000000000     
        2908           0   0.0000000000000000     
        2909           0   0.0000000000000000     
        2910           0   0.0000000000000000     
        2911           0   0.0000000000000000     
        2912           0   0.0000000000000000     
        2913           0   0.0000000000000000     
        2914           0   0.0000000000000000     
        2915           0   0.0000000000000000     
        2916           0   0.0000000000000000     
        2917           0   0.0000000000000000     
        2918           0   0.0000000000000000     
        2919           0   0.0000000000000000     
        2920           0   0.0000000000000000     
        2921           0   0.0000000000000000     
        2922           0   0.0000000000000000     
        2923           0   0.0000000000000000     
        2924           0   0.0000000000000000     
        2925           0   0.0000000000000000     
        2926           0   0.0000000000000000     
        2927           0   0.0000000000000000     
        2928           0   0.0000000000000000     
        2929           0   0.0000000000000000     
        2930           0   0.0000000000000000     
        2931           0   0.0000000000000000     
        2932           0   0.0000000000000000     
        2933           0   0.0000000000000000     
        2934           0   0.0000000000000000     
        2935           0   0.0000000000000000     
        2936           0   0.0000000000000000     
        2937           0   0.0000000000000000     
        2938           0   0.0000000000000000     
        2939           0   0.0000000000000000     
        2940           0   0.0000000000000000     
        2941           0   0.0000000000000000     
        2942           0   0.0000000000000000     
        2943           0   0.0000000000000000     
        2944           0   0.0000000000000000     
        2945           0   0.0000000000000000     
        2946           0   0.0000000000000000     
        2947           0   0.0000000000000000     
        2948           0   0.0000000000000000     
        2949           0   0.0000000000000000     
        2950           0   0.0000000000000000     
        2951           0   0.0000000000000000     
        2952           0   0.0000000000000000     
        2953           0   0.0000000000000000     
        2954           0   0.0000000000000000     
        2955           0   0.0000000000000000     
        2956           0   0.0000000000000000     
        2957           0   0.0000000000000000     
        2958           0   0.0000000000000000     
        2959           0   0.0000000000000000     
        2960           0   0.0000000000000000     
        2961           0   0.0000000000000000     
        2962           0   0.0000000000000000     
        2963           0   0.0000000000000000     
        2964           0   0.0000000000000000     
        2965           0   0.0000000000000000     
        2966           0   0.0000000000000000     
        2967           0   0.0000000000000000     
        2968           0   0.0000000000000000     
        2969           0   0.0000000000000000     
        2970           0   0.0000000000000000     
        2971           0   0.0000000000000000     
        2972           0   0.0000000000000000     
        2973           0   0.0000000000000000     
        2974           0   0.0000000000000000     
        2975           0   0.0000000000000000     
        2976           0   0.0000000000000000     
        2977           0   0.0000000000000000     
        2978           0   0.0000000000000000     
        2979           0   0.0000000000000000     
        2980           0   0.0000000000000000     
        2981           0   0.0000000000000000     
        2982           0   0.0000000000000000     
        2983           0   0.0000000000000000     
        2984           0   0.0000000000000000     
        2985           0   0.0000000000000000     
        2986           0   0.0000000000000000     
        2987           0   0.0000000000000000     
        2988           0   0.0000000000000000     
        2989           0   0.0000000000000000     
        2990           0   0.0000000000000000     
        2991           0   0.0000000000000000     
        2992           0   0.0000000000000000     
        2993           0   0.0000000000000000     
        2994           0   0.0000000000000000     
        2995           0   0.0000000000000000     
        2996           0   0.0000000000000000     
        2997           0   0.0000000000000000     
        2998           0   0.0000000000000000     
        2999           0   0.0000000000000000     
        3000           0   0.0000000000000000     
        3001           0   0.0000000000000000     
        3002           0   0.0000000000000000     
        3003           0   0.0000000000000000     
        3004           0   0.0000000000000000     
        3005           0   0.0000000000000000     
        3006           0   0.0000000000000000     
        3007           0   0.0000000000000000     
        3008           0   0.0000000000000000     
        3009           0   0.0000000000000000     
        3010           0   0.0000000000000000     
        3011           0   0.0000000000000000     
        3012           0   0.0000000000000000     
        3013           0   0.0000000000000000     
        3014           0   0.0000000000000000     
        3015           0   0.0000000000000000     
        3016           0   0.0000000000000000     
        3017           0   0.0000000000000000     
        3018           0   0.0000000000000000     
        3019           0   0.0000000000000000     
        3020           0   0.0000000000000000     
        3021           0   0.0000000000000000     
        3022           0   0.0000000000000000     
        3023           0   0.0000000000000000     
        3024           0   0.0000000000000000     
        3025           0   0.0000000000000000     
        3026           0   0.0000000000000000     
        3027           0   0.0000000000000000     
        3028           0   0.0000000000000000     
        3029           0   0.0000000000000000     
        3030           0   0.0000000000000000     
        3031           0   0.0000000000000000     
        3032           0   0.0000000000000000     
        3033           0   0.0000000000000000     
        3034           0   0.0000000000000000     
        3035           0   0.0000000000000000     
        3036           0   0.0000000000000000     
        3037           0   0.0000000000000000     
        3038           0   0.0000000000000000     
        3039           0   0.0000000000000000     
        3040           0   0.0000000000000000     
        3041           0   0.0000000000000000     
        3042           0   0.0000000000000000     
        3043           0   0.0000000000000000     
        3044           0   0.0000000000000000     
        3045           0   0.0000000000000000     
        3046           0   0.0000000000000000     
        3047           0   0.0000000000000000     
        3048           0   0.0000000000000000     
        3049           0   0.0000000000000000     
        3050           0   0.0000000000000000     
        3051           0   0.0000000000000000     
        3052           0   0.0000000000000000     
        3053           0   0.0000000000000000     
        3054           0   0.0000000000000000     
        3055           0   0.0000000000000000     
        3056           0   0.0000000000000000     
        3057           0   0.0000000000000000     
        3058           0   0.0000000000000000     
        3059           0   0.0000000000000000     
        3060           0   0.0000000000000000     
        3061           0   0.0000000000000000     
        3062           0   0.0000000000000000     
        3063           0   0.0000000000000000     
        3064           0   0.0000000000000000     
        3065           0   0.0000000000000000     
        3066           0   0.0000000000000000     
        3067           0   0.0000000000000000     
        3068           0   0.0000000000000000     
        3069           0   0.0000000000000000     
        3070           0   0.0000000000000000     
        3071           0   0.0000000000000000     
        3072           0   0.0000000000000000     
        3073           0   0.0000000000000000     
        3074           0   0.0000000000000000     
        3075           0   0.0000000000000000     
        3076           0   0.0000000000000000     
        3077           0   0.0000000000000000     
        3078           0   0.0000000000000000     
        3079           0   0.0000000000000000     
        3080           0   0.0000000000000000     
        3081           0   0.0000000000000000     
        3082           0   0.0000000000000000     
        3083           0   0.0000000000000000     
        3084           0   0.0000000000000000     
        3085           0   0.0000000000000000     
        3086           0   0.0000000000000000     
        3087           0   0.0000000000000000     
        3088           0   0.0000000000000000     
        3089           0   0.0000000000000000     
        3090           0   0.0000000000000000     
        3091           0   0.0000000000000000     
        3092           0   0.0000000000000000     
        3093           0   0.0000000000000000     
        3094           0   0.0000000000000000     
        3095           0   0.0000000000000000     
        3096           0   0.0000000000000000     
        3097           0   0.0000000000000000     
        3098           0   0.0000000000000000     
        3099           0   0.0000000000000000     
        3100           0   0.0000000000000000     
        3101           0   0.0000000000000000     
        3102           0   0.0000000000000000     
        3103           0   0.0000000000000000     
        3104           0   0.0000000000000000     
        3105           0   0.0000000000000000     
        3106           0   0.0000000000000000     
        3107           0   0.0000000000000000     
        3108           0   0.0000000000000000     
        3109           0   0.0000000000000000     
        3110           0   0.0000000000000000     
        3111           0   0.0000000000000000     
        3112           0   0.0000000000000000     
        3113           0   0.0000000000000000     
        3114           0   0.0000000000000000     
        3115           0   0.0000000000000000     
        3116           0   0.0000000000000000     
        3117           0   0.0000000000000000     
        3118           0   0.0000000000000000     
        3119           0   0.0000000000000000     
        3120           0   0.0000000000000000     
        3121           0   0.0000000000000000     
        3122           0   0.0000000000000000     
        3123           0   0.0000000000000000     
        3124           0   0.0000000000000000     
        3125           0   0.0000000000000000     
        3126           0   0.0000000000000000     
        3127           0   0.0000000000000000     
        3128           0   0.0000000000000000     
        3129           0   0.0000000000000000     
        3130           0   0.0000000000000000     
        3131           0   0.0000000000000000     
        3132           0   0.0000000000000000     
        3133           0   0.0000000000000000     
        3134           0   0.0000000000000000     
        3135           0   0.0000000000000000     
        3136           0   0.0000000000000000     
        3137           0   0.0000000000000000     
        3138           0   0.0000000000000000     
        3139           0   0.0000000000000000     
        3140           0   0.0000000000000000     
        3141           0   0.0000000000000000     
        3142           0   0.0000000000000000     
        3143           0   0.0000000000000000     
        3144           0   0.0000000000000000     
        3145           0   0.0000000000000000     
        3146           0   0.0000000000000000     
        3147           0   0.0000000000000000     
        3148           0   0.0000000000000000     
        3149           0   0.0000000000000000     
        3150           0   0.0000000000000000     
        3151           0   0.0000000000000000     
        3152           0   0.0000000000000000     
        3153           0   0.0000000000000000     
        3154           0   0.0000000000000000     
        3155           0   0.0000000000000000     
        3156           0   0.0000000000000000     
        3157           0   0.0000000000000000     
        3158           0   0.0000000000000000     
        3159           0   0.0000000000000000     
        3160           0   0.0000000000000000     
        3161           0   0.0000000000000000     
        3162           0   0.0000000000000000     
        3163           0   0.0000000000000000     
        3164           0   0.0000000000000000     
        3165           0   0.0000000000000000     
        3166           0   0.0000000000000000     
        3167           0   0.0000000000000000     
        3168           0   0.0000000000000000     
        3169           0   0.0000000000000000     
        3170           0   0.0000000000000000     
        3171           0   0.0000000000000000     
        3172           0   0.0000000000000000     
        3173           0   0.0000000000000000     
        3174           0   0.0000000000000000     
        3175           0   0.0000000000000000     
        3176           0   0.0000000000000000     
        3177           0   0.0000000000000000     
        3178           0   0.0000000000000000     
        3179           0   0.0000000000000000     
        3180           0   0.0000000000000000     
        3181           0   0.0000000000000000     
        3182           0   0.0000000000000000     
        3183           0   0.0000000000000000     
        3184           0   0.0000000000000000     
        3185           0   0.0000000000000000     
        3186           0   0.0000000000000000     
        3187           0   0.0000000000000000     
        3188           0   0.0000000000000000     
        3189           0   0.0000000000000000     
        3190           0   0.0000000000000000     
        3191           0   0.0000000000000000     
        3192           0   0.0000000000000000     
        3193           0   0.0000000000000000     
        3194           0   0.0000000000000000     
        3195           0   0.0000000000000000     
        3196           0   0.0000000000000000     
        3197           0   0.0000000000000000     
        3198           0   0.0000000000000000     
        3199           0   0.0000000000000000     
        3200           0   0.0000000000000000     
        3201           0   0.0000000000000000     
        3202           0   0.0000000000000000     
        3203           0   0.0000000000000000     
        3204           0   0.0000000000000000     
        3205           0   0.0000000000000000     
        3206           0   0.0000000000000000     
        3207           0   0.0000000000000000     
        3208           0   0.0000000000000000     
        3209           0   0.0000000000000000     
        3210           0   0.0000000000000000     
        3211           0   0.0000000000000000     
        3212           0   0.0000000000000000     
        3213           0   0.0000000000000000     
        3214           0   0.0000000000000000     
        3215           0   0.0000000000000000     
        3216           0   0.0000000000000000     
        3217           0   0.0000000000000000     
        3218           0   0.0000000000000000     
        3219           0   0.0000000000000000     
        3220           0   0.0000000000000000     
        3221           0   0.0000000000000000     
        3222           0   0.0000000000000000     
        3223           0   0.0000000000000000     
        3224           0   0.0000000000000000     
        3225           0   0.0000000000000000     
        3226           0   0.0000000000000000     
        3227           0   0.0000000000000000     
        3228           0   0.0000000000000000     
        3229           0   0.0000000000000000     
        3230           0   0.0000000000000000     
        3231           0   0.0000000000000000     
        3232           0   0.0000000000000000     
        3233           0   0.0000000000000000     
        3234           0   0.0000000000000000     
        3235           0   0.0000000000000000     
        3236           0   0.0000000000000000     
        3237           0   0.0000000000000000     
        3238           0   0.0000000000000000     
        3239           0   0.0000000000000000     
        3240           0   0.0000000000000000     
        3241           0   0.0000000000000000     
        3242           0   0.0000000000000000     
        3243           0   0.0000000000000000     
        3244           0   0.0000000000000000     
        3245           0   0.0000000000000000     
        3246           0   0.0000000000000000     
        3247           0   0.0000000000000000     
        3248           0   0.0000000000000000     
        3249           0   0.0000000000000000     
        3250           0   0.0000000000000000     
        3251           0   0.0000000000000000     
        3252           0   0.0000000000000000     
        3253           0   0.0000000000000000     
        3254           0   0.0000000000000000     
        3255           0   0.0000000000000000     
        3256           0   0.0000000000000000     
        3257           0   0.0000000000000000     
        3258           0   0.0000000000000000     
        3259           0   0.0000000000000000     
        3260           0   0.0000000000000000     
        3261           0   0.0000000000000000     
        3262           0   0.0000000000000000     
        3263           0   0.0000000000000000     
        3264           0   0.0000000000000000     
        3265           0   0.0000000000000000     
        3266           0   0.0000000000000000     
        3267           0   0.0000000000000000     
        3268           0   0.0000000000000000     
        3269           0   0.0000000000000000     
        3270           0   0.0000000000000000     
        3271           0   0.0000000000000000     
        3272           0   0.0000000000000000     
        3273           0   0.0000000000000000     
        3274           0   0.0000000000000000     
        3275           0   0.0000000000000000     
        3276           0   0.0000000000000000     
        3277           0   0.0000000000000000     
        3278           0   0.0000000000000000     
        3279           0   0.0000000000000000     
        3280           0   0.0000000000000000     
        3281           0   0.0000000000000000     
        3282           0   0.0000000000000000     
        3283           0   0.0000000000000000     
        3284           0   0.0000000000000000     
        3285           0   0.0000000000000000     
        3286           0   0.0000000000000000     
        3287           0   0.0000000000000000     
        3288           0   0.0000000000000000     
        3289           0   0.0000000000000000     
        3290           0   0.0000000000000000     
        3291           0   0.0000000000000000     
        3292           0   0.0000000000000000     
        3293           0   0.0000000000000000     
        3294           0   0.0000000000000000     
        3295           0   0.0000000000000000     
        3296           0   0.0000000000000000     
        3297           0   0.0000000000000000     
        3298           0   0.0000000000000000     
        3299           0   0.0000000000000000     
        3300           0   0.0000000000000000     
        3301           0   0.0000000000000000     
        3302           0   0.0000000000000000     
        3303           0   0.0000000000000000     
        3304           0   0.0000000000000000     
        3305           0   0.0000000000000000     
        3306           0   0.0000000000000000     
        3307           0   0.0000000000000000     
        3308           0   0.0000000000000000     
        3309           0   0.0000000000000000     
        3310           0   0.0000000000000000     
        3311           0   0.0000000000000000     
        3312           0   0.0000000000000000     
        3313           0   0.0000000000000000     
        3314           0   0.0000000000000000     
        3315           0   0.0000000000000000     
        3316           0   0.0000000000000000     
        3317           0   0.0000000000000000     
        3318           0   0.0000000000000000     
        3319           0   0.0000000000000000     
        3320           0   0.0000000000000000     
        3321           0   0.0000000000000000     
        3322           0   0.0000000000000000     
        3323           0   0.0000000000000000     
        3324           0   0.0000000000000000     
        3325           0   0.0000000000000000     
        3326           0   0.0000000000000000     
        3327           0   0.0000000000000000     
        3328           0   0.0000000000000000     
        3329           0   0.0000000000000000     
        3330           0   0.0000000000000000     
        3331           0   0.0000000000000000     
        3332           0   0.0000000000000000     
        3333           0   0.0000000000000000     
        3334           0   0.0000000000000000     
        3335           0   0.0000000000000000     
        3336           0   0.0000000000000000     
        3337           0   0.0000000000000000     
        3338           0   0.0000000000000000     
        3339           0   0.0000000000000000     
        3340           0   0.0000000000000000     
        3341           0   0.0000000000000000     
        3342           0   0.0000000000000000     
        3343           0   0.0000000000000000     
        3344           0   0.0000000000000000     
        3345           0   0.0000000000000000     
        3346           0   0.0000000000000000     
        3347           0   0.0000000000000000     
        3348           0   0.0000000000000000     
        3349           0   0.0000000000000000     
        3350           0   0.0000000000000000     
        3351           0   0.0000000000000000     
        3352           0   0.0000000000000000     
        3353           0   0.0000000000000000     
        3354           0   0.0000000000000000     
        3355           0   0.0000000000000000     
        3356           0   0.0000000000000000     
        3357           0   0.0000000000000000     
        3358           0   0.0000000000000000     
        3359           0   0.0000000000000000     
        3360           0   0.0000000000000000     
        3361           0   0.0000000000000000     
        3362           0   0.0000000000000000     
        3363           0   0.0000000000000000     
        3364           0   0.0000000000000000     
        3365           0   0.0000000000000000     
        3366           0   0.0000000000000000     
        3367           0   0.0000000000000000     
        3368           0   0.0000000000000000     
        3369           0   0.0000000000000000     
        3370           0   0.0000000000000000     
        3371           0   0.0000000000000000     
        3372           0   0.0000000000000000     
        3373           0   0.0000000000000000     
        3374           0   0.0000000000000000     
        3375           0   0.0000000000000000     
        3376           0   0.0000000000000000     
        3377           0   0.0000000000000000     
        3378           0   0.0000000000000000     
        3379           0   0.0000000000000000     
        3380           0   0.0000000000000000     
        3381           0   0.0000000000000000     
        3382           0   0.0000000000000000     
        3383           0   0.0000000000000000     
        3384           0   0.0000000000000000     
        3385           0   0.0000000000000000     
        3386           0   0.0000000000000000     
        3387           0   0.0000000000000000     
        3388           0   0.0000000000000000     
        3389           0   0.0000000000000000     
        3390           0   0.0000000000000000     
        3391           0   0.0000000000000000     
        3392           0   0.0000000000000000     
        3393           0   0.0000000000000000     
        3394           0   0.0000000000000000     
        3395           0   0.0000000000000000     
        3396           0   0.0000000000000000     
        3397           0   0.0000000000000000     
        3398           0   0.0000000000000000     
        3399           0   0.0000000000000000     
        3400           0   0.0000000000000000     
        3401           0   0.0000000000000000     
        3402           0   0.0000000000000000     
        3403           0   0.0000000000000000     
        3404           0   0.0000000000000000     
        3405           0   0.0000000000000000     
        3406           0   0.0000000000000000     
        3407           0   0.0000000000000000     
        3408           0   0.0000000000000000     
        3409           0   0.0000000000000000     
        3410           0   0.0000000000000000     
        3411           0   0.0000000000000000     
        3412           0   0.0000000000000000     
        3413           0   0.0000000000000000     
        3414           0   0.0000000000000000     
        3415           0   0.0000000000000000     
        3416           0   0.0000000000000000     
        3417           0   0.0000000000000000     
        3418           0   0.0000000000000000     
        3419           0   0.0000000000000000     
        3420           0   0.0000000000000000     
        3421           0   0.0000000000000000     
        3422           0   0.0000000000000000     
        3423           0   0.0000000000000000     
        3424           0   0.0000000000000000     
        3425           0   0.0000000000000000     
        3426           0   0.0000000000000000     
        3427           0   0.0000000000000000     
        3428           0   0.0000000000000000     
        3429           0   0.0000000000000000     
        3430           0   0.0000000000000000     
        3431           0   0.0000000000000000     
        3432           0   0.0000000000000000     
        3433           0   0.0000000000000000     
        3434           0   0.0000000000000000     
        3435           0   0.0000000000000000     
        3436           0   0.0000000000000000     
        3437           0   0.0000000000000000     
        3438           0   0.0000000000000000     
        3439           0   0.0000000000000000     
        3440           0   0.0000000000000000     
        3441           0   0.0000000000000000     
        3442           0   0.0000000000000000     
        3443           0   0.0000000000000000     
        3444           0   0.0000000000000000     
        3445           0   0.0000000000000000     
        3446           0   0.0000000000000000     
        3447           0   0.0000000000000000     
        3448           0   0.0000000000000000     
        3449           0   0.0000000000000000     
        3450           0   0.0000000000000000     
        3451           0   0.0000000000000000     
        3452           0   0.0000000000000000     
        3453           0   0.0000000000000000     
        3454           0   0.0000000000000000     
        3455           0   0.0000000000000000     
        3456           0   0.0000000000000000     
        3457           0   0.0000000000000000     
        3458           0   0.0000000000000000     
        3459           0   0.0000000000000000     
        3460           0   0.0000000000000000     
        3461           0   0.0000000000000000     
        3462           0   0.0000000000000000     
        3463           0   0.0000000000000000     
        3464           0   0.0000000000000000     
        3465           0   0.0000000000000000     
        3466           0   0.0000000000000000     
        3467           0   0.0000000000000000     
        3468           0   0.0000000000000000     
        3469           0   0.0000000000000000     
        3470           0   0.0000000000000000     
        3471           0   0.0000000000000000     
        3472           0   0.0000000000000000     
        3473           0   0.0000000000000000     
        3474           0   0.0000000000000000     
        3475           0   0.0000000000000000     
        3476           0   0.0000000000000000     
        3477           0   0.0000000000000000     
        3478           0   0.0000000000000000     
        3479           0   0.0000000000000000     
        3480           0   0.0000000000000000     
        3481           0   0.0000000000000000     
        3482           0   0.0000000000000000     
        3483           0   0.0000000000000000     
        3484           0   0.0000000000000000     
        3485           0   0.0000000000000000     
        3486           0   0.0000000000000000     
        3487           0   0.0000000000000000     
        3488           0   0.0000000000000000     
        3489           0   0.0000000000000000     
        3490           0   0.0000000000000000     
        3491           0   0.0000000000000000     
        3492           0   0.0000000000000000     
        3493           0   0.0000000000000000     
        3494           0   0.0000000000000000     
        3495           0   0.0000000000000000     
        3496           0   0.0000000000000000     
        3497           0   0.0000000000000000     
        3498           0   0.0000000000000000     
        3499           0   0.0000000000000000     
        3500           0   0.0000000000000000     
        3501           0   0.0000000000000000     
        3502           0   0.0000000000000000     
        3503           0   0.0000000000000000     
        3504           0   0.0000000000000000     
        3505           0   0.0000000000000000     
        3506           0   0.0000000000000000     
        3507           0   0.0000000000000000     
        3508           0   0.0000000000000000     
        3509           0   0.0000000000000000     
        3510           0   0.0000000000000000     
        3511           0   0.0000000000000000     
        3512           0   0.0000000000000000     
        3513           0   0.0000000000000000     
        3514           0   0.0000000000000000     
        3515           0   0.0000000000000000     
        3516           0   0.0000000000000000     
        3517           0   0.0000000000000000     
        3518           0   0.0000000000000000     
        3519           0   0.0000000000000000     
        3520           0   0.0000000000000000     
        3521           0   0.0000000000000000     
        3522           0   0.0000000000000000     
        3523           0   0.0000000000000000     
        3524           0   0.0000000000000000     
        3525           0   0.0000000000000000     
        3526           0   0.0000000000000000     
        3527           0   0.0000000000000000     
        3528           0   0.0000000000000000     
        3529           0   0.0000000000000000     
        3530           0   0.0000000000000000     
        3531           0   0.0000000000000000     
        3532           0   0.0000000000000000     
        3533           0   0.0000000000000000     
        3534           0   0.0000000000000000     
        3535           0   0.0000000000000000     
        3536           0   0.0000000000000000     
        3537           0   0.0000000000000000     
        3538           0   0.0000000000000000     
        3539           0   0.0000000000000000     
        3540           0   0.0000000000000000     
        3541           0   0.0000000000000000     
        3542           0   0.0000000000000000     
        3543           0   0.0000000000000000     
        3544           0   0.0000000000000000     
        3545           0   0.0000000000000000     
        3546           0   0.0000000000000000     
        3547           0   0.0000000000000000     
        3548           0   0.0000000000000000     
        3549           0   0.0000000000000000     
        3550           0   0.0000000000000000     
        3551           0   0.0000000000000000     
        3552           0   0.0000000000000000     
        3553           0   0.0000000000000000     
        3554           0   0.0000000000000000     
        3555           0   0.0000000000000000     
        3556           0   0.0000000000000000     
        3557           0   0.0000000000000000     
        3558           0   0.0000000000000000     
        3559           0   0.0000000000000000     
        3560           0   0.0000000000000000     
        3561           0   0.0000000000000000     
        3562           0   0.0000000000000000     
        3563           0   0.0000000000000000     
        3564           0   0.0000000000000000     
        3565           0   0.0000000000000000     
        3566           0   0.0000000000000000     
        3567           0   0.0000000000000000     
        3568           0   0.0000000000000000     
        3569           0   0.0000000000000000     
        3570           0   0.0000000000000000     
        3571           0   0.0000000000000000     
        3572           0   0.0000000000000000     
        3573           0   0.0000000000000000     
        3574           0   0.0000000000000000     
        3575           0   0.0000000000000000     
        3576           0   0.0000000000000000     
        3577           0   0.0000000000000000     
        3578           0   0.0000000000000000     
        3579           0   0.0000000000000000     
        3580           0   0.0000000000000000     
        3581           0   0.0000000000000000     
        3582           0   0.0000000000000000     
        3583           0   0.0000000000000000     
        3584           0   0.0000000000000000     
        3585           0   0.0000000000000000     
        3586           0   0.0000000000000000     
        3587           0   0.0000000000000000     
        3588           0   0.0000000000000000     
        3589           0   0.0000000000000000     
        3590           0   0.0000000000000000     
        3591           0   0.0000000000000000     
        3592           0   0.0000000000000000     
        3593           0   0.0000000000000000     
        3594           0   0.0000000000000000     
        3595           0   0.0000000000000000     
        3596           0   0.0000000000000000     
        3597           0   0.0000000000000000     
        3598           0   0.0000000000000000     
        3599           0   0.0000000000000000     
        3600           0   0.0000000000000000     
        3601           0   0.0000000000000000     
        3602           0   0.0000000000000000     
        3603           0   0.0000000000000000     
        3604           0   0.0000000000000000     
        3605           0   0.0000000000000000     
        3606           0   0.0000000000000000     
        3607           0   0.0000000000000000     
        3608           0   0.0000000000000000     
        3609           0   0.0000000000000000     
        3610           0   0.0000000000000000     
        3611           0   0.0000000000000000     
        3612           0   0.0000000000000000     
        3613           0   0.0000000000000000     
        3614           0   0.0000000000000000     
        3615           0   0.0000000000000000     
        3616           0   0.0000000000000000     
        3617           0   0.0000000000000000     
        3618           0   0.0000000000000000     
        3619           0   0.0000000000000000     
        3620           0   0.0000000000000000     
        3621           0   0.0000000000000000     
        3622           0   0.0000000000000000     
        3623           0   0.0000000000000000     
        3624           0   0.0000000000000000     
        3625           0   0.0000000000000000     
        3626           0   0.0000000000000000     
        3627           0   0.0000000000000000     
        3628           0   0.0000000000000000     
        3629           0   0.0000000000000000     
        3630           0   0.0000000000000000     
        3631           0   0.0000000000000000     
        3632           0   0.0000000000000000     
        3633           0   0.0000000000000000     
        3634           0   0.0000000000000000     
        3635           0   0.0000000000000000     
        3636           0   0.0000000000000000     
        3637           0   0.0000000000000000     
        3638           0   0.0000000000000000     
        3639           0   0.0000000000000000     
        3640           0   0.0000000000000000     
        3641           0   0.0000000000000000     
        3642           0   0.0000000000000000     
        3643           0   0.0000000000000000     
        3644           0   0.0000000000000000     
        3645           0   0.0000000000000000     
        3646           0   0.0000000000000000     
        3647           0   0.0000000000000000     
        3648           0   0.0000000000000000     
        3649           0   0.0000000000000000     
        3650           0   0.0000000000000000     
        3651           0   0.0000000000000000     
        3652           0   0.0000000000000000     
        3653           0   0.0000000000000000     
        3654           0   0.0000000000000000     
        3655           0   0.0000000000000000     
        3656           0   0.0000000000000000     
        3657           0   0.0000000000000000     
        3658           0   0.0000000000000000     
        3659           0   0.0000000000000000     
        3660           0   0.0000000000000000     
        3661           0   0.0000000000000000     
        3662           0   0.0000000000000000     
        3663           0   0.0000000000000000     
        3664           0   0.0000000000000000     
        3665           0   0.0000000000000000     
        3666           0   0.0000000000000000     
        3667           0   0.0000000000000000     
        3668           0   0.0000000000000000     
        3669           0   0.0000000000000000     
        3670           0   0.0000000000000000     
        3671           0   0.0000000000000000     
        3672           0   0.0000000000000000     
        3673           0   0.0000000000000000     
        3674           0   0.0000000000000000     
        3675           0   0.0000000000000000     
        3676           0   0.0000000000000000     
        3677           0   0.0000000000000000     
        3678           0   0.0000000000000000     
        3679           0   0.0000000000000000     
        3680           0   0.0000000000000000     
        3681           0   0.0000000000000000     
        3682           0   0.0000000000000000     
        3683           0   0.0000000000000000     
        3684           0   0.0000000000000000     
        3685           0   0.0000000000000000     
        3686           0   0.0000000000000000     
        3687           0   0.0000000000000000     
        3688           0   0.0000000000000000     
        3689           0   0.0000000000000000     
        3690           0   0.0000000000000000     
        3691           0   0.0000000000000000     
        3692           0   0.0000000000000000     
        3693           0   0.0000000000000000     
        3694           0   0.0000000000000000     
        3695           0   0.0000000000000000     
        3696           0   0.0000000000000000     
        3697           0   0.0000000000000000     
        3698           0   0.0000000000000000     
        3699           0   0.0000000000000000     
        3700           0   0.0000000000000000     
        3701           0   0.0000000000000000     
        3702           0   0.0000000000000000     
        3703           0   0.0000000000000000     
        3704           0   0.0000000000000000     
        3705           0   0.0000000000000000     
        3706           0   0.0000000000000000     
        3707           0   0.0000000000000000     
        3708           0   0.0000000000000000     
        3709           0   0.0000000000000000     
        3710           0   0.0000000000000000     
        3711           0   0.0000000000000000     
        3712           0   0.0000000000000000     
        3713           0   0.0000000000000000     
        3714           0   0.0000000000000000     
        3715           0   0.0000000000000000     
        3716           0   0.0000000000000000     
        3717           0   0.0000000000000000     
        3718           0   0.0000000000000000     
        3719           0   0.0000000000000000     
        3720           0   0.0000000000000000     
        3721           0   0.0000000000000000     
        3722           0   0.0000000000000000     
        3723           0   0.0000000000000000     
        3724           0   0.0000000000000000     
        3725           0   0.0000000000000000     
        3726           0   0.0000000000000000     
        3727           0   0.0000000000000000     
        3728           0   0.0000000000000000     
        3729           0   0.0000000000000000     
        3730           0   0.0000000000000000     
        3731           0   0.0000000000000000     
        3732           0   0.0000000000000000     
        3733           0   0.0000000000000000     
        3734           0   0.0000000000000000     
        3735           0   0.0000000000000000     
        3736           0   0.0000000000000000     
        3737           0   0.0000000000000000     
        3738           0   0.0000000000000000     
        3739           0   0.0000000000000000     
        3740           0   0.0000000000000000     
        3741           0   0.0000000000000000     
        3742           0   0.0000000000000000     
        3743           0   0.0000000000000000     
        3744           0   0.0000000000000000     
        3745           0   0.0000000000000000     
        3746           0   0.0000000000000000     
        3747           0   0.0000000000000000     
        3748           0   0.0000000000000000     
        3749           0   0.0000000000000000     
        3750           0   0.0000000000000000     
        3751           0   0.0000000000000000     
        3752           0   0.0000000000000000     
        3753           0   0.0000000000000000     
        3754           0   0.0000000000000000     
        3755           0   0.0000000000000000     
        3756           0   0.0000000000000000     
        3757           0   0.0000000000000000     
        3758           0   0.0000000000000000     
        3759           0   0.0000000000000000     
        3760           0   0.0000000000000000     
        3761           0   0.0000000000000000     
        3762           0   0.0000000000000000     
        3763           0   0.0000000000000000     
        3764           0   0.0000000000000000     
        3765           0   0.0000000000000000     
        3766           0   0.0000000000000000     
        3767           0   0.0000000000000000     
        3768           0   0.0000000000000000     
        3769           0   0.0000000000000000     
        3770           0   0.0000000000000000     
        3771           0   0.0000000000000000     
        3772           0   0.0000000000000000     
        3773           0   0.0000000000000000     
        3774           0   0.0000000000000000     
        3775           0   0.0000000000000000     
        3776           0   0.0000000000000000     
        3777           0   0.0000000000000000     
        3778           0   0.0000000000000000     
        3779           0   0.0000000000000000     
        3780           0   0.0000000000000000     
        3781           0   0.0000000000000000     
        3782           0   0.0000000000000000     
        3783           0   0.0000000000000000     
        3784           0   0.0000000000000000     
        3785           0   0.0000000000000000     
        3786           0   0.0000000000000000     
        3787           0   0.0000000000000000     
        3788           0   0.0000000000000000     
        3789           0   0.0000000000000000     
        3790           0   0.0000000000000000     
        3791           0   0.0000000000000000     
        3792           0   0.0000000000000000     
        3793           0   0.0000000000000000     
        3794           0   0.0000000000000000     
        3795           0   0.0000000000000000     
        3796           0   0.0000000000000000     
        3797           0   0.0000000000000000     
        3798           0   0.0000000000000000     
        3799           0   0.0000000000000000     
        3800           0   0.0000000000000000     
        3801           0   0.0000000000000000     
        3802           0   0.0000000000000000     
        3803           0   0.0000000000000000     
        3804           0   0.0000000000000000     
        3805           0   0.0000000000000000     
        3806           0   0.0000000000000000     
        3807           0   0.0000000000000000     
        3808           0   0.0000000000000000     
        3809           0   0.0000000000000000     
        3810           0   0.0000000000000000     
        3811           0   0.0000000000000000     
        3812           0   0.0000000000000000     
        3813           0   0.0000000000000000     
        3814           0   0.0000000000000000     
        3815           0   0.0000000000000000     
        3816           0   0.0000000000000000     
        3817           0   0.0000000000000000     
        3818           0   0.0000000000000000     
        3819           0   0.0000000000000000     
        3820           0   0.0000000000000000     
        3821           0   0.0000000000000000     
        3822           0   0.0000000000000000     
        3823           0   0.0000000000000000     
        3824           0   0.0000000000000000     
        3825           0   0.0000000000000000     
        3826           0   0.0000000000000000     
        3827           0   0.0000000000000000     
        3828           0   0.0000000000000000     
        3829           0   0.0000000000000000     
        3830           0   0.0000000000000000     
        3831           0   0.0000000000000000     
        3832           0   0.0000000000000000     
        3833           0   0.0000000000000000     
        3834           0   0.0000000000000000     
        3835           0   0.0000000000000000     
        3836           0   0.0000000000000000     
        3837           0   0.0000000000000000     
        3838           0   0.0000000000000000     
        3839           0   0.0000000000000000     
        3840           0   0.0000000000000000     
        3841           0   0.0000000000000000     
        3842           0   0.0000000000000000     
        3843           0   0.0000000000000000     
        3844           0   0.0000000000000000     
        3845           0   0.0000000000000000     
        3846           0   0.0000000000000000     
        3847           0   0.0000000000000000     
        3848           0   0.0000000000000000     
        3849           0   0.0000000000000000     
        3850           0   0.0000000000000000     
        3851           0   0.0000000000000000     
        3852           0   0.0000000000000000     
        3853           0   0.0000000000000000     
        3854           0   0.0000000000000000     
        3855           0   0.0000000000000000     
        3856           0   0.0000000000000000     
        3857           0   0.0000000000000000     
        3858           0   0.0000000000000000     
        3859           0   0.0000000000000000     
        3860           0   0.0000000000000000     
        3861           0   0.0000000000000000     
        3862           0   0.0000000000000000     
        3863           0   0.0000000000000000     
        3864           0   0.0000000000000000     
        3865           0   0.0000000000000000     
        3866           0   0.0000000000000000     
        3867           0   0.0000000000000000     
        3868           0   0.0000000000000000     
        3869           0   0.0000000000000000     
        3870           0   0.0000000000000000     
        3871           0   0.0000000000000000     
        3872           0   0.0000000000000000     
        3873           0   0.0000000000000000     
        3874           0   0.0000000000000000     
        3875           0   0.0000000000000000     
        3876           0   0.0000000000000000     
        3877           0   0.0000000000000000     
        3878           0   0.0000000000000000     
        3879           0   0.0000000000000000     
        3880           0   0.0000000000000000     
        3881           0   0.0000000000000000     
        3882           0   0.0000000000000000     
        3883           0   0.0000000000000000     
        3884           0   0.0000000000000000     
        3885           0   0.0000000000000000     
        3886           0   0.0000000000000000     
        3887           0   0.0000000000000000     
        3888           0   0.0000000000000000     
        3889           0   0.0000000000000000     
        3890           0   0.0000000000000000     
        3891           0   0.0000000000000000     
        3892           0   0.0000000000000000     
        3893           0   0.0000000000000000     
        3894           0   0.0000000000000000     
        3895           0   0.0000000000000000     
        3896           0   0.0000000000000000     
        3897           0   0.0000000000000000     
        3898           0   0.0000000000000000     
        3899           0   0.0000000000000000     
        3900           0   0.0000000000000000     
        3901           0   0.0000000000000000     
        3902           0   0.0000000000000000     
        3903           0   0.0000000000000000     
        3904           0   0.0000000000000000     
        3905           0   0.0000000000000000     
        3906           0   0.0000000000000000     
        3907           0   0.0000000000000000     
        3908           0   0.0000000000000000     
        3909           0   0.0000000000000000     
        3910           0   0.0000000000000000     
        3911           0   0.0000000000000000     
        3912           0   0.0000000000000000     
        3913           0   0.0000000000000000     
        3914           0   0.0000000000000000     
        3915           0   0.0000000000000000     
        3916           0   0.0000000000000000     
        3917           0   0.0000000000000000     
        3918           0   0.0000000000000000     
        3919           0   0.0000000000000000     
        3920           0   0.0000000000000000     
        3921           0   0.0000000000000000     
        3922           0   0.0000000000000000     
        3923           0   0.0000000000000000     
        3924           0   0.0000000000000000     
        3925           0   0.0000000000000000     
        3926           0   0.0000000000000000     
        3927           0   0.0000000000000000     
        3928           0   0.0000000000000000     
        3929           0   0.0000000000000000     
        3930           0   0.0000000000000000     
        3931           0   0.0000000000000000     
        3932           0   0.0000000000000000     
        3933           0   0.0000000000000000     
        3934           0   0.0000000000000000     
        3935           0   0.0000000000000000     
        3936           0   0.0000000000000000     
        3937           0   0.0000000000000000     
        3938           0   0.0000000000000000     
        3939           0   0.0000000000000000     
        3940           0   0.0000000000000000     
        3941           0   0.0000000000000000     
        3942           0   0.0000000000000000     
        3943           0   0.0000000000000000     
        3944           0   0.0000000000000000     
        3945           0   0.0000000000000000     
        3946           0   0.0000000000000000     
        3947           0   0.0000000000000000     
        3948           0   0.0000000000000000     
        3949           0   0.0000000000000000     
        3950           0   0.0000000000000000     
        3951           0   0.0000000000000000     
        3952           0   0.0000000000000000     
        3953           0   0.0000000000000000     
        3954           0   0.0000000000000000     
        3955           0   0.0000000000000000     
        3956           0   0.0000000000000000     
        3957           0   0.0000000000000000     
        3958           0   0.0000000000000000     
        3959           0   0.0000000000000000     
        3960           0   0.0000000000000000     
        3961           0   0.0000000000000000     
        3962           0   0.0000000000000000     
        3963           0   0.0000000000000000     
        3964           0   0.0000000000000000     
        3965           0   0.0000000000000000     
        3966           0   0.0000000000000000     
        3967           0   0.0000000000000000     
        3968           0   0.0000000000000000     
        3969           0   0.0000000000000000     
        3970           0   0.0000000000000000     
        3971           0   0.0000000000000000     
        3972           0   0.0000000000000000     
        3973           0   0.0000000000000000     
        3974           0   0.0000000000000000     
        3975           0   0.0000000000000000     
        3976           0   0.0000000000000000     
        3977           0   0.0000000000000000     
        3978           0   0.0000000000000000     
        3979           0   0.0000000000000000     
        3980           0   0.0000000000000000     
        3981           0   0.0000000000000000     
        3982           0   0.0000000000000000     
        3983           0   0.0000000000000000     
        3984           0   0.0000000000000000     
        3985           0   0.0000000000000000     
        3986           0   0.0000000000000000     
        3987           0   0.0000000000000000     
        3988           0   0.0000000000000000     
        3989           0   0.0000000000000000     
        3990           0   0.0000000000000000     
        3991           0   0.0000000000000000     
        3992           0   0.0000000000000000     
        3993           0   0.0000000000000000     
        3994           0   0.0000000000000000     
        3995           0   0.0000000000000000     
        3996           0   0.0000000000000000     
        3997           0   0.0000000000000000     
        3998           0   0.0000000000000000     
        3999           0   0.0000000000000000     
        4000           0   0.0000000000000000     
        4001           0   0.0000000000000000     
        4002           0   0.0000000000000000     
        4003           0   0.0000000000000000     
        4004           0   0.0000000000000000     
        4005           0   0.0000000000000000     
        4006           0   0.0000000000000000     
        4007           0   0.0000000000000000     
        4008           0   0.0000000000000000     
        4009           0   0.0000000000000000     
        4010           0   0.0000000000000000     
        4011           0   0.0000000000000000     
        4012           0   0.0000000000000000     
        4013           0   0.0000000000000000     
        4014           0   0.0000000000000000     
        4015           0   0.0000000000000000     
        4016           0   0.0000000000000000     
        4017           0   0.0000000000000000     
        4018           0   0.0000000000000000     
        4019           0   0.0000000000000000     
        4020           0   0.0000000000000000     
        4021           0   0.0000000000000000     
        4022           0   0.0000000000000000     
        4023           0   0.0000000000000000     
        4024           0   0.0000000000000000     
        4025           0   0.0000000000000000     
        4026           0   0.0000000000000000     
        4027           0   0.0000000000000000     
        4028           0   0.0000000000000000     
        4029           0   0.0000000000000000     
        4030           0   0.0000000000000000     
        4031           0   0.0000000000000000     
        4032           0   0.0000000000000000     
        4033           0   0.0000000000000000     
        4034           0   0.0000000000000000     
        4035           0   0.0000000000000000     
        4036           0   0.0000000000000000     
        4037           0   0.0000000000000000     
        4038           0   0.0000000000000000     
        4039           0   0.0000000000000000     
        4040           0   0.0000000000000000     
        4041           0   0.0000000000000000     
        4042           0   0.0000000000000000     
        4043           0   0.0000000000000000     
        4044           0   0.0000000000000000     
        4045           0   0.0000000000000000     
        4046           0   0.0000000000000000     
        4047           0   0.0000000000000000     
        4048           0   0.0000000000000000     
        4049           0   0.0000000000000000     
        4050           0   0.0000000000000000     
        4051           0   0.0000000000000000     
        4052           0   0.0000000000000000     
        4053           0   0.0000000000000000     
        4054           0   0.0000000000000000     
        4055           0   0.0000000000000000     
        4056           0   0.0000000000000000     
        4057           0   0.0000000000000000     
        4058           0   0.0000000000000000     
        4059           0   0.0000000000000000     
        4060           0   0.0000000000000000     
        4061           0   0.0000000000000000     
        4062           0   0.0000000000000000     
        4063           0   0.0000000000000000     
        4064           0   0.0000000000000000     
        4065           0   0.0000000000000000     
        4066           0   0.0000000000000000     
        4067           0   0.0000000000000000     
        4068           0   0.0000000000000000     
        4069           0   0.0000000000000000     
        4070           0   0.0000000000000000     
        4071           0   0.0000000000000000     
        4072           0   0.0000000000000000     
        4073           0   0.0000000000000000     
        4074           0   0.0000000000000000     
        4075           0   0.0000000000000000     
        4076           0   0.0000000000000000     
        4077           0   0.0000000000000000     
        4078           0   0.0000000000000000     
        4079           0   0.0000000000000000     
        4080           0   0.0000000000000000     
        4081           0   0.0000000000000000     
        4082           0   0.0000000000000000     
        4083           0   0.0000000000000000     
        4084           0   0.0000000000000000     
        4085           0   0.0000000000000000     
        4086           0   0.0000000000000000     
        4087           0   0.0000000000000000     
        4088           0   0.0000000000000000     
        4089           0   0.0000000000000000     
        4090           0   0.0000000000000000     
        4091           0   0.0000000000000000     
        4092           0   0.0000000000000000     
        4093           0   0.0000000000000000     
        4094           0   0.0000000000000000     
        4095           0   0.0000000000000000     
        4096           0   0.0000000000000000     
        4097           0   0.0000000000000000     
        4098           0   0.0000000000000000     
        4099           0   0.0000000000000000     
        4100           0   0.0000000000000000     
        4101           0   0.0000000000000000     
        4102           0   0.0000000000000000     
        4103           0   0.0000000000000000     
        4104           0   0.0000000000000000     
        4105           0   0.0000000000000000     
        4106           0   0.0000000000000000     
        4107           0   0.0000000000000000     
        4108           0   0.0000000000000000     
        4109           0   0.0000000000000000     
        4110           0   0.0000000000000000     
        4111           0   0.0000000000000000     
        4112           0   0.0000000000000000     
        4113           0   0.0000000000000000     
        4114           0   0.0000000000000000     
        4115           0   0.0000000000000000     
        4116           0   0.0000000000000000     
        4117           0   0.0000000000000000     
        4118           0   0.0000000000000000     
        4119           0   0.0000000000000000     
        4120           0   0.0000000000000000     
        4121           0   0.0000000000000000     
        4122           0   0.0000000000000000     
        4123           0   0.0000000000000000     
        4124           0   0.0000000000000000     
        4125           0   0.0000000000000000     
        4126           0   0.0000000000000000     
        4127           0   0.0000000000000000     
        4128           0   0.0000000000000000     
        4129           0   0.0000000000000000     
        4130           0   0.0000000000000000     
        4131           0   0.0000000000000000     
        4132           0   0.0000000000000000     
        4133           0   0.0000000000000000     
        4134           0   0.0000000000000000     
        4135           0   0.0000000000000000     
        4136           0   0.0000000000000000     
        4137           0   0.0000000000000000     
        4138           0   0.0000000000000000     
        4139           0   0.0000000000000000     
        4140           0   0.0000000000000000     
        4141           0   0.0000000000000000     
        4142           0   0.0000000000000000     
        4143           0   0.0000000000000000     
        4144           0   0.0000000000000000     
        4145           0   0.0000000000000000     
        4146           0   0.0000000000000000     
        4147           0   0.0000000000000000     
        4148           0   0.0000000000000000     
        4149           0   0.0000000000000000     
        4150           0   0.0000000000000000     
        4151           0   0.0000000000000000     
        4152           0   0.0000000000000000     
        4153           0   0.0000000000000000     
        4154           0   0.0000000000000000     
        4155           0   0.0000000000000000     
        4156           0   0.0000000000000000     
        4157           0   0.0000000000000000     
        4158           0   0.0000000000000000     
        4159           0   0.0000000000000000     
        4160           0   0.0000000000000000     
        4161           0   0.0000000000000000     
        4162           0   0.0000000000000000     
        4163           0   0.0000000000000000     
        4164           0   0.0000000000000000     
        4165           0   0.0000000000000000     
        4166           0   0.0000000000000000     
        4167           0   0.0000000000000000     
        4168           0   0.0000000000000000     
        4169           0   0.0000000000000000     
        4170           0   0.0000000000000000     
        4171           0   0.0000000000000000     
        4172           0   0.0000000000000000     
        4173           0   0.0000000000000000     
        4174           0   0.0000000000000000     
        4175           0   0.0000000000000000     
        4176           0   0.0000000000000000     
        4177           0   0.0000000000000000     
        4178           0   0.0000000000000000     
        4179           0   0.0000000000000000     
        4180           0   0.0000000000000000     
        4181           0   0.0000000000000000     
        4182           0   0.0000000000000000     
        4183           0   0.0000000000000000     
        4184           0   0.0000000000000000     
        4185           0   0.0000000000000000     
        4186           0   0.0000000000000000     
        4187           0   0.0000000000000000     
        4188           0   0.0000000000000000     
        4189           0   0.0000000000000000     
        4190           0   0.0000000000000000     
        4191           0   0.0000000000000000     
        4192           0   0.0000000000000000     
        4193           0   0.0000000000000000     
        4194           0   0.0000000000000000     
        4195           0   0.0000000000000000     
        4196           0   0.0000000000000000     
        4197           0   0.0000000000000000     
        4198           0   0.0000000000000000     
        4199           0   0.0000000000000000     
        4200           0   0.0000000000000000     
        4201           0   0.0000000000000000     
        4202           0   0.0000000000000000     
        4203           0   0.0000000000000000     
        4204           0   0.0000000000000000     
        4205           0   0.0000000000000000     
        4206           0   0.0000000000000000     
        4207           0   0.0000000000000000     
        4208           0   0.0000000000000000     
        4209           0   0.0000000000000000     
        4210           0   0.0000000000000000     
        4211           0   0.0000000000000000     
        4212           0   0.0000000000000000     
        4213           0   0.0000000000000000     
        4214           0   0.0000000000000000     
        4215           0   0.0000000000000000     
        4216           0   0.0000000000000000     
        4217           0   0.0000000000000000     
        4218           0   0.0000000000000000     
        4219           0   0.0000000000000000     
        4220           0   0.0000000000000000     
        4221           0   0.0000000000000000     
        4222           0   0.0000000000000000     
        4223           0   0.0000000000000000     
        4224           0   0.0000000000000000     
        4225           0   0.0000000000000000     
        4226           0   0.0000000000000000     
        4227           0   0.0000000000000000     
        4228           0   0.0000000000000000     
        4229           0   0.0000000000000000     
        4230           0   0.0000000000000000     
        4231           0   0.0000000000000000     
        4232           0   0.0000000000000000     
        4233           0   0.0000000000000000     
        4234           0   0.0000000000000000     
        4235           0   0.0000000000000000     
        4236           0   0.0000000000000000     
        4237           0   0.0000000000000000     
        4238           0   0.0000000000000000     
        4239           0   0.0000000000000000     
        4240           0   0.0000000000000000     
        4241           0   0.0000000000000000     
        4242           0   0.0000000000000000     
        4243           0   0.0000000000000000     
        4244           0   0.0000000000000000     
        4245           0   0.0000000000000000     
        4246           0   0.0000000000000000     
        4247           0   0.0000000000000000     
        4248           0   0.0000000000000000     
        4249           0   0.0000000000000000     
        4250           0   0.0000000000000000     
        4251           0   0.0000000000000000     
        4252           0   0.0000000000000000     
        4253           0   0.0000000000000000     
        4254           0   0.0000000000000000     
        4255           0   0.0000000000000000     
        4256           0   0.0000000000000000     
        4257           0   0.0000000000000000     
        4258           0   0.0000000000000000     
        4259           0   0.0000000000000000     
        4260           0   0.0000000000000000     
        4261           0   0.0000000000000000     
        4262           0   0.0000000000000000     
        4263           0   0.0000000000000000     
        4264           0   0.0000000000000000     
        4265           0   0.0000000000000000     
        4266           0   0.0000000000000000     
        4267           0   0.0000000000000000     
        4268           0   0.0000000000000000     
        4269           0   0.0000000000000000     
        4270           0   0.0000000000000000     
        4271           0   0.0000000000000000     
        4272           0   0.0000000000000000     
        4273           0   0.0000000000000000     
        4274           0   0.0000000000000000     
        4275           0   0.0000000000000000     
        4276           0   0.0000000000000000     
        4277           0   0.0000000000000000     
        4278           0   0.0000000000000000     
        4279           0   0.0000000000000000     
        4280           0   0.0000000000000000     
        4281           0   0.0000000000000000     
        4282           0   0.0000000000000000     
        4283           0   0.0000000000000000     
        4284           0   0.0000000000000000     
        4285           0   0.0000000000000000     
        4286           0   0.0000000000000000     
        4287           0   0.0000000000000000     
        4288           0   0.0000000000000000     
        4289           0   0.0000000000000000     
        4290           0   0.0000000000000000     
        4291           0   0.0000000000000000     
        4292           0   0.0000000000000000     
        4293           0   0.0000000000000000     
        4294           0   0.0000000000000000     
        4295           0   0.0000000000000000     
        4296           0   0.0000000000000000     
        4297           0   0.0000000000000000     
        4298           0   0.0000000000000000     
        4299           0   0.0000000000000000     
        4300           0   0.0000000000000000     
        4301           0   0.0000000000000000     
        4302           0   0.0000000000000000     
        4303           0   0.0000000000000000     
        4304           0   0.0000000000000000     
        4305           0   0.0000000000000000     
        4306           0   0.0000000000000000     
        4307           0   0.0000000000000000     
        4308           0   0.0000000000000000     
        4309           0   0.0000000000000000     
        4310           0   0.0000000000000000     
        4311           0   0.0000000000000000     
        4312           0   0.0000000000000000     
        4313           0   0.0000000000000000     
        4314           0   0.0000000000000000     
        4315           0   0.0000000000000000     
        4316           0   0.0000000000000000     
        4317           0   0.0000000000000000     
        4318           0   0.0000000000000000     
        4319           0   0.0000000000000000     
        4320           0   0.0000000000000000     
        4321           0   0.0000000000000000     
        4322           0   0.0000000000000000     
        4323           0   0.0000000000000000     
        4324           0   0.0000000000000000     
        4325           0   0.0000000000000000     
        4326           0   0.0000000000000000     
        4327           0   0.0000000000000000     
        4328           0   0.0000000000000000     
        4329           0   0.0000000000000000     
        4330           0   0.0000000000000000     
        4331           0   0.0000000000000000     
        4332           0   0.0000000000000000     
        4333           0   0.0000000000000000     
        4334           0   0.0000000000000000     
        4335           0   0.0000000000000000     
        4336           0   0.0000000000000000     
        4337           0   0.0000000000000000     
        4338           0   0.0000000000000000     
        4339           0   0.0000000000000000     
        4340           0   0.0000000000000000     
        4341           0   0.0000000000000000     
        4342           0   0.0000000000000000     
        4343           0   0.0000000000000000     
        4344           0   0.0000000000000000     
        4345           0   0.0000000000000000     
        4346           0   0.0000000000000000     
        4347           0   0.0000000000000000     
        4348           0   0.0000000000000000     
        4349           0   0.0000000000000000     
        4350           0   0.0000000000000000     
        4351           0   0.0000000000000000     
        4352           0   0.0000000000000000     
        4353           0   0.0000000000000000     
        4354           0   0.0000000000000000     
        4355           0   0.0000000000000000     
        4356           0   0.0000000000000000     
        4357           0   0.0000000000000000     
        4358           0   0.0000000000000000     
        4359           0   0.0000000000000000     
        4360           0   0.0000000000000000     
        4361           0   0.0000000000000000     
        4362           0   0.0000000000000000     
        4363           0   0.0000000000000000     
        4364           0   0.0000000000000000     
        4365           0   0.0000000000000000     
        4366           0   0.0000000000000000     
        4367           0   0.0000000000000000     
        4368           0   0.0000000000000000     
        4369           0   0.0000000000000000     
        4370           0   0.0000000000000000     
        4371           0   0.0000000000000000     
        4372           0   0.0000000000000000     
        4373           0   0.0000000000000000     
        4374           0   0.0000000000000000     
        4375           0   0.0000000000000000     
        4376           0   0.0000000000000000     
        4377           0   0.0000000000000000     
        4378           0   0.0000000000000000     
        4379           0   0.0000000000000000     
        4380           0   0.0000000000000000     
        4381           0   0.0000000000000000     
        4382           0   0.0000000000000000     
        4383           0   0.0000000000000000     
        4384           0   0.0000000000000000     
        4385           0   0.0000000000000000     
        4386           0   0.0000000000000000     
        4387           0   0.0000000000000000     
        4388           0   0.0000000000000000     
        4389           0   0.0000000000000000     
        4390           0   0.0000000000000000     
        4391           0   0.0000000000000000     
        4392           0   0.0000000000000000     
        4393           0   0.0000000000000000     
        4394           0   0.0000000000000000     
        4395           0   0.0000000000000000     
        4396           0   0.0000000000000000     
        4397           0   0.0000000000000000     
        4398           0   0.0000000000000000     
        4399           0   0.0000000000000000     
        4400           0   0.0000000000000000     
        4401           0   0.0000000000000000     
        4402           0   0.0000000000000000     
        4403           0   0.0000000000000000     
        4404           0   0.0000000000000000     
        4405           0   0.0000000000000000     
        4406           0   0.0000000000000000     
        4407           0   0.0000000000000000     
        4408           0   0.0000000000000000     
        4409           0   0.0000000000000000     
        4410           0   0.0000000000000000     
        4411           0   0.0000000000000000     
        4412           0   0.0000000000000000     
        4413           0   0.0000000000000000     
        4414           0   0.0000000000000000     
        4415           0   0.0000000000000000     
        4416           0   0.0000000000000000     
        4417           0   0.0000000000000000     
        4418           0   0.0000000000000000     
        4419           0   0.0000000000000000     
        4420           0   0.0000000000000000     
        4421           0   0.0000000000000000     
        4422           0   0.0000000000000000     
        4423           0   0.0000000000000000     
        4424           0   0.0000000000000000     
        4425           0   0.0000000000000000     
        4426           0   0.0000000000000000     
        4427           0   0.0000000000000000     
        4428           0   0.0000000000000000     
        4429           0   0.0000000000000000     
        4430           0   0.0000000000000000     
        4431           0   0.0000000000000000     
        4432           0   0.0000000000000000     
        4433           0   0.0000000000000000     
        4434           0   0.0000000000000000     
        4435           0   0.0000000000000000     
        4436           0   0.0000000000000000     
        4437           0   0.0000000000000000     
        4438           0   0.0000000000000000     
        4439           0   0.0000000000000000     
        4440           0   0.0000000000000000     
        4441           0   0.0000000000000000     
        4442           0   0.0000000000000000     
        4443           0   0.0000000000000000     
        4444           0   0.0000000000000000     
        4445           0   0.0000000000000000     
        4446           0   0.0000000000000000     
        4447           0   0.0000000000000000     
        4448           0   0.0000000000000000     
        4449           0   0.0000000000000000     
        4450           0   0.0000000000000000     
        4451           0   0.0000000000000000     
        4452           0   0.0000000000000000     
        4453           0   0.0000000000000000     
        4454           0   0.0000000000000000     
        4455           0   0.0000000000000000     
        4456           0   0.0000000000000000     
        4457           0   0.0000000000000000     
        4458           0   0.0000000000000000     
        4459           0   0.0000000000000000     
        4460           0   0.0000000000000000     
        4461           0   0.0000000000000000     
        4462           0   0.0000000000000000     
        4463           0   0.0000000000000000     
        4464           0   0.0000000000000000     
        4465           0   0.0000000000000000     
        4466           0   0.0000000000000000     
        4467           0   0.0000000000000000     
        4468           0   0.0000000000000000     
        4469           0   0.0000000000000000     
        4470           0   0.0000000000000000     
        4471           0   0.0000000000000000     
        4472           0   0.0000000000000000     
        4473           0   0.0000000000000000     
        4474           0   0.0000000000000000     
        4475           0   0.0000000000000000     
        4476           0   0.0000000000000000     
        4477           0   0.0000000000000000     
        4478           0   0.0000000000000000     
        4479           0   0.0000000000000000     
        4480           0   0.0000000000000000     
        4481           0   0.0000000000000000     
        4482           0   0.0000000000000000     
        4483           0   0.0000000000000000     
        4484           0   0.0000000000000000     
        4485           0   0.0000000000000000     
        4486           0   0.0000000000000000     
        4487           0   0.0000000000000000     
        4488           0   0.0000000000000000     
        4489           0   0.0000000000000000     
        4490           0   0.0000000000000000     
        4491           0   0.0000000000000000     
        4492           0   0.0000000000000000     
        4493           0   0.0000000000000000     
        4494           0   0.0000000000000000     
        4495           0   0.0000000000000000     
        4496           0   0.0000000000000000     
        4497           0   0.0000000000000000     
        4498           0   0.0000000000000000     
        4499           0   0.0000000000000000     
        4500           0   0.0000000000000000     
        4501           0   0.0000000000000000     
        4502           0   0.0000000000000000     
        4503           0   0.0000000000000000     
        4504           0   0.0000000000000000     
        4505           0   0.0000000000000000     
        4506           0   0.0000000000000000     
        4507           0   0.0000000000000000     
        4508           0   0.0000000000000000     
        4509           0   0.0000000000000000     
        4510           0   0.0000000000000000     
        4511           0   0.0000000000000000     
        4512           0   0.0000000000000000     
        4513           0   0.0000000000000000     
        4514           0   0.0000000000000000     
        4515           0   0.0000000000000000     
        4516           0   0.0000000000000000     
        4517           0   0.0000000000000000     
        4518           0   0.0000000000000000     
        4519           0   0.0000000000000000     
        4520           0   0.0000000000000000     
        4521           0   0.0000000000000000     
        4522           0   0.0000000000000000     
        4523           0   0.0000000000000000     
        4524           0   0.0000000000000000     
        4525           0   0.0000000000000000     
        4526           0   0.0000000000000000     
        4527           0   0.0000000000000000     
        4528           0   0.0000000000000000     
        4529           0   0.0000000000000000     
        4530           0   0.0000000000000000     
        4531           0   0.0000000000000000     
        4532           0   0.0000000000000000     
        4533           0   0.0000000000000000     
        4534           0   0.0000000000000000     
        4535           0   0.0000000000000000     
        4536           0   0.0000000000000000     
        4537           0   0.0000000000000000     
        4538           0   0.0000000000000000     
        4539           0   0.0000000000000000     
        4540           0   0.0000000000000000     
        4541           0   0.0000000000000000     
        4542           0   0.0000000000000000     
        4543           0   0.0000000000000000     
        4544           0   0.0000000000000000     
        4545           0   0.0000000000000000     
        4546           0   0.0000000000000000     
        4547           0   0.0000000000000000     
        4548           0   0.0000000000000000     
        4549           0   0.0000000000000000     
        4550           0   0.0000000000000000     
        4551           0   0.0000000000000000     
        4552           0   0.0000000000000000     
        4553           0   0.0000000000000000     
        4554           0   0.0000000000000000     
        4555           0   0.0000000000000000     
        4556           0   0.0000000000000000     
        4557           0   0.0000000000000000     
        4558           0   0.0000000000000000     
        4559           0   0.0000000000000000     
        4560           0   0.0000000000000000     
        4561           0   0.0000000000000000     
        4562           0   0.0000000000000000     
        4563           0   0.0000000000000000     
        4564           0   0.0000000000000000     
        4565           0   0.0000000000000000     
        4566           0   0.0000000000000000     
        4567           0   0.0000000000000000     
        4568           0   0.0000000000000000     
        4569           0   0.0000000000000000     
        4570           0   0.0000000000000000     
        4571           0   0.0000000000000000     
        4572           0   0.0000000000000000     
        4573           0   0.0000000000000000     
        4574           0   0.0000000000000000     
        4575           0   0.0000000000000000     
        4576           0   0.0000000000000000     
        4577           0   0.0000000000000000     
        4578           0   0.0000000000000000     
        4579           0   0.0000000000000000     
        4580           0   0.0000000000000000     
        4581           0   0.0000000000000000     
        4582           0   0.0000000000000000     
        4583           0   0.0000000000000000     
        4584           0   0.0000000000000000     
        4585           0   0.0000000000000000     
        4586           0   0.0000000000000000     
        4587           0   0.0000000000000000     
        4588           0   0.0000000000000000     
        4589           0   0.0000000000000000     
        4590           0   0.0000000000000000     
        4591           0   0.0000000000000000     
        4592           0   0.0000000000000000     
        4593           0   0.0000000000000000     
        4594           0   0.0000000000000000     
        4595           0   0.0000000000000000     
        4596           0   0.0000000000000000     
        4597           0   0.0000000000000000     
        4598           0   0.0000000000000000     
        4599           0   0.0000000000000000     
        4600           0   0.0000000000000000     
        4601           0   0.0000000000000000     
        4602           0   0.0000000000000000     
        4603           0   0.0000000000000000     
        4604           0   0.0000000000000000     
        4605           0   0.0000000000000000     
        4606           0   0.0000000000000000     
        4607           0   0.0000000000000000     
        4608           0   0.0000000000000000     
        4609           0   0.0000000000000000     
        4610           0   0.0000000000000000     
        4611           0   0.0000000000000000     
        4612           0   0.0000000000000000     
        4613           0   0.0000000000000000     
        4614           0   0.0000000000000000     
        4615           0   0.0000000000000000     
        4616           0   0.0000000000000000     
        4617           0   0.0000000000000000     
        4618           0   0.0000000000000000     
        4619           0   0.0000000000000000     
        4620           0   0.0000000000000000     
        4621           0   0.0000000000000000     
        4622           0   0.0000000000000000     
        4623           0   0.0000000000000000     
        4624           0   0.0000000000000000     
        4625           0   0.0000000000000000     
        4626           0   0.0000000000000000     
        4627           0   0.0000000000000000     
        4628           0   0.0000000000000000     
        4629           0   0.0000000000000000     
        4630           0   0.0000000000000000     
        4631           0   0.0000000000000000     
        4632           0   0.0000000000000000     
        4633           0   0.0000000000000000     
        4634           0   0.0000000000000000     
        4635           0   0.0000000000000000     
        4636           0   0.0000000000000000     
        4637           0   0.0000000000000000     
        4638           0   0.0000000000000000     
        4639           0   0.0000000000000000     
        4640           0   0.0000000000000000     
        4641           0   0.0000000000000000     
        4642           0   0.0000000000000000     
        4643           0   0.0000000000000000     
        4644           0   0.0000000000000000     
        4645           0   0.0000000000000000     
        4646           0   0.0000000000000000     
        4647           0   0.0000000000000000     
        4648           0   0.0000000000000000     
        4649           0   0.0000000000000000     
        4650           0   0.0000000000000000     
        4651           0   0.0000000000000000     
        4652           0   0.0000000000000000     
        4653           0   0.0000000000000000     
        4654           0   0.0000000000000000     
        4655           0   0.0000000000000000     
        4656           0   0.0000000000000000     
        4657           0   0.0000000000000000     
        4658           0   0.0000000000000000     
        4659           0   0.0000000000000000     
        4660           0   0.0000000000000000     
        4661           0   0.0000000000000000     
        4662           0   0.0000000000000000     
        4663           0   0.0000000000000000     
        4664           0   0.0000000000000000     
        4665           0   0.0000000000000000     
        4666           0   0.0000000000000000     
        4667           0   0.0000000000000000     
        4668           0   0.0000000000000000     
        4669           0   0.0000000000000000     
        4670           0   0.0000000000000000     
        4671           0   0.0000000000000000     
        4672           0   0.0000000000000000     
        4673           0   0.0000000000000000     
        4674           0   0.0000000000000000     
        4675           0   0.0000000000000000     
        4676           0   0.0000000000000000     
        4677           0   0.0000000000000000     
        4678           0   0.0000000000000000     
        4679           0   0.0000000000000000     
        4680           0   0.0000000000000000     
        4681           0   0.0000000000000000     
        4682           0   0.0000000000000000     
        4683           0   0.0000000000000000     
        4684           0   0.0000000000000000     
        4685           0   0.0000000000000000     
        4686           0   0.0000000000000000     
        4687           0   0.0000000000000000     
        4688           0   0.0000000000000000     
        4689           0   0.0000000000000000     
        4690           0   0.0000000000000000     
        4691           0   0.0000000000000000     
        4692           0   0.0000000000000000     
        4693           0   0.0000000000000000     
        4694           0   0.0000000000000000     
        4695           0   0.0000000000000000     
        4696           0   0.0000000000000000     
        4697           0   0.0000000000000000     
        4698           0   0.0000000000000000     
        4699           0   0.0000000000000000     
        4700           0   0.0000000000000000     
        4701           0   0.0000000000000000     
        4702           0   0.0000000000000000     
        4703           0   0.0000000000000000     
        4704           0   0.0000000000000000     
        4705           0   0.0000000000000000     
        4706           0   0.0000000000000000     
        4707           0   0.0000000000000000     
        4708           0   0.0000000000000000     
        4709           0   0.0000000000000000     
        4710           0   0.0000000000000000     
        4711           0   0.0000000000000000     
        4712           0   0.0000000000000000     
        4713           0   0.0000000000000000     
        4714           0   0.0000000000000000     
        4715           0   0.0000000000000000     
        4716           0   0.0000000000000000     
        4717           0   0.0000000000000000     
        4718           0   0.0000000000000000     
        4719           0   0.0000000000000000     
        4720           0   0.0000000000000000     
        4721           0   0.0000000000000000     
        4722           0   0.0000000000000000     
        4723           0   0.0000000000000000     
        4724           0   0.0000000000000000     
        4725           0   0.0000000000000000     
        4726           0   0.0000000000000000     
        4727           0   0.0000000000000000     
        4728           0   0.0000000000000000     
        4729           0   0.0000000000000000     
        4730           0   0.0000000000000000     
        4731           0   0.0000000000000000     
        4732           0   0.0000000000000000     
        4733           0   0.0000000000000000     
        4734           0   0.0000000000000000     
        4735           0   0.0000000000000000     
        4736           0   0.0000000000000000     
        4737           0   0.0000000000000000     
        4738           0   0.0000000000000000     
        4739           0   0.0000000000000000     
        4740           0   0.0000000000000000     
        4741           0   0.0000000000000000     
        4742           0   0.0000000000000000     
        4743           0   0.0000000000000000     
        4744           0   0.0000000000000000     
        4745           0   0.0000000000000000     
        4746           0   0.0000000000000000     
        4747           0   0.0000000000000000     
        4748           0   0.0000000000000000     
        4749           0   0.0000000000000000     
        4750           0   0.0000000000000000     
        4751           0   0.0000000000000000     
        4752           0   0.0000000000000000     
        4753           0   0.0000000000000000     
        4754           0   0.0000000000000000     
        4755           0   0.0000000000000000     
        4756           0   0.0000000000000000     
        4757           0   0.0000000000000000     
        4758           0   0.0000000000000000     
        4759           0   0.0000000000000000     
        4760           0   0.0000000000000000     
        4761           0   0.0000000000000000     
        4762           0   0.0000000000000000     
        4763           0   0.0000000000000000     
        4764           0   0.0000000000000000     
        4765           0   0.0000000000000000     
        4766           0   0.0000000000000000     
        4767           0   0.0000000000000000     
        4768           0   0.0000000000000000     
        4769           0   0.0000000000000000     
        4770           0   0.0000000000000000     
        4771           0   0.0000000000000000     
        4772           0   0.0000000000000000     
        4773           0   0.0000000000000000     
        4774           0   0.0000000000000000     
        4775           0   0.0000000000000000     
        4776           0   0.0000000000000000     
        4777           0   0.0000000000000000     
        4778           0   0.0000000000000000     
        4779           0   0.0000000000000000     
        4780           0   0.0000000000000000     
        4781           0   0.0000000000000000     
        4782           0   0.0000000000000000     
        4783           0   0.0000000000000000     
        4784           0   0.0000000000000000     
        4785           0   0.0000000000000000     
        4786           0   0.0000000000000000     
        4787           0   0.0000000000000000     
        4788           0   0.0000000000000000     
        4789           0   0.0000000000000000     
        4790           0   0.0000000000000000     
        4791           0   0.0000000000000000     
        4792           0   0.0000000000000000     
        4793           0   0.0000000000000000     
        4794           0   0.0000000000000000     
        4795           0   0.0000000000000000     
        4796           0   0.0000000000000000     
        4797           0   0.0000000000000000     
        4798           0   0.0000000000000000     
        4799           0   0.0000000000000000     
        4800           0   0.0000000000000000     
        4801           0   0.0000000000000000     
        4802           0   0.0000000000000000     
        4803           0   0.0000000000000000     
        4804           0   0.0000000000000000     
        4805           0   0.0000000000000000     
        4806           0   0.0000000000000000     
        4807           0   0.0000000000000000     
        4808           0   0.0000000000000000     
        4809           0   0.0000000000000000     
        4810           0   0.0000000000000000     
        4811           0   0.0000000000000000     
        4812           0   0.0000000000000000     
        4813           0   0.0000000000000000     
        4814           0   0.0000000000000000     
        4815           0   0.0000000000000000     
        4816           0   0.0000000000000000     
        4817           0   0.0000000000000000     
        4818           0   0.0000000000000000     
        4819           0   0.0000000000000000     
        4820           0   0.0000000000000000     
        4821           0   0.0000000000000000     
        4822           0   0.0000000000000000     
        4823           0   0.0000000000000000     
        4824           0   0.0000000000000000     
        4825           0   0.0000000000000000     
        4826           0   0.0000000000000000     
        4827           0   0.0000000000000000     
        4828           0   0.0000000000000000     
        4829           0   0.0000000000000000     
        4830           0   0.0000000000000000     
        4831           0   0.0000000000000000     
        4832           0   0.0000000000000000     
        4833           0   0.0000000000000000     
        4834           0   0.0000000000000000     
        4835           0   0.0000000000000000     
        4836           0   0.0000000000000000     
        4837           0   0.0000000000000000     
        4838           0   0.0000000000000000     
        4839           0   0.0000000000000000     
        4840           0   0.0000000000000000     
        4841           0   0.0000000000000000     
        4842           0   0.0000000000000000     
        4843           0   0.0000000000000000     
        4844           0   0.0000000000000000     
        4845           0   0.0000000000000000     
        4846           0   0.0000000000000000     
        4847           0   0.0000000000000000     
        4848           0   0.0000000000000000     
        4849           0   0.0000000000000000     
        4850           0   0.0000000000000000     
        4851           0   0.0000000000000000     
        4852           0   0.0000000000000000     
        4853           0   0.0000000000000000     
        4854           0   0.0000000000000000     
        4855           0   0.0000000000000000     
        4856           0   0.0000000000000000     
        4857           0   0.0000000000000000     
        4858           0   0.0000000000000000     
        4859           0   0.0000000000000000     
        4860           0   0.0000000000000000     
        4861           0   0.0000000000000000     
        4862           0   0.0000000000000000     
        4863           0   0.0000000000000000     
        4864           0   0.0000000000000000     
        4865           0   0.0000000000000000     
        4866           0   0.0000000000000000     
        4867           0   0.0000000000000000     
        4868           0   0.0000000000000000     
        4869           0   0.0000000000000000     
        4870           0   0.0000000000000000     
        4871           0   0.0000000000000000     
        4872           0   0.0000000000000000     
        4873           0   0.0000000000000000     
        4874           0   0.0000000000000000     
        4875           0   0.0000000000000000     
        4876           0   0.0000000000000000     
        4877           0   0.0000000000000000     
        4878           0   0.0000000000000000     
        4879           0   0.0000000000000000     
        4880           0   0.0000000000000000     
        4881           0   0.0000000000000000     
        4882           0   0.0000000000000000     
        4883           0   0.0000000000000000     
        4884           0   0.0000000000000000     
        4885           0   0.0000000000000000     
        4886           0   0.0000000000000000     
        4887           0   0.0000000000000000     
        4888           0   0.0000000000000000     
        4889           0   0.0000000000000000     
        4890           0   0.0000000000000000     
        4891           0   0.0000000000000000     
        4892           0   0.0000000000000000     
        4893           0   0.0000000000000000     
        4894           0   0.0000000000000000     
        4895           0   0.0000000000000000     
        4896           0   0.0000000000000000     
        4897           0   0.0000000000000000     
        4898           0   0.0000000000000000     
        4899           0   0.0000000000000000     
        4900           0   0.0000000000000000     
        4901           0   0.0000000000000000     
        4902           0   0.0000000000000000     
        4903           0   0.0000000000000000     
        4904           0   0.0000000000000000     
        4905           0   0.0000000000000000     
        4906           0   0.0000000000000000     
        4907           0   0.0000000000000000     
        4908           0   0.0000000000000000     
        4909           0   0.0000000000000000     
        4910           0   0.0000000000000000     
        4911           0   0.0000000000000000     
        4912           0   0.0000000000000000     
        4913           0   0.0000000000000000     
        4914           0   0.0000000000000000     
        4915           0   0.0000000000000000     
        4916           0   0.0000000000000000     
        4917           0   0.0000000000000000     
        4918           0   0.0000000000000000     
        4919           0   0.0000000000000000     
        4920           0   0.0000000000000000     
        4921           0   0.0000000000000000     
        4922           0   0.0000000000000000     
        4923           0   0.0000000000000000     
        4924           0   0.0000000000000000     
        4925           0   0.0000000000000000     
        4926           0   0.0000000000000000     
        4927           0   0.0000000000000000     
        4928           0   0.0000000000000000     
        4929           0   0.0000000000000000     
        4930           0   0.0000000000000000     
        4931           0   0.0000000000000000     
        4932           0   0.0000000000000000     
        4933           0   0.0000000000000000     
        4934           0   0.0000000000000000     
        4935           0   0.0000000000000000     
        4936           0   0.0000000000000000     
        4937           0   0.0000000000000000     
        4938           0   0.0000000000000000     
        4939           0   0.0000000000000000     
        4940           0   0.0000000000000000     
        4941           0   0.0000000000000000     
        4942           0   0.0000000000000000     
        4943           0   0.0000000000000000     
        4944           0   0.0000000000000000     
        4945           0   0.0000000000000000     
        4946           0   0.0000000000000000     
        4947           0   0.0000000000000000     
        4948           0   0.0000000000000000     
        4949           0   0.0000000000000000     
        4950           0   0.0000000000000000     
        4951           0   0.0000000000000000     
        4952           0   0.0000000000000000     
        4953           0   0.0000000000000000     
        4954           0   0.0000000000000000     
        4955           0   0.0000000000000000     
        4956           0   0.0000000000000000     
        4957           0   0.0000000000000000     
        4958           0   0.0000000000000000     
        4959           0   0.0000000000000000     
        4960           0   0.0000000000000000     
        4961           0   0.0000000000000000     
        4962           0   0.0000000000000000     
        4963           0   0.0000000000000000     
        4964           0   0.0000000000000000     
        4965           0   0.0000000000000000     
        4966           0   0.0000000000000000     
        4967           0   0.0000000000000000     
        4968           0   0.0000000000000000     
        4969           0   0.0000000000000000     
        4970           0   0.0000000000000000     
        4971           0   0.0000000000000000     
        4972           0   0.0000000000000000     
        4973           0   0.0000000000000000     
        4974           0   0.0000000000000000     
        4975           0   0.0000000000000000     
        4976           0   0.0000000000000000     
        4977           0   0.0000000000000000     
        4978           0   0.0000000000000000     
        4979           0   0.0000000000000000     
        4980           0   0.0000000000000000     
        4981           0   0.0000000000000000     
        4982           0   0.0000000000000000     
        4983           0   0.0000000000000000     
        4984           0   0.0000000000000000     
        4985           0   0.0000000000000000     
        4986           0   0.0000000000000000     
        4987           0   0.0000000000000000     
        4988           0   0.0000000000000000     
        4989           0   0.0000000000000000     
        4990           0   0.0000000000000000     
        4991           0   0.0000000000000000     
        4992           0   0.0000000000000000     
        4993           0   0.0000000000000000     
        4994           0   0.0000000000000000     
        4995           0   0.0000000000000000     
        4996           0   0.0000000000000000     
        4997           0   0.0000000000000000     
        4998           0   0.0000000000000000     
        4999           0   0.0000000000000000     
        5000           0   0.0000000000000000     
        5001           0   0.0000000000000000     
        5002           0   0.0000000000000000     
        5003           0   0.0000000000000000     
        5004           0   0.0000000000000000     
        5005           0   0.0000000000000000     
        5006           0   0.0000000000000000     
        5007           0   0.0000000000000000     
        5008           0   0.0000000000000000     
        5009           0   0.0000000000000000     
        5010           0   0.0000000000000000     
        5011           0   0.0000000000000000     
        5012           0   0.0000000000000000     
        5013           0   0.0000000000000000     
        5014           0   0.0000000000000000     
        5015           0   0.0000000000000000     
        5016           0   0.0000000000000000     
        5017           0   0.0000000000000000     
        5018           0   0.0000000000000000     
        5019           0   0.0000000000000000     
        5020           0   0.0000000000000000     
        5021           0   0.0000000000000000     
        5022           0   0.0000000000000000     
        5023           0   0.0000000000000000     
        5024           0   0.0000000000000000     
        5025           0   0.0000000000000000     
        5026           0   0.0000000000000000     
        5027           0   0.0000000000000000     
        5028           0   0.0000000000000000     
        5029           0   0.0000000000000000     
        5030           0   0.0000000000000000     
        5031           0   0.0000000000000000     
        5032           0   0.0000000000000000     
        5033           0   0.0000000000000000     
        5034           0   0.0000000000000000     
        5035           0   0.0000000000000000     
        5036           0   0.0000000000000000     
        5037           0   0.0000000000000000     
        5038           0   0.0000000000000000     
        5039           0   0.0000000000000000     
        5040           0   0.0000000000000000     
        5041           0   0.0000000000000000     
        5042           0   0.0000000000000000     
        5043           0   0.0000000000000000     
        5044           0   0.0000000000000000     
        5045           0   0.0000000000000000     
        5046           0   0.0000000000000000     
        5047           0   0.0000000000000000     
        5048           0   0.0000000000000000     
        5049           0   0.0000000000000000     
        5050           0   0.0000000000000000     
        5051           0   0.0000000000000000     
        5052           0   0.0000000000000000     
        5053           0   0.0000000000000000     
        5054           0   0.0000000000000000     
        5055           0   0.0000000000000000     
        5056           0   0.0000000000000000     
        5057           0   0.0000000000000000     
        5058           0   0.0000000000000000     
        5059           0   0.0000000000000000     
        5060           0   0.0000000000000000     
        5061           0   0.0000000000000000     
        5062           0   0.0000000000000000     
        5063           0   0.0000000000000000     
        5064           0   0.0000000000000000     
        5065           0   0.0000000000000000     
        5066           0   0.0000000000000000     
        5067           0   0.0000000000000000     
        5068           0   0.0000000000000000     
        5069           0   0.0000000000000000     
        5070           0   0.0000000000000000     
        5071           0   0.0000000000000000     
        5072           0   0.0000000000000000     
        5073           0   0.0000000000000000     
        5074           0   0.0000000000000000     
        5075           0   0.0000000000000000     
        5076           0   0.0000000000000000     
        5077           0   0.0000000000000000     
        5078           0   0.0000000000000000     
        5079           0   0.0000000000000000     
        5080           0   0.0000000000000000     
        5081           0   0.0000000000000000     
        5082           0   0.0000000000000000     
        5083           0   0.0000000000000000     
        5084           0   0.0000000000000000     
        5085           0   0.0000000000000000     
        5086           0   0.0000000000000000     
        5087           0   0.0000000000000000     
        5088           0   0.0000000000000000     
        5089           0   0.0000000000000000     
        5090           0   0.0000000000000000     
        5091           0   0.0000000000000000     
        5092           0   0.0000000000000000     
        5093           0   0.0000000000000000     
        5094           0   0.0000000000000000     
        5095           0   0.0000000000000000     
        5096           0   0.0000000000000000     
        5097           0   0.0000000000000000     
        5098           0   0.0000000000000000     
        5099           0   0.0000000000000000     
        5100           0   0.0000000000000000     
        5101           0   0.0000000000000000     
        5102           0   0.0000000000000000     
        5103           0   0.0000000000000000     
        5104           0   0.0000000000000000     
        5105           0   0.0000000000000000     
        5106           0   0.0000000000000000     
        5107           0   0.0000000000000000     
        5108           0   0.0000000000000000     
        5109           0   0.0000000000000000     
        5110           0   0.0000000000000000     
        5111           0   0.0000000000000000     
        5112           0   0.0000000000000000     
        5113           0   0.0000000000000000     
        5114           0   0.0000000000000000     
        5115           0   0.0000000000000000     
        5116           0   0.0000000000000000     
        5117           0   0.0000000000000000     
        5118           0   0.0000000000000000     
        5119           0   0.0000000000000000     
        5120           0   0.0000000000000000     
        5121           0   0.0000000000000000     
        5122           0   0.0000000000000000     
        5123           0   0.0000000000000000     
        5124           0   0.0000000000000000     
        5125           0   0.0000000000000000     
        5126           0   0.0000000000000000     
        5127           0   0.0000000000000000     
        5128           0   0.0000000000000000     
        5129           0   0.0000000000000000     
        5130           0   0.0000000000000000     
        5131           0   0.0000000000000000     
        5132           0   0.0000000000000000     
        5133           0   0.0000000000000000     
        5134           0   0.0000000000000000     
        5135           0   0.0000000000000000     
        5136           0   0.0000000000000000     
        5137           0   0.0000000000000000     
        5138           0   0.0000000000000000     
        5139           0   0.0000000000000000     
        5140           0   0.0000000000000000     
        5141           0   0.0000000000000000     
        5142           0   0.0000000000000000     
        5143           0   0.0000000000000000     
        5144           0   0.0000000000000000     
        5145           0   0.0000000000000000     
        5146           0   0.0000000000000000     
        5147           0   0.0000000000000000     
        5148           0   0.0000000000000000     
        5149           0   0.0000000000000000     
        5150           0   0.0000000000000000     
        5151           0   0.0000000000000000     
        5152           0   0.0000000000000000     
        5153           0   0.0000000000000000     
        5154           0   0.0000000000000000     
        5155           0   0.0000000000000000     
        5156           0   0.0000000000000000     
        5157           0   0.0000000000000000     
        5158           0   0.0000000000000000     
        5159           0   0.0000000000000000     
        5160           0   0.0000000000000000     
        5161           0   0.0000000000000000     
        5162           0   0.0000000000000000     
        5163           0   0.0000000000000000     
        5164           0   0.0000000000000000     
        5165           0   0.0000000000000000     
        5166           0   0.0000000000000000     
        5167           0   0.0000000000000000     
        5168           0   0.0000000000000000     
        5169           0   0.0000000000000000     
        5170           0   0.0000000000000000     
        5171           0   0.0000000000000000     
        5172           0   0.0000000000000000     
        5173           0   0.0000000000000000     
        5174           0   0.0000000000000000     
        5175           0   0.0000000000000000     
        5176           0   0.0000000000000000     
        5177           0   0.0000000000000000     
        5178           0   0.0000000000000000     
        5179           0   0.0000000000000000     
        5180           0   0.0000000000000000     
        5181           0   0.0000000000000000     
        5182           0   0.0000000000000000     
        5183           0   0.0000000000000000     
        5184           0   0.0000000000000000     
        5185           0   0.0000000000000000     
        5186           0   0.0000000000000000     
        5187           0   0.0000000000000000     
        5188           0   0.0000000000000000     
        5189           0   0.0000000000000000     
        5190           0   0.0000000000000000     
        5191           0   0.0000000000000000     
        5192           0   0.0000000000000000     
        5193           0   0.0000000000000000     
        5194           0   0.0000000000000000     
        5195           0   0.0000000000000000     
        5196           0   0.0000000000000000     
        5197           0   0.0000000000000000     
        5198           0   0.0000000000000000     
        5199           0   0.0000000000000000     
        5200           0   0.0000000000000000     
        5201           0   0.0000000000000000     
        5202           0   0.0000000000000000     
        5203           0   0.0000000000000000     
        5204           0   0.0000000000000000     
        5205           0   0.0000000000000000     
        5206           0   0.0000000000000000     
        5207           0   0.0000000000000000     
        5208           0   0.0000000000000000     
        5209           0   0.0000000000000000     
        5210           0   0.0000000000000000     
        5211           0   0.0000000000000000     
        5212           0   0.0000000000000000     
        5213           0   0.0000000000000000     
        5214           0   0.0000000000000000     
        5215           0   0.0000000000000000     
        5216           0   0.0000000000000000     
        5217           0   0.0000000000000000     
        5218           0   0.0000000000000000     
        5219           0   0.0000000000000000     
        5220           0   0.0000000000000000     
        5221           0   0.0000000000000000     
        5222           0   0.0000000000000000     
        5223           0   0.0000000000000000     
        5224           0   0.0000000000000000     
        5225           0   0.0000000000000000     
        5226           0   0.0000000000000000     
        5227           0   0.0000000000000000     
        5228           0   0.0000000000000000     
        5229           0   0.0000000000000000     
        5230           0   0.0000000000000000     
        5231           0   0.0000000000000000     
        5232           0   0.0000000000000000     
        5233           0   0.0000000000000000     
        5234           0   0.0000000000000000     
        5235           0   0.0000000000000000     
        5236           0   0.0000000000000000     
        5237           0   0.0000000000000000     
        5238           0   0.0000000000000000     
        5239           0   0.0000000000000000     
        5240           0   0.0000000000000000     
        5241           0   0.0000000000000000     
        5242           0   0.0000000000000000     
        5243           0   0.0000000000000000     
        5244           0   0.0000000000000000     
        5245           0   0.0000000000000000     
        5246           0   0.0000000000000000     
        5247           0   0.0000000000000000     
        5248           0   0.0000000000000000     
        5249           0   0.0000000000000000     
        5250           0   0.0000000000000000     
        5251           0   0.0000000000000000     
        5252           0   0.0000000000000000     
        5253           0   0.0000000000000000     
        5254           0   0.0000000000000000     
        5255           0   0.0000000000000000     
        5256           0   0.0000000000000000     
        5257           0   0.0000000000000000     
        5258           0   0.0000000000000000     
        5259           0   0.0000000000000000     
        5260           0   0.0000000000000000     
        5261           0   0.0000000000000000     
        5262           0   0.0000000000000000     
        5263           0   0.0000000000000000     
        5264           0   0.0000000000000000     
        5265           0   0.0000000000000000     
        5266           0   0.0000000000000000     
        5267           0   0.0000000000000000     
        5268           0   0.0000000000000000     
        5269           0   0.0000000000000000     
        5270           0   0.0000000000000000     
        5271           0   0.0000000000000000     
        5272           0   0.0000000000000000     
        5273           0   0.0000000000000000     
        5274           0   0.0000000000000000     
        5275           0   0.0000000000000000     
        5276           0   0.0000000000000000     
        5277           0   0.0000000000000000     
        5278           0   0.0000000000000000     
        5279           0   0.0000000000000000     
        5280           0   0.0000000000000000     
        5281           0   0.0000000000000000     
        5282           0   0.0000000000000000     
        5283           0   0.0000000000000000     
        5284           0   0.0000000000000000     
        5285           0   0.0000000000000000     
        5286           0   0.0000000000000000     
        5287           0   0.0000000000000000     
        5288           0   0.0000000000000000     
        5289           0   0.0000000000000000     
        5290           0   0.0000000000000000     
        5291           0   0.0000000000000000     
        5292           0   0.0000000000000000     
        5293           0   0.0000000000000000     
        5294           0   0.0000000000000000     
        5295           0   0.0000000000000000     
        5296           0   0.0000000000000000     
        5297           0   0.0000000000000000     
        5298           0   0.0000000000000000     
        5299           0   0.0000000000000000     
        5300           0   0.0000000000000000     
        5301           0   0.0000000000000000     
        5302           0   0.0000000000000000     
        5303           0   0.0000000000000000     
        5304           0   0.0000000000000000     
        5305           0   0.0000000000000000     
        5306           0   0.0000000000000000     
        5307           0   0.0000000000000000     
        5308           0   0.0000000000000000     
        5309           0   0.0000000000000000     
        5310           0   0.0000000000000000     
        5311           0   0.0000000000000000     
        5312           0   0.0000000000000000     
        5313           0   0.0000000000000000     
        5314           0   0.0000000000000000     
        5315           0   0.0000000000000000     
        5316           0   0.0000000000000000     
        5317           0   0.0000000000000000     
        5318           0   0.0000000000000000     
        5319           0   0.0000000000000000     
        5320           0   0.0000000000000000     
        5321           0   0.0000000000000000     
        5322           0   0.0000000000000000     
        5323           0   0.0000000000000000     
        5324           0   0.0000000000000000     
        5325           0   0.0000000000000000     
        5326           0   0.0000000000000000     
        5327           0   0.0000000000000000     
        5328           0   0.0000000000000000     
        5329           0   0.0000000000000000     
        5330           0   0.0000000000000000     
        5331           0   0.0000000000000000     
        5332           0   0.0000000000000000     
        5333           0   0.0000000000000000     
        5334           0   0.0000000000000000     
        5335           0   0.0000000000000000     
        5336           0   0.0000000000000000     
        5337           0   0.0000000000000000     
        5338           0   0.0000000000000000     
        5339           0   0.0000000000000000     
        5340           0   0.0000000000000000     
        5341           0   0.0000000000000000     
        5342           0   0.0000000000000000     
        5343           0   0.0000000000000000     
        5344           0   0.0000000000000000     
        5345           0   0.0000000000000000     
        5346           0   0.0000000000000000     
        5347           0   0.0000000000000000     
        5348           0   0.0000000000000000     
        5349           0   0.0000000000000000     
        5350           0   0.0000000000000000     
        5351           0   0.0000000000000000     
        5352           0   0.0000000000000000     
        5353           0   0.0000000000000000     
        5354           0   0.0000000000000000     
        5355           0   0.0000000000000000     
        5356           0   0.0000000000000000     
        5357           0   0.0000000000000000     
        5358           0   0.0000000000000000     
        5359           0   0.0000000000000000     
        5360           0   0.0000000000000000     
        5361           0   0.0000000000000000     
        5362           0   0.0000000000000000     
        5363           0   0.0000000000000000     
        5364           0   0.0000000000000000     
        5365           0   0.0000000000000000     
        5366           0   0.0000000000000000     
        5367           0   0.0000000000000000     
        5368           0   0.0000000000000000     
        5369           0   0.0000000000000000     
        5370           0   0.0000000000000000     
        5371           0   0.0000000000000000     
        5372           0   0.0000000000000000     
        5373           0   0.0000000000000000     
        5374           0   0.0000000000000000     
        5375           0   0.0000000000000000     
        5376           0   0.0000000000000000     
        5377           0   0.0000000000000000     
        5378           0   0.0000000000000000     
        5379           0   0.0000000000000000     
        5380           0   0.0000000000000000     
        5381           0   0.0000000000000000     
        5382           0   0.0000000000000000     
        5383           0   0.0000000000000000     
        5384           0   0.0000000000000000     
        5385           0   0.0000000000000000     
        5386           0   0.0000000000000000     
        5387           0   0.0000000000000000     
        5388           0   0.0000000000000000     
        5389           0   0.0000000000000000     
        5390           0   0.0000000000000000     
        5391           0   0.0000000000000000     
        5392           0   0.0000000000000000     
        5393           0   0.0000000000000000     
        5394           0   0.0000000000000000     
        5395           0   0.0000000000000000     
        5396           0   0.0000000000000000     
        5397           0   0.0000000000000000     
        5398           0   0.0000000000000000     
        5399           0   0.0000000000000000     
        5400           0   0.0000000000000000     
        5401           0   0.0000000000000000     
        5402           0   0.0000000000000000     
        5403           0   0.0000000000000000     
        5404           0   0.0000000000000000     
        5405           0   0.0000000000000000     
        5406           0   0.0000000000000000     
        5407           0   0.0000000000000000     
        5408           0   0.0000000000000000     
        5409           0   0.0000000000000000     
        5410           0   0.0000000000000000     
        5411           0   0.0000000000000000     
        5412           0   0.0000000000000000     
        5413           0   0.0000000000000000     
        5414           0   0.0000000000000000     
        5415           0   0.0000000000000000     
        5416           0   0.0000000000000000     
        5417           0   0.0000000000000000     
        5418           0   0.0000000000000000     
        5419           0   0.0000000000000000     
        5420           0   0.0000000000000000     
        5421           0   0.0000000000000000     
        5422           0   0.0000000000000000     
        5423           0   0.0000000000000000     
        5424           0   0.0000000000000000     
        5425           0   0.0000000000000000     
        5426           0   0.0000000000000000     
        5427           0   0.0000000000000000     
        5428           0   0.0000000000000000     
        5429           0   0.0000000000000000     
        5430           0   0.0000000000000000     
        5431           0   0.0000000000000000     
        5432           0   0.0000000000000000     
        5433           0   0.0000000000000000     
        5434           0   0.0000000000000000     
        5435           0   0.0000000000000000     
        5436           0   0.0000000000000000     
        5437           0   0.0000000000000000     
        5438           0   0.0000000000000000     
        5439           0   0.0000000000000000     
        5440           0   0.0000000000000000     
        5441           0   0.0000000000000000     
        5442           0   0.0000000000000000     
        5443           0   0.0000000000000000     
        5444           0   0.0000000000000000     
        5445           0   0.0000000000000000     
        5446           0   0.0000000000000000     
        5447           0   0.0000000000000000     
        5448           0   0.0000000000000000     
        5449           0   0.0000000000000000     
        5450           0   0.0000000000000000     
        5451           0   0.0000000000000000     
        5452           0   0.0000000000000000     
        5453           0   0.0000000000000000     
        5454           0   0.0000000000000000     
        5455           0   0.0000000000000000     
        5456           0   0.0000000000000000     
        5457           0   0.0000000000000000     
        5458           0   0.0000000000000000     
        5459           0   0.0000000000000000     
        5460           0   0.0000000000000000     
        5461           0   0.0000000000000000     
        5462           0   0.0000000000000000     
        5463           0   0.0000000000000000     
        5464           0   0.0000000000000000     
        5465           0   0.0000000000000000     
        5466           0   0.0000000000000000     
        5467           0   0.0000000000000000     
        5468           0   0.0000000000000000     
        5469           0   0.0000000000000000     
        5470           0   0.0000000000000000     
        5471           0   0.0000000000000000     
        5472           0   0.0000000000000000     
        5473           0   0.0000000000000000     
        5474           0   0.0000000000000000     
        5475           0   0.0000000000000000     
        5476           0   0.0000000000000000     
        5477           0   0.0000000000000000     
        5478           0   0.0000000000000000     
        5479           0   0.0000000000000000     
        5480           0   0.0000000000000000     
        5481           0   0.0000000000000000     
        5482           0   0.0000000000000000     
        5483           0   0.0000000000000000     
        5484           0   0.0000000000000000     
        5485           0   0.0000000000000000     
        5486           0   0.0000000000000000     
        5487           0   0.0000000000000000     
        5488           0   0.0000000000000000     
        5489           0   0.0000000000000000     
        5490           0   0.0000000000000000     
        5491           0   0.0000000000000000     
        5492           0   0.0000000000000000     
        5493           0   0.0000000000000000     
        5494           0   0.0000000000000000     
        5495           0   0.0000000000000000     
        5496           0   0.0000000000000000     
        5497           0   0.0000000000000000     
        5498           0   0.0000000000000000     
        5499           0   0.0000000000000000     
        5500           0   0.0000000000000000     
        5501           0   0.0000000000000000     
        5502           0   0.0000000000000000     
        5503           0   0.0000000000000000     
        5504           0   0.0000000000000000     
        5505           0   0.0000000000000000     
        5506           0   0.0000000000000000     
        5507           0   0.0000000000000000     
        5508           0   0.0000000000000000     
        5509           0   0.0000000000000000     
        5510           0   0.0000000000000000     
        5511           0   0.0000000000000000     
        5512           0   0.0000000000000000     
        5513           0   0.0000000000000000     
        5514           0   0.0000000000000000     
        5515           0   0.0000000000000000     
        5516           0   0.0000000000000000     
        5517           0   0.0000000000000000     
        5518           0   0.0000000000000000     
        5519           0   0.0000000000000000     
        5520           0   0.0000000000000000     
        5521           0   0.0000000000000000     
        5522           0   0.0000000000000000     
        5523           0   0.0000000000000000     
        5524           0   0.0000000000000000     
        5525           0   0.0000000000000000     
        5526           0   0.0000000000000000     
        5527           0   0.0000000000000000     
        5528           0   0.0000000000000000     
        5529           0   0.0000000000000000     
        5530           0   0.0000000000000000     
        5531           0   0.0000000000000000     
        5532           0   0.0000000000000000     
        5533           0   0.0000000000000000     
        5534           0   0.0000000000000000     
        5535           0   0.0000000000000000     
        5536           0   0.0000000000000000     
        5537           0   0.0000000000000000     
        5538           0   0.0000000000000000     
        5539           0   0.0000000000000000     
        5540           0   0.0000000000000000     
        5541           0   0.0000000000000000     
        5542           0   0.0000000000000000     
        5543           0   0.0000000000000000     
        5544           0   0.0000000000000000     
        5545           0   0.0000000000000000     
        5546           0   0.0000000000000000     
        5547           0   0.0000000000000000     
        5548           0   0.0000000000000000     
        5549           0   0.0000000000000000     
        5550           0   0.0000000000000000     
        5551           0   0.0000000000000000     
        5552           0   0.0000000000000000     
        5553           0   0.0000000000000000     
        5554           0   0.0000000000000000     
        5555           0   0.0000000000000000     
        5556           0   0.0000000000000000     
        5557           0   0.0000000000000000     
        5558           0   0.0000000000000000     
        5559           0   0.0000000000000000     
        5560           0   0.0000000000000000     
        5561           0   0.0000000000000000     
        5562           0   0.0000000000000000     
        5563           0   0.0000000000000000     
        5564           0   0.0000000000000000     
        5565           0   0.0000000000000000     
        5566           0   0.0000000000000000     
        5567           0   0.0000000000000000     
        5568           0   0.0000000000000000     
        5569           0   0.0000000000000000     
        5570           0   0.0000000000000000     
        5571           0   0.0000000000000000     
        5572           0   0.0000000000000000     
        5573           0   0.0000000000000000     
        5574           0   0.0000000000000000     
        5575           0   0.0000000000000000     
        5576           0   0.0000000000000000     
        5577           0   0.0000000000000000     
        5578           0   0.0000000000000000     
        5579           0   0.0000000000000000     
        5580           0   0.0000000000000000     
        5581           0   0.0000000000000000     
        5582           0   0.0000000000000000     
        5583           0   0.0000000000000000     
        5584           0   0.0000000000000000     
        5585           0   0.0000000000000000     
        5586           0   0.0000000000000000     
        5587           0   0.0000000000000000     
        5588           0   0.0000000000000000     
        5589           0   0.0000000000000000     
        5590           0   0.0000000000000000     
        5591           0   0.0000000000000000     
        5592           0   0.0000000000000000     
        5593           0   0.0000000000000000     
        5594           0   0.0000000000000000     
        5595           0   0.0000000000000000     
        5596           0   0.0000000000000000     
        5597           0   0.0000000000000000     
        5598           0   0.0000000000000000     
        5599           0   0.0000000000000000     
        5600           0   0.0000000000000000     
        5601           0   0.0000000000000000     
        5602           0   0.0000000000000000     
        5603           0   0.0000000000000000     
        5604           0   0.0000000000000000     
        5605           0   0.0000000000000000     
        5606           0   0.0000000000000000     
        5607           0   0.0000000000000000     
        5608           0   0.0000000000000000     
        5609           0   0.0000000000000000     
        5610           0   0.0000000000000000     
        5611           0   0.0000000000000000     
        5612           0   0.0000000000000000     
        5613           0   0.0000000000000000     
        5614           0   0.0000000000000000     
        5615           0   0.0000000000000000     
        5616           0   0.0000000000000000     
        5617           0   0.0000000000000000     
        5618           0   0.0000000000000000     
        5619           0   0.0000000000000000     
        5620           0   0.0000000000000000     
        5621           0   0.0000000000000000     
        5622           0   0.0000000000000000     
        5623           0   0.0000000000000000     
        5624           0   0.0000000000000000     
        5625           0   0.0000000000000000     
        5626           0   0.0000000000000000     
        5627           0   0.0000000000000000     
        5628           0   0.0000000000000000     
        5629           0   0.0000000000000000     
        5630           0   0.0000000000000000     
        5631           0   0.0000000000000000     
        5632           0   0.0000000000000000     
        5633           0   0.0000000000000000     
        5634           0   0.0000000000000000     
        5635           0   0.0000000000000000     
        5636           0   0.0000000000000000     
        5637           0   0.0000000000000000     
        5638           0   0.0000000000000000     
        5639           0   0.0000000000000000     
        5640           0   0.0000000000000000     
        5641           0   0.0000000000000000     
        5642           0   0.0000000000000000     
        5643           0   0.0000000000000000     
        5644           0   0.0000000000000000     
        5645           0   0.0000000000000000     
        5646           0   0.0000000000000000     
        5647           0   0.0000000000000000     
        5648           0   0.0000000000000000     
        5649           0   0.0000000000000000     
        5650           0   0.0000000000000000     
        5651           0   0.0000000000000000     
        5652           0   0.0000000000000000     
        5653           0   0.0000000000000000     
        5654           0   0.0000000000000000     
        5655           0   0.0000000000000000     
        5656           0   0.0000000000000000     
        5657           0   0.0000000000000000     
        5658           0   0.0000000000000000     
        5659           0   0.0000000000000000     
        5660           0   0.0000000000000000     
        5661           0   0.0000000000000000     
        5662           0   0.0000000000000000     
        5663           0   0.0000000000000000     
        5664           0   0.0000000000000000     
        5665           0   0.0000000000000000     
        5666           0   0.0000000000000000     
        5667           0   0.0000000000000000     
        5668           0   0.0000000000000000     
        5669           0   0.0000000000000000     
        5670           0   0.0000000000000000     
        5671           0   0.0000000000000000     
        5672           0   0.0000000000000000     
        5673           0   0.0000000000000000     
        5674           0   0.0000000000000000     
        5675           0   0.0000000000000000     
        5676           0   0.0000000000000000     
        5677           0   0.0000000000000000     
        5678           0   0.0000000000000000     
        5679           0   0.0000000000000000     
        5680           0   0.0000000000000000     
        5681           0   0.0000000000000000     
        5682           0   0.0000000000000000     
        5683           0   0.0000000000000000     
        5684           0   0.0000000000000000     
        5685           0   0.0000000000000000     
        5686           0   0.0000000000000000     
        5687           0   0.0000000000000000     
        5688           0   0.0000000000000000     
        5689           0   0.0000000000000000     
        5690           0   0.0000000000000000     
        5691           0   0.0000000000000000     
        5692           0   0.0000000000000000     
        5693           0   0.0000000000000000     
        5694           0   0.0000000000000000     
        5695           0   0.0000000000000000     
        5696           0   0.0000000000000000     
        5697           0   0.0000000000000000     
        5698           0   0.0000000000000000     
        5699           0   0.0000000000000000     
        5700           0   0.0000000000000000     
        5701           0   0.0000000000000000     
        5702           0   0.0000000000000000     
        5703           0   0.0000000000000000     
        5704           0   0.0000000000000000     
        5705           0   0.0000000000000000     
        5706           0   0.0000000000000000     
        5707           0   0.0000000000000000     
        5708           0   0.0000000000000000     
        5709           0   0.0000000000000000     
        5710           0   0.0000000000000000     
        5711           0   0.0000000000000000     
        5712           0   0.0000000000000000     
        5713           0   0.0000000000000000     
        5714           0   0.0000000000000000     
        5715           0   0.0000000000000000     
        5716           0   0.0000000000000000     
        5717           0   0.0000000000000000     
        5718           0   0.0000000000000000     
        5719           0   0.0000000000000000     
        5720           0   0.0000000000000000     
        5721           0   0.0000000000000000     
        5722           0   0.0000000000000000     
        5723           0   0.0000000000000000     
        5724           0   0.0000000000000000     
        5725           0   0.0000000000000000     
        5726           0   0.0000000000000000     
        5727           0   0.0000000000000000     
        5728           0   0.0000000000000000     
        5729           0   0.0000000000000000     
        5730           0   0.0000000000000000     
        5731           0   0.0000000000000000     
        5732           0   0.0000000000000000     
        5733           0   0.0000000000000000     
        5734           0   0.0000000000000000     
        5735           0   0.0000000000000000     
        5736           0   0.0000000000000000     
        5737           0   0.0000000000000000     
        5738           0   0.0000000000000000     
        5739           0   0.0000000000000000     
        5740           0   0.0000000000000000     
        5741           0   0.0000000000000000     
        5742           0   0.0000000000000000     
        5743           0   0.0000000000000000     
        5744           0   0.0000000000000000     
        5745           0   0.0000000000000000     
        5746           0   0.0000000000000000     
        5747           0   0.0000000000000000     
        5748           0   0.0000000000000000     
        5749           0   0.0000000000000000     
        5750           0   0.0000000000000000     
        5751           0   0.0000000000000000     
        5752           0   0.0000000000000000     
        5753           0   0.0000000000000000     
        5754           0   0.0000000000000000     
        5755           0   0.0000000000000000     
        5756           0   0.0000000000000000     
        5757           0   0.0000000000000000     
        5758           0   0.0000000000000000     
        5759           0   0.0000000000000000     
        5760           0   0.0000000000000000     
        5761           0   0.0000000000000000     
        5762           0   0.0000000000000000     
        5763           0   0.0000000000000000     
        5764           0   0.0000000000000000     
        5765           0   0.0000000000000000     
        5766           0   0.0000000000000000     
        5767           0   0.0000000000000000     
        5768           0   0.0000000000000000     
        5769           0   0.0000000000000000     
        5770           0   0.0000000000000000     
        5771           0   0.0000000000000000     
        5772           0   0.0000000000000000     
        5773           0   0.0000000000000000     
        5774           0   0.0000000000000000     
        5775           0   0.0000000000000000     
        5776           0   0.0000000000000000     
        5777           0   0.0000000000000000     
        5778           0   0.0000000000000000     
        5779           0   0.0000000000000000     
        5780           0   0.0000000000000000     
        5781           0   0.0000000000000000     
        5782           0   0.0000000000000000     
        5783           0   0.0000000000000000     
        5784           0   0.0000000000000000     
        5785           0   0.0000000000000000     
        5786           0   0.0000000000000000     
        5787           0   0.0000000000000000     
        5788           0   0.0000000000000000     
        5789           0   0.0000000000000000     
        5790           0   0.0000000000000000     
        5791           0   0.0000000000000000     
        5792           0   0.0000000000000000     
        5793           0   0.0000000000000000     
        5794           0   0.0000000000000000     
        5795           0   0.0000000000000000     
        5796           0   0.0000000000000000     
        5797           0   0.0000000000000000     
        5798           0   0.0000000000000000     
        5799           0   0.0000000000000000     
        5800           0   0.0000000000000000     
        5801           0   0.0000000000000000     
        5802           0   0.0000000000000000     
        5803           0   0.0000000000000000     
        5804           0   0.0000000000000000     
        5805           0   0.0000000000000000     
        5806           0   0.0000000000000000     
        5807           0   0.0000000000000000     
        5808           0   0.0000000000000000     
        5809           0   0.0000000000000000     
        5810           0   0.0000000000000000     
        5811           0   0.0000000000000000     
        5812           0   0.0000000000000000     
        5813           0   0.0000000000000000     
        5814           0   0.0000000000000000     
        5815           0   0.0000000000000000     
        5816           0   0.0000000000000000     
        5817           0   0.0000000000000000     
        5818           0   0.0000000000000000     
        5819           0   0.0000000000000000     
        5820           0   0.0000000000000000     
        5821           0   0.0000000000000000     
        5822           0   0.0000000000000000     
        5823           0   0.0000000000000000     
        5824           0   0.0000000000000000     
        5825           0   0.0000000000000000     
        5826           0   0.0000000000000000     
        5827           0   0.0000000000000000     
        5828           0   0.0000000000000000     
        5829           0   0.0000000000000000     
        5830           0   0.0000000000000000     
        5831           0   0.0000000000000000     
        5832           0   0.0000000000000000     
        5833           0   0.0000000000000000     
        5834           0   0.0000000000000000     
        5835           0   0.0000000000000000     
        5836           0   0.0000000000000000     
        5837           0   0.0000000000000000     
        5838           0   0.0000000000000000     
        5839           0   0.0000000000000000     
        5840           0   0.0000000000000000     
        5841           0   0.0000000000000000     
        5842           0   0.0000000000000000     
        5843           0   0.0000000000000000     
        5844           0   0.0000000000000000     
        5845           0   0.0000000000000000     
        5846           0   0.0000000000000000     
        5847           0   0.0000000000000000     
        5848           0   0.0000000000000000     
        5849           0   0.0000000000000000     
        5850           0   0.0000000000000000     
        5851           0   0.0000000000000000     
        5852           0   0.0000000000000000     
        5853           0   0.0000000000000000     
        5854           0   0.0000000000000000     
        5855           0   0.0000000000000000     
        5856           0   0.0000000000000000     
        5857           0   0.0000000000000000     
        5858           0   0.0000000000000000     
        5859           0   0.0000000000000000     
        5860           0   0.0000000000000000     
        5861           0   0.0000000000000000     
        5862           0   0.0000000000000000     
        5863           0   0.0000000000000000     
        5864           0   0.0000000000000000     
        5865           0   0.0000000000000000     
        5866           0   0.0000000000000000     
        5867           0   0.0000000000000000     
        5868           0   0.0000000000000000     
        5869           0   0.0000000000000000     
        5870           0   0.0000000000000000     
        5871           0   0.0000000000000000     
        5872           0   0.0000000000000000     
        5873           0   0.0000000000000000     
        5874           0   0.0000000000000000     
        5875           0   0.0000000000000000     
        5876           0   0.0000000000000000     
        5877           0   0.0000000000000000     
        5878           0   0.0000000000000000     
        5879           0   0.0000000000000000     
        5880           0   0.0000000000000000     
        5881           0   0.0000000000000000     
        5882           0   0.0000000000000000     
        5883           0   0.0000000000000000     
        5884           0   0.0000000000000000     
        5885           0   0.0000000000000000     
        5886           0   0.0000000000000000     
        5887           0   0.0000000000000000     
        5888           0   0.0000000000000000     
        5889           0   0.0000000000000000     
        5890           0   0.0000000000000000     
        5891           0   0.0000000000000000     
        5892           0   0.0000000000000000     
        5893           0   0.0000000000000000     
        5894           0   0.0000000000000000     
        5895           0   0.0000000000000000     
        5896           0   0.0000000000000000     
        5897           0   0.0000000000000000     
        5898           0   0.0000000000000000     
        5899           0   0.0000000000000000     
        5900           0   0.0000000000000000     
        5901           0   0.0000000000000000     
        5902           0   0.0000000000000000     
        5903           0   0.0000000000000000     
        5904           0   0.0000000000000000     
        5905           0   0.0000000000000000     
        5906           0   0.0000000000000000     
        5907           0   0.0000000000000000     
        5908           0   0.0000000000000000     
        5909           0   0.0000000000000000     
        5910           0   0.0000000000000000     
        5911           0   0.0000000000000000     
        5912           0   0.0000000000000000     
        5913           0   0.0000000000000000     
        5914           0   0.0000000000000000     
        5915           0   0.0000000000000000     
        5916           0   0.0000000000000000     
        5917           0   0.0000000000000000     
        5918           0   0.0000000000000000     
        5919           0   0.0000000000000000     
        5920           0   0.0000000000000000     
        5921           0   0.0000000000000000     
        5922           0   0.0000000000000000     
        5923           0   0.0000000000000000     
        5924           0   0.0000000000000000     
        5925           0   0.0000000000000000     
        5926           0   0.0000000000000000     
        5927           0   0.0000000000000000     
        5928           0   0.0000000000000000     
        5929           0   0.0000000000000000     
        5930           0   0.0000000000000000     
        5931           0   0.0000000000000000     
        5932           0   0.0000000000000000     
        5933           0   0.0000000000000000     
        5934           0   0.0000000000000000     
        5935           0   0.0000000000000000     
        5936           0   0.0000000000000000     
        5937           0   0.0000000000000000     
        5938           0   0.0000000000000000     
        5939           0   0.0000000000000000     
        5940           0   0.0000000000000000     
        5941           0   0.0000000000000000     
        5942           0   0.0000000000000000     
        5943           0   0.0000000000000000     
        5944           0   0.0000000000000000     
        5945           0   0.0000000000000000     
        5946           0   0.0000000000000000     
        5947           0   0.0000000000000000     
        5948           0   0.0000000000000000     
        5949           0   0.0000000000000000     
        5950           0   0.0000000000000000     
        5951           0   0.0000000000000000     
        5952           0   0.0000000000000000     
        5953           0   0.0000000000000000     
        5954           0   0.0000000000000000     
        5955           0   0.0000000000000000     
        5956           0   0.0000000000000000     
        5957           0   0.0000000000000000     
        5958           0   0.0000000000000000     
        5959           0   0.0000000000000000     
        5960           0   0.0000000000000000     
        5961           0   0.0000000000000000     
        5962           0   0.0000000000000000     
        5963           0   0.0000000000000000     
        5964           0   0.0000000000000000     
        5965           0   0.0000000000000000     
        5966           0   0.0000000000000000     
        5967           0   0.0000000000000000     
        5968           0   0.0000000000000000     
        5969           0   0.0000000000000000     
        5970           0   0.0000000000000000     
        5971           0   0.0000000000000000     
        5972           0   0.0000000000000000     
        5973           0   0.0000000000000000     
        5974           0   0.0000000000000000     
        5975           0   0.0000000000000000     
        5976           0   0.0000000000000000     
        5977           0   0.0000000000000000     
        5978           0   0.0000000000000000     
        5979           0   0.0000000000000000     
        5980           0   0.0000000000000000     
        5981           0   0.0000000000000000     
        5982           0   0.0000000000000000     
        5983           0   0.0000000000000000     
        5984           0   0.0000000000000000     
        5985           0   0.0000000000000000     
        5986           0   0.0000000000000000     
        5987           0   0.0000000000000000     
        5988           0   0.0000000000000000     
        5989           0   0.0000000000000000     
        5990           0   0.0000000000000000     
        5991           0   0.0000000000000000     
        5992           0   0.0000000000000000     
        5993           0   0.0000000000000000     
        5994           0   0.0000000000000000     
        5995           0   0.0000000000000000     
        5996           0   0.0000000000000000     
        5997           0   0.0000000000000000     
        5998           0   0.0000000000000000     
        5999           0   0.0000000000000000     
        6000           0   0.0000000000000000     
        6001           0   0.0000000000000000     
        6002           0   0.0000000000000000     
        6003           0   0.0000000000000000     
        6004           0   0.0000000000000000     
        6005           0   0.0000000000000000     
        6006           0   0.0000000000000000     
        6007           0   0.0000000000000000     
        6008           0   0.0000000000000000     
        6009           0   0.0000000000000000     
        6010           0   0.0000000000000000     
        6011           0   0.0000000000000000     
        6012           0   0.0000000000000000     
        6013           0   0.0000000000000000     
        6014           0   0.0000000000000000     
        6015           0   0.0000000000000000     
        6016           0   0.0000000000000000     
        6017           0   0.0000000000000000     
        6018           0   0.0000000000000000     
        6019           0   0.0000000000000000     
        6020           0   0.0000000000000000     
        6021           0   0.0000000000000000     
        6022           0   0.0000000000000000     
        6023           0   0.0000000000000000     
        6024           0   0.0000000000000000     
        6025           0   0.0000000000000000     
        6026           0   0.0000000000000000     
        6027           0   0.0000000000000000     
        6028           0   0.0000000000000000     
        6029           0   0.0000000000000000     
        6030           0   0.0000000000000000     
        6031           0   0.0000000000000000     
        6032           0   0.0000000000000000     
        6033           0   0.0000000000000000     
        6034           0   0.0000000000000000     
        6035           0   0.0000000000000000     
        6036           0   0.0000000000000000     
        6037           0   0.0000000000000000     
        6038           0   0.0000000000000000     
        6039           0   0.0000000000000000     
        6040           0   0.0000000000000000     
        6041           0   0.0000000000000000     
        6042           0   0.0000000000000000     
        6043           0   0.0000000000000000     
        6044           0   0.0000000000000000     
        6045           0   0.0000000000000000     
        6046           0   0.0000000000000000     
        6047           0   0.0000000000000000     
        6048           0   0.0000000000000000     
        6049           0   0.0000000000000000     
        6050           0   0.0000000000000000     
        6051           0   0.0000000000000000     
        6052           0   0.0000000000000000     
        6053           0   0.0000000000000000     
        6054           0   0.0000000000000000     
        6055           0   0.0000000000000000     
        6056           0   0.0000000000000000     
        6057           0   0.0000000000000000     
        6058           0   0.0000000000000000     
        6059           0   0.0000000000000000     
        6060           0   0.0000000000000000     
        6061           0   0.0000000000000000     
        6062           0   0.0000000000000000     
        6063           0   0.0000000000000000     
        6064           0   0.0000000000000000     
        6065           0   0.0000000000000000     
        6066           0   0.0000000000000000     
        6067           0   0.0000000000000000     
        6068           0   0.0000000000000000     
        6069           0   0.0000000000000000     
        6070           0   0.0000000000000000     
        6071           0   0.0000000000000000     
        6072           0   0.0000000000000000     
        6073           0   0.0000000000000000     
        6074           0   0.0000000000000000     
        6075           0   0.0000000000000000     
        6076           0   0.0000000000000000     
        6077           0   0.0000000000000000     
        6078           0   0.0000000000000000     
        6079           0   0.0000000000000000     
        6080           0   0.0000000000000000     
        6081           0   0.0000000000000000     
        6082           0   0.0000000000000000     
        6083           0   0.0000000000000000     
        6084           0   0.0000000000000000     
        6085           0   0.0000000000000000     
        6086           0   0.0000000000000000     
        6087           0   0.0000000000000000     
        6088           0   0.0000000000000000     
        6089           0   0.0000000000000000     
        6090           0   0.0000000000000000     
        6091           0   0.0000000000000000     
        6092           0   0.0000000000000000     
        6093           0   0.0000000000000000     
        6094           0   0.0000000000000000     
        6095           0   0.0000000000000000     
        6096           0   0.0000000000000000     
        6097           0   0.0000000000000000     
        6098           0   0.0000000000000000     
        6099           0   0.0000000000000000     
        6100           0   0.0000000000000000     
        6101           0   0.0000000000000000     
        6102           0   0.0000000000000000     
        6103           0   0.0000000000000000     
        6104           0   0.0000000000000000     
        6105           0   0.0000000000000000     
        6106           0   0.0000000000000000     
        6107           0   0.0000000000000000     
        6108           0   0.0000000000000000     
        6109           0   0.0000000000000000     
        6110           0   0.0000000000000000     
        6111           0   0.0000000000000000     
        6112           0   0.0000000000000000     
        6113           0   0.0000000000000000     
        6114           0   0.0000000000000000     
        6115           0   0.0000000000000000     
        6116           0   0.0000000000000000     
        6117           0   0.0000000000000000     
        6118           0   0.0000000000000000     
        6119           0   0.0000000000000000     
        6120           0   0.0000000000000000     
        6121           0   0.0000000000000000     
        6122           0   0.0000000000000000     
        6123           0   0.0000000000000000     
        6124           0   0.0000000000000000     
        6125           0   0.0000000000000000     
        6126           0   0.0000000000000000     
        6127           0   0.0000000000000000     
        6128           0   0.0000000000000000     
        6129           0   0.0000000000000000     
        6130           0   0.0000000000000000     
        6131           0   0.0000000000000000     
        6132           0   0.0000000000000000     
        6133           0   0.0000000000000000     
        6134           0   0.0000000000000000     
        6135           0   0.0000000000000000     
        6136           0   0.0000000000000000     
        6137           0   0.0000000000000000     
        6138           0   0.0000000000000000     
        6139           0   0.0000000000000000     
        6140           0   0.0000000000000000     
        6141           0   0.0000000000000000     
        6142           0   0.0000000000000000     
        6143           0   0.0000000000000000     
        6144           0   0.0000000000000000     
        6145           0   0.0000000000000000     
        6146           0   0.0000000000000000     
        6147           0   0.0000000000000000     
        6148           0   0.0000000000000000     
        6149           0   0.0000000000000000     
        6150           0   0.0000000000000000     
        6151           0   0.0000000000000000     
        6152           0   0.0000000000000000     
        6153           0   0.0000000000000000     
        6154           0   0.0000000000000000     
        6155           0   0.0000000000000000     
        6156           0   0.0000000000000000     
        6157           0   0.0000000000000000     
        6158           0   0.0000000000000000     
        6159           0   0.0000000000000000     
        6160           0   0.0000000000000000     
        6161           0   0.0000000000000000     
        6162           0   0.0000000000000000     
        6163           0   0.0000000000000000     
        6164           0   0.0000000000000000     
        6165           0   0.0000000000000000     
        6166           0   0.0000000000000000     
        6167           0   0.0000000000000000     
        6168           0   0.0000000000000000     
        6169           0   0.0000000000000000     
        6170           0   0.0000000000000000     
        6171           0   0.0000000000000000     
        6172           0   0.0000000000000000     
        6173           0   0.0000000000000000     
        6174           0   0.0000000000000000     
        6175           0   0.0000000000000000     
        6176           0   0.0000000000000000     
        6177           0   0.0000000000000000     
        6178           0   0.0000000000000000     
        6179           0   0.0000000000000000     
        6180           0   0.0000000000000000     
        6181           0   0.0000000000000000     
        6182           0   0.0000000000000000     
        6183           0   0.0000000000000000     
        6184           0   0.0000000000000000     
        6185           0   0.0000000000000000     
        6186           0   0.0000000000000000     
        6187           0   0.0000000000000000     
        6188           0   0.0000000000000000     
        6189           0   0.0000000000000000     
        6190           0   0.0000000000000000     
        6191           0   0.0000000000000000     
        6192           0   0.0000000000000000     
        6193           0   0.0000000000000000     
        6194           0   0.0000000000000000     
        6195           0   0.0000000000000000     
        6196           0   0.0000000000000000     
        6197           0   0.0000000000000000     
        6198           0   0.0000000000000000     
        6199           0   0.0000000000000000     
        6200           0   0.0000000000000000     
        6201           0   0.0000000000000000     
        6202           0   0.0000000000000000     
        6203           0   0.0000000000000000     
        6204           0   0.0000000000000000     
        6205           0   0.0000000000000000     
        6206           0   0.0000000000000000     
        6207           0   0.0000000000000000     
        6208           0   0.0000000000000000     
        6209           0   0.0000000000000000     
        6210           0   0.0000000000000000     
        6211           0   0.0000000000000000     
        6212           0   0.0000000000000000     
        6213           0   0.0000000000000000     
        6214           0   0.0000000000000000     
        6215           0   0.0000000000000000     
        6216           0   0.0000000000000000     
        6217           0   0.0000000000000000     
        6218           0   0.0000000000000000     
        6219           0   0.0000000000000000     
        6220           0   0.0000000000000000     
        6221           0   0.0000000000000000     
        6222           0   0.0000000000000000     
        6223           0   0.0000000000000000     
        6224           0   0.0000000000000000     
        6225           0   0.0000000000000000     
        6226           0   0.0000000000000000     
        6227           0   0.0000000000000000     
        6228           0   0.0000000000000000     
        6229           0   0.0000000000000000     
        6230           0   0.0000000000000000     
        6231           0   0.0000000000000000     
        6232           0   0.0000000000000000     
        6233           0   0.0000000000000000     
        6234           0   0.0000000000000000     
        6235           0   0.0000000000000000     
        6236           0   0.0000000000000000     
        6237           0   0.0000000000000000     
        6238           0   0.0000000000000000     
        6239           0   0.0000000000000000     
        6240           0   0.0000000000000000     
        6241           0   0.0000000000000000     
        6242           0   0.0000000000000000     
        6243           0   0.0000000000000000     
        6244           0   0.0000000000000000     
        6245           0   0.0000000000000000     
        6246           0   0.0000000000000000     
        6247           0   0.0000000000000000     
        6248           0   0.0000000000000000     
        6249           0   0.0000000000000000     
        6250           0   0.0000000000000000     
        6251           0   0.0000000000000000     
        6252           0   0.0000000000000000     
        6253           0   0.0000000000000000     
        6254           0   0.0000000000000000     
        6255           0   0.0000000000000000     
        6256           0   0.0000000000000000     
        6257           0   0.0000000000000000     
        6258           0   0.0000000000000000     
        6259           0   0.0000000000000000     
        6260           0   0.0000000000000000     
        6261           0   0.0000000000000000     
        6262           0   0.0000000000000000     
        6263           0   0.0000000000000000     
        6264           0   0.0000000000000000     
        6265           0   0.0000000000000000     
        6266           0   0.0000000000000000     
        6267           0   0.0000000000000000     
        6268           0   0.0000000000000000     
        6269           0   0.0000000000000000     
        6270           0   0.0000000000000000     
        6271           0   0.0000000000000000     
        6272           0   0.0000000000000000     
        6273           0   0.0000000000000000     
        6274           0   0.0000000000000000     
        6275           0   0.0000000000000000     
        6276           0   0.0000000000000000     
        6277           0   0.0000000000000000     
        6278           0   0.0000000000000000     
        6279           0   0.0000000000000000     
        6280           0   0.0000000000000000     
        6281           0   0.0000000000000000     
        6282           0   0.0000000000000000     
        6283           0   0.0000000000000000     
        6284           0   0.0000000000000000     
        6285           0   0.0000000000000000     
        6286           0   0.0000000000000000     
        6287           0   0.0000000000000000     
        6288           0   0.0000000000000000     
        6289           0   0.0000000000000000     
        6290           0   0.0000000000000000     
        6291           0   0.0000000000000000     
        6292           0   0.0000000000000000     
        6293           0   0.0000000000000000     
        6294           0   0.0000000000000000     
        6295           0   0.0000000000000000     
        6296           0   0.0000000000000000     
        6297           0   0.0000000000000000     
        6298           0   0.0000000000000000     
        6299           0   0.0000000000000000     
        6300           0   0.0000000000000000     
        6301           0   0.0000000000000000     
        6302           0   0.0000000000000000     
        6303           0   0.0000000000000000     
        6304           0   0.0000000000000000     
        6305           0   0.0000000000000000     
        6306           0   0.0000000000000000     
        6307           0   0.0000000000000000     
        6308           0   0.0000000000000000     
        6309           0   0.0000000000000000     
        6310           0   0.0000000000000000     
        6311           0   0.0000000000000000     
        6312           0   0.0000000000000000     
        6313           0   0.0000000000000000     
        6314           0   0.0000000000000000     
        6315           0   0.0000000000000000     
        6316           0   0.0000000000000000     
        6317           0   0.0000000000000000     
        6318           0   0.0000000000000000     
        6319           0   0.0000000000000000     
        6320           0   0.0000000000000000     
        6321           0   0.0000000000000000     
        6322           0   0.0000000000000000     
        6323           0   0.0000000000000000     
        6324           0   0.0000000000000000     
        6325           0   0.0000000000000000     
        6326           0   0.0000000000000000     
        6327           0   0.0000000000000000     
        6328           0   0.0000000000000000     
        6329           0   0.0000000000000000     
        6330           0   0.0000000000000000     
        6331           0   0.0000000000000000     
        6332           0   0.0000000000000000     
        6333           0   0.0000000000000000     
        6334           0   0.0000000000000000     
        6335           0   0.0000000000000000     
        6336           0   0.0000000000000000     
        6337           0   0.0000000000000000     
        6338           0   0.0000000000000000     
        6339           0   0.0000000000000000     
        6340           0   0.0000000000000000     
        6341           0   0.0000000000000000     
        6342           0   0.0000000000000000     
        6343           0   0.0000000000000000     
        6344           0   0.0000000000000000     
        6345           0   0.0000000000000000     
        6346           0   0.0000000000000000     
        6347           0   0.0000000000000000     
        6348           0   0.0000000000000000     
        6349           0   0.0000000000000000     
        6350           0   0.0000000000000000     
        6351           0   0.0000000000000000     
        6352           0   0.0000000000000000     
        6353           0   0.0000000000000000     
        6354           0   0.0000000000000000     
        6355           0   0.0000000000000000     
        6356           0   0.0000000000000000     
        6357           0   0.0000000000000000     
        6358           0   0.0000000000000000     
        6359           0   0.0000000000000000     
        6360           0   0.0000000000000000     
        6361           0   0.0000000000000000     
        6362           0   0.0000000000000000     
        6363           0   0.0000000000000000     
        6364           0   0.0000000000000000     
        6365           0   0.0000000000000000     
        6366           0   0.0000000000000000     
        6367           0   0.0000000000000000     
        6368           0   0.0000000000000000     
        6369           0   0.0000000000000000     
        6370           0   0.0000000000000000     
        6371           0   0.0000000000000000     
        6372           0   0.0000000000000000     
        6373           0   0.0000000000000000     
        6374           0   0.0000000000000000     
        6375           0   0.0000000000000000     
        6376           0   0.0000000000000000     
        6377           0   0.0000000000000000     
        6378           0   0.0000000000000000     
        6379           0   0.0000000000000000     
        6380           0   0.0000000000000000     
        6381           0   0.0000000000000000     
        6382           0   0.0000000000000000     
        6383           0   0.0000000000000000     
        6384           0   0.0000000000000000     
        6385           0   0.0000000000000000     
        6386           0   0.0000000000000000     
        6387           0   0.0000000000000000     
        6388           0   0.0000000000000000     
        6389           0   0.0000000000000000     
        6390           0   0.0000000000000000     
        6391           0   0.0000000000000000     
        6392           0   0.0000000000000000     
        6393           0   0.0000000000000000     
        6394           0   0.0000000000000000     
        6395           0   0.0000000000000000     
        6396           0   0.0000000000000000     
        6397           0   0.0000000000000000     
        6398           0   0.0000000000000000     
        6399           0   0.0000000000000000     
        6400           0   0.0000000000000000     
        6401           0   0.0000000000000000     
        6402           0   0.0000000000000000     
        6403           0   0.0000000000000000     
        6404           0   0.0000000000000000     
        6405           0   0.0000000000000000     
        6406           0   0.0000000000000000     
        6407           0   0.0000000000000000     
        6408           0   0.0000000000000000     
        6409           0   0.0000000000000000     
        6410           0   0.0000000000000000     
        6411           0   0.0000000000000000     
        6412           0   0.0000000000000000     
        6413           0   0.0000000000000000     
        6414           0   0.0000000000000000     
        6415           0   0.0000000000000000     
        6416           0   0.0000000000000000     
        6417           0   0.0000000000000000     
        6418           0   0.0000000000000000     
        6419           0   0.0000000000000000     
        6420           0   0.0000000000000000     
        6421           0   0.0000000000000000     
        6422           0   0.0000000000000000     
        6423           0   0.0000000000000000     
        6424           0   0.0000000000000000     
        6425           0   0.0000000000000000     
        6426           0   0.0000000000000000     
        6427           0   0.0000000000000000     
        6428           0   0.0000000000000000     
        6429           0   0.0000000000000000     
        6430           0   0.0000000000000000     
        6431           0   0.0000000000000000     
        6432           0   0.0000000000000000     
        6433           0   0.0000000000000000     
        6434           0   0.0000000000000000     
        6435           0   0.0000000000000000     
        6436           0   0.0000000000000000     
        6437           0   0.0000000000000000     
        6438           0   0.0000000000000000     
        6439           0   0.0000000000000000     
        6440           0   0.0000000000000000     
        6441           0   0.0000000000000000     
        6442           0   0.0000000000000000     
        6443           0   0.0000000000000000     
        6444           0   0.0000000000000000     
        6445           0   0.0000000000000000     
        6446           0   0.0000000000000000     
        6447           0   0.0000000000000000     
        6448           0   0.0000000000000000     
        6449           0   0.0000000000000000     
        6450           0   0.0000000000000000     
        6451           0   0.0000000000000000     
        6452           0   0.0000000000000000     
        6453           0   0.0000000000000000     
        6454           0   0.0000000000000000     
        6455           0   0.0000000000000000     
        6456           0   0.0000000000000000     
        6457           0   0.0000000000000000     
        6458           0   0.0000000000000000     
        6459           0   0.0000000000000000     
        6460           0   0.0000000000000000     
        6461           0   0.0000000000000000     
        6462           0   0.0000000000000000     
        6463           0   0.0000000000000000     
        6464           0   0.0000000000000000     
        6465           0   0.0000000000000000     
        6466           0   0.0000000000000000     
        6467           0   0.0000000000000000     
        6468           0   0.0000000000000000     
        6469           0   0.0000000000000000     
        6470           0   0.0000000000000000     
        6471           0   0.0000000000000000     
        6472           0   0.0000000000000000     
        6473           0   0.0000000000000000     
        6474           0   0.0000000000000000     
        6475           0   0.0000000000000000     
        6476           0   0.0000000000000000     
        6477           0   0.0000000000000000     
        6478           0   0.0000000000000000     
        6479           0   0.0000000000000000     
        6480           0   0.0000000000000000     
        6481           0   0.0000000000000000     
        6482           0   0.0000000000000000     
        6483           0   0.0000000000000000     
        6484           0   0.0000000000000000     
        6485           0   0.0000000000000000     
        6486           0   0.0000000000000000     
        6487           0   0.0000000000000000     
        6488           0   0.0000000000000000     
        6489           0   0.0000000000000000     
        6490           0   0.0000000000000000     
        6491           0   0.0000000000000000     
        6492           0   0.0000000000000000     
        6493           0   0.0000000000000000     
        6494           0   0.0000000000000000     
        6495           0   0.0000000000000000     
        6496           0   0.0000000000000000     
        6497           0   0.0000000000000000     
        6498           0   0.0000000000000000     
        6499           0   0.0000000000000000     
        6500           0   0.0000000000000000     
        6501           0   0.0000000000000000     
        6502           0   0.0000000000000000     
        6503           0   0.0000000000000000     
        6504           0   0.0000000000000000     
        6505           0   0.0000000000000000     
        6506           0   0.0000000000000000     
        6507           0   0.0000000000000000     
        6508           0   0.0000000000000000     
        6509           0   0.0000000000000000     
        6510           0   0.0000000000000000     
        6511           0   0.0000000000000000     
        6512           0   0.0000000000000000     
        6513           0   0.0000000000000000     
        6514           0   0.0000000000000000     
        6515           0   0.0000000000000000     
        6516           0   0.0000000000000000     
        6517           0   0.0000000000000000     
        6518           0   0.0000000000000000     
        6519           0   0.0000000000000000     
        6520           0   0.0000000000000000     
        6521           0   0.0000000000000000     
        6522           0   0.0000000000000000     
        6523           0   0.0000000000000000     
        6524           0   0.0000000000000000     
        6525           0   0.0000000000000000     
        6526           0   0.0000000000000000     
        6527           0   0.0000000000000000     
        6528           0   0.0000000000000000     
        6529           0   0.0000000000000000     
        6530           0   0.0000000000000000     
        6531           0   0.0000000000000000     
        6532           0   0.0000000000000000     
        6533           0   0.0000000000000000     
        6534           0   0.0000000000000000     
        6535           0   0.0000000000000000     
        6536           0   0.0000000000000000     
        6537           0   0.0000000000000000     
        6538           0   0.0000000000000000     
        6539           0   0.0000000000000000     
        6540           0   0.0000000000000000     
        6541           0   0.0000000000000000     
        6542           0   0.0000000000000000     
        6543           0   0.0000000000000000     
        6544           0   0.0000000000000000     
        6545           0   0.0000000000000000     
        6546           0   0.0000000000000000     
        6547           0   0.0000000000000000     
        6548           0   0.0000000000000000     
        6549           0   0.0000000000000000     
        6550           0   0.0000000000000000     
        6551           0   0.0000000000000000     
        6552           0   0.0000000000000000     
        6553           0   0.0000000000000000     
        6554           0   0.0000000000000000     
        6555           0   0.0000000000000000     
        6556           0   0.0000000000000000     
        6557           0   0.0000000000000000     
        6558           0   0.0000000000000000     
        6559           0   0.0000000000000000     
        6560           0   0.0000000000000000     
        6561           0   0.0000000000000000     
        6562           0   0.0000000000000000     
        6563           0   0.0000000000000000     
        6564           0   0.0000000000000000     
        6565           0   0.0000000000000000     
        6566           0   0.0000000000000000     
        6567           0   0.0000000000000000     
        6568           0   0.0000000000000000     
        6569           0   0.0000000000000000     
        6570           0   0.0000000000000000     
        6571           0   0.0000000000000000     
        6572           0   0.0000000000000000     
        6573           0   0.0000000000000000     
        6574           0   0.0000000000000000     
        6575           0   0.0000000000000000     
        6576           0   0.0000000000000000     
        6577           0   0.0000000000000000     
        6578           0   0.0000000000000000     
        6579           0   0.0000000000000000     
        6580           0   0.0000000000000000     
        6581           0   0.0000000000000000     
        6582           0   0.0000000000000000     
        6583           0   0.0000000000000000     
        6584           0   0.0000000000000000     
        6585           0   0.0000000000000000     
        6586           0   0.0000000000000000     
        6587           0   0.0000000000000000     
        6588           0   0.0000000000000000     
        6589           0   0.0000000000000000     
        6590           0   0.0000000000000000     
        6591           0   0.0000000000000000     
        6592           0   0.0000000000000000     
        6593           0   0.0000000000000000     
        6594           0   0.0000000000000000     
        6595           0   0.0000000000000000     
        6596           0   0.0000000000000000     
        6597           0   0.0000000000000000     
        6598           0   0.0000000000000000     
        6599           0   0.0000000000000000     
        6600           0   0.0000000000000000     
        6601           0   0.0000000000000000     
        6602           0   0.0000000000000000     
        6603           0   0.0000000000000000     
        6604           0   0.0000000000000000     
        6605           0   0.0000000000000000     
        6606           0   0.0000000000000000     
        6607           0   0.0000000000000000     
        6608           0   0.0000000000000000     
        6609           0   0.0000000000000000     
        6610           0   0.0000000000000000     
        6611           0   0.0000000000000000     
        6612           0   0.0000000000000000     
        6613           0   0.0000000000000000     
        6614           0   0.0000000000000000     
        6615           0   0.0000000000000000     
        6616           0   0.0000000000000000     
        6617           0   0.0000000000000000     
        6618           0   0.0000000000000000     
        6619           0   0.0000000000000000     
        6620           0   0.0000000000000000     
        6621           0   0.0000000000000000     
        6622           0   0.0000000000000000     
        6623           0   0.0000000000000000     
        6624           0   0.0000000000000000     
        6625           0   0.0000000000000000     
        6626           0   0.0000000000000000     
        6627           0   0.0000000000000000     
        6628           0   0.0000000000000000     
        6629           0   0.0000000000000000     
        6630           0   0.0000000000000000     
        6631           0   0.0000000000000000     
        6632           0   0.0000000000000000     
        6633           0   0.0000000000000000     
        6634           0   0.0000000000000000     
        6635           0   0.0000000000000000     
        6636           0   0.0000000000000000     
        6637           0   0.0000000000000000     
        6638           0   0.0000000000000000     
        6639           0   0.0000000000000000     
        6640           0   0.0000000000000000     
        6641           0   0.0000000000000000     
        6642           0   0.0000000000000000     
        6643           0   0.0000000000000000     
        6644           0   0.0000000000000000     
        6645           0   0.0000000000000000     
        6646           0   0.0000000000000000     
        6647           0   0.0000000000000000     
        6648           0   0.0000000000000000     
        6649           0   0.0000000000000000     
        6650           0   0.0000000000000000     
        6651           0   0.0000000000000000     
        6652           0   0.0000000000000000     
        6653           0   0.0000000000000000     
        6654           0   0.0000000000000000     
        6655           0   0.0000000000000000     
        6656           0   0.0000000000000000     
        6657           0   0.0000000000000000     
        6658           0   0.0000000000000000     
        6659           0   0.0000000000000000     
        6660           0   0.0000000000000000     
        6661           0   0.0000000000000000     
        6662           0   0.0000000000000000     
        6663           0   0.0000000000000000     
        6664           0   0.0000000000000000     
        6665           0   0.0000000000000000     
        6666           0   0.0000000000000000     
        6667           0   0.0000000000000000     
        6668           0   0.0000000000000000     
        6669           0   0.0000000000000000     
        6670           0   0.0000000000000000     
        6671           0   0.0000000000000000     
        6672           0   0.0000000000000000     
        6673           0   0.0000000000000000     
        6674           0   0.0000000000000000     
        6675           0   0.0000000000000000     
        6676           0   0.0000000000000000     
        6677           0   0.0000000000000000     
        6678           0   0.0000000000000000     
        6679           0   0.0000000000000000     
        6680           0   0.0000000000000000     
        6681           0   0.0000000000000000     
        6682           0   0.0000000000000000     
        6683           0   0.0000000000000000     
        6684           0   0.0000000000000000     
        6685           0   0.0000000000000000     
        6686           0   0.0000000000000000     
        6687           0   0.0000000000000000     
        6688           0   0.0000000000000000     
        6689           0   0.0000000000000000     
        6690           0   0.0000000000000000     
        6691           0   0.0000000000000000     
        6692           0   0.0000000000000000     
        6693           0   0.0000000000000000     
        6694           0   0.0000000000000000     
        6695           0   0.0000000000000000     
        6696           0   0.0000000000000000     
        6697           0   0.0000000000000000     
        6698           0   0.0000000000000000     
        6699           0   0.0000000000000000     
        6700           0   0.0000000000000000     
        6701           0   0.0000000000000000     
        6702           0   0.0000000000000000     
        6703           0   0.0000000000000000     
        6704           0   0.0000000000000000     
        6705           0   0.0000000000000000     
        6706           0   0.0000000000000000     
        6707           0   0.0000000000000000     
        6708           0   0.0000000000000000     
        6709           0   0.0000000000000000     
        6710           0   0.0000000000000000     
        6711           0   0.0000000000000000     
        6712           0   0.0000000000000000     
        6713           0   0.0000000000000000     
        6714           0   0.0000000000000000     
        6715           0   0.0000000000000000     
        6716           0   0.0000000000000000     
        6717           0   0.0000000000000000     
        6718           0   0.0000000000000000     
        6719           0   0.0000000000000000     
        6720           0   0.0000000000000000     
        6721           0   0.0000000000000000     
        6722           0   0.0000000000000000     
        6723           0   0.0000000000000000     
        6724           0   0.0000000000000000     
        6725           0   0.0000000000000000     
        6726           0   0.0000000000000000     
        6727           0   0.0000000000000000     
        6728           0   0.0000000000000000     
        6729           0   0.0000000000000000     
        6730           0   0.0000000000000000     
        6731           0   0.0000000000000000     
        6732           0   0.0000000000000000     
        6733           0   0.0000000000000000     
        6734           0   0.0000000000000000     
        6735           0   0.0000000000000000     
        6736           0   0.0000000000000000     
        6737           0   0.0000000000000000     
        6738           0   0.0000000000000000     
        6739           0   0.0000000000000000     
        6740           0   0.0000000000000000     
        6741           0   0.0000000000000000     
        6742           0   0.0000000000000000     
        6743           0   0.0000000000000000     
        6744           0   0.0000000000000000     
        6745           0   0.0000000000000000     
        6746           0   0.0000000000000000     
        6747           0   0.0000000000000000     
        6748           0   0.0000000000000000     
        6749           0   0.0000000000000000     
        6750           0   0.0000000000000000     
        6751           0   0.0000000000000000     
        6752           0   0.0000000000000000     
        6753           0   0.0000000000000000     
        6754           0   0.0000000000000000     
        6755           0   0.0000000000000000     
        6756           0   0.0000000000000000     
        6757           0   0.0000000000000000     
        6758           0   0.0000000000000000     
        6759           0   0.0000000000000000     
        6760           0   0.0000000000000000     
        6761           0   0.0000000000000000     
        6762           0   0.0000000000000000     
        6763           0   0.0000000000000000     
        6764           0   0.0000000000000000     
        6765           0   0.0000000000000000     
        6766           0   0.0000000000000000     
        6767           0   0.0000000000000000     
        6768           0   0.0000000000000000     
        6769           0   0.0000000000000000     
        6770           0   0.0000000000000000     
        6771           0   0.0000000000000000     
        6772           0   0.0000000000000000     
        6773           0   0.0000000000000000     
        6774           0   0.0000000000000000     
        6775           0   0.0000000000000000     
        6776           0   0.0000000000000000     
        6777           0   0.0000000000000000     
        6778           0   0.0000000000000000     
        6779           0   0.0000000000000000     
        6780           0   0.0000000000000000     
        6781           0   0.0000000000000000     
        6782           0   0.0000000000000000     
        6783           0   0.0000000000000000     
        6784           0   0.0000000000000000     
        6785           0   0.0000000000000000     
        6786           0   0.0000000000000000     
        6787           0   0.0000000000000000     
        6788           0   0.0000000000000000     
        6789           0   0.0000000000000000     
        6790           0   0.0000000000000000     
        6791           0   0.0000000000000000     
        6792           0   0.0000000000000000     
        6793           0   0.0000000000000000     
        6794           0   0.0000000000000000     
        6795           0   0.0000000000000000     
        6796           0   0.0000000000000000     
        6797           0   0.0000000000000000     
        6798           0   0.0000000000000000     
        6799           0   0.0000000000000000     
        6800           0   0.0000000000000000     
        6801           0   0.0000000000000000     
        6802           0   0.0000000000000000     
        6803           0   0.0000000000000000     
        6804           0   0.0000000000000000     
        6805           0   0.0000000000000000     
        6806           0   0.0000000000000000     
        6807           0   0.0000000000000000     
        6808           0   0.0000000000000000     
        6809           0   0.0000000000000000     
        6810           0   0.0000000000000000     
        6811           0   0.0000000000000000     
        6812           0   0.0000000000000000     
        6813           0   0.0000000000000000     
        6814           0   0.0000000000000000     
        6815           0   0.0000000000000000     
        6816           0   0.0000000000000000     
        6817           0   0.0000000000000000     
        6818           0   0.0000000000000000     
        6819           0   0.0000000000000000     
        6820           0   0.0000000000000000     
        6821           0   0.0000000000000000     
        6822           0   0.0000000000000000     
        6823           0   0.0000000000000000     
        6824           0   0.0000000000000000     
        6825           0   0.0000000000000000     
        6826           0   0.0000000000000000     
        6827           0   0.0000000000000000     
        6828           0   0.0000000000000000     
        6829           0   0.0000000000000000     
        6830           0   0.0000000000000000     
        6831           0   0.0000000000000000     
        6832           0   0.0000000000000000     
        6833           0   0.0000000000000000     
        6834           0   0.0000000000000000     
        6835           0   0.0000000000000000     
        6836           0   0.0000000000000000     
        6837           0   0.0000000000000000     
        6838           0   0.0000000000000000     
        6839           0   0.0000000000000000     
        6840           0   0.0000000000000000     
        6841           0   0.0000000000000000     
        6842           0   0.0000000000000000     
        6843           0   0.0000000000000000     
        6844           0   0.0000000000000000     
        6845           0   0.0000000000000000     
        6846           0   0.0000000000000000     
        6847           0   0.0000000000000000     
        6848           0   0.0000000000000000     
        6849           0   0.0000000000000000     
        6850           0   0.0000000000000000     
        6851           0   0.0000000000000000     
        6852           0   0.0000000000000000     
        6853           0   0.0000000000000000     
        6854           0   0.0000000000000000     
        6855           0   0.0000000000000000     
        6856           0   0.0000000000000000     
        6857           0   0.0000000000000000     
        6858           0   0.0000000000000000     
        6859           0   0.0000000000000000     
        6860           0   0.0000000000000000     
        6861           0   0.0000000000000000     
        6862           0   0.0000000000000000     
        6863           0   0.0000000000000000     
        6864           0   0.0000000000000000     
        6865           0   0.0000000000000000     
        6866           0   0.0000000000000000     
        6867           0   0.0000000000000000     
        6868           0   0.0000000000000000     
        6869           0   0.0000000000000000     
        6870           0   0.0000000000000000     
        6871           0   0.0000000000000000     
        6872           0   0.0000000000000000     
        6873           0   0.0000000000000000     
        6874           0   0.0000000000000000     
        6875           0   0.0000000000000000     
        6876           0   0.0000000000000000     
        6877           0   0.0000000000000000     
        6878           0   0.0000000000000000     
        6879           0   0.0000000000000000     
        6880           0   0.0000000000000000     
        6881           0   0.0000000000000000     
        6882           0   0.0000000000000000     
        6883           0   0.0000000000000000     
        6884           0   0.0000000000000000     
        6885           0   0.0000000000000000     
        6886           0   0.0000000000000000     
        6887           0   0.0000000000000000     
        6888           0   0.0000000000000000     
        6889           0   0.0000000000000000     
        6890           0   0.0000000000000000     
        6891           0   0.0000000000000000     
        6892           0   0.0000000000000000     
        6893           0   0.0000000000000000     
        6894           0   0.0000000000000000     
        6895           0   0.0000000000000000     
        6896           0   0.0000000000000000     
        6897           0   0.0000000000000000     
        6898           0   0.0000000000000000     
        6899           0   0.0000000000000000     
        6900           0   0.0000000000000000     
        6901           0   0.0000000000000000     
        6902           0   0.0000000000000000     
        6903           0   0.0000000000000000     
        6904           0   0.0000000000000000     
        6905           0   0.0000000000000000     
        6906           0   0.0000000000000000     
        6907           0   0.0000000000000000     
        6908           0   0.0000000000000000     
        6909           0   0.0000000000000000     
        6910           0   0.0000000000000000     
        6911           0   0.0000000000000000     
        6912           0   0.0000000000000000     
        6913           0   0.0000000000000000     
        6914           0   0.0000000000000000     
        6915           0   0.0000000000000000     
        6916           0   0.0000000000000000     
        6917           0   0.0000000000000000     
        6918           0   0.0000000000000000     
        6919           0   0.0000000000000000     
        6920           0   0.0000000000000000     
        6921           0   0.0000000000000000     
        6922           0   0.0000000000000000     
        6923           0   0.0000000000000000     
        6924           0   0.0000000000000000     
        6925           0   0.0000000000000000     
        6926           0   0.0000000000000000     
        6927           0   0.0000000000000000     
        6928           0   0.0000000000000000     
        6929           0   0.0000000000000000     
        6930           0   0.0000000000000000     
        6931           0   0.0000000000000000     
        6932           0   0.0000000000000000     
        6933           0   0.0000000000000000     
        6934           0   0.0000000000000000     
        6935           0   0.0000000000000000     
        6936           0   0.0000000000000000     
        6937           0   0.0000000000000000     
        6938           0   0.0000000000000000     
        6939           0   0.0000000000000000     
        6940           0   0.0000000000000000     
        6941           0   0.0000000000000000     
        6942           0   0.0000000000000000     
        6943           0   0.0000000000000000     
        6944           0   0.0000000000000000     
        6945           0   0.0000000000000000     
        6946           0   0.0000000000000000     
        6947           0   0.0000000000000000     
        6948           0   0.0000000000000000     
        6949           0   0.0000000000000000     
        6950           0   0.0000000000000000     
        6951           0   0.0000000000000000     
        6952           0   0.0000000000000000     
        6953           0   0.0000000000000000     
        6954           0   0.0000000000000000     
        6955           0   0.0000000000000000     
        6956           0   0.0000000000000000     
        6957           0   0.0000000000000000     
        6958           0   0.0000000000000000     
        6959           0   0.0000000000000000     
        6960           0   0.0000000000000000     
        6961           0   0.0000000000000000     
        6962           0   0.0000000000000000     
        6963           0   0.0000000000000000     
        6964           0   0.0000000000000000     
        6965           0   0.0000000000000000     
        6966           0   0.0000000000000000     
        6967           0   0.0000000000000000     
        6968           0   0.0000000000000000     
        6969           0   0.0000000000000000     
        6970           0   0.0000000000000000     
        6971           0   0.0000000000000000     
        6972           0   0.0000000000000000     
        6973           0   0.0000000000000000     
        6974           0   0.0000000000000000     
        6975           0   0.0000000000000000     
        6976           0   0.0000000000000000     
        6977           0   0.0000000000000000     
        6978           0   0.0000000000000000     
        6979           0   0.0000000000000000     
        6980           0   0.0000000000000000     
        6981           0   0.0000000000000000     
        6982           0   0.0000000000000000     
        6983           0   0.0000000000000000     
        6984           0   0.0000000000000000     
        6985           0   0.0000000000000000     
        6986           0   0.0000000000000000     
        6987           0   0.0000000000000000     
        6988           0   0.0000000000000000     
        6989           0   0.0000000000000000     
        6990           0   0.0000000000000000     
        6991           0   0.0000000000000000     
        6992           0   0.0000000000000000     
        6993           0   0.0000000000000000     
        6994           0   0.0000000000000000     
        6995           0   0.0000000000000000     
        6996           0   0.0000000000000000     
        6997           0   0.0000000000000000     
        6998           0   0.0000000000000000     
        6999           0   0.0000000000000000     
        7000           0   0.0000000000000000     
        7001           0   0.0000000000000000     
        7002           0   0.0000000000000000     
        7003           0   0.0000000000000000     
        7004           0   0.0000000000000000     
        7005           0   0.0000000000000000     
        7006           0   0.0000000000000000     
        7007           0   0.0000000000000000     
        7008           0   0.0000000000000000     
        7009           0   0.0000000000000000     
        7010           0   0.0000000000000000     
        7011           0   0.0000000000000000     
        7012           0   0.0000000000000000     
        7013           0   0.0000000000000000     
        7014           0   0.0000000000000000     
        7015           0   0.0000000000000000     
        7016           0   0.0000000000000000     
        7017           0   0.0000000000000000     
        7018           0   0.0000000000000000     
        7019           0   0.0000000000000000     
        7020           0   0.0000000000000000     
        7021           0   0.0000000000000000     
        7022           0   0.0000000000000000     
        7023           0   0.0000000000000000     
        7024           0   0.0000000000000000     
        7025           0   0.0000000000000000     
        7026           0   0.0000000000000000     
        7027           0   0.0000000000000000     
        7028           0   0.0000000000000000     
        7029           0   0.0000000000000000     
        7030           0   0.0000000000000000     
        7031           0   0.0000000000000000     
        7032           0   0.0000000000000000     
        7033           0   0.0000000000000000     
        7034           0   0.0000000000000000     
        7035           0   0.0000000000000000     
        7036           0   0.0000000000000000     
        7037           0   0.0000000000000000     
        7038           0   0.0000000000000000     
        7039           0   0.0000000000000000     
        7040           0   0.0000000000000000     
        7041           0   0.0000000000000000     
        7042           0   0.0000000000000000     
        7043           0   0.0000000000000000     
        7044           0   0.0000000000000000     
        7045           0   0.0000000000000000     
        7046           0   0.0000000000000000     
        7047           0   0.0000000000000000     
        7048           0   0.0000000000000000     
        7049           0   0.0000000000000000     
        7050           0   0.0000000000000000     
        7051           0   0.0000000000000000     
        7052           0   0.0000000000000000     
        7053           0   0.0000000000000000     
        7054           0   0.0000000000000000     
        7055           0   0.0000000000000000     
        7056           0   0.0000000000000000     
        7057           0   0.0000000000000000     
        7058           0   0.0000000000000000     
        7059           0   0.0000000000000000     
        7060           0   0.0000000000000000     
        7061           0   0.0000000000000000     
        7062           0   0.0000000000000000     
        7063           0   0.0000000000000000     
        7064           0   0.0000000000000000     
        7065           0   0.0000000000000000     
        7066           0   0.0000000000000000     
        7067           0   0.0000000000000000     
        7068           0   0.0000000000000000     
        7069           0   0.0000000000000000     
        7070           0   0.0000000000000000     
        7071           0   0.0000000000000000     
        7072           0   0.0000000000000000     
        7073           0   0.0000000000000000     
        7074           0   0.0000000000000000     
        7075           0   0.0000000000000000     
        7076           0   0.0000000000000000     
        7077           0   0.0000000000000000     
        7078           0   0.0000000000000000     
        7079           0   0.0000000000000000     
        7080           0   0.0000000000000000     
        7081           0   0.0000000000000000     
        7082           0   0.0000000000000000     
        7083           0   0.0000000000000000     
        7084           0   0.0000000000000000     
        7085           0   0.0000000000000000     
        7086           0   0.0000000000000000     
        7087           0   0.0000000000000000     
        7088           0   0.0000000000000000     
        7089           0   0.0000000000000000     
        7090           0   0.0000000000000000     
        7091           0   0.0000000000000000     
        7092           0   0.0000000000000000     
        7093           0   0.0000000000000000     
        7094           0   0.0000000000000000     
        7095           0   0.0000000000000000     
        7096           0   0.0000000000000000     
        7097           0   0.0000000000000000     
        7098           0   0.0000000000000000     
        7099           0   0.0000000000000000     
        7100           0   0.0000000000000000     
        7101           0   0.0000000000000000     
        7102           0   0.0000000000000000     
        7103           0   0.0000000000000000     
        7104           0   0.0000000000000000     
        7105           0   0.0000000000000000     
        7106           0   0.0000000000000000     
        7107           0   0.0000000000000000     
        7108           0   0.0000000000000000     
        7109           0   0.0000000000000000     
        7110           0   0.0000000000000000     
        7111           0   0.0000000000000000     
        7112           0   0.0000000000000000     
        7113           0   0.0000000000000000     
        7114           0   0.0000000000000000     
        7115           0   0.0000000000000000     
        7116           0   0.0000000000000000     
        7117           0   0.0000000000000000     
        7118           0   0.0000000000000000     
        7119           0   0.0000000000000000     
        7120           0   0.0000000000000000     
        7121           0   0.0000000000000000     
        7122           0   0.0000000000000000     
        7123           0   0.0000000000000000     
        7124           0   0.0000000000000000     
        7125           0   0.0000000000000000     
        7126           0   0.0000000000000000     
        7127           0   0.0000000000000000     
        7128           0   0.0000000000000000     
        7129           0   0.0000000000000000     
        7130           0   0.0000000000000000     
        7131           0   0.0000000000000000     
        7132           0   0.0000000000000000     
        7133           0   0.0000000000000000     
        7134           0   0.0000000000000000     
        7135           0   0.0000000000000000     
        7136           0   0.0000000000000000     
        7137           0   0.0000000000000000     
        7138           0   0.0000000000000000     
        7139           0   0.0000000000000000     
        7140           0   0.0000000000000000     
        7141           0   0.0000000000000000     
        7142           0   0.0000000000000000     
        7143           0   0.0000000000000000     
        7144           0   0.0000000000000000     
        7145           0   0.0000000000000000     
        7146           0   0.0000000000000000     
        7147           0   0.0000000000000000     
        7148           0   0.0000000000000000     
        7149           0   0.0000000000000000     
        7150           0   0.0000000000000000     
        7151           0   0.0000000000000000     
        7152           0   0.0000000000000000     
        7153           0   0.0000000000000000     
        7154           0   0.0000000000000000     
        7155           0   0.0000000000000000     
        7156           0   0.0000000000000000     
        7157           0   0.0000000000000000     
        7158           0   0.0000000000000000     
        7159           0   0.0000000000000000     
        7160           0   0.0000000000000000     
        7161           0   0.0000000000000000     
        7162           0   0.0000000000000000     
        7163           0   0.0000000000000000     
        7164           0   0.0000000000000000     
        7165           0   0.0000000000000000     
        7166           0   0.0000000000000000     
        7167           0   0.0000000000000000     
        7168           0   0.0000000000000000     
        7169           0   0.0000000000000000     
        7170           0   0.0000000000000000     
        7171           0   0.0000000000000000     
        7172           0   0.0000000000000000     
        7173           0   0.0000000000000000     
        7174           0   0.0000000000000000     
        7175           0   0.0000000000000000     
        7176           0   0.0000000000000000     
        7177           0   0.0000000000000000     
        7178           0   0.0000000000000000     
        7179           0   0.0000000000000000     
        7180           0   0.0000000000000000     
        7181           0   0.0000000000000000     
        7182           0   0.0000000000000000     
        7183           0   0.0000000000000000     
        7184           0   0.0000000000000000     
        7185           0   0.0000000000000000     
        7186           0   0.0000000000000000     
        7187           0   0.0000000000000000     
        7188           0   0.0000000000000000     
        7189           0   0.0000000000000000     
        7190           0   0.0000000000000000     
        7191           0   0.0000000000000000     
        7192           0   0.0000000000000000     
        7193           0   0.0000000000000000     
        7194           0   0.0000000000000000     
        7195           0   0.0000000000000000     
        7196           0   0.0000000000000000     
        7197           0   0.0000000000000000     
        7198           0   0.0000000000000000     
        7199           0   0.0000000000000000     
        7200           0   0.0000000000000000     
        7201           0   0.0000000000000000     
        7202           0   0.0000000000000000     
        7203           0   0.0000000000000000     
        7204           0   0.0000000000000000     
        7205           0   0.0000000000000000     
        7206           0   0.0000000000000000     
        7207           0   0.0000000000000000     
        7208           0   0.0000000000000000     
        7209           0   0.0000000000000000     
        7210           0   0.0000000000000000     
        7211           0   0.0000000000000000     
        7212           0   0.0000000000000000     
        7213           0   0.0000000000000000     
        7214           0   0.0000000000000000     
        7215           0   0.0000000000000000     
        7216           0   0.0000000000000000     
        7217           0   0.0000000000000000     
        7218           0   0.0000000000000000     
        7219           0   0.0000000000000000     
        7220           0   0.0000000000000000     
        7221           0   0.0000000000000000     
        7222           0   0.0000000000000000     
        7223           0   0.0000000000000000     
        7224           0   0.0000000000000000     
        7225           0   0.0000000000000000     
        7226           0   0.0000000000000000     
        7227           0   0.0000000000000000     
        7228           0   0.0000000000000000     
        7229           0   0.0000000000000000     
        7230           0   0.0000000000000000     
        7231           0   0.0000000000000000     
        7232           0   0.0000000000000000     
        7233           0   0.0000000000000000     
        7234           0   0.0000000000000000     
        7235           0   0.0000000000000000     
        7236           0   0.0000000000000000     
        7237           0   0.0000000000000000     
        7238           0   0.0000000000000000     
        7239           0   0.0000000000000000     
        7240           0   0.0000000000000000     
        7241           0   0.0000000000000000     
        7242           0   0.0000000000000000     
        7243           0   0.0000000000000000     
        7244           0   0.0000000000000000     
        7245           0   0.0000000000000000     
        7246           0   0.0000000000000000     
        7247           0   0.0000000000000000     
        7248           0   0.0000000000000000     
        7249           0   0.0000000000000000     
        7250           0   0.0000000000000000     
        7251           0   0.0000000000000000     
        7252           0   0.0000000000000000     
        7253           0   0.0000000000000000     
        7254           0   0.0000000000000000     
        7255           0   0.0000000000000000     
        7256           0   0.0000000000000000     
        7257           0   0.0000000000000000     
        7258           0   0.0000000000000000     
        7259           0   0.0000000000000000     
        7260           0   0.0000000000000000     
        7261           0   0.0000000000000000     
        7262           0   0.0000000000000000     
        7263           0   0.0000000000000000     
        7264           0   0.0000000000000000     
        7265           0   0.0000000000000000     
        7266           0   0.0000000000000000     
        7267           0   0.0000000000000000     
        7268           0   0.0000000000000000     
        7269           0   0.0000000000000000     
        7270           0   0.0000000000000000     
        7271           0   0.0000000000000000     
        7272           0   0.0000000000000000     
        7273           0   0.0000000000000000     
        7274           0   0.0000000000000000     
        7275           0   0.0000000000000000     
        7276           0   0.0000000000000000     
        7277           0   0.0000000000000000     
        7278           0   0.0000000000000000     
        7279           0   0.0000000000000000     
        7280           0   0.0000000000000000     
        7281           0   0.0000000000000000     
        7282           0   0.0000000000000000     
        7283           0   0.0000000000000000     
        7284           0   0.0000000000000000     
        7285           0   0.0000000000000000     
        7286           0   0.0000000000000000     
        7287           0   0.0000000000000000     
        7288           0   0.0000000000000000     
        7289           0   0.0000000000000000     
        7290           0   0.0000000000000000     
        7291           0   0.0000000000000000     
        7292           0   0.0000000000000000     
        7293           0   0.0000000000000000     
        7294           0   0.0000000000000000     
        7295           0   0.0000000000000000     
        7296           0   0.0000000000000000     
        7297           0   0.0000000000000000     
        7298           0   0.0000000000000000     
        7299           0   0.0000000000000000     
        7300           0   0.0000000000000000     
        7301           0   0.0000000000000000     
        7302           0   0.0000000000000000     
        7303           0   0.0000000000000000     
        7304           0   0.0000000000000000     
        7305           0   0.0000000000000000     
        7306           0   0.0000000000000000     
        7307           0   0.0000000000000000     
        7308           0   0.0000000000000000     
        7309           0   0.0000000000000000     
        7310           0   0.0000000000000000     
        7311           0   0.0000000000000000     
        7312           0   0.0000000000000000     
        7313           0   0.0000000000000000     
        7314           0   0.0000000000000000     
        7315           0   0.0000000000000000     
        7316           0   0.0000000000000000     
        7317           0   0.0000000000000000     
        7318           0   0.0000000000000000     
        7319           0   0.0000000000000000     
        7320           0   0.0000000000000000     
        7321           0   0.0000000000000000     
        7322           0   0.0000000000000000     
        7323           0   0.0000000000000000     
        7324           0   0.0000000000000000     
        7325           0   0.0000000000000000     
        7326           0   0.0000000000000000     
        7327           0   0.0000000000000000     
        7328           0   0.0000000000000000     
        7329           0   0.0000000000000000     
        7330           0   0.0000000000000000     
        7331           0   0.0000000000000000     
        7332           0   0.0000000000000000     
        7333           0   0.0000000000000000     
        7334           0   0.0000000000000000     
        7335           0   0.0000000000000000     
        7336           0   0.0000000000000000     
        7337           0   0.0000000000000000     
        7338           0   0.0000000000000000     
        7339           0   0.0000000000000000     
        7340           0   0.0000000000000000     
        7341           0   0.0000000000000000     
        7342           0   0.0000000000000000     
        7343           0   0.0000000000000000     
        7344           0   0.0000000000000000     
        7345           0   0.0000000000000000     
        7346           0   0.0000000000000000     
        7347           0   0.0000000000000000     
        7348           0   0.0000000000000000     
        7349           0   0.0000000000000000     
        7350           0   0.0000000000000000     
        7351           0   0.0000000000000000     
        7352           0   0.0000000000000000     
        7353           0   0.0000000000000000     
        7354           0   0.0000000000000000     
        7355           0   0.0000000000000000     
        7356           0   0.0000000000000000     
        7357           0   0.0000000000000000     
        7358           0   0.0000000000000000     
        7359           0   0.0000000000000000     
        7360           0   0.0000000000000000     
        7361           0   0.0000000000000000     
        7362           0   0.0000000000000000     
        7363           0   0.0000000000000000     
        7364           0   0.0000000000000000     
        7365           0   0.0000000000000000     
        7366           0   0.0000000000000000     
        7367           0   0.0000000000000000     
        7368           0   0.0000000000000000     
        7369           0   0.0000000000000000     
        7370           0   0.0000000000000000     
        7371           0   0.0000000000000000     
        7372           0   0.0000000000000000     
        7373           0   0.0000000000000000     
        7374           0   0.0000000000000000     
        7375           0   0.0000000000000000     
        7376           0   0.0000000000000000     
        7377           0   0.0000000000000000     
        7378           0   0.0000000000000000     
        7379           0   0.0000000000000000     
        7380           0   0.0000000000000000     
        7381           0   0.0000000000000000     
        7382           0   0.0000000000000000     
        7383           0   0.0000000000000000     
        7384           0   0.0000000000000000     
        7385           0   0.0000000000000000     
        7386           0   0.0000000000000000     
        7387           0   0.0000000000000000     
        7388           0   0.0000000000000000     
        7389           0   0.0000000000000000     
        7390           0   0.0000000000000000     
        7391           0   0.0000000000000000     
        7392           0   0.0000000000000000     
        7393           0   0.0000000000000000     
        7394           0   0.0000000000000000     
        7395           0   0.0000000000000000     
        7396           0   0.0000000000000000     
        7397           0   0.0000000000000000     
        7398           0   0.0000000000000000     
        7399           0   0.0000000000000000     
        7400           0   0.0000000000000000     
        7401           0   0.0000000000000000     
        7402           0   0.0000000000000000     
        7403           0   0.0000000000000000     
        7404           0   0.0000000000000000     
        7405           0   0.0000000000000000     
        7406           0   0.0000000000000000     
        7407           0   0.0000000000000000     
        7408           0   0.0000000000000000     
        7409           0   0.0000000000000000     
        7410           0   0.0000000000000000     
        7411           0   0.0000000000000000     
        7412           0   0.0000000000000000     
        7413           0   0.0000000000000000     
        7414           0   0.0000000000000000     
        7415           0   0.0000000000000000     
        7416           0   0.0000000000000000     
        7417           0   0.0000000000000000     
        7418           0   0.0000000000000000     
        7419           0   0.0000000000000000     
        7420           0   0.0000000000000000     
        7421           0   0.0000000000000000     
        7422           0   0.0000000000000000     
        7423           0   0.0000000000000000     
        7424           0   0.0000000000000000     
        7425           0   0.0000000000000000     
        7426           0   0.0000000000000000     
        7427           0   0.0000000000000000     
        7428           0   0.0000000000000000     
        7429           0   0.0000000000000000     
        7430           0   0.0000000000000000     
        7431           0   0.0000000000000000     
        7432           0   0.0000000000000000     
        7433           0   0.0000000000000000     
        7434           0   0.0000000000000000     
        7435           0   0.0000000000000000     
        7436           0   0.0000000000000000     
        7437           0   0.0000000000000000     
        7438           0   0.0000000000000000     
        7439           0   0.0000000000000000     
        7440           0   0.0000000000000000     
        7441           0   0.0000000000000000     
        7442           0   0.0000000000000000     
        7443           0   0.0000000000000000     
        7444           0   0.0000000000000000     
        7445           0   0.0000000000000000     
        7446           0   0.0000000000000000     
        7447           0   0.0000000000000000     
        7448           0   0.0000000000000000     
        7449           0   0.0000000000000000     
        7450           0   0.0000000000000000     
        7451           0   0.0000000000000000     
        7452           0   0.0000000000000000     
        7453           0   0.0000000000000000     
        7454           0   0.0000000000000000     
        7455           0   0.0000000000000000     
        7456           0   0.0000000000000000     
        7457           0   0.0000000000000000     
        7458           0   0.0000000000000000     
        7459           0   0.0000000000000000     
        7460           0   0.0000000000000000     
        7461           0   0.0000000000000000     
        7462           0   0.0000000000000000     
        7463           0   0.0000000000000000     
        7464           0   0.0000000000000000     
        7465           0   0.0000000000000000     
        7466           0   0.0000000000000000     
        7467           0   0.0000000000000000     
        7468           0   0.0000000000000000     
        7469           0   0.0000000000000000     
        7470           0   0.0000000000000000     
        7471           0   0.0000000000000000     
        7472           0   0.0000000000000000     
        7473           0   0.0000000000000000     
        7474           0   0.0000000000000000     
        7475           0   0.0000000000000000     
        7476           0   0.0000000000000000     
        7477           0   0.0000000000000000     
        7478           0   0.0000000000000000     
        7479           0   0.0000000000000000     
        7480           0   0.0000000000000000     
        7481           0   0.0000000000000000     
        7482           0   0.0000000000000000     
        7483           0   0.0000000000000000     
        7484           0   0.0000000000000000     
        7485           0   0.0000000000000000     
        7486           0   0.0000000000000000     
        7487           0   0.0000000000000000     
        7488           0   0.0000000000000000     
        7489           0   0.0000000000000000     
        7490           0   0.0000000000000000     
        7491           0   0.0000000000000000     
        7492           0   0.0000000000000000     
        7493           0   0.0000000000000000     
        7494           0   0.0000000000000000     
        7495           0   0.0000000000000000     
        7496           0   0.0000000000000000     
        7497           0   0.0000000000000000     
        7498           0   0.0000000000000000     
        7499           0   0.0000000000000000     
        7500           0   0.0000000000000000     
        7501           0   0.0000000000000000     
        7502           0   0.0000000000000000     
        7503           0   0.0000000000000000     
        7504           0   0.0000000000000000     
        7505           0   0.0000000000000000     
        7506           0   0.0000000000000000     
        7507           0   0.0000000000000000     
        7508           0   0.0000000000000000     
        7509           0   0.0000000000000000     
        7510           0   0.0000000000000000     
        7511           0   0.0000000000000000     
        7512           0   0.0000000000000000     
        7513           0   0.0000000000000000     
        7514           0   0.0000000000000000     
        7515           0   0.0000000000000000     
        7516           0   0.0000000000000000     
        7517           0   0.0000000000000000     
        7518           0   0.0000000000000000     
        7519           0   0.0000000000000000     
        7520           0   0.0000000000000000     
        7521           0   0.0000000000000000     
        7522           0   0.0000000000000000     
        7523           0   0.0000000000000000     
        7524           0   0.0000000000000000     
        7525           0   0.0000000000000000     
        7526           0   0.0000000000000000     
        7527           0   0.0000000000000000     
        7528           0   0.0000000000000000     
        7529           0   0.0000000000000000     
        7530           0   0.0000000000000000     
        7531           0   0.0000000000000000     
        7532           0   0.0000000000000000     
        7533           0   0.0000000000000000     
        7534           0   0.0000000000000000     
        7535           0   0.0000000000000000     
        7536           0   0.0000000000000000     
        7537           0   0.0000000000000000     
        7538           0   0.0000000000000000     
        7539           0   0.0000000000000000     
        7540           0   0.0000000000000000     
        7541           0   0.0000000000000000     
        7542           0   0.0000000000000000     
        7543           0   0.0000000000000000     
        7544           0   0.0000000000000000     
        7545           0   0.0000000000000000     
        7546           0   0.0000000000000000     
        7547           0   0.0000000000000000     
        7548           0   0.0000000000000000     
        7549           0   0.0000000000000000     
        7550           0   0.0000000000000000     
        7551           0   0.0000000000000000     
        7552           0   0.0000000000000000     
        7553           0   0.0000000000000000     
        7554           0   0.0000000000000000     
        7555           0   0.0000000000000000     
        7556           0   0.0000000000000000     
        7557           0   0.0000000000000000     
        7558           0   0.0000000000000000     
        7559           0   0.0000000000000000     
        7560           0   0.0000000000000000     
        7561           0   0.0000000000000000     
        7562           0   0.0000000000000000     
        7563           0   0.0000000000000000     
        7564           0   0.0000000000000000     
        7565           0   0.0000000000000000     
        7566           0   0.0000000000000000     
        7567           0   0.0000000000000000     
        7568           0   0.0000000000000000     
        7569           0   0.0000000000000000     
        7570           0   0.0000000000000000     
        7571           0   0.0000000000000000     
        7572           0   0.0000000000000000     
        7573           0   0.0000000000000000     
        7574           0   0.0000000000000000     
        7575           0   0.0000000000000000     
        7576           0   0.0000000000000000     
        7577           0   0.0000000000000000     
        7578           0   0.0000000000000000     
        7579           0   0.0000000000000000     
        7580           0   0.0000000000000000     
        7581           0   0.0000000000000000     
        7582           0   0.0000000000000000     
        7583           0   0.0000000000000000     
        7584           0   0.0000000000000000     
        7585           0   0.0000000000000000     
        7586           0   0.0000000000000000     
        7587           0   0.0000000000000000     
        7588           0   0.0000000000000000     
        7589           0   0.0000000000000000     
        7590           0   0.0000000000000000     
        7591           0   0.0000000000000000     
        7592           0   0.0000000000000000     
        7593           0   0.0000000000000000     
        7594           0   0.0000000000000000     
        7595           0   0.0000000000000000     
        7596           0   0.0000000000000000     
        7597           0   0.0000000000000000     
        7598           0   0.0000000000000000     
        7599           0   0.0000000000000000     
        7600           0   0.0000000000000000     
        7601           0   0.0000000000000000     
        7602           0   0.0000000000000000     
        7603           0   0.0000000000000000     
        7604           0   0.0000000000000000     
        7605           0   0.0000000000000000     
        7606           0   0.0000000000000000     
        7607           0   0.0000000000000000     
        7608           0   0.0000000000000000     
        7609           0   0.0000000000000000     
        7610           0   0.0000000000000000     
        7611           0   0.0000000000000000     
        7612           0   0.0000000000000000     
        7613           0   0.0000000000000000     
        7614           0   0.0000000000000000     
        7615           0   0.0000000000000000     
        7616           0   0.0000000000000000     
        7617           0   0.0000000000000000     
        7618           0   0.0000000000000000     
        7619           0   0.0000000000000000     
        7620           0   0.0000000000000000     
        7621           0   0.0000000000000000     
        7622           0   0.0000000000000000     
        7623           0   0.0000000000000000     
        7624           0   0.0000000000000000     
        7625           0   0.0000000000000000     
        7626           0   0.0000000000000000     
        7627           0   0.0000000000000000     
        7628           0   0.0000000000000000     
        7629           0   0.0000000000000000     
        7630           0   0.0000000000000000     
        7631           0   0.0000000000000000     
        7632           0   0.0000000000000000     
        7633           0   0.0000000000000000     
        7634           0   0.0000000000000000     
        7635           0   0.0000000000000000     
        7636           0   0.0000000000000000     
        7637           0   0.0000000000000000     
        7638           0   0.0000000000000000     
        7639           0   0.0000000000000000     
        7640           0   0.0000000000000000     
        7641           0   0.0000000000000000     
        7642           0   0.0000000000000000     
        7643           0   0.0000000000000000     
        7644           0   0.0000000000000000     
        7645           0   0.0000000000000000     
        7646           0   0.0000000000000000     
        7647           0   0.0000000000000000     
        7648           0   0.0000000000000000     
        7649           0   0.0000000000000000     
        7650           0   0.0000000000000000     
        7651           0   0.0000000000000000     
        7652           0   0.0000000000000000     
        7653           0   0.0000000000000000     
        7654           0   0.0000000000000000     
        7655           0   0.0000000000000000     
        7656           0   0.0000000000000000     
        7657           0   0.0000000000000000     
        7658           0   0.0000000000000000     
        7659           0   0.0000000000000000     
        7660           0   0.0000000000000000     
        7661           0   0.0000000000000000     
        7662           0   0.0000000000000000     
        7663           0   0.0000000000000000     
        7664           0   0.0000000000000000     
        7665           0   0.0000000000000000     
        7666           0   0.0000000000000000     
        7667           0   0.0000000000000000     
        7668           0   0.0000000000000000     
        7669           0   0.0000000000000000     
        7670           0   0.0000000000000000     
        7671           0   0.0000000000000000     
        7672           0   0.0000000000000000     
        7673           0   0.0000000000000000     
        7674           0   0.0000000000000000     
        7675           0   0.0000000000000000     
        7676           0   0.0000000000000000     
        7677           0   0.0000000000000000     
        7678           0   0.0000000000000000     
        7679           0   0.0000000000000000     
        7680           0   0.0000000000000000     
        7681           0   0.0000000000000000     
        7682           0   0.0000000000000000     
        7683           0   0.0000000000000000     
        7684           0   0.0000000000000000     
        7685           0   0.0000000000000000     
        7686           0   0.0000000000000000     
        7687           0   0.0000000000000000     
        7688           0   0.0000000000000000     
        7689           0   0.0000000000000000     
        7690           0   0.0000000000000000     
        7691           0   0.0000000000000000     
        7692           0   0.0000000000000000     
        7693           0   0.0000000000000000     
        7694           0   0.0000000000000000     
        7695           0   0.0000000000000000     
        7696           0   0.0000000000000000     
        7697           0   0.0000000000000000     
        7698           0   0.0000000000000000     
        7699           0   0.0000000000000000     
        7700           0   0.0000000000000000     
        7701           0   0.0000000000000000     
        7702           0   0.0000000000000000     
        7703           0   0.0000000000000000     
        7704           0   0.0000000000000000     
        7705           0   0.0000000000000000     
        7706           0   0.0000000000000000     
        7707           0   0.0000000000000000     
        7708           0   0.0000000000000000     
        7709           0   0.0000000000000000     
        7710           0   0.0000000000000000     
        7711           0   0.0000000000000000     
        7712           0   0.0000000000000000     
        7713           0   0.0000000000000000     
        7714           0   0.0000000000000000     
        7715           0   0.0000000000000000     
        7716           0   0.0000000000000000     
        7717           0   0.0000000000000000     
        7718           0   0.0000000000000000     
        7719           0   0.0000000000000000     
        7720           0   0.0000000000000000     
        7721           0   0.0000000000000000     
        7722           0   0.0000000000000000     
        7723           0   0.0000000000000000     
        7724           0   0.0000000000000000     
        7725           0   0.0000000000000000     
        7726           0   0.0000000000000000     
        7727           0   0.0000000000000000     
        7728           0   0.0000000000000000     
        7729           0   0.0000000000000000     
        7730           0   0.0000000000000000     
        7731           0   0.0000000000000000     
        7732           0   0.0000000000000000     
        7733           0   0.0000000000000000     
        7734           0   0.0000000000000000     
        7735           0   0.0000000000000000     
        7736           0   0.0000000000000000     
        7737           0   0.0000000000000000     
        7738           0   0.0000000000000000     
        7739           0   0.0000000000000000     
        7740           0   0.0000000000000000     
        7741           0   0.0000000000000000     
        7742           0   0.0000000000000000     
        7743           0   0.0000000000000000     
        7744           0   0.0000000000000000     
        7745           0   0.0000000000000000     
        7746           0   0.0000000000000000     
        7747           0   0.0000000000000000     
        7748           0   0.0000000000000000     
        7749           0   0.0000000000000000     
        7750           0   0.0000000000000000     
        7751           0   0.0000000000000000     
        7752           0   0.0000000000000000     
        7753           0   0.0000000000000000     
        7754           0   0.0000000000000000     
        7755           0   0.0000000000000000     
        7756           0   0.0000000000000000     
        7757           0   0.0000000000000000     
        7758           0   0.0000000000000000     
        7759           0   0.0000000000000000     
        7760           0   0.0000000000000000     
        7761           0   0.0000000000000000     
        7762           0   0.0000000000000000     
        7763           0   0.0000000000000000     
        7764           0   0.0000000000000000     
        7765           0   0.0000000000000000     
        7766           0   0.0000000000000000     
        7767           0   0.0000000000000000     
        7768           0   0.0000000000000000     
        7769           0   0.0000000000000000     
        7770           0   0.0000000000000000     
        7771           0   0.0000000000000000     
        7772           0   0.0000000000000000     
        7773           0   0.0000000000000000     
        7774           0   0.0000000000000000     
        7775           0   0.0000000000000000     
        7776           0   0.0000000000000000     
        7777           0   0.0000000000000000     
        7778           0   0.0000000000000000     
        7779           0   0.0000000000000000     
        7780           0   0.0000000000000000     
        7781           0   0.0000000000000000     
        7782           0   0.0000000000000000     
        7783           0   0.0000000000000000     
        7784           0   0.0000000000000000     
        7785           0   0.0000000000000000     
        7786           0   0.0000000000000000     
        7787           0   0.0000000000000000     
        7788           0   0.0000000000000000     
        7789           0   0.0000000000000000     
        7790           0   0.0000000000000000     
        7791           0   0.0000000000000000     
        7792           0   0.0000000000000000     
        7793           0   0.0000000000000000     
        7794           0   0.0000000000000000     
        7795           0   0.0000000000000000     
        7796           0   0.0000000000000000     
        7797           0   0.0000000000000000     
        7798           0   0.0000000000000000     
        7799           0   0.0000000000000000     
        7800           0   0.0000000000000000     
        7801           0   0.0000000000000000     
        7802           0   0.0000000000000000     
        7803           0   0.0000000000000000     
        7804           0   0.0000000000000000     
        7805           0   0.0000000000000000     
        7806           0   0.0000000000000000     
        7807           0   0.0000000000000000     
        7808           0   0.0000000000000000     
        7809           0   0.0000000000000000     
        7810           0   0.0000000000000000     
        7811           0   0.0000000000000000     
        7812           0   0.0000000000000000     
        7813           0   0.0000000000000000     
        7814           0   0.0000000000000000     
        7815           0   0.0000000000000000     
        7816           0   0.0000000000000000     
        7817           0   0.0000000000000000     
        7818           0   0.0000000000000000     
        7819           0   0.0000000000000000     
        7820           0   0.0000000000000000     
        7821           0   0.0000000000000000     
        7822           0   0.0000000000000000     
        7823           0   0.0000000000000000     
        7824           0   0.0000000000000000     
        7825           0   0.0000000000000000     
        7826           0   0.0000000000000000     
        7827           0   0.0000000000000000     
        7828           0   0.0000000000000000     
        7829           0   0.0000000000000000     
        7830           0   0.0000000000000000     
        7831           0   0.0000000000000000     
        7832           0   0.0000000000000000     
        7833           0   0.0000000000000000     
        7834           0   0.0000000000000000     
        7835           0   0.0000000000000000     
        7836           0   0.0000000000000000     
        7837           0   0.0000000000000000     
        7838           0   0.0000000000000000     
        7839           0   0.0000000000000000     
        7840           0   0.0000000000000000     
        7841           0   0.0000000000000000     
        7842           0   0.0000000000000000     
        7843           0   0.0000000000000000
[truncated: 4,321,078 more chars]
