# Supplementary material for: Protein-mediated RNA folding governs sequence-specific interactions between rotavirus genome segments
Source: eLife. 2017 Sep 18;6:e27453. doi: 10.7554/eLife.27453 (PMC5621836; doi:10.7554/eLife.27453)
Supplement: Figure 3—source data 2. [file elife-27453-fig3-data2.zip › S11_NSP2_Alignments/S1_nsp2.txt]

           1           0   0.0000000000000000     
           2           0   0.0000000000000000     
           3           0   0.0000000000000000     
           4           0   0.0000000000000000     
           5           0   0.0000000000000000     
           6           0   0.0000000000000000     
           7           0   0.0000000000000000     
           8           0   0.0000000000000000     
           9           0   0.0000000000000000     
          10           0   0.0000000000000000     
          11           0   0.0000000000000000     
          12           0   1.0047687545531427E-002
          13           0   2.3537170792529670E-002
          14           0   4.1539409408438456E-002
          15           0   6.5329776106956575E-002
          16           0   9.6387727014567520E-002
          17           0  0.13637975939472452     
          18           0  0.18712195111533753     
          19           0  0.25051963263509308     
          20           0  0.32848368068386397     
          21           0  0.43033648150815890     
          22           0  0.61570691049432247     
          23           0  0.84775966530719737     
          24           0   1.1372306520006390     
          25           0   1.4927360516643475     
          26           0   1.9156743930186830     
          27           0   2.4232631450413362     
          28           0   3.0261561320209363     
          29           0   3.7346874110746624     
          30           0   4.5583267596960910     
          31           0   5.5050436961178884     
          32           5   6.5806095369215623     
          33           5   7.7878826102069105     
          34           5   9.1261356109000467     
          35           5   10.582982485289348     
          36           5   12.091696487636005     
          37           5   13.675654697132341     
          38           5   15.306298643951880     
          39           5   16.952572845344790     
          40           5   18.577336196379211     
          41           9   20.139918148580939     
          42          42   21.597690442159472     
          43          42   22.907910906815847     
          44          43   24.029730845474425     
          45          43   24.926237657702323     
          46          38   25.566395212606785     
          47          38   25.926746875806913     
          48          38   25.992759672687519     
          49          38   25.759711472809798     
          50          38   25.233054224976840     
          51          38   24.428222626454748     
          52          38   23.369896413155885     
          53          38   22.084080441882019     
          54          38   20.618501037567665     
          55          34   19.016040026217045     
          56           1   17.321962167664623     
          57           1   15.581722411724048     
          58           0   13.838885375258650     
          59           0   12.133287465946257     
          60           0   10.499548282270627     
          61           0   8.9660056541151008     
          62           0   7.5525207535753323     
          63           0   6.2377925820321201     
          64           0   5.0844865364500222     
          65           0   4.0897901143546216     
          66           0   3.2498283911619121     
          67           0   2.5622948868033451     
          68           0   2.0072079028988372     
          69           0   1.5724252312902562     
          70           0   1.2563669988613504     
          71           0   1.0392214534941806     
          72           0  0.90995920315562440     
          73           0  0.85867607516368172     
          74           0  0.87677147607447725     
          75           0  0.95696504699993878     
          76           0   1.0985291562169941     
          77           0   1.3335445537973383     
          78           0   1.6007783814851919     
          79           0   1.9016290879184272     
          80           0   2.2355322160781936     
          81           0   2.5998974406019406     
          82           2   2.9888614201315895     
          83           4   3.4017977753660498     
          84           4   3.8345434805437835     
          85           4   4.2784065532143991     
          86           4   4.7301304400144470     
          87           4   5.1832358224441535     
          88           4   5.6308905239864080     
          89           4   6.0661333133264659     
          90          10   6.4821149189638128     
          91          10   6.8723449017730127     
          92          10   7.2309319474830778     
          93          10   7.5528048283096441     
          94          10   7.8207574821267105     
          95          10   8.0400095612139033     
          96          10   8.2074050575079216     
          97          10   8.3207940116923194     
          98          10   8.3790172913398191     
          99          10   8.3818566997245103     
         100          11   8.3299600277177905     
         101          11   8.2247522341814001     
         102           9   8.0683440797333557     
         103           9   7.8607751974824343     
         104           9   7.6060925002904476     
         105           7   7.3112781233489637     
         106           7   6.9801195601585624     
         107           7   6.6169237684501780     
         108           7   6.2264803083079929     
         109           7   5.8290415813632892     
         110           7   5.4209360535210571     
         111           7   5.0017796270813859     
         112           7   4.5901501848347657     
         113           7   4.1976724030983688     
         114           0   3.8433679811033676     
         115           0   3.5277934602562322     
         116           0   3.2665884701799128     
         117           0   3.0660494231597966     
         118           0   2.9360232624151870     
         119           0   2.8930548882056408     
         120           0   2.9403643503692138     
         121           0   3.0838183315818375     
         122           0   3.3306794291772337     
         123           0   3.6870740099659356     
         124           0   4.1508037452399815     
         125           0   4.7209989065935556     
         126           0   5.3969285330191310     
         127           0   6.1691561927071330     
         128           0   7.0275738985080043     
         129           8   7.9627429568784951     
         130           8   8.9617616416802512     
         131           8   10.009977347692345     
         132           8   11.083937344197750     
         133          10   12.171583193107615     
         134          17   13.255167819231358     
         135          17   14.324658317619617     
         136          20   15.346717738471387     
         137          20   16.310019944093899     
         138          20   17.176293639338901     
         139          24   17.944903040129695     
         140          24   18.605622049871883     
         141          24   19.147378039804877     
         142          24   19.561048865274781     
         143          24   19.839537845518009     
         144          24   19.977819657930127     
         145          24   19.972976449263712     
         146          24   19.824239224628954     
         147          24   19.533042321708489     
         148          23   19.103089560910963     
         149          23   18.540420909267453     
         150          23   17.842767934682069     
         151          23   17.034838849281680     
         152          19   16.128881650703125     
         153          19   15.139497717904421     
         154          19   14.080644527385802     
         155          18   12.964656518071168     
         156          15   11.822720123698971     
         157          15   10.669519802343617     
         158           2   9.5288706621161730     
         159           0   8.4182056719065130     
         160           0   7.3481419044263490     
         161           0   6.3394951618109596     
         162           0   5.4031078115096927     
         163           0   4.5470195022426116     
         164           0   3.7763108731539883     
         165           0   3.0931311271372386     
         166           0   2.4968930753683010     
         167           0   1.9846059345650291     
         168           0   1.5513070551425407     
         169           0   1.1918860342123465     
         170           0  0.89717549081374104     
         171           0  0.65934887555091037     
         172           0  0.47047089793968266     
         173           0  0.33195319108484644     
         174           0  0.22735010619587390     
         175           0  0.15105327059920648     
         176           0   9.9571269089082745E-002
         177           0   7.1182106210483875E-002
         178           0   5.7613856111608679E-002
         179           0   7.4250031246865300E-002
         180           0   9.9759660590463040E-002
         181           0  0.13114674616326635     
         182           0  0.16913016803318334     
         183           0  0.21434005646808141     
         184           0  0.26726605203511850     
         185           0  0.32820583306905171     
         186           0  0.39721852933892521     
         187           0  0.47408790499591924     
         188           0  0.55829990167373000     
         189           0  0.64903824132166288     
         190           0  0.74520034249721401     
         191           0  0.84543393882043394     
         192           0  0.94819271753459600     
         193           2   1.0518072824654048     
         194           2   1.1545660611795667     
         195           2   1.2547996575027869     
         196           2   1.3509617586783380     
         197           2   1.4379445676136706     
         198           2   1.5169668387209743     
         199           2   1.5867825673870108     
         200           2   1.6463659669561290     
         201           2   1.6949080476694072     
         202           2   1.7318016181329108     
         203           2   1.7566198007199521     
         204           2   1.7690935932462712     
         205           2   1.7690935932462712     
         206           2   1.7566198007199521     
         207           2   1.7355571488455108     
         208           2   1.7038533039525143     
         209           2   1.6623648702301934     
         210           2   1.6122107673618307     
         211           2   1.5547927390164491     
         212           2   1.4918028930126792     
         213           2   1.4270895552815031     
         214           2   1.3590319462348033     
         215           2   1.2937122589798653     
         216           2   1.2336515504859979     
         217           0   1.1814457241504148     
         218           0   1.1396291535550567     
         219           0   1.1105311911896982     
         220           0   1.0961366009558196     
         221           0   1.0979611797512820     
         222           0   1.1169528906862407     
         223           0   1.1534267988946287     
         224           0   1.2070392015838252     
         225           0   1.2768029073900784     
         226           0   1.3611420386721400     
         227           2   1.4598591683528477     
         228           2   1.5693353863212516     
         229           2   1.6870778903911134     
         230           2   1.8105260611612199     
         231           2   1.9371883432832340     
         232           2   2.0647635167663587     
         233           3   2.1912383274920306     
         234           3   2.3149559310900285     
         235           3   2.4346524060810162     
         236           3   2.5457059068876795     
         237           3   2.6499446530808854     
         238           3   2.7494434240822696     
         239           3   2.8403057912997811     
         240           3   2.9224304165925972     
         241           3   2.9956942756823839     
         242           3   3.0599039910604851     
         243           3   3.1504437178486597     
         244           3   3.2448610834191642     
         245           3   3.3486290612586123     
         246           3   3.4649162838655294     
         247           4   3.5952984002295252     
         248           4   3.7455871823678786     
         249           4   3.9257565431439518     
         250           4   4.1444890263966023     
         251           4   4.4077433513683948     
         252           4   4.7227975936725759     
         253           4   5.0964583711022762     
         254           4   5.5332090125525344     
         255           4   6.0390821153741161     
         256           2   6.6162265916281546     
         257           2   7.2624688772704520     
         258           2   7.9759199928904403     
         259           2   8.7485476900343979     
         260           2   9.5724928613768494     
         261           2   10.435933000988243     
         262           2   11.324896319192341     
         263          21   12.223910943489836     
         264          21   13.116775157377278     
         265          22   13.985507673790769     
         266          22   14.816081001383733     
         267          20   15.594747544844727     
         268          20   16.274844364264094     
         269          20   16.870127551490459     
         270          21   17.370639258446321     
         271          21   17.768646389126609     
         272          21   18.058510332280008     
         273          21   18.236467314787866     
         274          21   18.300371534406384     
         275          21   18.249452707004519     
         276          21   18.084131850368912     
         277          20   17.808598290436763     
         278          20   17.421993489475994     
         279          19   16.928350679098013     
         280          19   16.333016057591646     
         281          19   15.642855155014768     
         282          19   14.866440833540432     
         283          19   14.014173687242383     
         284          19   13.072898313588489     
         285          18   12.089567873114770     
         286          18   11.076125895520073     
         287          18   10.049064371834369     
         288           0   9.0265243516463158     
         289           0   8.0206225491762968     
         290           0   7.0465454236779523     
         291           0   6.1167624295591656     
         292           0   5.2448399973692652     
         293           0   4.4400674336677461     
         294           0   3.7090491940691379     
         295           0   3.0556043097670211     
         296           0   2.4808450583910324     
         297           0   1.9834129666495182     
         298           0   1.5611742932783832     
         299           0   1.2072498781689012     
         300           0  0.91674989546190500     
         301           0  0.68096438120919778     
         302           0  0.49272438022810827     
         303           0  0.34490573080082793     
         304           0  0.23073156512968074     
         305           0  0.14399012946658324     
         306           0   8.0507306547966298E-002
         307           0   3.3799776413402219E-002
         308           0   0.0000000000000000     
         309           0   0.0000000000000000     
         310           0   0.0000000000000000     
         311           0   0.0000000000000000     
         312           0   0.0000000000000000     
         313           0   7.5110614252004932E-003
         314           0   1.7890512566214732E-002
         315           0   3.1997806548129615E-002
         316           0   5.0856399949640134E-002
         317           0   7.5651800590949836E-002
         318           0  0.10771665079801686     
         319           0  0.14850006249373060     
         320           0  0.19951932118092608     
         321           0  0.26229349232653271     
         322           0  0.33826033606636668     
         323           0  0.42868011293616282     
         324           0  0.53453210407023699     
         325           0  0.65641166613810342     
         326           0  0.79443705867785042     
         327           0  0.94066474856663795     
         328           0   1.0987092907812450     
         329           0   1.2660786760951961     
         330           0   1.4395442850447877     
         331           0   1.6152160770499182     
         332           0   1.7886687842711750     
         333           4   1.9551145024370786     
         334           4   2.1096128011782072     
         335           4   2.2473058226790408     
         336           4   2.3636631812903088     
         337           4   2.4547200837163787     
         338           4   2.5172920859379260     
         339           4   2.5491512751840477     
         340           4   2.5491512751840477     
         341           4   2.5172920859379260     
         342           4   2.4547200837163787     
         343           4   2.3636631812903088     
         344           4   2.2473058226790403     
         345           4   2.1096128011782067     
         346           4   1.9551145024370786     
         347           0   1.7886687842711753     
         348           0   1.6152160770499184     
         349           0   1.4395442850447879     
         350           0   1.2660786760951963     
         351           0   1.1005870561375450     
         352           0  0.94513737670819142     
         353           0  0.80243651031488283     
         354           0  0.66912576612551344     
         355           0  0.55344505421797463     
         356           0  0.45560927563566722     
         357           0  0.37538535168979942     
         358           0  0.31217332262176423     
         359           0  0.26509269426255933     
         360           0  0.23306514651032237     
         361           0  0.21488667903205763     
         362           0  0.20928482660850917     
         363           0  0.21495931648416605     
         364           0  0.23060707121759227     
         365           0  0.25493446506417439     
         366           0  0.28666101226206547     
         367           0  0.32451912066083144     
         368           0  0.37260017124860700     
         369           0  0.42271696941021697     
         370           0  0.47785188947989821     
         371           1  0.53484889751580966     
         372           1  0.59328193386384809     
         373           1  0.65282802872621337     
         374           1  0.73208443319764505     
         375           1  0.86825655524148382     
         376           1   1.0428777535811264     
         377           1   1.2586402790657121     
         378           1   1.5492703732395396     
         379           1   2.2724206935408584     
         380           1   3.2309196215005072     
         381           1   4.4872615271911380     
         382           1   6.4816567463394685     
         383           1   9.1277992090554481     
         384           1   12.511605625681943     
         385           1   16.778674043384090     
         386           1   22.087433051759195     
         387           1   28.599433793237957     
         388           1   36.473752557607895     
         389           1   45.858587890703490     
         390           3   56.877986438279216     
         391           3   69.631583078516542     
         392           3   84.174480097260258     
         393           3   100.52660170824726     
         394          13   118.62737110945697     
         395          39   138.35816301823377     
         396          44   158.81777626562985     
         397          44   180.20594754650392     
         398          56   202.16672747617571     
         399         247   224.27089093980584     
         400         251   246.02007701928235     
         401         255   266.91122270912570     
         402         455   286.41539670853479     
         403         491   303.97207393580715     
         404         491   319.14860592406262     
         405         490   331.52997942568032     
         406         490   340.75875101809112     
         407         490   346.56950074436139     
         408         490   348.80431817304549     
         409         490   347.40242657847978     
         410         488   342.42283036191969     
         411         488   334.02764522416788     
         412         488   322.48603236273374     
         413         494   308.15211720279802     
         414         492   291.45246568923790     
         415         486   272.85331341300576     
         416          94   252.84849970699841     
         417          82   231.97916559093818     
         418          82   210.76920755807328     
         419          83   189.65871342416511     
         420          72   168.84525706869903     
         421          66   149.01329476575907     
         422          55   130.42711674931570     
         423          18   113.02473220530365     
         424          16   97.230043013061646     
         425          20   83.140927082858042     
         426          20   70.734670315706097     
         427          19   59.939199628265420     
         428          21   50.647675854035306     
         429          19   42.730770599572445     
         430          19   36.037121431486980     
         431          19   30.418070383182030     
         432          19   25.725771290844094     
         433          19   21.812641303479356     
         434          19   18.540202736949158     
         435          19   15.807127753933580     
         436          19   13.522055713277263     
         437          10   12.120792526786863     
         438          10   10.878148444915491     
         439           2   9.7707964042004978     
         440           2   8.7984287500259803     
         441           2   7.9796451356055407     
         442           0   7.3056789711096650     
         443           0   6.7837255054328454     
         444           0   6.4459363123130791     
         445           0   6.2311321110986730     
         446           0   6.1147704172290105     
         447           0   6.1074874656983091     
         448           0   6.2015281954543378     
         449           2   6.3778992221362687     
         450           2   6.6266414045495443     
         451           4   6.9240584495510369     
         452          10   7.2485956824041633     
         453          12   7.5780979114952594     
         454          13   7.8927044238169062     
         455          13   8.1859234202957563     
         456          13   8.5075772019068978     
         457          13   8.7988290912508802     
         458          13   9.0851815944993515     
         459          13   9.3700549572261931     
         460          13   9.6798878023446626     
         461          13   10.018458271882180     
         462          13   10.415094920329963     
         463          13   10.909458426299372     
         464          13   11.538571823366750     
         465          13   12.344742988964258     
         466           4   13.369534494273175     
         467           2   14.651244130502930     
         468           1   16.222299936253528     
         469           0   18.106758944442351     
         470           0   20.315440719522858     
         471           0   22.853061919730109     
         472           0   25.697205555898005     
         473           0   28.734080674813796     
         474           1   31.977149081502077     
         475           9   35.346524173689851     
         476          50   38.779022541581313     
         477          51   42.194416455991728     
         478          59   45.501764290711542     
         479          71   48.604774227523201     
         480          79   51.408067563366721     
         481          81   53.831902884671990     
         482          81   55.800812832557178     
         483          81   57.252120265063894     
         484          81   58.138529093509668     
         485          81   58.430027758043316     
         486          81   58.115033061326812     
         487          81   57.212764058454198     
         488          81   55.733884278640076     
         489          81   53.720979482077560     
         490          81   51.232089496639531     
         491          81   48.336249005172270     
         492          77   45.113471531734838     
         493          30   41.649458816008320     
         494          25   38.058300265621135     
         495          11   34.408744137793377     
         496           7   30.776373551830215     
         497           7   27.197569596122172     
         498           7   23.809158520489071     
         499           5   20.653657817559477     
         500           1   17.769341788229720     
         501           1   15.196306778756560     
         502           1   12.960189508417841     
         503           1   11.072869204722585     
         504           1   9.5274141146770859     
         505           1   8.3137563920523139     
         506           1   7.4124758404206679     
         507           1   6.8006200743789282     
         508           0   6.4479609895459067     
         509           0   6.3280512572706806     
         510           0   6.4104631390725046     
         511           0   6.6474594155756197     
         512           0   7.0189871811061781     
         513           0   7.4989177463961951     
         514          14   8.1108677248065231     
         515          14   8.7488718498092641     
         516          14   9.4036335195751768     
         517          14   10.035587032099368     
         518          14   10.618143708567080     
         519          14   11.136614161858898     
         520          14   11.579522395146292     
         521          15   11.936948139879251     
         522          15   12.187478298783981     
         523          17   12.329171607709702     
         524          17   12.359001032892587     
         525          18   12.276934448670843     
         526          18   12.085891152331774     
         527          18   11.791585735700751     
         528          16   11.402265399371581     
         529          16   10.929688033130777     
         530          16   10.384273841852760     
         531           7   9.7795298172982150     
         532           7   9.1296481371921825     
         533           7   8.4489783804219343     
         534           6   7.7515245962339634     
         535           4   7.0317832049820970     
         536           4   6.3261105532054671     
         537           4   5.6435444346917505     
         538           3   4.9918332382313100     
         539           3   4.3772742993415088     
         540           3   3.8046467286020653     
         541           3   3.2772279213580626     
         542           0   2.7955415870094442     
         543           0   2.3619026858087753     
         544           0   1.9729904941293706     
         545           0   1.6307251872014392     
         546           0   1.3312712625993961     
         547           0   1.0733689925411056     
         548           0  0.85356713670464068     
         549           0  0.67090705150593977     
         550           0  0.51821879683749528     
         551           0  0.39206275193740736     
         552           0  0.30109594616489777     
         553           0  0.22645609103204445     
         554           0  0.16610912158570487     
         555           0  0.11937449850733035     
         556           0   8.5260116240066325E-002
         557           0   5.8616615799512495E-002
         558           0   3.8142299962230099E-002
         559           0   2.3998354911097208E-002
         560           0   1.3417884424661049E-002
         561           0   5.6332960689003701E-003
         562           0   0.0000000000000000     
         563           0   0.0000000000000000     
         564           0   0.0000000000000000     
         565           0   0.0000000000000000     
         566           0   0.0000000000000000     
         567           0   0.0000000000000000     
         568           0   0.0000000000000000     
         569           0   0.0000000000000000     
         570           0   0.0000000000000000     
         571           0   0.0000000000000000     
         572           0   0.0000000000000000     
         573           0   0.0000000000000000     
         574           0   0.0000000000000000     
         575           0   0.0000000000000000     
         576           0   0.0000000000000000     
         577           0   0.0000000000000000     
         578           0   0.0000000000000000     
         579           0   0.0000000000000000     
         580           0   0.0000000000000000     
         581           0   0.0000000000000000     
         582           0   0.0000000000000000     
         583           0   0.0000000000000000     
         584           0   0.0000000000000000     
         585           0   0.0000000000000000     
         586           0   0.0000000000000000     
         587           0   0.0000000000000000     
         588           0   0.0000000000000000     
         589           0   0.0000000000000000     
         590           0   0.0000000000000000     
         591           0   0.0000000000000000     
         592           0   0.0000000000000000     
         593           0   3.7555307126002466E-003
         594           0   8.9452562831073661E-003
         595           0   1.5998903274064807E-002
         596           0   2.5428199974820067E-002
         597           0   3.7825900295474918E-002
         598           0   5.3858325399008429E-002
         599           0   7.4250031246865300E-002
         600           0   9.9759660590463040E-002
         601           0  0.13114674616326635     
         602           0  0.16913016803318334     
         603           0  0.21434005646808141     
         604           0  0.26726605203511850     
         605           0  0.32820583306905171     
         606           0  0.39721852933892521     
         607           0  0.47033237428331898     
         608           0  0.54935464539062251     
         609           0  0.63303933804759804     
         610           0  0.71977214252239385     
         611           0  0.80760803852495910     
         612           0  0.89433439213558752     
         613           2  0.97755725121853931     
         614           2   1.0548064005891036     
         615           2   1.1236529113395204     
         616           2   1.1818315906451544     
         617           2   1.2273600418581894     
         618           2   1.2642793390378635     
         619           2   1.2879935220166847     
         620           2   1.2985739925031210     
         621           2   1.2986661082874933     
         622           2   1.2885715204429555     
         623           2   1.2706185303806994     
         624           2   1.2477420581972283     
         625           2   1.2233588416225356     
         626           2   1.2105953599444437     
         627           0   1.2075178005165637     
         628           0   1.2189952117074747     
         629           0   1.2498150935937546     
         630           0   1.3082334531190547     
         631           0   1.3959435374136793     
         632           0   1.5167212391859846     
         633           0   1.6735986498350235     
         634           0   1.8660652254246497     
         635           0   2.0987942637608663     
         636           0   2.3698633225963666     
         637           0   2.6793905275326142     
         638           3   3.0251197183088436     
         639           3   3.4037881131631162     
         640           3   3.8074372143658848     
         641           4   4.2333459918860488     
         642           4   4.6753365958503759     
         643           4   5.1266075265442437     
         644           4   5.5761699365621435     
         645           4   6.0170218202978791     
         646           9   6.4424773567506151     
         647           9   6.8446758078546717     
         648           9   7.2188452510124259     
         649           9   7.5547332607185913     
         650          11   7.8448070408926389     
         651          11   8.1137993409199538     
         652          11   8.3482419746984213     
         653          11   8.5876630438941124     
         654          11   8.8092244412292828     
         655          11   9.0201554419184333     
         656          10   9.2367877432521510     
         657          10   9.4754860914842034     
         658          10   9.7586266242814386     
         659          10   10.100094334943170     
         660           8   10.526477128332681     
         661           8   11.058590414423334     
         662           8   11.714581095321773     
         663           8   12.513072997516694     
         664           6   13.466993965651440     
         665           5   14.580551052754974     
         666           5   15.858127202414790     
         667           5   17.288141496601352     
         668           5   18.867523926746244     
         669           5   20.571664990466029     
         670           4   22.379165090776819     
         671          19   24.256954015313752     
         672          23   26.174504777767549     
         673          46   28.095635354259382     
         674          46   29.955864696613659     
         675          44   31.737918298985491     
         676          44   33.407142192464995     
         677          44   34.889157271424544     
         678          46   36.180708793246737     
         679          46   37.259158915233314     
         680          46   38.104132671713131     
         681          46   38.702867243897252     
         682          46   39.041204350123230     
         683          46   39.113142685455607     
         684          46   38.916787366886780     
         685          44   38.456783036074334     
         686          44   37.736689446257806     
         687          44   36.764384631843207     
         688          44   35.553303660113045     
         689          41   34.124437013481703     
         690          41   32.496590933603628     
         691          41   30.696538648386788     
         692          41   28.731702103472607     
         693          41   26.655456981785690     
         694          26   24.477660600320000     
         695          26   22.273556022825215     
         696          26   20.079525919567729     
         697           2   17.925956656886843     
         698           0   15.845539529914952     
         699           0   13.865390970173262     
         700           0   12.014610279974601     
         701           0   10.313454333353874     
         702           0   8.7764426313714363     
         703           0   7.4120813299511719     
         704           0   6.2192035385333648     
         705           0   5.1972343387157593     
         706           0   4.3407439782148165     
         707           0   3.6342009304880483     
         708           0   3.0628286757929639     
         709           2   2.6099058825312813     
         710           2   2.2617875652966979     
         711           2   1.9955817075027764     
         712           2   1.7946735635830839     
         713           2   1.6437007106309049     
         714           2   1.5289870777995977     
         715           2   1.4588573972973100     
         716           2   1.3975999586962076     
         717           2   1.3392709493385571     
         718           2   1.3115720385360001     
         719           2   1.2725699302930875     
         720           2   1.2198150125150713     
         721           2   1.1550399969123235     
         722           2   1.0803160299327013     
         723           2  0.99794895706639630     
         724           0  0.91036681723912105     
         725           0  0.82000573884561401     
         726           0  0.72920143922314928     
         727           0  0.64009298503855561     
         728           0  0.55454437096112963     
         729           0  0.47784343570851939     
         730           0  0.40616378562203259     
         731           0  0.34420473634311655     
         732           0  0.29269425200993865     
         733           0  0.25216595676355635     
         734           0  0.22298849343219179     
         735           0  0.20539677741013163     
         736           0  0.19951932118092608     
         737           0  0.20539677741013163     
         738           0  0.22298849343219174     
         739           0  0.25216595676355635     
         740           0  0.29269425200993859     
         741           0  0.34420473634311660     
         742           0  0.40991931633463297     
         743           0  0.48678869199162678     
         744           0  0.57805433566039499     
         745           0  0.68528946293589044     
         746           0  0.79974224349570711     
         747           0  0.92377465954818749     
         748           0   1.0569838457902814     
         749           2   1.1989100186277935     
         750           2   1.3490661009937277     
         751           2   1.5069561763508574     
         752           2   1.6720783603580520     
         753           2   1.8439100308857426     
         754           2   2.0218763223945397     
         755           2   2.2053059122359766     
         756           2   2.3933808745453975     
         757           2   2.5850892434769439     
         758           2   2.7791895214499118     
         759           2   2.9741954992967954     
         760           2   3.1683874798197773     
         761           2   3.3598526184284490     
         762           4   3.5427975892533183     
         763           4   3.7174718239450510     
         764           6   3.8776890256329160     
         765           7   4.0215593219669641     
         766           5   4.1476791689682786     
         767           5   4.2534763879602782     
         768           5   4.3366172285813782     
         769           5   4.3950636162826218     
         770           5   4.4244454276920928     
         771           5   4.4269179065422462     
         772           5   4.4013527598095203     
         773           5   4.3471164112702123     
         774           5   4.2640952216237089     
         775           5   4.1527235854332778     
         776           5   4.0140120448795518     
         777           5   3.8495696367785164     
         778           5   3.6616127086061598     
         779           5   3.4529518683089209     
         780           5   3.2269497880143843     
         781           5   2.9874451856287609     
         782           3   2.7386420995202365     
         783           3   2.4822949962955327     
         784           1   2.2263641921913200     
         785           0   1.9723240696219950     
         786           0   1.7262172135811609     
         787           0   1.4957263175661890     
         788           0   1.2800375516734865     
         789           0   1.0833214542581358     
         790           0  0.90600116201355685     
         791           0  0.74915460584362825     
         792           0  0.61321323659023774     
         793           0  0.49803277879664459     
         794           0  0.40298901955719135     
         795           0  0.32708687705015599     
         796           0  0.26907118936633617     
         797           0  0.22752913491920498     
         798           0  0.20097662501385283     
         799           0  0.18792399450308467     
         800           0  0.18691943242322417     
         801           0  0.19657145050860098     
         802           0  0.21555397258960243     
         803           0  0.24339434599581339     
         804           0  0.27655508805161133     
         805           0  0.31651966902379902     
         806           0  0.35988607126119693     
         807           0  0.40380401926247955     
         808           0  0.44716719606779376     
         809           1  0.48877862560926966     
         810           1  0.52740320029455179     
         811           1  0.56182645566976019     
         812           1  0.59091579532257721     
         813           1  0.61368002092909468     
         814           1  0.62932302148448149     
         815           1  0.64104334950861219     
         816           1  0.64623307507911931     
         817           1  0.64532192475854644     
         818           1  0.63910822090391484     
         819           1  0.62874169561805215     
         820           1  0.61568478106876856     
         821           1  0.60165323154141703     
         822           1  0.58853828619973281     
         823           0  0.57831394223106014     
         824           0  0.57293418729566303     
         825           0  0.57422612772927839     
         826           0  0.58378572105891768     
         827           0  0.60288315576436291     
         828           0  0.63238471648058459     
         829           0  0.67269716966538162     
         830           0  0.72240281820825558     
         831           0  0.78267126733922221     
         832           0  0.85237037073125455     
         833           0  0.92999902283702585     
         834           0   1.0137660906162294     
         835           2   1.1016871127606365     
         836           2   1.1916910768029993     
         837           2   1.2817288202022910     
         838           2   1.3698747088260754     
         839           2   1.4506586676010806     
         840           2   1.5249662903580068     
         841           2   1.5912551955285645     
         842           2   1.6482437323124293     
         843           2   1.6949080476694072     
         844           2   1.7355571488455108     
         845           2   1.7655650570030590     
         846           2   1.8038701500833372     
         847           2   1.8467591360618285     
         848           2   1.8923307299519652     
         849           2   1.9447987499541490     
         850           2   2.0091439803432873     
         851           2   2.0910690551325839     
         852           2   2.1968961205826201     
         853           2   2.3333953722002034     
         854           2   2.5075376760790098     
         855           2   2.7261721432059058     
         856           2   2.9929661089786128     
         857           2   3.3167949636302478     
         858           2   3.7014564568768207     
         859           0   4.1489969320410554     
         860           0   4.6593487637995432     
         861           0   5.2000317576541129     
         862           0   5.7847011398330110     
         863           0   6.4025795881452030     
         864           2   7.0400399667593616     
         865           2   7.6810088534685406     
         866          12   8.3075607347759863     
         867          16   8.9006724315671768     
         868          16   9.4410932799437148     
         869          16   9.9102764021283978     
         870          16   10.291310881546906     
         871          16   10.569794047449710     
         872          16   10.734587106244341     
         873          16   10.778405380355409     
         874          16   10.698205571237200     
         875          16   10.495345827433560     
         876          16   10.175509076191689     
         877          16   9.7483952275802466     
         878          16   9.2272026700570375     
         879          16   8.6279331117258042     
         880          16   7.9712383702596439     
         881           0   7.2726966847273120     
         882           0   6.5517334538153156     
         883           0   5.8307518236577485     
         884           0   5.1320381603179452     
         885           0   4.5499976694907085     
         886           0   4.0483590795765716     
         887           0   3.6344053102600071     
         888           0   3.3400053899632334     
         889           0   3.1900908051217542     
         890           0   3.2017216590060391     
         891           0   3.3914581302875613     
         892           0   3.7750698232464965     
         893           0   4.3670528390132777     
         894           0   5.1799402797094203     
         895           0   6.2234258390972297     
         896           0   7.5033565946485545     
         897           0   9.0169291933479183     
         898           0   10.754036794945060     
         899           0   12.626588583678940     
         900           0   14.664469792727372     
         901           0   16.831055453575605     
         902           0   19.098696516450193     
         903           2   21.387126750367578     
         904           6   23.639927878827585     
         905          52   25.795029885802574     
         906          52   27.788784117476393     
         907          52   29.558989027655624     
         908          52   31.048008769627305     
         909          52   32.205774094756535     
         910          52   32.996213933368999     
         911          52   33.389587447541423     
         912          52   33.372813349210446     
         913          52   32.947534639847227     
         914          52   32.130033949087654     
         915          52   30.957844111039954     
         916          52   29.468430901099236     
         917          50   27.714560629319610     
         918          46   25.758075396435117     
         919           3   23.661925295996575     
         920           3   21.506461772620288     
         921           3   19.345743638458931     
         922           1   17.243874685150697     
         923           0   15.252219807514367     
         924           0   13.417604246531070     
         925           0   11.772181114289474     
         926           0   10.288085240888028     
         927           0   9.0617705159447688     
         928           0   8.0956847200580011     
         929           0   7.3853070750351524     
         930           2   6.9200603691375102     
         931           2   6.6843700183298118     
         932           2   6.6456284915769492     
         933           2   6.7896873544135063     
         934           2   7.0834401339411883     
         935           6   7.5047010306063404     
         936           6   8.0252946128934042     
         937           6   8.6170382373661489     
         938           7   9.2549811586420603     
         939           7   9.9144518254804073     
         940          15   10.613715133159866     
         941          15   11.256661585526404     
         942          17   11.829569586291802     
         943          17   12.320232904199466     
         944          19   12.717534631737632     
         945          19   13.007592795411007     
         946          19   13.184192101911956     
         947          19   13.244534401728311     
         948          19   13.189370050814270     
         949          19   13.022950722552128     
         950          19   12.752807597369724     
         951          19   12.386698013923372     
         952          12   11.940913830042485     
         953          12   11.433585767468458     
         954           8   10.883562611666482     
         955           8   10.303797023428098     
         956           8   9.7059029304601001     
         957           8   9.1131826434146905     
         958           8   8.5329029048023060     
         959           8   7.9910656606583528     
         960           4   7.4942257850195011     
         961           2   7.0410354627468870     
         962           2   6.6525799851627525     
         963           2   6.3302911449286592     
         964           4   6.0816641283648476     
         965           4   5.9028936707352173     
         966           4   5.7959804709831717     
         967           4   5.7577189960167754     
         968           4   5.7780101065686891     
         969           4   5.8510681005200071     
         970           4   5.9741169983509694     
         971           4   6.1378832230944198     
         972           4   6.3339104412966458     
         973           6   6.5534240147794662     
         974           9   6.7812732358350765     
         975           9   7.0138824558079005     
         976           9   7.2353945155748836     
         977           9   7.4376004696147202     
         978           5   7.6126918211872088     
         979          10   7.7535169365999446     
         980          10   7.8519469720274024     
         981          10   7.9093619981265384     
         982          10   7.9174644366313869     
         983          10   7.8706338971322465     
         984          11   7.7683875478139228     
         985          11   7.6090360439424662     
         986          11   7.3985243589786682     
         987          11   7.1386622879031858     
         988           8   6.8356644284353196     
         989           6   6.4955369149023481     
         990           7   6.1251550972014774     
         991           7   5.7319642951419558     
         992           7   5.3236591810391669     
         993           2   4.9078628148408612     
         994           2   4.4891533776196981     
         995           2   4.0736147922985282     
         996           2   3.6720204691648246     
         997           2   3.2886756799983932     
         998           2   2.9269540600813158     
         999           2   2.5946143569417952     
        1000           1   2.2795087298154249     
        1001           1   1.9914000297421495     
        1002           1   1.7299854224905391     
        1003           1   1.4944198149454471     
        1004           1   1.2834556825546251     
        1005           1   1.0942397393020804     
        1006           1  0.92684067173064399     
        1007           0  0.77942418951432035     
        1008           0  0.65019764873751018     
        1009           0  0.54146293406339785     
        1010           0  0.44908146286258516     
        1011           0  0.36708646462626654     
        1012           0  0.29631260957469174     
        1013           0  0.23573428029289531     
        1014           0  0.19103207923403009     
        1015           0  0.15254597616529672     
        1016           0  0.11988412822145074     
        1017           0   9.2564535653624075E-002
        1018           0   7.0046001223186855E-002
        1019           0   5.1757595651531658E-002
        1020           0   3.7125015623432657E-002
        1021           0   2.6929162699504215E-002
        1022           0   1.8912950147737456E-002
        1023           0   1.2714099987410033E-002
        1024           0   7.9994516370324020E-003
        1025           0   4.4726281415536830E-003
        1026           0   4.8821899263803203E-002
        1027           0  0.11557123425144233     
        1028           0  0.21456484327781783     
        1029           0  0.35290258345287712     
        1030           0  0.53942372371661507     
        1031           0  0.78589640965211516     
        1032           0   1.1018090259474393     
        1033           0   1.5001992304182634     
        1034           0   1.9945106228703982     
        1035           0   2.5979726100285339     
        1036           0   3.3228488406606695     
        1037           0   4.1795907700390655     
        1038           0   5.1759507089038923     
        1039           0   6.3161235267568667     
        1040           0   7.5530512600379325     
        1041           0   8.9107636244938657     
        1042           0   10.377478694587742     
        1043           0   11.929141351547145     
        1044           0   13.534857845448602     
        1045           0   15.164842466604956     
        1046          25   16.779019389047015     
        1047          27   18.333539665896502     
        1048          30   19.793396449352333     
        1049          33   21.123112071770812     
        1050          35   22.284170530883632     
        1051          37   23.240017092012906     
        1052          37   23.967825247547434     
        1053          37   24.451387724898588     
        1054          37   24.685243723314453     
        1055          37   24.666481274954084     
        1056          37   24.403380369615963     
        1057          37   23.912103642479867     
        1058          37   23.219415531063063     
        1059          37   22.351498433799939     
        1060          12   21.341217131065772     
        1061          12   20.223785892497986     
        1062          14   19.035114307998715     
        1063          14   17.810258636552518     
        1064          12   16.582061687125695     
        1065          12   15.380042475797788     
        1066          10   14.225817055715190     
        1067           6   13.105238876213553     
        1068           6   12.072999141607971     
        1069           8   11.138120714261277     
        1070           8   10.304251517636867     
        1071           5   9.5721866331893963     
        1072           4   8.9373225932647795     
        1073           4   8.3948037760918321     
        1074           6   7.9340360071252025     
        1075           6   7.5430729018705263     
        1076           6   7.2092567167664328     
        1077           6   6.9198413982546123     
        1078           8   6.6588168481918091     
        1079           8   6.4172547953681720     
        1080           8   6.1849076536267704     
        1081           8   5.9866129329742037     
        1082           8   5.7722425268678714     
        1083           8   5.5371406001490122     
        1084           8   5.2841007884430109     
        1085           8   5.0161911083509185     
        1086           6   4.7315737736845733     
        1087           4   4.4358236768991661     
        1088           2   4.1344553731378797     
        1089           2   3.8248511602071469     
        1090           2   3.5092507160687272     
        1091           2   3.1958363494877586     
        1092           2   2.8927148493305403     
        1093           2   2.5996309347220925     
        1094           2   2.3182239731466137     
        1095           2   2.0486126958009736     
        1096           2   1.7963570814328427     
        1097           2   1.5664242531299357     
        1098           0   1.3571745486046161     
        1099           0   1.1665892800950937     
        1100           0  0.99849655970837092     
        1101           0  0.85279839855848660     
        1102           0  0.72927065274204184     
        1103           0  0.66890177762574710     
        1104           0  0.64574836857556162     
        1105           0  0.66404020551680332     
        1106           0  0.72880720678703026     
        1107           0  0.84852054689898726     
        1108           0   1.0288377994573947     
        1109           0   1.2761029229478364     
        1110           0   1.5943344564244821     
        1111           0   1.9909521440387146     
        1112           0   2.4725900754377559     
        1113           0   3.0446047627660344     
        1114           0   3.7067995841457382     
        1115           0   4.4627517495709608     
        1116           0   5.3105428932718164     
        1117           2   6.2451015681582955     
        1118           2   7.2580390792951199     
        1119           2   8.3403619866420691     
        1120           2   9.4739154949008277     
        1121           2   10.641713764760581     
        1122           2   11.824885241721370     
        1123          24   13.003531409747344     
        1124          24   14.157680783438099     
        1125          24   15.268264128460419     
        1126          24   16.318033455924589     
        1127          24   17.251041546378275     
        1128          24   18.081400574771536     
        1129          24   18.796548678992931     
        1130          24   19.386737363948896     
        1131          24   19.844929856467260     
        1132          24   20.166557960346115     
        1133          24   20.349196890410060     
        1134          22   20.392223339969519     
        1135          22   20.296518208246315     
        1136          22   20.064262619704088     
        1137          22   19.698856040783685     
        1138          22   19.202288426037214     
        1139          22   18.584113541513339     
        1140          22   17.851826770596045     
        1141          22   17.016718824356069     
        1142          22   16.089128923927053     
        1143          22   15.082918853566831     
        1144          22   13.984640500551249     
        1145          22   12.850286369286239     
        1146          22   11.696568930409420     
        1147           0   10.541494939750857     
        1148           0   9.4035114827190149     
        1149           0   8.3006030408464646     
        1150           0   7.2512917038860047     
        1151           0   6.2689404780606877     
        1152           0   5.3655446888928102     
        1153           0   4.5499763699627138     
        1154           0   3.8277863785767705     
        1155           0   3.2020219222274684     
        1156           0   2.6695429594676408     
        1157           0   2.2268313476840480     
        1158           0   1.8680736521387604     
        1159           0   1.5857253697741647     
        1160           0   1.3710875680173527     
        1161           1   1.2148532310159215     
        1162           1   1.1113465507919016     
        1163           1   1.0490911763453508     
        1164           1   1.0199465871093143     
        1165           1   1.0166559908549608     
        1166           1   1.0329788802793904     
        1167           1   1.0637463154436273     
        1168           1   1.1511547076597952     
        1169           1   1.2434326941162257     
        1170           2   1.3427254730583551     
        1171           2   1.4517558938322341     
        1172           2   1.5737828922188724     
        1173           2   1.7125125959643770     
        1174           2   1.8719596484523504     
        1175           1   2.0562602455658432     
        1176           1   2.2694430173236344     
        1177           1   2.5226798739749268     
        1178           1   2.8143456510004836     
        1179           1   3.1436471469520479     
        1180           1   3.5148724344227680     
        1181           1   3.9283648884644751     
        1182           3   4.3817143920095321     
        1183           3   4.8740977913037344     
        1184           3   5.3994958394104247     
        1185           3   5.9535862667227697     
        1186           3   6.5295133199513176     
        1187           3   7.1194789693534482     
        1188          12   7.7150556151265919     
        1189          12   8.3075352865527226     
        1190          12   8.8882913478944605     
        1191          12   9.4477921041994044     
        1192          12   9.9634277387922694     
        1193          12   10.439100149853489     
        1194          12   10.867570413094047     
        1195          12   11.242593430357363     
        1196          12   11.560310065150782     
        1197          16   11.814852742743541     
        1198          16   12.003256355591544     
        1199          14   12.123564348037464     
        1200          14   12.174814248841395     
        1201          14   12.149522879003134     
        1202          14   12.053362230951496     
        1203          14   11.884854892192788     
        1204          13   11.649563048978058     
        1205          13   11.350273147329506     
        1206          13   10.990760014827867     
        1207          13   10.575775328397375     
        1208          13   10.111005107850012     
        1209          13   9.5909597657862271     
        1210          13   9.0385428875806841     
        1211          13   8.4605985844851332     
        1212           4   7.8645663815089222     
        1213           4   7.2582130122372606     
        1214           4   6.6493576603235516     
        1215           4   6.0456073364458849     
        1216           4   5.4541174263284224     
        1217           4   4.8813893617448523     
        1218           4   4.3277673904428422     
        1219           4   3.8049713213176037     
        1220           4   3.3190258990762525     
        1221           0   2.8689151408125908     
        1222           0   2.4564262619317470     
        1223           0   2.0824388080854268     
        1224           0   1.7469949553004098     
        1225           0   1.4507249439583538     
        1226           0   1.1905382742873762     
        1227           0  0.96465361000748773     
        1228           0  0.77083856602479384     
        1229           0  0.60652716880352864     
        1230           0  0.46893376621014604     
        1231           0  0.35516022427306781     
        1232           0  0.26229349232653271     
        1233           0  0.19951932118092611     
        1234           0  0.14850006249373063     
        1235           0  0.11147218151061709     
        1236           0   8.4597056874057192E-002
        1237           0   6.6855303223704934E-002
        1238           0   5.7426006522949671E-002
        1239           0   5.5716412861689650E-002
        1240           0   6.1369386824208921E-002
        1241           0   7.4250031246865300E-002
        1242           0   9.9759660590463040E-002
        1243           0  0.13114674616326635     
        1244           0  0.16913016803318334     
        1245           0  0.21434005646808141     
        1246           0  0.26726605203511850     
        1247           0  0.32820583306905171     
        1248           0  0.39721852933892521     
        1249           0  0.47408790499591924     
        1250           0  0.55829990167373000     
        1251           0  0.64903824132166288     
        1252           0  0.74520034249721401     
        1253           0  0.84543393882043394     
        1254           0  0.94819271753459600     
        1255           2   1.0480517517528045     
        1256           2   1.1456208048964593     
        1257           2   1.2388007542287220     
        1258           2   1.3255335587035177     
        1259           2   1.4038741980307958     
        1260           2   1.4720537696050731     
        1261           2   1.5285314394142102     
        1262           2   1.5720345063404859     
        1263           2   1.6015872018016160     
        1264           2   1.6165297754987358     
        1265           2   1.6165297754987358     
        1266           2   1.6015872018016157     
        1267           2   1.5720345063404857     
        1268           2   1.5285314394142100     
        1269           2   1.4720537696050731     
        1270           2   1.4038741980307958     
        1271           2   1.3255335587035177     
        1272           2   1.2388007542287218     
        1273           2   1.1456208048964591     
        1274           2   1.0480517517528045     
        1275           0  0.94819271753459600     
        1276           0  0.84543393882043416     
        1277           0  0.74520034249721401     
        1278           0  0.64903824132166288     
        1279           0  0.55829990167372989     
        1280           0  0.47408790499591913     
        1281           0  0.39721852933892521     
        1282           0  0.32820583306905171     
        1283           0  0.26726605203511855     
        1284           0  0.21434005646808146     
        1285           0  0.16913016803318334     
        1286           0  0.13114674616326635     
        1287           0   9.9759660590463053E-002
        1288           0   7.4250031246865314E-002
        1289           0   5.3858325399008429E-002
        1290           0   3.7825900295474911E-002
        1291           0   2.5428199974820067E-002
        1292           0   1.5998903274064804E-002
        1293           0   8.9452562831073661E-003
        1294           0   3.7555307126002466E-003
        1295           0   0.0000000000000000     
        1296           0   0.0000000000000000     
        1297           0   0.0000000000000000     
        1298           0   0.0000000000000000     
        1299           0   0.0000000000000000     
        1300           0   0.0000000000000000     
        1301           0   0.0000000000000000     
        1302           0   0.0000000000000000     
        1303           0   0.0000000000000000     
        1304           0   0.0000000000000000     
        1305           0   0.0000000000000000     
        1306           0   0.0000000000000000     
        1307           0   0.0000000000000000     
        1308           0   0.0000000000000000     
        1309           0   0.0000000000000000     
        1310           0   0.0000000000000000     
        1311           0   0.0000000000000000     
        1312           0   0.0000000000000000     
        1313           0   0.0000000000000000     
        1314           0   0.0000000000000000     
        1315           0   0.0000000000000000     
        1316           0   0.0000000000000000     
        1317           0   0.0000000000000000     
        1318           0   0.0000000000000000     
        1319           0   0.0000000000000000     
        1320           0   0.0000000000000000     
        1321           0   0.0000000000000000     
        1322           0   0.0000000000000000     
        1323           0   0.0000000000000000     
        1324           0   0.0000000000000000     
        1325           0   0.0000000000000000     
        1326           0   0.0000000000000000     
        1327           0   0.0000000000000000     
        1328           0   0.0000000000000000     
        1329           0   0.0000000000000000     
        1330           0   0.0000000000000000     
        1331           0   0.0000000000000000     
        1332           0   0.0000000000000000     
        1333           0   0.0000000000000000     
        1334           0   0.0000000000000000     
        1335           0   0.0000000000000000     
        1336           0   0.0000000000000000     
        1337           0   1.8777653563001233E-003
        1338           0   4.4726281415536830E-003
        1339           0   7.9994516370324037E-003
        1340           0   1.2714099987410033E-002
        1341           0   1.8912950147737459E-002
        1342           0   2.6929162699504215E-002
        1343           0   3.7125015623432650E-002
        1344           0   4.9879830295231520E-002
        1345           0   6.5573373081633177E-002
        1346           0   8.4565084016591671E-002
        1347           0  0.10717002823404070     
        1348           0  0.13363302601755925     
        1349           0  0.16410291653452586     
        1350           0  0.19860926466946260     
        1351           0  0.23704395249795962     
        1352           0  0.27914995083686500     
        1353           0  0.32451912066083144     
        1354           0  0.37072240589230687     
        1355           0  0.41824434126866328     
        1356           0  0.46609690713026558     
        1357           1  0.51318954124529237     
        1358           1  0.55837008044204595     
        1359           1  0.60047066605188915     
        1360           1  0.63835586371573627     
        1361           1  0.67097021886790387     
        1362           1  0.69738267442040758     
        1363           1  0.71682565131394615     
        1364           1  0.72872705523143377     
        1365           1  0.73273394796488189     
        1366           1  0.72872705523143377     
        1367           1  0.71682565131394604     
        1368           1  0.69738267442040758     
        1369           1  0.67097021886790387     
        1370           1  0.63835586371573616     
        1371           1  0.60047066605188915     
        1372           1  0.55837008044204584     
        1373           1  0.51318954124529237     
        1374           0  0.46985243784286584     
        1375           0  0.42718959755177077     
        1376           0  0.38672130916637171     
        1377           0  0.35370285134825175     
        1378           0  0.32967663812804748     
        1379           0  0.31584643745414015     
        1380           0  0.31428639916521284     
        1381           0  0.32711667739528394     
        1382           0  0.35646399787530902     
        1383           0  0.40440855291309780     
        1384           0  0.47291483232200154     
        1385           0  0.56374583187048122     
        1386           0  0.67836257756073304     
        1387           0  0.81781376946362283     
        1388           0  0.98262317619862327     
        1389           0   1.2064845133390396     
        1390           0   1.4676840102650159     
        1391           0   1.7647408272230736     
        1392           0   2.0984473864093101     
        1393           0   2.4728975689883912     
        1394           2   2.8893436916264732     
        1395           2   3.3501965234487074     
        1396           2   3.8545790334775014     
        1397           4   4.3994185867892615     
        1398           6   4.9872900061494567     
        1399           6   5.6174330118713751     
        1400           6   6.2882322409869982     
        1401           6   6.9970123967602840     
        1402           6   7.7398484714433522     
        1403           6   8.4813784921085116     
        1404           6   9.2333985113591126     
        1405           6   9.9842811339369035     
        1406           6   10.716738208167273     
        1407           6   11.417954535525398     
        1408           6   12.071229075895783     
        1409          24   12.659264670802999     
        1410          24   13.164908288090823     
        1411          22   13.571969457904087     
        1412          20   13.866061725296419     
        1413          20   14.035407181614417     
        1414          20   14.071544830665301     
        1415          20   13.967216447981871     
        1416          20   13.729309044051003     
        1417          18   13.359325117121415     
        1418          18   12.863191649830862     
        1419          18   12.254404455365336     
        1420          18   11.552458889677316     
        1421          18   10.776020094022639     
        1422          18   9.9457845876190181     
        1423           2   9.0835010658715962     
        1424           2   8.2109667401534097     
        1425           2   7.3490607993839099     
        1426           0   6.5168728572719639     
        1427           0   5.7309761660009055     
        1428           0   5.0048834885323696     
        1429           0   4.3487088255196271     
        1430           0   3.7449852894646374     
        1431           0   3.2243745483496049     
        1432           0   2.7898578664176070     
        1433           0   2.4358768165324878     
        1434           0   2.1524446634609276     
        1435           0   1.9317294147140140     
        1436           2   1.7648349057871024     
        1437           2   1.6423293792880351     
        1438           2   1.5574068598665860     
        1439           2   1.4974906435604973     
        1440           2   1.4544194818846146     
        1441           2   1.4209599890963340     
        1442           2   1.3909878643015792     
        1443           2   1.3614650024922621     
        1444           2   1.3489333030506179     
        1445           2   1.3233270208856327     
        1446           2   1.2852840302804973     
        1447           2   1.2387279626628085     
        1448           2   1.1819691596118274     
        1449           2   1.1174410455561337     
        1450           2   1.0478287873616277     
        1451           0  0.97594019032075408     
        1452           0  0.90457082286220558     
        1453           0  0.83637146745718993     
        1454           0  0.77372601105611483     
        1455           0  0.72615834892085607     
        1456           0  0.69058768223159650     
        1457           0  0.66626028838501450     
        1458           0  0.65821218385555680     
        1459           0  0.66743697328689977     
        1460           0  0.69465687851470526     
        1461           0  0.74034719993713105     
        1462           0  0.80476242611149040     
        1463           1  0.88607902879339795     
        1464           1  0.98532076976146199     
        1465           1   1.1019388154495326     
        1466           1   1.2351247837174715     
        1467           1   1.3837769651283218     
        1468           1   1.5464628467544521     
        1469           1   1.7176312552694506     
        1470           1   1.8974273309471952     
        1471           1   2.0828711802700686     
        1472           1   2.2694818420563760     
        1473           1   2.4523616088116538     
        1474           1   2.6273218072969269     
        1475           5   2.7899535868793670     
        1476           5   2.9358122811803002     
        1477           5   3.0606211282458355     
        1478           5   3.1604804170920255     
        1479           5   3.2320672589457571     
        1480           5   3.2728117689241398     
        1481           5   3.2810373426681458     
        1482           5   3.2560556239312928     
        1483           4   3.1982102976660247     
        1484           4   3.1075311217312742     
        1485           4   2.9880830645216538     
        1486           4   2.8429373808411671     
        1487           4   2.6758967891617762     
        1488           4   2.4913129311479714     
        1489           2   2.2938849889088284     
        1490           2   2.0922066466561771     
        1491           2   1.8887295073136452     
        1492           0   1.6884020838162346     
        1493           0   1.4958366119193611     
        1494           0   1.3189319901576411     
        1495           0   1.1589401826379357     
        1496           0   1.0157574502434445     
        1497           0  0.89794360843737886     
        1498           0  0.80744363405051778     
        1499           0  0.74575269450924675     
        1500           0  0.71391528769810142     
        1501           0  0.71252722052518402     
        1502           0  0.74173555949209957     
        1503           0  0.80123359922961490     
        1504           0  0.89158689543157166     
        1505           0   1.0098092689471256     
        1506           0   1.1542713312978290     
        1507           0   1.3190675237196809     
        1508           0   1.5001077040425921     
        1509           0   1.6961566275946813     
        1510           2   1.9035298639629494     
        1511           2   2.1149451568143975     
        1512           2   2.3250690396525369     
        1513           2   2.5309321908282576     
        1514           4   2.7233017082168267     
        1515           4   2.8967389454977130     
        1516           5   3.0460828395766826     
        1517           5   3.1666889014025745     
        1518           5   3.2546543934577139     
        1519           5   3.3070159487544086     
        1520           5   3.3219069611490109     
        1521           5   3.2986640079173211     
        1522           5   3.2378742995007834     
        1523           5   3.1413595880856744     
        1524           5   3.0120959442334145     
        1525           5   2.8540730931527074     
        1526           5   2.6721012784022657     
        1527           3   2.4715775211488311     
        1528           1   2.2582262749674662     
        1529           1   2.0378314759188427     
        1530           0   1.8159775799118507     
        1531           0   1.5951432589838073     
        1532           0   1.3833286216477387     
        1533           0   1.1840705726460430     
        1534           0   1.0001016851032882     
        1535           0  0.83063807224582986     
        1536           0  0.68772643459786309     
        1537           0  0.56546365360200535     
        1538           0  0.46590774676213864     
        1539           0  0.38893283493741032     
        1540           0  0.33422657644486986     
        1541           0  0.30139838052552376     
        1542           0  0.29006411848344554     
        1543           0  0.29989843707465375     
        1544           0  0.33064975827492182     
        1545           0  0.38211744577127632     
        1546           0  0.45409499991928060     
        1547           0  0.54628708641986967     
        1548           0  0.66088429427965723     
        1549           0  0.79631482403415066     
        1550           0  0.94817580999183848     
        1551           0   1.1090887419222593     
        1552           0   1.2801859700771110     
        1553           0   1.4584028784462983     
        1554           0   1.6400114776912278     
        1555           0   1.8207336344782421     
        1556           4   1.9958979141327922     
        1557           4   2.1606320598654030     
        1558           4   2.3100799938246470     
        1559           4   2.4396300250301430     
        1560           4   2.5451398605861750     
        1561           4   2.6231440770720003     
        1562           4   2.6710308372519140     
        1563           4   2.6871766677237945     
        1564           4   2.6710308372519140     
        1565           4   2.6231440770720003     
        1566           4   2.5451398605861750     
        1567           4   2.4396300250301426     
        1568           4   2.3100799938246470     
        1569           4   2.1606320598654025     
        1570           4   1.9958979141327926     
        1571           0   1.8207336344782421     
        1572           0   1.6400114776912280     
        1573           0   1.4584028784462986     
        1574           0   1.2801859700771112     
        1575           0   1.1090887419222593     
        1576           0  0.94817580999183826     
        1577           0  0.79443705867785042     
        1578           0  0.65641166613810342     
        1579           0  0.53453210407023710     
        1580           0  0.42868011293616293     
        1581           0  0.33826033606636668     
        1582           0  0.26229349232653271     
        1583           0  0.19951932118092611     
        1584           0  0.14850006249373063     
        1585           0  0.10771665079801686     
        1586           0   7.5651800590949822E-002
        1587           0   5.0856399949640134E-002
        1588           0   3.1997806548129608E-002
        1589           0   1.7890512566214732E-002
        1590           0   7.5110614252004932E-003
        1591           0   0.0000000000000000     
        1592           0   0.0000000000000000     
        1593           0   7.5110614252004932E-003
        1594           0   1.7890512566214732E-002
        1595           0   3.1997806548129615E-002
        1596           0   5.0856399949640134E-002
        1597           0   7.5651800590949836E-002
        1598           0  0.10771665079801686     
        1599           0  0.14850006249373060     
        1600           0  0.19951932118092608     
        1601           0  0.26229349232653271     
        1602           0  0.33826033606636668     
        1603           0  0.42868011293616282     
        1604           0  0.53453210407023699     
        1605           0  0.65641166613810342     
        1606           0  0.79443705867785042     
        1607           0  0.94066474856663795     
        1608           0   1.0987092907812450     
        1609           0   1.2660786760951961     
        1610           0   1.4395442850447877     
        1611           0   1.6152160770499182     
        1612           0   1.7886687842711750     
        1613           4   1.9551145024370786     
        1614           4   2.1096128011782072     
        1615           4   2.2473058226790408     
        1616           4   2.3636631812903088     
        1617           4   2.4547200837163787     
        1618           4   2.5172920859379260     
        1619           4   2.5491512751840477     
        1620           4   2.5491512751840477     
        1621           4   2.5172920859379260     
        1622           4   2.4547200837163787     
        1623           4   2.3636631812903088     
        1624           4   2.2473058226790403     
        1625           4   2.1096128011782067     
        1626           4   1.9551145024370786     
        1627           0   1.7886687842711753     
        1628           0   1.6152160770499184     
        1629           0   1.4395442850447879     
        1630           0   1.2660786760951963     
        1631           0   1.0987092907812450     
        1632           0  0.94066474856663795     
        1633           0  0.79631482403415055     
        1634           0  0.66088429427965723     
        1635           0  0.54253155570726952     
        1636           0  0.44139421292357295     
        1637           0  0.35717328621410421     
        1638           0  0.28922265502603695     
        1639           0  0.23664433680435878     
        1640           0  0.19837989278896218     
        1641           0  0.17329002387965003     
        1642           0  0.16021688460754152     
        1643           0  0.15802642818368087     
        1644           0  0.16563083256568886     
        1645           0  0.18199342910074062     
        1646           0  0.20612032609466313     
        1647           0  0.23704395249795962     
        1648           0  0.27914995083686500     
        1649           0  0.32451912066083144     
        1650           0  0.37072240589230687     
        1651           0  0.41824434126866328     
        1652           0  0.46609690713026558     
        1653           1  0.51318954124529237     
        1654           1  0.55837008044204595     
        1655           1  0.60047066605188915     
        1656           1  0.63835586371573627     
        1657           1  0.67097021886790387     
        1658           1  0.69738267442040758     
        1659           1  0.71682565131394615     
        1660           1  0.72872705523143377     
        1661           1  0.73273394796488189     
        1662           1  0.72872705523143377     
        1663           1  0.71682565131394604     
        1664           1  0.69738267442040758     
        1665           1  0.67097021886790387     
        1666           1  0.63835586371573616     
        1667           1  0.60047066605188915     
        1668           1  0.55837008044204584     
        1669           1  0.51318954124529237     
        1670           0  0.46609690713026558     
        1671           0  0.41824434126866333     
        1672           0  0.37260017124860706     
        1673           0  0.32899174880238519     
        1674           0  0.28714940247389736     
        1675           0  0.24975805248536964     
        1676           0  0.21752221481720010     
        1677           0  0.19103207923403007     
        1678           0  0.17075804164099195     
        1679           0  0.15704985852927228     
        1680           0  0.15013845709822482     
        1681           0  0.15013845709822482     
        1682           0  0.15704985852927228     
        1683           0  0.17075804164099195     
        1684           0  0.19103207923403009     
        1685           0  0.21752221481720016     
        1686           0  0.24788028712906951     
        1687           0  0.28267677433234362     
        1688           0  0.32099229716535266     
        1689           0  0.36176383661749706     
        1690           0  0.40380401926247955     
        1691           0  0.44716719606779376     
        1692           1  0.48877862560926966     
        1693           1  0.52740320029455179     
        1694           1  0.56182645566976019     
        1695           1  0.59091579532257721     
        1696           1  0.61368002092909468     
        1697           1  0.62932302148448149     
        1698           1  0.63728781879601193     
        1699           1  0.63728781879601193     
        1700           1  0.62932302148448149     
        1701           1  0.61368002092909468     
        1702           1  0.59091579532257721     
        1703           1  0.56182645566976008     
        1704           1  0.52740320029455168     
        1705           1  0.48877862560926966     
        1706           0  0.44716719606779382     
        1707           0  0.40380401926247961     
        1708           0  0.35988607126119698     
        1709           0  0.31651966902379908     
        1710           0  0.27467732269531125     
        1711           0  0.23516618714165949     
        1712           0  0.19860926466946260     
        1713           0  0.16410291653452586     
        1714           0  0.13363302601755928     
        1715           0  0.10717002823404073     
        1716           0   8.4565084016591671E-002
        1717           0   6.5573373081633177E-002
        1718           0   4.9879830295231527E-002
        1719           0   3.7125015623432657E-002
        1720           0   2.6929162699504215E-002
        1721           0   1.8912950147737456E-002
        1722           0   1.2714099987410033E-002
        1723           0   7.9994516370324020E-003
        1724           0   4.4726281415536830E-003
        1725           0   1.8777653563001233E-003
        1726           0   0.0000000000000000     
        1727           0   0.0000000000000000     
        1728           0   0.0000000000000000     
        1729           0   0.0000000000000000     
        1730           0   0.0000000000000000     
        1731           0   1.8777653563001233E-003
        1732           0   4.4726281415536830E-003
        1733           0   7.9994516370324037E-003
        1734           0   1.2714099987410033E-002
        1735           0   1.8912950147737459E-002
        1736           0   2.6929162699504215E-002
        1737           0   3.7125015623432650E-002
        1738           0   4.9879830295231520E-002
        1739           0   6.5573373081633177E-002
        1740           0   8.4565084016591671E-002
        1741           0  0.10717002823404070     
        1742           0  0.13926632208645964     
        1743           0  0.17752080095918690     
        1744           0  0.22260761958055986     
        1745           0  0.27518625246018963     
        1746           0  0.33588880128007731     
        1747           0  0.41093990482824444     
        1748           0  0.49739310254356600     
        1749           0  0.59635481520700884     
        1750           0  0.70708101261812739     
        1751           1  0.83186511558413601     
        1752           1  0.97158115175338577     
        1753           1   1.1269598536869589     
        1754           1   1.2985161696807033     
        1755           1   1.4864687997169184     
        1756           1   1.6906581414222617     
        1757           1   1.9104708422480232     
        1758           1   2.1447801504190132     
        1759           1   2.3919111533152480     
        1760           1   2.6496386457709580     
        1761           1   2.9058339969801215     
        1762           4   3.1631213458847744     
        1763           4   3.4150423352456878     
        1764           4   3.6577879038000045     
        1765           4   3.8859502303360687     
        1766           4   4.0940472394978000     
        1767           7   4.2767267667033124     
        1768           7   4.4289765625380513     
        1769           7   4.5463298687101537     
        1770           6   4.6250569029976383     
        1771           6   4.6623335179456662     
        1772           6   4.6550428476005674     
        1773           6   4.6042865965008763     
        1774           6   4.5105223609827227     
        1775           6   4.3754471485506627     
        1776           6   4.2019526730150440     
        1777           6   3.9940292582394248     
        1778           6   3.7566197997305322     
        1779           6   3.4954282147253348     
        1780           6   3.2166901876365377     
        1781           1   2.9269174133404934     
        1782           1   2.6326294681358062     
        1783           0   2.3360799306715356     
        1784           0   2.0482433805027811     
        1785           0   1.7738449911560084     
        1786           0   1.5168196870691391     
        1787           0   1.2801957258212104     
        1788           0   1.0620311633121426     
        1789           0  0.86865216011355884     
        1790           0  0.69995305770472949     
        1791           0  0.55645844610051765     
        1792           0  0.43503689364220655     
        1793           0  0.33396423549274928     
        1794           0  0.25119845119879641     
        1795           0  0.18452564379275263     
        1796           0  0.13168976636211993     
        1797           0   9.0499662636554387E-002
        1798           0   5.8910208332899464E-002
        1799           0   4.0710536764078813E-002
        1800           0   3.0806162843194072E-002
        1801           0   2.8470983052650889E-002
        1802           0   4.0020065318530224E-002
        1803           0   5.6738850443212370E-002
        1804           0   8.0787488098512647E-002
        1805           0  0.11137504687029798     
        1806           0  0.14963949088569459     
        1807           0  0.19672011924489952     
        1808           0  0.25369525204977506     
        1809           0  0.32151008470212222     
        1810           0  0.40089907805267788     
        1811           0  0.49230874960357757     
        1812           0  0.59582779400838781     
        1813           0  0.71113185749387864     
        1814           0  0.83744985251059467     
        1815           0  0.97355736198249432     
        1816           0   1.1140449830332206     
        1817           0   1.2592056519475436     
        1818           0   1.4062901730278290     
        1819           3   1.5522827237232868     
        1820           3   1.6940231914738753     
        1821           3   1.8283411608551718     
        1822           3   1.9521926067706417     
        1823           3   2.0609127215426430     
        1824           3   2.1532487682013026     
        1825           3   2.2270425863213981     
        1826           3   2.2806370939409324     
        1827           3   2.3129219197644675     
        1828           3   2.3233549195293230     
        1829           3   2.3119612029878689     
        1830           3   2.2793121454639516     
        1831           3   2.2264872343589439     
        1832           3   2.1550216277914487     
        1833           3   2.0668421411702340     
        1834           3   1.9641941847187958     
        1835           3   1.8495620659686491     
        1836           1   1.7255850979540370     
        1837           1   1.5949721018978140     
        1838           1   1.4604170955914493     
        1839           1   1.3245191206608318     
        1840           1   1.1856997304251233     
        1841           1   1.0513709355857026     
        1842           1  0.92312217057162749     
        1843           0  0.80230219183634965     
        1844           0  0.68998302144533552     
        1845           0  0.58694022771668841     
        1846           0  0.49364928869401481     
        1847           0  0.41029669700013127     
        1848           0  0.33680361308842266     
        1849           0  0.27285929591632796     
        1850           0  0.21796124193353431     
        1851           0  0.17145892631303419     
        1852           0  0.13259822820886077     
        1853           0  0.10056398729065648     
        1854           0   7.4518629364740532E-002
        1855           0   5.3635361007831783E-002
        1856           0   3.7125015623432657E-002
        1857           0   2.6929162699504215E-002
        1858           0   1.8912950147737456E-002
        1859           0   1.2714099987410033E-002
        1860           0   7.9994516370324020E-003
        1861           0   4.4726281415536830E-003
        1862           0   1.8777653563001233E-003
        1863           0   3.7555307126002466E-003
        1864           0   8.9452562831073661E-003
        1865           0   1.5998903274064807E-002
        1866           0   2.5428199974820067E-002
        1867           0   3.7825900295474918E-002
        1868           0   5.3858325399008429E-002
        1869           0   8.1761092672065785E-002
        1870           0  0.11765017315667779     
        1871           0  0.18004444091809707     
        1872           0  0.26775128268200715     
        1873           0  0.40616614934673928     
        1874           0  0.59529079538750762     
        1875           0  0.83848470396613539     
        1876           0   1.1921629871013306     
        1877           0   1.6391042459000216     
        1878           0   2.1971651424836147     
        1879           0   2.8854886779315212     
        1880           0   3.7201767985974872     
        1881           0   4.7233512268734552     
        1882           0   5.9133648556357086     
        1883           2   7.3063532752019338     
        1884           2   8.9150169571023135     
        1885           2   10.741753266075241     
        1886           2   12.788495301260472     
        1887           2   15.012903010956828     
        1888           2   17.414841026180550     
        1889           6   19.975570937107403     
        1890           6   22.648214434010296     
        1891          15   25.395966213770411     
        1892          19   28.165014380144200     
        1893          33   30.863617606928923     
        1894          39   33.447762726147602     
        1895          40   35.856029124422513     
        1896          65   38.024534594209150     
        1897          65   39.893779197938194     
        1898          65   41.411352759893290     
        1899          65   42.534345548908512     
        1900          63   43.227558110387143     
        1901          63   43.474737621727563     
        1902          63   43.270516386932030     
        1903          63   42.623177248390611     
        1904          63   41.551418787213990     
        1905          60   40.092012512129166     
        1906          58   38.288282635824800     
        1907          37   36.191770394842635     
        1908          31   33.859870082675769     
        1909          31   31.353330812212835     
        1910          25   28.728415658338193     
        1911          25   26.052180190915681     
        1912          24   23.368643040232083     
        1913           5   20.738842608522948     
        1914           2   18.194081294852818     
        1915           2   15.785865216410768     
        1916           2   13.549078340106707     
        1917           2   11.469539611166523     
        1918           2   9.6007697344839240     
        1919           2   7.9433479793654840     
        1920           0   6.4925009415217803     
        1921           0   5.2416111601693682     
        1922           0   4.1743475069700757     
        1923           0   3.2754989774820173     
        1924           0   2.5281956854209406     
        1925           0   1.9148049478674971     
        1926           0   1.4217159210254293     
        1927           0   1.0294112233376622     
        1928           0  0.74694946177737498     
        1929           0  0.55632380007881910     
        1930           0  0.42187884308078072     
        1931           0  0.34599567240160489     
        1932           0  0.31413838662115690     
        1933           0  0.32950720994895288     
        1934           0  0.41288269677567058     
        1935           0  0.53645000667416420     
        1936           0  0.69929419378765001     
        1937           0  0.91003418434337124     
        1938           0   1.1710949301809153     
        1939           0   1.4872148322760601     
        1940           0   1.8624171987935534     
        1941           0   2.3023105614075772     
        1942           0   2.8049089341352058     
        1943           0   3.3701614701884210     
        1944           0   3.9959750735048258     
        1945           0   4.6781011478231278     
        1946           0   5.4101509236040002     
        1947           0   6.1837485637968230     
        1948           0   6.9888186176837230     
        1949          13   7.8008470529217471     
        1950          13   8.6120343417998502     
        1951          13   9.3957560769917325     
        1952          13   10.146965422299159     
        1953          15   10.850081698802589     
        1954          15   11.490152182112027     
        1955          15   12.053276119675276     
        1956          15   12.526974416354586     
        1957          17   12.900504645414053     
        1958          17   13.165126812499864     
        1959          17   13.314327685623642     
        1960          17   13.344010164824327     
        1961          17   13.252649558804022     
        1962          17   13.041411941535618     
        1963          17   12.714222658433494     
        1964          17   12.277767390637429     
        1965          17   11.741405621254867     
        1966          17   11.116977994246808     
        1967          17   10.418495247072233     
        1968          17   9.6617065837289857     
        1969          10   8.8635581779894732     
        1970           8   8.0241916987468045     
        1971           0   7.1836024260169520     
        1972           0   6.3569885113966951     
        1973           0   5.5584610671937522     
        1974           0   4.7977616311720332     
        1975           0   4.0886071080939690     
        1976           0   3.4385350343516823     
        1977           0   2.8525111325476677     
        1978           0   2.3302795819496107     
        1979           0   1.8753598527246973     
        1980           0   1.4855040054769415     
        1981           0   1.1568262303626204     
        1982           0  0.88422175460755703     
        1983           0  0.66179281250524713     
        1984           0  0.48324910142063188     
        1985           0  0.34225790180337884     
        1986           0  0.23272796261594653     
        1987           0  0.14902010016422088     
        1988           0   8.6085226873467452E-002
        1989           0   3.9536555845029707E-002
        1990           0   1.5022122850400986E-002
        1991           0   0.0000000000000000     
        1992           0   0.0000000000000000     
        1993           0   0.0000000000000000     
        1994           0   0.0000000000000000     
        1995           0   9.3888267815006154E-003
        1996           0   2.2363140707768417E-002
        1997           0   3.9997258185162018E-002
        1998           0   6.3570499937050162E-002
        1999           0   9.4564750738687295E-002
        2000           0  0.13464581349752108     
        2001           0  0.18562507811716325     
        2002           0  0.24939915147615768     
        2003           0  0.32786686540816590     
        2004           0  0.42282542008295843     
        2005           0  0.53585014117020369     
        2006           0  0.66816513008779632     
        2007           0  0.82051458267262933     
        2008           0  0.99304632334731324     
        2009           0   1.1795864664208981     
        2010           0   1.3823318697596640     
        2011           0   1.5948417176804603     
        2012           0   1.8159132999976979     
        2013           0   2.0408470933338081     
        2014           0   2.2642661057631575     
        2015           5   2.4803172589977391     
        2016           5   2.6829173366642141     
        2017           5   2.8660289932652021     
        2018           5   3.0239494840556063     
        2019           5   3.1515934149502889     
        2020           5   3.2447509914243433     
        2021           5   3.3003048705810301     
        2022           5   3.3163915712838667     
        2023           5   3.2924971793492750     
        2024           5   3.2294814769802782     
        2025           5   3.1295293129386303     
        2026           5   2.9960327191722858     
        2027           5   2.8334116989715308     
        2028           5   2.6468855030837308     
        2029           2   2.4422093239839402     
        2030           2   2.2253934399573687     
        2031           0   2.0024227313433673     
        2032           0   1.7789940426177666     
        2033           0   1.5602870543000404     
        2034           0   1.3507812720340409     
        2035           0   1.1541276956821176     
        2036           0  0.96639665459949664     
        2037           0  0.79811760739160309     
        2038           0  0.64971591777117388     
        2039           0  0.52096130408489350     
        2040           0  0.41106017571298104     
        2041           0  0.31876965891887798     
        2042           0  0.24252179303356430     
        2043           0  0.18054714868897573     
        2044           0  0.13098888169007766     
        2045           0   9.2000625361238528E-002
        2046           0   6.1824255206572122E-002
        2047           0   3.8846084399481118E-002
        2048           0   2.1632199342965171E-002
        2049           0   8.9452562831073661E-003
        2050           0   3.7555307126002466E-003
        2051           0   0.0000000000000000     
        2052           0   0.0000000000000000     
        2053           0   0.0000000000000000     
        2054           0   0.0000000000000000     
        2055           0   0.0000000000000000     
        2056           0   3.7555307126002466E-003
        2057           0   8.9452562831073661E-003
        2058           0   1.5998903274064807E-002
        2059           0   2.5428199974820067E-002
        2060           0   3.7825900295474918E-002
        2061           0   5.3858325399008429E-002
        2062           0   7.4250031246865300E-002
        2063           0   9.9759660590463040E-002
        2064           0  0.13114674616326635     
        2065           0  0.16913016803318334     
        2066           0  0.21434005646808141     
        2067           0  0.26726605203511850     
        2068           0  0.32820583306905171     
        2069           0  0.39721852933892521     
        2070           0  0.47221013963961911     
        2071           0  0.55570503888847633     
        2072           0  0.64738918318248428     
        2073           0  0.75246938371359040     
        2074           0  0.88578047178265507     
        2075           0   1.3026077670263769     
        2076           2   1.9347266050596932     
        2077           2   2.7637839903998040     
        2078           2   3.8359690770174493     
        2079           2   5.2885278868676906     
        2080           2   7.1422278975461957     
        2081           2   9.4808796563460955     
        2082           2   12.394235327637485     
        2083           2   15.974611596213562     
        2084           2   20.312468624712096     
        2085           2   25.491090617395002     
        2086           2   31.580641293816349     
        2087           2   38.631989676057593     
        2088           2   46.670800082478245     
        2089           2   55.692437221578089     
        2090           1   65.262029556095456     
        2091           2   75.549913427708859     
        2092           3   86.400625743312645     
        2093           7   97.589049904810679     
        2094          18   108.84675165824143     
        2095         161   119.94134012781012     
        2096         212   130.58133632087697     
        2097         216   140.46795407872949     
        2098         216   149.31285420276595     
        2099         257   156.83964988356044     
        2100         257   162.81081146821430     
        2101         257   167.03086842504206     
        2102         257   169.35904934348420     
        2103         257   169.71655130702220     
        2104         257   168.09064096098743     
        2105         257   164.53531871856762     
        2106         257   159.16849768375897     
        2107         257   152.16587381282727     
        2108         257   143.75187969448251     
        2109         257   134.18830655093558     
        2110          46   123.76133292058508     
        2111          46   112.76913673096900     
        2112          46   101.50254986287327     
        2113          31   90.240428371936616     
        2114           3   79.231022098356632     
        2115           3   68.683282443974377     
        2116           2   58.600553887856634     
        2117           2   49.293405306627292     
        2118           2   40.915845474712313     
        2119           0   33.501957435562836     
        2120           0   26.990419775920987     
        2121           0   21.417603068449885     
        2122           0   16.721566850287250     
        2123           0   12.825018165554564     
        2124           0   9.6411972092979337     
        2125           0   7.0792729394597718     
        2126           0   5.0489564970471328     
        2127           0   3.4660393638355669     
        2128           0   2.2501278605748740     
        2129           0   1.3307372294207738     
        2130           0  0.65053211376574771     
        2131           0  0.44136041584185814     
        2132           0  0.29411528715525687     
        2133           0  0.20121548473891571     
        2134           0  0.17613269763529513     
        2135           0  0.22222182365181889     
        2136           0  0.28901239733315248     
        2137           0  0.38030823932427560     
        2138           0  0.49710420480180489     
        2139           0  0.64236801767208074     
        2140           0  0.82166255408968891     
        2141           0   1.0341215517714806     
        2142           0   1.2820687783715254     
        2143           0   1.5670467335876326     
        2144           0   1.8896156306211773     
        2145           0   2.2491859258534994     
        2146           0   2.6401472859560284     
        2147           1   3.0597755885838822     
        2148           1   3.4987194117533917     
        2149           1   3.9541192633139084     
        2150           3   4.4178980773742822     
        2151           5   4.8810404573840769     
        2152           6   5.3339340193825446     
        2153           8   5.7667630177890388     
        2154          10   6.1624194281124511     
        2155          10   6.5165922207675893     
        2156          10   6.8205119364976747     
        2157          10   7.0666407258135120     
        2158          10   7.2489569260954063     
        2159          10   7.3631675356080590     
        2160          10   7.4068413896870835     
        2161          10   7.3794610404048377     
        2162          10   7.2823959085998098     
        2163          10   7.1188029588573620     
        2164          10   6.8934638622377200     
        2165          10   6.6125694190259336     
        2166           8   6.2834630642351206     
        2167           7   5.9143557525654948     
        2168           4   5.5126880929784230     
        2169           4   5.0892351785504291     
        2170           4   4.6528877913340194     
        2171           4   4.2095726079073801     
        2172           4   3.7681436697109056     
        2173           4   3.3378059894506023     
        2174           0   2.9235821976472240     
        2175           0   2.5311497097300864     
        2176           0   2.1675999593143302     
        2177           0   1.8352983975253061     
        2178           0   1.5356280890693310     
        2179           0   1.2690257907788347     
        2180           0   1.0350598905859862     
        2181           0  0.83254177600338075     
        2182           0  0.65966074229130711     
        2183           0  0.51413196664085015     
        2184           0  0.39334734394873655     
        2185           0  0.29452000609178380     
        2186           0  0.21481497096188731     
        2187           0  0.15413335856263100     
        2188           0  0.10771665079801686     
        2189           0   7.5651800590949822E-002
        2190           0   5.0856399949640134E-002
        2191           0   3.1997806548129608E-002
        2192           0   1.9768277922514853E-002
        2193           0   1.1983689566754175E-002
        2194           0   7.9994516370324037E-003
        2195           0   1.2714099987410033E-002
        2196           0   1.8912950147737459E-002
        2197           0   2.6929162699504215E-002
        2198           0   3.7125015623432650E-002
        2199           0   4.9879830295231520E-002
        2200           0   6.5573373081633177E-002
        2201           0   8.4565084016591671E-002
        2202           0  0.10717002823404070     
        2203           0  0.13363302601755925     
        2204           0  0.16410291653452586     
        2205           0  0.19860926466946260     
        2206           0  0.23516618714165949     
        2207           0  0.27467732269531125     
        2208           0  0.31651966902379902     
        2209           0  0.35988607126119693     
        2210           0  0.40380401926247955     
        2211           0  0.44716719606779376     
        2212           1  0.48877862560926966     
        2213           1  0.52740320029455179     
        2214           1  0.56182645566976019     
        2215           1  0.59091579532257721     
        2216           1  0.61368002092909468     
        2217           1  0.62932302148448149     
        2218           1  0.63728781879601193     
        2219           1  0.63728781879601193     
        2220           1  0.62932302148448149     
        2221           1  0.61368002092909468     
        2222           1  0.59091579532257721     
        2223           1  0.56182645566976008     
        2224           1  0.52740320029455168     
        2225           1  0.48877862560926966     
        2226           0  0.44716719606779382     
        2227           0  0.40380401926247961     
        2228           0  0.35988607126119698     
        2229           0  0.31651966902379908     
        2230           0  0.27467732269531125     
        2231           0  0.23516618714165949     
        2232           0  0.19860926466946260     
        2233           0  0.16410291653452586     
        2234           0  0.13363302601755928     
        2235           0  0.10717002823404073     
        2236           0   8.4565084016591671E-002
        2237           0   6.5573373081633177E-002
        2238           0   4.9879830295231527E-002
        2239           0   3.7125015623432657E-002
        2240           0   2.6929162699504215E-002
        2241           0   1.8912950147737456E-002
        2242           0   1.2714099987410033E-002
        2243           0   7.9994516370324020E-003
        2244           0   4.4726281415536830E-003
        2245           0   1.8777653563001233E-003
        2246           0   0.0000000000000000     
        2247           0   0.0000000000000000     
        2248           0   0.0000000000000000     
        2249           0   0.0000000000000000     
        2250           0   0.0000000000000000     
        2251           0   0.0000000000000000     
        2252           0   0.0000000000000000     
        2253           0   0.0000000000000000     
        2254           0   0.0000000000000000     
        2255           0   0.0000000000000000     
        2256           0   0.0000000000000000     
        2257           0   0.0000000000000000     
        2258           0   0.0000000000000000     
        2259           0   0.0000000000000000     
        2260           0   0.0000000000000000     
        2261           0   0.0000000000000000     
        2262           0   0.0000000000000000     
        2263           0   0.0000000000000000     
        2264           0   0.0000000000000000     
        2265           0   0.0000000000000000     
        2266           0   0.0000000000000000     
        2267           0   0.0000000000000000     
        2268           0   0.0000000000000000     
        2269           0   0.0000000000000000     
        2270           0   0.0000000000000000     
        2271           0   0.0000000000000000     
        2272           0   0.0000000000000000     
        2273           0   0.0000000000000000     
        2274           0   0.0000000000000000     
        2275           0   0.0000000000000000     
        2276           0   0.0000000000000000     
        2277           0   0.0000000000000000     
        2278           0   0.0000000000000000     
        2279           0   0.0000000000000000     
        2280           0   0.0000000000000000     
        2281           0   0.0000000000000000     
        2282           0   0.0000000000000000     
        2283           0   0.0000000000000000     
        2284           0   0.0000000000000000     
        2285           0   0.0000000000000000     
        2286           0   0.0000000000000000     
        2287           0   0.0000000000000000     
        2288           0   0.0000000000000000     
        2289           0   0.0000000000000000     
        2290           0   0.0000000000000000     
        2291           0   0.0000000000000000     
        2292           0   0.0000000000000000     
        2293           0   0.0000000000000000     
        2294           0   0.0000000000000000     
        2295           0   0.0000000000000000     
        2296           0   0.0000000000000000     
        2297           0   0.0000000000000000     
        2298           0   0.0000000000000000     
        2299           0   0.0000000000000000     
        2300           0   0.0000000000000000     
        2301           0   0.0000000000000000     
        2302           0   0.0000000000000000     
        2303           0   0.0000000000000000     
        2304           0   0.0000000000000000     
        2305           0   0.0000000000000000     
        2306           0   0.0000000000000000     
        2307           0   0.0000000000000000     
        2308           0   0.0000000000000000     
        2309           0   1.8777653563001233E-003
        2310           0   4.4726281415536830E-003
        2311           0   7.9994516370324037E-003
        2312           0   1.2714099987410033E-002
        2313           0   1.8912950147737459E-002
        2314           0   2.6929162699504215E-002
        2315           0   3.7125015623432650E-002
        2316           0   4.9879830295231520E-002
        2317           0   6.5573373081633177E-002
        2318           0   8.4565084016591671E-002
        2319           0  0.10717002823404070     
        2320           0  0.13363302601755925     
        2321           0  0.16410291653452586     
        2322           0  0.19860926466946260     
        2323           0  0.23516618714165949     
        2324           0  0.27467732269531125     
        2325           0  0.31651966902379902     
        2326           0  0.35988607126119693     
        2327           0  0.40380401926247955     
        2328           0  0.44716719606779376     
        2329           1  0.48877862560926966     
        2330           1  0.52740320029455179     
        2331           1  0.56182645566976019     
        2332           1  0.59091579532257721     
        2333           1  0.61368002092909468     
        2334           1  0.62932302148448149     
        2335           1  0.63728781879601193     
        2336           1  0.63728781879601193     
        2337           1  0.62932302148448149     
        2338           1  0.61368002092909468     
        2339           1  0.59091579532257721     
        2340           1  0.56182645566976008     
        2341           1  0.52740320029455168     
        2342           1  0.48877862560926966     
        2343           0  0.44716719606779382     
        2344           0  0.40380401926247961     
        2345           0  0.35988607126119698     
        2346           0  0.31651966902379908     
        2347           0  0.27467732269531125     
        2348           0  0.23516618714165949     
        2349           0  0.19860926466946260     
        2350           0  0.16410291653452586     
        2351           0  0.13363302601755928     
        2352           0  0.10717002823404073     
        2353           0   8.4565084016591671E-002
        2354           0   6.5573373081633177E-002
        2355           0   4.9879830295231527E-002
        2356           0   3.7125015623432657E-002
        2357           0   2.6929162699504215E-002
        2358           0   3.9568369067038811E-002
        2359           0   6.1913009544500547E-002
        2360           0   9.9748950356989066E-002
        2361           0  0.15327298428617142     
        2362           0  0.22591912025547697     
        2363           0  0.32164898966936639     
        2364           0  0.44620107215323418     
        2365           0  0.60253645864655525     
        2366           0  0.79555713514483017     
        2367           0   1.0299755847729715     
        2368           0   1.3100170567377143     
        2369           0   1.6390934542263351     
        2370           0   2.0194721383478660     
        2371           0   2.4519679633992078     
        2372           0   2.9150338916273060     
        2373           0   3.4186690789873500     
        2374           0   3.9558042642577087     
        2375           0   4.5170466855468963     
        2376           0   5.0908824532089385     
        2377           0   5.6602839685303463     
        2378          11   6.2130535642392930     
        2379          11   6.7336290175006006     
        2380          13   7.2064700948579468     
        2381          13   7.6168139094324419     
        2382          13   7.9514215623238211     
        2383          13   8.1992649637607684     
        2384          13   8.3521064444919375     
        2385          13   8.4049313555969469     
        2386          13   8.3562045389571917     
        2387          13   8.2079343406829128     
        2388          13   7.9655416444781162     
        2389          13   7.6375451228302325     
        2390          13   7.2350865058679634     
        2391          13   6.7713302305427820     
        2392           2   6.2645351251941408     
        2393           2   5.7275011956018549     
        2394           2   5.1756870192510105     
        2395           2   4.6238847201207012     
        2396           2   4.0856555324344841     
        2397           0   3.5728801982177947     
        2398           0   3.0954406251482807     
        2399           0   2.6463365542548609     
        2400           0   2.2501482736780805     
        2401           0   1.9063003802813610     
        2402           0   1.6186438856465091     
        2403           0   1.3857916852720087     
        2404           0   1.2050897993856502     
        2405           0   1.0728597532318027     
        2406           0  0.98464875115854700     
        2407           0  0.93547252133202530     
        2408           0  0.92004008734643972     
        2409           0  0.92919844038243327     
        2410           0  0.95993762334128252     
        2411           0   1.0067075585788410     
        2412           2   1.0642049827860596     
        2413           2   1.1421683608589119     
        2414           2   1.2169402353778431     
        2415           2   1.2856569837145797     
        2416           2   1.3456959684484080     
        2417           2   1.3947653488408152     
        2418           2   1.4336513026278923     
        2419           2   1.4593318758191678     
        2420           2   1.4699405240713173     
        2421           2   1.4654535620998999     
        2422           2   1.4463654026153019     
        2423           2   1.4174338297011526     
        2424           2   1.3890814488562200     
        2425           2   1.3566714151782919     
        2426           2   1.3242460721960241     
        2427           2   1.2964240341856599     
        2428           2   1.2782801927926095     
        2429           0   1.2751888499384625     
        2430           0   1.2926314628859450     
        2431           0   1.3359734562537953     
        2432           0   1.4102179125141079     
        2433           0   1.5151966493830205     
        2434           0   1.6590514491305932     
        2435           0   1.8437421875371318     
        2436           0   2.0699279328763298     
        2437           0   2.3330580335976925     
        2438           0   2.6218590207764545     
        2439           1   2.9390120678619187     
        2440           1   3.2774401031230060     
        2441           1   3.6285105823523653     
        2442           1   3.9823243342799075     
        2443           3   4.3280987739534051     
        2444           9   4.6546270760246786     
        2445           9   4.9507881318776636     
        2446           9   5.2060770467337942     
        2447           9   5.4111230915612420     
        2448           9   5.5581617201852263     
        2449           9   5.6414295618214902     
        2450           9   5.6601290060378551     
        2451           9   5.6097761560395858     
        2452           9   5.4920767963743478     
        2453           8   5.3110789122875159     
        2454           8   5.0729517025374626     
        2455           8   4.7856512058688621     
        2456           8   4.4584961220096488     
        2457           6   4.1016834684865167     
        2458           0   3.7257774020733816     
        2459           0   3.3412055227667339     
        2460           0   2.9564586821493060     
        2461           0   2.5821056855509759     
        2462           0   2.2255663386892266     
        2463           0   1.8927807362054736     
        2464           0   1.5854347941674609     
        2465           0   1.3017633815375054     
        2466           0   1.0532632281968697     
        2467           0  0.83907950013693178     
        2468           0  0.65745020041055380     
        2469           0  0.50591399906767209     
        2470           0  0.38152846465528689     
        2471           0  0.28108104728115807     
        2472           0  0.20127864184880032     
        2473           0  0.13890590086124480     
        2474           0   9.2283503198525005E-002
        2475           0   5.6941966105301778E-002
        2476           0   3.0591299561922344E-002
        2477           0   1.1266592137800740E-002
        2478           0   0.0000000000000000     
        2479           0   0.0000000000000000     
        2480           0   0.0000000000000000     
        2481           0   0.0000000000000000     
        2482           0   0.0000000000000000     
        2483           0   0.0000000000000000     
        2484           0   0.0000000000000000     
        2485           0   0.0000000000000000     
        2486           0   0.0000000000000000     
        2487           0   0.0000000000000000     
        2488           0   0.0000000000000000     
        2489           0   0.0000000000000000     
        2490           0   0.0000000000000000     
        2491           0   0.0000000000000000     
        2492           0   0.0000000000000000     
        2493           0   0.0000000000000000     
        2494           0   0.0000000000000000     
        2495           0   0.0000000000000000     
        2496           0   0.0000000000000000     
        2497           0   0.0000000000000000     
        2498           0   0.0000000000000000     
        2499           0   0.0000000000000000     
        2500           0   0.0000000000000000     
        2501           0   0.0000000000000000     
        2502           0   0.0000000000000000     
        2503           0   0.0000000000000000     
        2504           0   0.0000000000000000     
        2505           0   0.0000000000000000     
        2506           0   0.0000000000000000     
        2507           0   0.0000000000000000     
        2508           0   0.0000000000000000     
        2509           0   0.0000000000000000     
        2510           0   0.0000000000000000     
        2511           0   0.0000000000000000     
        2512           0   0.0000000000000000     
        2513           0   0.0000000000000000     
        2514           0   0.0000000000000000     
        2515           0   0.0000000000000000     
        2516           0   0.0000000000000000     
        2517           0   0.0000000000000000     
        2518           0   0.0000000000000000     
        2519           0   0.0000000000000000     
        2520           0   0.0000000000000000     
        2521           0   0.0000000000000000     
        2522           0   0.0000000000000000     
        2523           0   0.0000000000000000     
        2524           0   3.7555307126002466E-003
        2525           0   8.9452562831073661E-003
        2526           0   1.5998903274064807E-002
        2527           0   2.5428199974820067E-002
        2528           0   4.1581431008075168E-002
        2529           0   6.2803581682115805E-002
        2530           0   9.9637761302430725E-002
        2531           0  0.14755100127305154     
        2532           0  0.20896990464390328     
        2533           0  0.28655899336924201     
        2534           0  0.38315483845363407     
        2535           0  0.50167152612310262     
        2536           0  0.64497765734948120     
        2537           0  0.81574784884826623     
        2538           0   1.0162948268721663     
        2539           0   1.2483913737918069     
        2540           0   1.5130942155609182     
        2541           0   1.8105840019239354     
        2542           0   2.1400364264889826     
        2543           0   2.4957834118430386     
        2544           2   2.8733644992811582     
        2545           2   3.2705719983039336     
        2546           2   3.6814020963784939     
        2547           2   4.0989012321856739     
        2548           4   4.5154080021482796     
        2549           4   4.9228515933742658     
        2550           9   5.3130896424900476     
        2551           9   5.6782646718044756     
        2552           9   6.0017674490701696     
        2553           9   6.2831430700228132     
        2554           9   6.5162981817552090     
        2555           9   6.6963852732366664     
        2556           9   6.8199388508804448     
        2557           9   6.8849430817800599     
        2558           9   6.8908334916932015     
        2559           9   6.8384399178995077     
        2560           9   6.7298812701247179     
        2561           9   6.5684244986703009     
        2562           9   6.3583204693164950     
        2563           7   6.1046283607869682     
        2564           5   5.8130380602100615     
        2565           5   5.4870243039575852     
        2566           5   5.1365030651089230     
        2567           5   4.7678355999133073     
        2568           5   4.3874290626577253     
        2569           5   3.9989167513103103     
        2570           5   3.6118395153568938     
        2571           5   3.2249900912676819     
        2572           0   2.8520879023396906     
        2573           0   2.4970550715523503     
        2574           0   2.1632777704394845     
        2575           0   1.8535020100578867     
        2576           0   1.5697594460216531     
        2577           0   1.3133281191356716     
        2578           0   1.0847305490417964     
        2579           0  0.88752421365552459     
        2580           0  0.71853748961978869     
        2581           0  0.57679320400144063     
        2582           0  0.46095440705348611     
        2583           0  0.36944829641624100     
        2584           0  0.31076853830036660     
        2585           0  0.27776562193024329     
        2586           0  0.26640328063611379     
        2587           0  0.27656789685159378     
        2588           0  0.30835246856118337     
        2589           0  0.36205396545126028     
        2590           0  0.43812925523661750     
        2591           0  0.53711398103147867     
        2592           0  0.66326755237805823     
        2593           0  0.81753796663279299     
        2594           0  0.99403366160085038     
        2595           0   1.1929996420926550     
        2596           0   1.4140097089559720     
        2597           0   1.6559034226018177     
        2598           0   1.9167602333742910     
        2599           2   2.1939167151564618     
        2600           2   2.4840296293956956     
        2601           2   2.7756727029419306     
        2602           2   3.0691490121878888     
        2603           2   3.3590137224143706     
        2604           6   3.6396100410191843     
        2605           6   3.9052744886991331     
        2606           6   4.1505462067955001     
        2607           6   4.3703693995056385     
        2608           6   4.5602791586514693     
        2609           6   4.7146848654677003     
        2610           6   4.8319168272741857     
        2611           6   4.9099078874124018     
        2612           8   4.9475862255560612     
        2613           6   4.9448957240931515     
        2614           6   4.9027811385840261     
        2615           6   4.8231395832589294     
        2616           6   4.7087404815502536     
        2617           6   4.5631168221760161     
        2618           6   4.3904314251353593     
        2619           6   4.1953229898040174     
        2620           6   3.9800649199975440     
        2621           2   3.7569662382661750     
        2622           2   3.5285232451231976     
        2623           2   3.2979502308589517     
        2624           2   3.0731469545688319     
        2625           2   2.8518893888302239     
        2626           2   2.6451110216397202     
        2627           2   2.4689480529518071     
        2628           2   2.3177648527210333     
        2629           1   2.1987603449494557     
        2630           1   2.1165255696063001     
        2631           1   2.0720315571584957     
        2632           1   2.0744070230144400     
        2633           1   2.1208172549283795     
        2634           1   2.2211409392192984     
        2635           1   2.3752081981259683     
        2636           1   2.5862524010609516     
        2637           1   2.8569770719508925     
        2638           1   3.1855897914175415     
        2639           1   3.5754052404248076     
        2640           1   4.1741317417616370     
        2641           3   4.8785657156651103     
        2642           3   5.7581297972875918     
        2643           2   6.7916622855687399     
        2644           3   7.9996824442585925     
        2645           3   9.4046999646568956     
        2646           3   11.032747692229570     
        2647          10   12.911573962251021     
        2648          10   15.064233514801659     
        2649          12   17.515236225356450     
        2650          14   20.287547084065746     
        2651          14   23.392507014134676     
        2652          17   26.840673296590570     
        2653          17   30.634049870368901     
        2654          17   34.745712695013019     
        2655          17   39.025165056823525     
        2656          17   43.518040414427453     
        2657          17   48.161502955502094     
        2658          15   52.871498618620919     
        2659          15   57.517844869049235     
        2660          94   62.017962426306390     
        2661          89   66.256931898128116     
        2662         113   70.118567103611682     
        2663         113   73.493233168981803     
        2664         113   76.277330128854629     
        2665         113   78.376441321958268     
        2666         114   79.717429106363269     
        2667         116   80.250401644191570     
        2668         116   79.939617012768338     
        2669         116   78.797253959228925     
        2670         116   76.846520869542346     
        2671         114   74.139786089211185     
        2672         113   70.758862237527907     
        2673         113   66.791478581285332     
        2674         104   62.352567679496261     
        2675          30   57.561668211054659     
        2676          28   52.543059107729412     
        2677          28   47.420273826078741     
        2678          26   42.310956602331167     
        2679           5   37.325028518857998     
        2680           3   32.552234902248479     
        2681           1   27.971322064035128     
        2682           1   23.780250582191158     
        2683           1   19.970624538258654     
        2684           1   16.601417166029883     
        2685           1   13.672639119773590     
        2686           0   11.172112429169742     
        2687           0   9.0762953775663338     
        2688           0   7.3544166640849014     
        2689           0   5.9748019047594241     
        2690           0   4.8991866406021156     
        2691           0   4.0884622940653053     
        2692           2   3.5069799858391288     
        2693           2   3.1163019266303258     
        2694           2   2.8814781445706927     
        2695           2   2.7847423563209750     
        2696           2   2.8755417651962047     
        2697           2   3.0107792630969379     
        2698           2   3.1716858807294797     
        2699           2   3.3526861909582100     
        2700           2   3.5681533725811638     
        2701           6   3.7750426078376296     
        2702           6   3.9663900915241546     
        2703           6   4.1368299046120063     
        2704           6   4.2790382176174777     
        2705           6   4.3890068373792133     
        2706           6   4.4635672054845461     
        2707           6   4.5019006692187320     
        2708           6   4.5012667366799031     
        2709           6   4.4620159131895978     
        2710           6   4.3857526483103060     
        2711           6   4.2753125466979176     
        2712           6   4.1346722880674092     
        2713           6   3.9661201486190016     
        2714           6   3.7788598705788607     
        2715           6   3.5789034047046320     
        2716           2   3.3725182249967349     
        2717           2   3.1621511344399518     
        2718           0   2.9559502413715171     
        2719           0   2.7586592469451428     
        2720           0   2.5740612269418675     
        2721           0   2.4048220898384600     
        2722           0   2.2470713524871675     
        2723           2   2.1080568223525620     
        2724           2   1.9940680954234664     
        2725           2   1.8984293699109493     
        2726           2   1.8193557852947690     
        2727           2   1.7548499906024435     
        2728           2   1.7029473327740223     
        2729           2   1.6619390970470374     
        2730           2   1.6305520114742342     
        2731           2   1.6080671959877042     
        2732           2   1.5943682595333706     
        2733           2   1.5899156335551257     
        2734           2   1.5956517368167178     
        2735           2   1.6128484693586056     
        2736           2   1.6429141736397501     
        2737           0   1.6925269815260380     
        2738           0   1.7557838485167974     
        2739           0   1.8363719458698538     
        2740           0   1.9311158206909240     
        2741           0   2.0322442689598499     
        2742           0   2.1433097393579725     
        2743           0   2.2616061578599878     
        2744           4   2.3809639980502211     
        2745           4   2.5007463738033020     
        2746           4   2.6162227206756379     
        2747           4   2.7225536228961285     
        2748           4   2.8150276216348820     
        2749           4   2.8892903582720937     
        2750           4   2.9415526365026499     
        2751           4   2.9687665463247437     
        2752           4   2.9762727535802025     
        2753           4   2.9582269334667699     
        2754           4   2.9152993150779785     
        2755           4   2.8530878846269783     
        2756           4   2.7741112284145730     
        2757           4   2.6816116370765806     
        2758           4   2.5838103783131396     
        2759           4   2.4835396432319947     
        2760           4   2.5887438259785611     
        2761           0   2.7823983696800427     
        2762           0   3.0944834793871787     
        2763           0   3.5588570027508362     
        2764           0   4.2128773557041530     
        2765           0   5.0913624113569336     
        2766           0   6.2431643719601295     
        2767           0   7.7100175627016938     
        2768           0   9.5321605143896306     
        2769           0   11.746093948505356     
        2770           0   14.368940508296978     
        2771           0   17.430259350182055     
        2772           4   20.938643428150428     
        2773           4   24.888878173329736     
        2774           4   29.250932503910132     
        2775           6   33.993721269327644     
        2776           7   39.063195242815524     
        2777           7   44.260686480062930     
        2778           7   49.584448358115900     
        2779           7   54.928406647625543     
        2780         114   60.123887343201893     
        2781         114   65.086811568435763     
        2782         114   69.692511576279458     
        2783         114   73.821475865407763     
        2784         114   77.366123396929538     
        2785         114   80.232917177143619     
        2786         114   82.345963721275879     
        2787         114   83.649791896946610     
        2788         114   84.111234729195459     
        2789         114   83.720393567287331     
        2790         107   82.490705769423855     
        2791         107   80.458163985411232     
        2792         107   77.679750206656863     
        2793         107   74.225810566079915     
        2794         102   70.194784777260651     
        2795         102   65.690072561120729     
        2796         102   60.820977946176917     
        2797          33   55.709774209982477     
        2798          33   50.475912805922064     
        2799          33   45.229649953468964     
        2800           4   40.076174866920482     
        2801           4   34.968413345441441     
        2802           0   30.171303919628464     
        2803           0   25.737794697815037     
        2804           0   21.706903850950020     
        2805           0   18.103106773639542     
        2806           0   14.940359885907268     
        2807           0   12.213312922622110     
        2808           0   9.9077966083806519     
        2809           0   8.0002333416896718     
        2810           0   6.4599314652253428     
        2811           0   5.2607522047223707     
        2812           0   4.3524029794638066     
        2813           0   3.6967813914392540     
        2814           0   3.2564217970733904     
        2815           0   3.0023953603941123     
        2816           0   2.8931080236775935     
        2817           2   2.8994210707608410     
        2818           4   3.0858641986610276     
        2819           4   3.3075260604581755     
        2820           4   3.5511359538778162     
        2821           5   3.8467182017916595     
        2822           5   4.1335934118451769     
        2823           5   4.4092327085876661     
        2824           5   4.6622085862921585     
        2825           5   4.9702049186926303     
        2826           7   5.2776556947862376     
        2827           7   5.5900780031202100     
        2828           7   5.9154641210878616     
        2829           7   6.2643638662652439     
        2830           7   6.6498146817001329     
        2831           7   7.0870848189173890     
        2832           7   7.5932030059526205     
        2833           7   8.1862622385515351     
        2834           7   8.8845055724745610     
        2835           7   9.7052266327945098     
        2836           7   10.663544421697425     
        2837           7   11.769259592716658     
        2838           6   13.027895656662713     
        2839           4   14.358787971956948     
        2840           2   15.810978664206006     
        2841           2   17.362563019172207     
        2842           2   18.981921948706788     
        2843           1   20.632731382912262     
        2844           1   22.270245581153922     
        2845          45   23.844940145131613     
        2846          45   25.304752238030058     
        2847          45   26.594985885410484     
        2848          45   27.669877113193596     
        2849          45   28.485470866598003     
        2850          45   29.005863341673933     
        2851          45   29.205284522921289     
        2852          45   29.069622958958533     
        2853          45   28.597280215466562     
        2854          45   27.799292448395089     
        2855          45   26.698711406985741     
        2856          45   25.329292437716024     
        2857          44   23.733588259340557     
        2858          44   21.960590233361533     
        2859           0   20.064426428931547     
        2860           0   18.099895419846966     
        2861           0   16.118609714471084     
        2862           0   14.165787154901416     
        2863           0   12.284411463263156     
        2864           0   10.511415150767540     
        2865           0   8.8724406714739139     
        2866           0   7.3276983557531787     
        2867           0   5.9644182287891985     
        2868           0   4.7810546153794240     
        2869           0   3.7707435270252656     
        2870           0   2.9223534312152926     
        2871           0   2.2216416956896921     
        2872           0   1.6524136375787746     
        2873           0   1.1975972587655954     
        2874           0  0.84016925813748045     
        2875           0  0.56389302758759519     
        2876           0  0.35385363738572584     
        2877           0  0.19679563822836205     
        2878           0   8.2621675677205422E-002
        2879           0   0.0000000000000000     
        2880           0   0.0000000000000000     
        2881           0   0.0000000000000000     
        2882           0   0.0000000000000000     
        2883           0   0.0000000000000000     
        2884           0   0.0000000000000000     
        2885           0   0.0000000000000000     
        2886           0   0.0000000000000000     
        2887           0   0.0000000000000000     
        2888           0   0.0000000000000000     
        2889           0   0.0000000000000000     
        2890           0   0.0000000000000000     
        2891           0   0.0000000000000000     
        2892           0   0.0000000000000000     
        2893           0   0.0000000000000000     
        2894           0   0.0000000000000000     
        2895           0   0.0000000000000000     
        2896           0   0.0000000000000000     
        2897           0   0.0000000000000000     
        2898           0   0.0000000000000000     
        2899           0   0.0000000000000000     
        2900           0   0.0000000000000000     
        2901           0   0.0000000000000000     
        2902           0   0.0000000000000000     
        2903           0   0.0000000000000000     
        2904           0   0.0000000000000000     
        2905           0   0.0000000000000000     
        2906           0   0.0000000000000000     
        2907           0   0.0000000000000000     
        2908           0   0.0000000000000000     
        2909           0   0.0000000000000000     
        2910           0   0.0000000000000000     
        2911           0   0.0000000000000000     
        2912           0   0.0000000000000000     
        2913           0   0.0000000000000000     
        2914           0   0.0000000000000000     
        2915           0   0.0000000000000000     
        2916           0   0.0000000000000000     
        2917           0   0.0000000000000000     
        2918           0   0.0000000000000000     
        2919           0   0.0000000000000000     
        2920           0   0.0000000000000000     
        2921           0   0.0000000000000000     
        2922           0   0.0000000000000000     
        2923           0   0.0000000000000000     
        2924           0   0.0000000000000000     
        2925           0   0.0000000000000000     
        2926           0   0.0000000000000000     
        2927           0   0.0000000000000000     
        2928           0   0.0000000000000000     
        2929           0   0.0000000000000000     
        2930           0   3.7555307126002466E-003
        2931           0   8.9452562831073661E-003
        2932           0   1.5998903274064807E-002
        2933           0   2.5428199974820067E-002
        2934           0   3.7825900295474918E-002
        2935           0   5.3858325399008429E-002
        2936           0   7.4250031246865300E-002
        2937           0   9.9759660590463040E-002
        2938           0  0.13114674616326635     
        2939           0  0.16913016803318334     
        2940           0  0.21434005646808141     
        2941           0  0.27102158274771881     
        2942           0  0.33715108935215909     
        2943           0  0.41321743261298999     
        2944           0  0.49951610497073923     
        2945           0  0.59612580196920484     
        2946           0  0.70289656672067125     
        2947           0  0.81945037374407936     
        2948           0  0.94519359941089720     
        2949           0   1.0793394636978624     
        2950           2   1.2209374504985879     
        2951           2   1.3689061176476482     
        2952           2   1.5183101788253048     
        2953           2   1.6702223354642820     
        2954           2   1.8229197243911310     
        2955           2   1.9745718000251804     
        2956           2   2.1232554720393302     
        2957           2   2.2669740828536029     
        2958           2   2.4036842592152308     
        2959           2   2.5313342217618895     
        2960           2   2.6479158033381465     
        2961           4   2.7515303682689551     
        2962           4   2.8367108134084229     
        2963           4   2.9137271447191972     
        2964           4   2.9752618376439819     
        2965           4   3.0231024922585132     
        2966           4   3.0566132178164716     
        2967           4   3.0771885426899921     
        2968           4   3.0944316129894451     
        2969           4   3.1064469549957212     
        2970           4   3.1174053792720104     
        2971           4   3.1293952273802779     
        2972           2   3.1510629658723888     
        2973           2   3.1875483912447078     
        2974           2   3.2439747547794169     
        2975           2   3.3251653186713273     
        2976           2   3.4353589380737422     
        2977           2   3.5685539916565592     
        2978           2   3.7328573758253794     
        2979           2   3.9282346359759224     
        2980           2   4.1530685557830385     
        2981           2   4.4041236145845657     
        2982           0   4.6683015510782946     
        2983           5   4.9501282320756657     
        2984           5   5.2390957473430708     
        2985           6   5.5303370111688945     
        2986           6   5.8125227177309915     
        2987           6   6.0808920199410812     
        2988          10   6.3252140157927688     
        2989          10   6.5390613457761555     
        2990          10   6.7212873622378915     
        2991          10   6.8664976292292428     
        2992          10   6.9740645253912712     
        2993          10   7.0481828425671145     
        2994          10   7.0889578833780389     
        2995          10   7.1020124496559518     
        2996          10   7.0943788994537025     
        2997           5   7.0740455400159714     
        2998           5   7.0531923425385656     
        2999           5   7.0378134945111182     
        3000           5   7.0360181550948058     
        3001           5   7.0548932425540780     
        3002           2   7.1001286046452075     
        3003           4   7.1784291201908959     
        3004           4   7.2706113964288708     
        3005           6   7.3929893577256580     
        3006           6   7.5413182961698189     
        3007           8   7.7127991650520364     
        3008           8   7.9014308686806327     
        3009           8   8.0948729209425583     
        3010          10   8.2924551985770716     
        3011          10   8.4783659624737737     
        3012          10   8.6491830196981070     
        3013          10   8.7927936887665119     
        3014          10   8.9038606273814018     
        3015          10   8.9752458844502296     
        3016          10   9.0008925405033207     
        3017          10   8.9759960300801271     
        3018          12   8.9075750218318230     
        3019          12   8.7826802013468157     
        3020          12   8.6018767217301111     
        3021          12   8.3672168403107925     
        3022          12   8.0822219151844266     
        3023          12   7.7558170576883283     
        3024           6   7.3862937844130876     
        3025           6   6.9847028443432437     
        3026           6   6.5564796582459888     
        3027           6   6.1137415446167847     
        3028           6   5.6624637505048261     
        3029           6   5.2147213711844822     
        3030           6   4.7785159829289627     
        3031           2   4.3585374935479759     
        3032           2   3.9609473650959401     
        3033           0   3.5931423170284176     
        3034           0   3.2585120636360880     
        3035           0   2.9590136235828020     
        3036           0   2.6951558153267423     
        3037           0   2.4660659155151636     
        3038           2   2.2696317985495873     
        3039           2   2.1000347348846908     
        3040           2   1.9568234572691949     
        3041           2   1.8353546885688337     
        3042           2   1.7308293595021254     
        3043           2   1.6385621243208732     
        3044           2   1.5542224462490206     
        3045           2   1.4820519489805035     
        3046           2   1.4085478748067781     
        3047           2   1.3320747672068378     
        3048           2   1.2516552974887589     
        3049           2   1.1669716238805550     
        3050           2   1.0895829574261695     
        3051           2   1.0133382763509686     
        3052           0  0.94608663267038196     
        3053           0  0.88389263844941923     
        3054           0  0.83324984340881880     
        3055           0  0.79461431424462359     
        3056           0  0.77210473913121869     
        3057           0  0.76961135605470821     
        3058           0  0.79065876782872435     
        3059           0  0.83559633716860182     
        3060           0  0.91028622143936277     
        3061           0   1.0161382125734368     
        3062           0   1.1537476672403384     
        3063           0   1.3228023341800417     
        3064           0   1.5182678448656202     
        3065           0   1.7402044799849476     
        3066           0   1.9849741460899324     
        3067           0   2.2404876663870965     
        3068           0   2.5060136035744325     
        3069           0   2.7747209239307149     
        3070           6   3.0392606724828157     
        3071           6   3.2920422530698876     
        3072           6   3.5255355755470767     
        3073           6   3.7352550455080995     
        3074           6   3.9112409173298048     
        3075           6   4.0481767406505931     
        3076           6   4.1418782428478078     
        3077           6   4.1894838585177583     
        3078           6   4.1895818348284894     
        3079           6   4.1422682627839240     
        3080           6   4.0491341959009386     
        3081           6   3.9131836090211518     
        3082           6   3.7386872760607202     
        3083           6   3.5309807060814848     
        3084           4   3.2962170563431443     
        3085           4   3.0410883602931427     
        3086           4   2.7725303075035628     
        3087           0   2.4974269665686601     
        3088           0   2.2223320104652760     
        3089           0   1.9532219978525465     
        3090           0   1.6952950119822510     
        3091           0   1.4448056364165114     
        3092           0   1.2154418620269567     
        3093           0   1.0087771151459319     
        3094           0  0.82554183417128690     
        3095           0  0.66567885023350348     
        3096           0  0.52843977352662608     
        3097           0  0.41251036731323204     
        3098           0  0.31615181772554113     
        3099           0  0.23734522147640108     
        3100           0  0.17392826246855067     
        3101           0  0.12371555407208167     
        3102           0   8.4597056874057192E-002
        3103           0   5.4611930662240384E-002
        3104           0   3.1997806548129608E-002
        3105           0   1.7890512566214732E-002
        3106           0   7.5110614252004932E-003
        3107           0   0.0000000000000000     
        3108           0   0.0000000000000000     
        3109           0   0.0000000000000000     
        3110           0   0.0000000000000000     
        3111           0   0.0000000000000000     
        3112           0   0.0000000000000000     
        3113           0   0.0000000000000000     
        3114           0   0.0000000000000000     
        3115           0   0.0000000000000000     
        3116           0   0.0000000000000000     
        3117           0   0.0000000000000000     
        3118           0   0.0000000000000000     
        3119           0   0.0000000000000000     
        3120           0   0.0000000000000000     
        3121           0   0.0000000000000000     
        3122           0   0.0000000000000000     
        3123           0   0.0000000000000000     
        3124           0   0.0000000000000000     
        3125           0   0.0000000000000000     
        3126           0   0.0000000000000000     
        3127           0   0.0000000000000000     
        3128           0   0.0000000000000000     
        3129           0   0.0000000000000000     
        3130           0   0.0000000000000000     
        3131           0   0.0000000000000000     
        3132           0   0.0000000000000000     
        3133           0   0.0000000000000000     
        3134           0   0.0000000000000000     
        3135           0   0.0000000000000000     
        3136           0   0.0000000000000000     
        3137           0   0.0000000000000000     
        3138           0   0.0000000000000000     
        3139           0   0.0000000000000000     
        3140           0   0.0000000000000000     
        3141           0   0.0000000000000000     
        3142           0   0.0000000000000000     
        3143           0   0.0000000000000000     
        3144           0   0.0000000000000000     
        3145           0   0.0000000000000000     
        3146           0   0.0000000000000000     
        3147           0   0.0000000000000000     
        3148           0   0.0000000000000000     
        3149           0   0.0000000000000000     
        3150           0   0.0000000000000000     
        3151           0   0.0000000000000000     
        3152           0   0.0000000000000000     
        3153           0   3.7555307126002466E-003
        3154           0   8.9452562831073661E-003
        3155           0   1.5998903274064807E-002
        3156           0   2.5428199974820067E-002
        3157           0   3.7825900295474918E-002
        3158           0   5.3858325399008429E-002
        3159           0   7.4250031246865300E-002
        3160           0   9.9759660590463040E-002
        3161           0  0.13114674616326635     
        3162           0  0.16913016803318334     
        3163           0  0.21434005646808141     
        3164           0  0.26726605203511850     
        3165           0  0.32820583306905171     
        3166           0  0.39721852933892521     
        3167           0  0.47408790499591924     
        3168           0  0.55829990167373000     
        3169           0  0.64903824132166288     
        3170           0  0.74520034249721401     
        3171           0  0.84543393882043394     
        3172           0  0.94443718682199573     
        3173           2   1.0428620261822972     
        3174           2   1.1385671579055019     
        3175           2   1.2293714575279668     
        3176           2   1.3131358583828630     
        3177           2   1.3878417729272623     
        3178           2   1.4516620637572164     
        3179           2   1.5030218100706123     
        3180           2   1.5406474207676826     
        3181           2   1.5636037799316989     
        3182           2   1.5713198870638379     
        3183           2   1.5636037799316986     
        3184           2   1.5406474207676826     
        3185           2   1.5030218100706123     
        3186           2   1.4516620637572162     
        3187           2   1.3878417729272625     
        3188           2   1.3131358583828627     
        3189           2   1.2293714575279666     
        3190           2   1.1385671579055017     
        3191           2   1.0428620261822972     
        3192           0  0.94443718682199573     
        3193           0  0.84543393882043416     
        3194           0  0.74520034249721401     
        3195           0  0.65279377203426325     
        3196           0  0.56724515795683728     
        3197           0  0.49008680826998402     
        3198           0  0.42264672931374536     
        3199           0  0.36603173336452660     
        3200           0  0.32112437743412697     
        3201           0  0.28859008771494676     
        3202           0  0.26888982862364641     
        3203           0  0.26229349232653271     
        3204           0  0.26888982862364641     
        3205           0  0.28859008771494676     
        3206           0  0.32112437743412697     
        3207           0  0.36603173336452671     
        3208           0  0.42264672931374536     
        3209           0  0.49008680826998402     
        3210           0  0.56724515795683728     
        3211           0  0.65279377203426303     
        3212           0  0.74707810785351403     
        3213           0  0.84990656696198752     
        3214           0  0.95619216917162841     
        3215           2   1.0645213824528146     
        3216           2   1.1734790113273041     
        3217           2   1.2817288202022907     
        3218           2   1.3843312435891701     
        3219           2   1.4826346723383947     
        3220           2   1.5792420955242501     
        3221           2   1.6708636109859547     
        3222           2   1.7571371981435797     
        3223           2   1.8379368485582530     
        3224           2   1.9133387291150543     
        3225           2   1.9835777614448249     
        3226           2   2.0471227260619926     
        3227           2   2.1055471546621281     
        3228           2   2.1590763274721190     
        3229           2   2.2078918618602539     
        3230           2   2.2521123423660345     
        3231           2   2.2917865187891673     
        3232           3   2.3268976504083376     
        3233           3   2.3573765716766397     
        3234           3   2.3793650579188164     
        3235           3   2.3950700982159860     
        3236           3   2.4012854201562592     
        3237           3   2.4009024464722799     
        3238           1   2.3930885748555668     
        3239           1   2.3770561497520339     
        3240           3   2.3520806152002347     
        3241           3   2.3175246628398609     
        3242           3   2.2728686083358269     
        3243           3   2.2177459513108335     
        3244           3   2.1519817714916663     
        3245           3   2.0756305016472840     
        3246           2   1.9890088856949364     
        3247           2   1.8927197133225848     
        3248           2   1.7876622822633430     
        3249           2   1.6750264570452547     
        3250           2   1.5600241046435288     
        3251           2   1.4420143860111523     
        3252           2   1.3251506592879394     
        3253           2   1.2131424268775139     
        3254           0   1.1081662263435816     
        3255           0   1.0133482986935480     
        3256           0  0.93187366419151596     
        3257           0  0.86688296542727361     
        3258           0  0.82136456287156134     
        3259           0  0.80071741948203168     
        3260           0  0.80382078217860720     
        3261           0  0.83009666543176586     
        3262           0  0.88448618135880441     
        3263           0  0.96753111992968011     
        3264           0   1.0790596697403010     
        3265           0   1.2181395109318112     
        3266           0   1.3830603837490114     
        3267           0   1.5651771681516633     
        3268           0   1.7623430086314891     
        3269           0   1.9711865957106574     
        3270           2   2.1862969427609831     
        3271           2   2.4017293614630040     
        3272           3   2.6112116716074385     
        3273           5   2.8083783772528919     
        3274           5   2.9870216514528725     
        3275           5   3.1440193092242734     
        3276           5   3.2707595693545488     
        3277           5   3.3632051158065068     
        3278           5   3.4183346459952246     
        3279           5   3.4342938055028069     
        3280           5   3.4104909976678321     
        3281           5   3.3476320989062760     
        3282           5   3.2476914430794470     
        3283           5   3.1138199941581299     
        3284           5   2.9501952924872366     
        3285           5   2.7618213746011566     
        3286           5   2.5542902015994033     
        3287           1   2.3353966628373839     
        3288           0   2.1099516079837279     
        3289           0   1.8839339237172255     
        3290           0   1.6629192224637248     
        3291           0   1.4492088525166209     
        3292           0   1.2504993928156067     
        3293           0   1.0686060267992425     
        3294           0  0.90490076110279749     
        3295           0  0.76420839368639615     
        3296           0  0.64687822297031394     
        3297           0  0.55260039253444815     
        3298           0  0.48049160236068367     
        3299           0  0.42919561079708513     
        3300           0  0.39698915745842478     
        3301           0  0.38188561891940914     
        3302           0  0.38173091412731897     
