# Supplementary material for: Protein-mediated RNA folding governs sequence-specific interactions between rotavirus genome segments
Source: eLife. 2017 Sep 18;6:e27453. doi: 10.7554/eLife.27453 (PMC5621836; doi:10.7554/eLife.27453)
Supplement: Figure 3—source data 2. [file elife-27453-fig3-data2.zip › S11_NSP2_Alignments/S2_nsp2.txt]

           1           0  0.47409635876729800     
           2           0  0.42271696941021708     
           3           0  0.37260017124860700     
           4           0  0.32451912066083144     
           5           0  0.27914995083686495     
           6           0  0.23704395249795956     
           7           0  0.19860926466946260     
           8           0  0.16410291653452586     
           9           0  0.13363302601755928     
          10           0  0.10717002823404073     
          11           0   8.4565084016591671E-002
          12           0   6.5573373081633177E-002
          13           0   4.9879830295231527E-002
          14           0   3.7125015623432657E-002
          15           0   2.6929162699504215E-002
          16           0   1.8912950147737456E-002
          17           0   1.2714099987410033E-002
          18           0   7.9994516370324020E-003
          19           0   4.4726281415536830E-003
          20           0   1.8777653563001233E-003
          21           0   0.0000000000000000     
          22           0   0.0000000000000000     
          23           0   0.0000000000000000     
          24           0   0.0000000000000000     
          25           0   0.0000000000000000     
          26           0   0.0000000000000000     
          27           0   0.0000000000000000     
          28           0   0.0000000000000000     
          29           0   0.0000000000000000     
          30           0   0.0000000000000000     
          31           0   0.0000000000000000     
          32           0   0.0000000000000000     
          33           0   0.0000000000000000     
          34           0   0.0000000000000000     
          35           0   0.0000000000000000     
          36           0   0.0000000000000000     
          37           0   0.0000000000000000     
          38           0   0.0000000000000000     
          39           0   0.0000000000000000     
          40           0   0.0000000000000000     
          41           0   0.0000000000000000     
          42           0   0.0000000000000000     
          43           0   0.0000000000000000     
          44           0   0.0000000000000000     
          45           0   0.0000000000000000     
          46           0   0.0000000000000000     
          47           0   0.0000000000000000     
          48           0   0.0000000000000000     
          49           0   0.0000000000000000     
          50           0   0.0000000000000000     
          51           0   0.0000000000000000     
          52           0   0.0000000000000000     
          53           0   0.0000000000000000     
          54           0   0.0000000000000000     
          55           0   0.0000000000000000     
          56           0   0.0000000000000000     
          57           0   0.0000000000000000     
          58           0   0.0000000000000000     
          59           0   0.0000000000000000     
          60           0   0.0000000000000000     
          61           0   0.0000000000000000     
          62           0   0.0000000000000000     
          63           0   0.0000000000000000     
          64           0   0.0000000000000000     
          65           0   0.0000000000000000     
          66           0   0.0000000000000000     
          67           0   0.0000000000000000     
          68           0   0.0000000000000000     
          69           0   0.0000000000000000     
          70           0   0.0000000000000000     
          71           0   0.0000000000000000     
          72           0   0.0000000000000000     
          73           0   0.0000000000000000     
          74           0   0.0000000000000000     
          75           0   0.0000000000000000     
          76           0   0.0000000000000000     
          77           0   0.0000000000000000     
          78           0   0.0000000000000000     
          79           0   0.0000000000000000     
          80           0   0.0000000000000000     
          81           0   0.0000000000000000     
          82           0   0.0000000000000000     
          83           0   0.0000000000000000     
          84           0   0.0000000000000000     
          85           0   0.0000000000000000     
          86           0   0.0000000000000000     
          87           0   0.0000000000000000     
          88           0   0.0000000000000000     
          89           0   0.0000000000000000     
          90           0   0.0000000000000000     
          91           0   0.0000000000000000     
          92           0   3.7555307126002466E-003
          93           0   8.9452562831073661E-003
          94           0   1.5998903274064807E-002
          95           0   2.5428199974820067E-002
          96           0   3.7825900295474918E-002
          97           0   5.3858325399008429E-002
          98           0   7.4250031246865300E-002
          99           0   9.9759660590463040E-002
         100           0  0.13114674616326635     
         101           0  0.16913016803318334     
         102           0  0.21434005646808141     
         103           0  0.26726605203511850     
         104           0  0.32820583306905171     
         105           0  0.39721852933892521     
         106           0  0.47408790499591924     
         107           0  0.55829990167373000     
         108           0  0.64903824132166288     
         109           0  0.74520034249721401     
         110           0  0.84543393882043394     
         111           0  0.94819271753459600     
         112           2   1.0480517517528045     
         113           2   1.1456208048964593     
         114           2   1.2388007542287220     
         115           2   1.3255335587035177     
         116           2   1.4038741980307958     
         117           2   1.4720537696050731     
         118           2   1.5285314394142102     
         119           2   1.5720345063404859     
         120           2   1.6015872018016160     
         121           2   1.6165297754987358     
         122           2   1.6165297754987358     
         123           2   1.6015872018016157     
         124           2   1.5720345063404857     
         125           2   1.5285314394142100     
         126           2   1.4720537696050731     
         127           2   1.4038741980307958     
         128           2   1.3255335587035177     
         129           2   1.2388007542287218     
         130           2   1.1456208048964591     
         131           2   1.0480517517528045     
         132           0  0.94819271753459600     
         133           0  0.84543393882043416     
         134           0  0.74520034249721401     
         135           0  0.64903824132166288     
         136           0  0.55829990167372989     
         137           0  0.47408790499591913     
         138           0  0.39721852933892521     
         139           0  0.32820583306905171     
         140           0  0.26726605203511855     
         141           0  0.21434005646808146     
         142           0  0.16913016803318334     
         143           0  0.13114674616326635     
         144           0   9.9759660590463053E-002
         145           0   7.4250031246865314E-002
         146           0   5.3858325399008429E-002
         147           0   3.7825900295474911E-002
         148           0   2.5428199974820067E-002
         149           0   1.5998903274064804E-002
         150           0   8.9452562831073661E-003
         151           0   3.7555307126002466E-003
         152           0   0.0000000000000000     
         153           0   0.0000000000000000     
         154           0   0.0000000000000000     
         155           0   0.0000000000000000     
         156           0   0.0000000000000000     
         157           0   0.0000000000000000     
         158           0   0.0000000000000000     
         159           0   0.0000000000000000     
         160           0   0.0000000000000000     
         161           0   0.0000000000000000     
         162           0   0.0000000000000000     
         163           0   0.0000000000000000     
         164           0   0.0000000000000000     
         165           0   0.0000000000000000     
         166           0   0.0000000000000000     
         167           0   0.0000000000000000     
         168           0   0.0000000000000000     
         169           0   0.0000000000000000     
         170           0   0.0000000000000000     
         171           0   0.0000000000000000     
         172           0   0.0000000000000000     
         173           0   0.0000000000000000     
         174           0   0.0000000000000000     
         175           0   0.0000000000000000     
         176           0   0.0000000000000000     
         177           0   0.0000000000000000     
         178           0   0.0000000000000000     
         179           0   0.0000000000000000     
         180           0   0.0000000000000000     
         181           0   0.0000000000000000     
         182           0   0.0000000000000000     
         183           0   0.0000000000000000     
         184           0   0.0000000000000000     
         185           0   0.0000000000000000     
         186           0   0.0000000000000000     
         187           0   0.0000000000000000     
         188           0   0.0000000000000000     
         189           0   0.0000000000000000     
         190           0   0.0000000000000000     
         191           0   0.0000000000000000     
         192           0   0.0000000000000000     
         193           0   0.0000000000000000     
         194           0   0.0000000000000000     
         195           0   0.0000000000000000     
         196           0   0.0000000000000000     
         197           0   9.3888267815006154E-003
         198           0   2.2363140707768417E-002
         199           0   3.9997258185162018E-002
         200           0   6.3570499937050162E-002
         201           0  0.16028653820919159     
         202           0  0.29306556380820009     
         203           0  0.47007851355485103     
         204           0  0.70239210267254115     
         205           0   1.0062897512789870     
         206           0   1.3932043209964506     
         207           0   1.8781537539639157     
         208           0   2.4765124060191530     
         209           0   3.2258215553960987     
         210           0   4.1259275001073075     
         211           0   5.1909792855890693     
         212           0   6.4324045534723231     
         213           0   7.8579328559662374     
         214           0   9.4613193298544864     
         215           0   11.246209552390637     
         216           0   13.203600783017459     
         217           5   15.318353190241075     
         218           5   17.503653266639823     
         219           5   19.771755924359379     
         220           5   22.085311623291080     
         221          40   24.400855184790984     
         222          41   26.669689481993395     
         223          41   28.833193797344482     
         224          41   30.845962548637850     
         225          43   32.656730632150548     
         226          43   34.224152878131271     
         227          43   35.504223068219190     
         228          43   36.465690572040813     
         229          55   37.082584118308404     
         230          55   37.337950587552008     
         231          55   37.224591666894156     
         232          55   36.745429282457856     
         233          55   35.913469064999255     
         234          50   34.751346456378201     
         235          50   33.290459891031318     
         236          50   31.569719146737810     
         237          50   29.633962653295054     
         238          15   27.525440098212119     
         239          14   25.303876792974922     
         240          14   23.019843873498612     
         241          14   20.722176263472218     
         242          13   18.409417291207173     
         243           7   16.181356475685593     
         244           5   14.070087989972059     
         245           2   12.099918233391483     
         246           2   10.286087766975994     
         247           0   8.6435126847487336     
         248           0   7.1772247801705475     
         249           0   5.8866944971674702     
         250           0   4.7505770867309689     
         251           0   3.7805543483911022     
         252           0   2.9632568108692996     
         253           0   2.2836927856926832     
         254           0   1.7260726042964762     
         255           0   1.2812069549265259     
         256           0  0.92504052933495540     
         257           0  0.64745756283516420     
         258           0  0.43339494094581510     
         259           0  0.31865600382000803     
         260           0  0.23431461960346589     
         261           0  0.17453896313640047     
         262           0  0.13589442902648866     
         263           0  0.11685164635894665     
         264           0  0.12139185993342823     
         265           0  0.14009200244637368     
         266           0  0.17288569874578358     
         267           0  0.21434005646808141     
         268           0  0.26726605203511850     
         269           0  0.32820583306905171     
         270           0  0.39721852933892521     
         271           0  0.47408790499591924     
         272           0  0.55829990167373000     
         273           0  0.64903824132166288     
         274           0  0.74144481178461374     
         275           0  0.83648868253732656     
         276           0  0.93219381426053116     
         277           2   1.0263790824905847     
         278           2   1.1167401608840919     
         279           2   1.2009413321037783     
         280           2   1.2767117274314725     
         281           2   1.3419404377358077     
         282           2   1.3947653488408152     
         283           2   1.4336513026278923     
         284           2   1.4574541104628675     
         285           2   1.4654678959297638     
         286           2   1.4574541104628675     
         287           2   1.4336513026278921     
         288           2   1.3947653488408152     
         289           2   1.3419404377358077     
         290           2   1.2767117274314723     
         291           2   1.2009413321037783     
         292           2   1.1167401608840917     
         293           2   1.0263790824905847     
         294           0  0.93219381426053116     
         295           0  0.83648868253732667     
         296           0  0.74144481178461386     
         297           0  0.64903824132166288     
         298           0  0.55829990167372989     
         299           0  0.47408790499591913     
         300           0  0.39721852933892521     
         301           0  0.33196136378165197     
         302           0  0.27996683903082614     
         303           0  0.23928421602525368     
         304           0  0.21055727128206822     
         305           0  0.19440084643356129     
         306           0  0.19144388628494638     
         307           0  0.20235838789273902     
         308           0  0.22786801723633676     
         309           0  0.26873230704920431     
         310           0  0.32570511417126974     
         311           0  0.39946912777532956     
         312           0  0.49055136478630734     
         313           0  0.59922741581677053     
         314           0  0.72542436240797692     
         315           0  0.87506196504744460     
         316           0   1.0413330629527562     
         317           0   1.2233370462694573     
         318           0   1.4196667837936965     
         319           0   1.6247046509005225     
         320           0   1.8385397254709313     
         321           2   2.0582511279728011     
         322           4   2.2807048042606142     
         323           4   2.5026865645501450     
         324           4   2.7172777281026996     
         325           4   2.9238066259427176     
         326           4   3.1191196815009432     
         327           4   3.3003244525961222     
         328           4   3.4648380986022924     
         329           4   3.6104176380246620     
         330           4   3.7314221791759472     
         331           4   3.8286572668777779     
         332           4   3.9005592495245094     
         333           4   3.9458812590627841     
         334           4   3.9637171672599831     
         335           6   3.9535363070637426     
         336           6   3.9152256286719544     
         337           6   3.8491334284826717     
         338           6   3.7561072867356735     
         339           4   3.6375185865967827     
         340           4   3.4952669490390647     
         341           4   3.3317598879133574     
         342           4   3.1471926363631266     
         343           4   2.9456226027650918     
         344           2   2.7338526610665155     
         345           2   2.5152223984524471     
         346           2   2.2932211880813376     
         347           2   2.0713442902691055     
         348           2   1.8529559880745130     
         349           2   1.6411670300954988     
         350           0   1.4387320927413125     
         351           0   1.2479712325051286     
         352           0   1.0707175225051331     
         353           0  0.90829136690564538     
         354           0  0.76150043928978783     
         355           0  0.63066285113400555     
         356           0  0.51297709320345319     
         357           0  0.41140112059902445     
         358           0  0.32487990814672718     
         359           0  0.25216595676355635     
         360           0  0.19455836800800339     
         361           0  0.14714564943733113     
         362           0  0.10870491687357044     
         363           0   7.8005561959465564E-002
         364           0   5.3858325399008429E-002
         365           0   3.7825900295474911E-002
         366           0   2.5428199974820067E-002
         367           0   1.5998903274064804E-002
         368           0   8.9452562831073661E-003
         369           0   3.7555307126002466E-003
         370           0   0.0000000000000000     
         371           0   0.0000000000000000     
         372           0   0.0000000000000000     
         373           0   0.0000000000000000     
         374           0   0.0000000000000000     
         375           0   0.0000000000000000     
         376           0   0.0000000000000000     
         377           0   0.0000000000000000     
         378           0   0.0000000000000000     
         379           0   0.0000000000000000     
         380           0   0.0000000000000000     
         381           0   0.0000000000000000     
         382           0   0.0000000000000000     
         383           0   0.0000000000000000     
         384           0   0.0000000000000000     
         385           0   0.0000000000000000     
         386           0   0.0000000000000000     
         387           0   3.7555307126002466E-003
         388           0   8.9452562831073661E-003
         389           0   1.5998903274064807E-002
         390           0   2.5428199974820067E-002
         391           0   3.7825900295474918E-002
         392           0   5.3858325399008429E-002
         393           0   7.4250031246865300E-002
         394           0   9.9759660590463040E-002
         395           0  0.13114674616326635     
         396           0  0.16913016803318334     
         397           0  0.21434005646808141     
         398           0  0.26726605203511850     
         399           0  0.32820583306905171     
         400           0  0.39721852933892521     
         401           0  0.47033237428331898     
         402           0  0.54935464539062251     
         403           0  0.63303933804759804     
         404           0  0.71977214252239385     
         405           0  0.80760803852495910     
         406           0  0.89433439213558752     
         407           2  0.97755725121853931     
         408           2   1.0548064005891036     
         409           2   1.1274084420521207     
         410           2   1.1907768469282620     
         411           2   1.2433589451322542     
         412           2   1.2840742429437833     
         413           2   1.3124015378874987     
         414           2   1.3321894937036327     
         415           2   1.3418413304989358     
         416           2   1.3431186057227174     
         417           2   1.3384065367832410     
         418           2   1.3306089796681786     
         419           2   1.3230047824561932     
         420           2   1.3190733345005232     
         421           0   1.3222998857951025     
         422           0   1.3359733140271508     
         423           0   1.3592346848388963     
         424           0   1.3967340399063020     
         425           0   1.4496600354733391     
         426           0   1.5183103498747643     
         427           0   1.6020450972028095     
         428           0   1.6966281302005577     
         429           2   1.8031232049273875     
         430           2   1.9144291676662473     
         431           2   2.0290381655868104     
         432           2   2.1424133723547900     
         433           2   2.2498842200084286     
         434           4   2.3468774563857582     
         435           4   2.4291416987715904     
         436           4   2.4929511641434199     
         437           4   2.5352763410316577     
         438           4   2.5539122972952590     
         439           4   2.5475587738991599     
         440           4   2.5158498562451141     
         441           4   2.4593345154849344     
         442           4   2.3820853661143704     
         443           2   2.2827758063285817     
         444           2   2.1643899654958578     
         445           2   2.0303254946853988     
         446           2   1.8842414361354731     
         447           2   1.7299042716465438     
         448           2   1.5710401100638769     
         449           2   1.4111999115088549     
         450           0   1.2509703506288277     
         451           0   1.0967010875814880     
         452           0  0.95435067339478841     
         453           0  0.82335813492535348     
         454           0  0.70544555111106111     
         455           0  0.59927576556120243     
         456           0  0.50929446088126562     
         457           0  0.43592248386706867     
         458           0  0.38309751429005906     
         459           0  0.34847317331647187     
         460           0  0.33227472074457925     
         461           0  0.33465037045437718     
         462           0  0.35568114806661966     
         463           0  0.39537440868099227     
         464           0  0.45631418971492549     
         465           0  0.53480409022486330     
         466           0  0.63066285113400555     
         467           0  0.74342897298097810     
         468           0  0.87232355407285189     
         469           0   1.0124663945323327     
         470           0   1.1646945156063784     
         471           0   1.3294123435994563     
         472           2   1.5004669874865035     
         473           2   1.6750400625578212     
         474           2   1.8499795734254407     
         475           2   2.0219120699286863     
         476           2   2.1873743765562415     
         477           2   2.3429580663754113     
         478           4   2.4854585850932964     
         479           4   2.6120201716424343     
         480           4   2.7202675534325502     
         481           4   2.8159269305664059     
         482           4   2.8932419135203777     
         483           4   2.9526752503930260     
         484           4   2.9955783083465231     
         485           4   3.0241576949533706     
         486           4   3.0545362883607781     
         487           4   3.2061410774164258     
         488           4   3.4098356197963979     
         489           2   3.6847756965213612     
         490           2   4.0545100598534889     
         491           2   4.5472256074648243     
         492           2   5.1902974458134903     
         493           2   6.0112241250660716     
         494           2   7.0477738210791063     
         495           2   8.3231761535741047     
         496           2   9.8669023056388365     
         497           2   11.701359445876227     
         498           2   13.842688433213032     
         499           2   16.296294213841723     
         500           2   19.064111023301685     
         501           6   22.037847635320457     
         502           6   25.237850659483588     
         503           6   28.627404033379928     
         504           6   32.142547536530138     
         505           6   35.693519075750068     
         506          13   39.212426250146059     
         507          79   42.610526642416836     
         508          80   45.783499045202895     
         509          80   48.649944902033582     
         510          80   51.127369542857679     
         511          81   53.136756218533378     
         512          81   54.616047382985222     
         513          81   55.519409087631509     
         514          83   55.819435523271771     
         515          81   55.510286241676049     
         516          81   54.599262619585474     
         517          81   53.120290487277707     
         518          81   51.122044580843749     
         519          81   48.668074555151911     
         520          81   45.833598379380703     
         521          30   42.701841802194053     
         522          22   39.354806454657250     
         523          22   35.887035619042621     
         524          20   32.382292355802143     
         525           9   28.917849997384828     
         526           9   25.561871367546122     
         527           9   22.362144360310818     
         528           2   19.287603286741714     
         529           2   16.483249029365698     
         530           2   13.963220834438584     
         531           2   11.730369615465319     
         532           2   9.7778260659868828     
         533           2   8.0947756923403347     
         534           2   6.6799976093169553     
         535           3   5.4984350857217228     
         536           1   4.5339625185996590     
         537           1   3.7676127915562270     
         538           1   3.1726622044930779     
         539           1   2.7275307458491174     
         540           1   2.4159413835650407     
         541           1   2.2228006972874637     
         542           1   2.2037218845366988     
         543           1   2.2705907668506642     
         544           1   2.4068705552200380     
         545           1   2.6136368447718508     
         546           1   2.9001719465242948     
         547           1   3.2450013952418293     
         548           1   3.6290973492956096     
         549           1   4.0686584107092241     
         550           1   4.5444264291257532     
         551           1   5.0481593351161491     
         552           1   5.5696554603781001     
         553           1   6.0970635698880198     
         554          10   6.6173258555677972     
         555          10   7.1167330903436055     
         556          10   7.5802233648484290     
         557          14   7.9991397534237914     
         558          14   8.3581559519536910     
         559          13   8.6400918057080069     
         560          13   8.8423403433647891     
         561          13   8.9595929305171289     
         562          13   8.9893941040796914     
         563          13   8.9321812799299227     
         564          13   8.7911577934650396     
         565          13   8.5720151991333413     
         566          13   8.2825322850684078     
         567          13   7.9320868281080914     
         568           4   7.5311209644512882     
         569           4   7.0906018232618235     
         570           4   6.6215158478684391     
         571           4   6.1344285345733054     
         572           4   5.6391320606124360     
         573           4   5.1443926370329631     
         574           4   4.6577987222773141     
         575           4   4.1736733535886046     
         576           4   3.7127849393754389     
         577           4   3.2781350046070528     
         578           4   2.8665780864364345     
         579           0   2.4865457928038905     
         580           0   2.1397863502979519     
         581           0   1.8245258256053221     
         582           0   1.5404389469388637     
         583           0   1.2868163546770970     
         584           0   1.0626027098785287     
         585           0  0.87394318483634259     
         586           0  0.72582242411610209     
         587           0  0.61026556767439000     
         588           0  0.52753322270799741     
         589           0  0.49019673658177676     
         590           0  0.48348784401097439     
         591           0  0.50959435987168211     
         592           0  0.57452500812785301     
         593           0  0.67823438117904622     
         594           0  0.82335127842118039     
         595           0   1.0123552169601733     
         596           0   1.2473759803180864     
         597           0   1.5299586602086828     
         598           0   1.8608156505570712     
         599           0   2.2320799971738765     
         600           0   2.6483642212196683     
         601           0   3.1011632928664619     
         602           0   3.5850001622037926     
         603           0   4.0851438951766585     
         604           0   4.5974600209398409     
         605           4   5.1110550524326541     
         606          10   5.6140161223738358     
         607          10   6.0938924467100595     
         608          10   6.5382369981590500     
         609          10   6.9351754717216911     
         610          10   7.2739669420881619     
         611          10   7.5455207333692336     
         612          12   7.7428368004972592     
         613          12   7.8613420056352528     
         614          12   7.8991015760476566     
         615          12   7.8568932027525733     
         616          12   7.7343845861936504     
         617          12   7.5397632489203339     
         618          12   7.2805843458848098     
         619           8   6.9660154573087887     
         620           6   6.6063411810624713     
         621           6   6.2124342634708434     
         622           6   5.7952287843187129     
         623           2   5.3652298505961786     
         624           2   4.9320903522781858     
         625           2   4.5042788572503492     
         626           2   4.0835082962532665     
         627           2   3.6742457881561568     
         628           2   3.2904879419192494     
         629           2   2.9338200185993100     
         630           2   2.6048021652187945     
         631           2   2.3031427390281007     
         632           2   2.1875116499842053     
         633           2   2.1552000676460987     
         634           2   2.2263230686438118     
         635           2   2.4207074028212991     
         636           0   2.7617195491089603     
         637           0   3.2760188349165889     
         638           0   3.9929347887882467     
         639           0   4.9434357470785830     
         640           0   6.1640344201606787     
         641           0   7.6800105589724268     
         642           0   9.5141819906575869     
         643           0   11.687013044561590     
         644           0   14.216013957469817     
         645           0   17.096127553372405     
         646           0   20.317866130359747     
         647           0   23.858892567296785     
         648           0   27.683884916761134     
         649           0   31.745264587378458     
         650           0   35.984800725267455     
         651           0   40.336016395515799     
         652          85   44.727237704754522     
         653          85   49.085056503405653     
         654          85   53.330419638726347     
         655          85   57.405495292688343     
         656          85   61.249201628601497     
         657          85   64.786362295297096     
         658          85   67.996426852214739     
         659          85   70.853370117870284     
         660          85   73.221070703454714     
         661          85   75.171950278607738     
         662          85   76.698603067254510     
         663          85   77.798732949001547     
         664          85   78.473245435675722     
         665          85   78.724612079632180     
         666          85   78.555708196650585     
         667          85   77.969258590898832     
         668          85   76.967946553830146     
         669          85   75.555157586869854     
         670          85   73.736249957074307     
         671          85   71.520177569933054     
         672          85   68.917488146009745     
         673          85   65.838195113379783     
         674          81   62.459119596984664     
         675          83   58.809028645171772     
         676          83   54.927856262647730     
         677          67   50.865548423864439     
         678          67   46.680180029678326     
         679          67   42.435455667831008     
         680           2   38.197771657966335     
         681           2   34.033065193819937     
         682           2   30.003700585659914     
         683           2   26.165639086531364     
         684           2   22.566107915477861     
         685           2   19.241930123602742     
         686           2   16.218607325281457     
         687           2   13.510171419239189     
         688           2   11.119749038676975     
         689           2   9.0407222526310811     
         690           2   7.2583272718871124     
         691           2   5.7515127425369386     
         692           0   4.4948804983805957     
         693           0   3.4605513592842105     
         694           0   2.6198316134449064     
         695           0   1.9499420511894565     
         696           0   1.4147606465561839     
         697           0  0.99405226140302505     
         698           0  0.68793935853991450     
         699           0  0.45026058122855978     
         700           0  0.26726605203511855     
         701           0  0.21434005646808146     
         702           0  0.16913016803318334     
         703           0  0.13114674616326635     
         704           0   9.9759660590463053E-002
         705           0   7.4250031246865314E-002
         706           0   5.3858325399008429E-002
         707           0   3.7825900295474911E-002
         708           0   2.5428199974820067E-002
         709           0   1.5998903274064804E-002
         710           0   8.9452562831073661E-003
         711           0   3.7555307126002466E-003
         712           0   0.0000000000000000     
         713           0   0.0000000000000000     
         714           0   0.0000000000000000     
         715           0   0.0000000000000000     
         716           0   0.0000000000000000     
         717           0   0.0000000000000000     
         718           0   0.0000000000000000     
         719           0   0.0000000000000000     
         720           0   0.0000000000000000     
         721           0   0.0000000000000000     
         722           0   0.0000000000000000     
         723           0   0.0000000000000000     
         724           0   0.0000000000000000     
         725           0   0.0000000000000000     
         726           0   0.0000000000000000     
         727           0   0.0000000000000000     
         728           0   1.8777653563001233E-003
         729           0   4.4726281415536830E-003
         730           0   7.9994516370324037E-003
         731           0   1.2714099987410033E-002
         732           0   1.8912950147737459E-002
         733           0   3.6317989481004835E-002
         734           0   5.9488156331201067E-002
         735           0   9.3632619192993788E-002
         736           0  0.13808912930179071     
         737           0  0.19512873802934377     
         738           0  0.26724404170638183     
         739           0  0.35708400443019739     
         740           0  0.46736039340969188     
         741           0  0.60072616132449375     
         742           0  0.75962903317138097     
         743           0  0.94614683817033474     
         744           0   1.1618144187818111     
         745           0   1.4055770450330178     
         746           0   1.6785567166510953     
         747           0   1.9795225026891157     
         748           1   2.3061578247685421     
         749           1   2.6550535887421218     
         750           1   3.0180158932560541     
         751           1   3.3920336958053765     
         752           1   3.7706534519275428     
         753           6   4.1469066194295330     
         754           6   4.5192409175708850     
         755           8   4.8770930404794584     
         756           8   5.2144527295045258     
         757           8   5.5167707711401643     
         758           8   5.7857966110746659     
         759           8   6.0176965112795360     
         760           8   6.2098322216645254     
         761           8   6.3607808924009070     
         762           8   6.4702831644909615     
         763           8   6.5391302529176576     
         764           8   6.5690056475990932     
         765           7   6.5622998985917089     
         766           7   6.5219176051871930     
         767           7   6.4510942421452961     
         768           7   6.3513593619046294     
         769           7   6.2259910496626247     
         770           5   6.0799250985500706     
         771           5   5.9161185140759249     
         772           5   5.7336482021621666     
         773           5   5.5375450650712450     
         774           8   5.3233005477527486     
         775           8   5.1016092034607272     
         776           8   4.8711103214611438     
         777           3   4.6365866858026825     
         778           3   4.3991060027181383     
         779           3   4.1597455313087233     
         780           3   3.9195612647789009     
         781           3   3.6795624180287798     
         782           3   3.4406957876985760     
         783           3   3.2564203251380306     
         784           3   3.0950640556117839     
         785           3   2.9634368563877480     
         786           3   2.8708287755006752     
         787           3   2.8246156201823478     
         788           2   2.8350993066245147     
         789           2   2.9134328961146636     
         790           2   3.0712842588495892     
         791           2   3.3230283079983884     
         792           0   3.6763118871500544     
         793           0   4.1411758857396839     
         794           0   4.7255315938434981     
         795           0   5.4303859615306811     
         796           0   6.2623811652177430     
         797           0   7.2184886031728279     
         798           0   8.2979822367877354     
         799           0   9.4803145846539696     
         800           0   10.749950677291347     
         801           0   12.087540215577594     
         802           0   13.470757376217030     
         803          28   14.822784220850265     
         804          28   16.151165029128300     
         805          28   17.425460042086005     
         806          28   18.615800775389811     
         807          28   19.693942438082921     
         808          28   20.634180974445847     
         809          28   21.415439055073012     
         810          28   22.017428345049911     
         811          28   22.425976355935223     
         812          28   22.633294622338607     
         813          28   22.635889485123862     
         814          28   22.430220276859657     
         815          28   22.021197188754218     
         816          28   21.418353101946686     
         817          28   20.635681937170528     
         818          28   19.691363788054577     
         819          28   18.607349652144478     
         820          28   17.408783932283740     
         821          28   16.123256352567022     
         822          28   14.779894552773303     
         823           0   13.408331071501904     
         824           0   12.000178060020602     
         825           0   10.631414059630456     
         826           0   9.3217015656449380     
         827           0   8.0908759461275288     
         828           0   6.9537503389666666     
         829           0   5.9209454820061502     
         830           0   4.9986856822292047     
         831           0   4.1888919245594538     
         832           1   3.4895394161624109     
         833           1   2.8952255527591193     
         834           1   2.3978809019554892     
         835           1   1.9875510435890604     
         836           1   1.6531804583852092     
         837           1   1.3833395770705996     
         838           1   1.1668504229326608     
         839           1  0.99328261844349286     
         840           1  0.85330766732138885     
         841           1  0.73891360889259783     
         842           1  0.64349322529898068     
         843           1  0.56182645566976008     
         844           1  0.52740320029455168     
         845           1  0.48877862560926966     
         846           0  0.44716719606779382     
         847           0  0.40380401926247961     
         848           0  0.35988607126119698     
         849           0  0.31651966902379908     
         850           0  0.27467732269531125     
         851           0  0.23516618714165949     
         852           0  0.19860926466946260     
         853           0  0.16410291653452586     
         854           0  0.13363302601755928     
         855           0  0.10717002823404073     
         856           0   8.4565084016591671E-002
         857           0   6.5573373081633177E-002
         858           0   4.9879830295231527E-002
         859           0   3.7125015623432657E-002
         860           0   2.6929162699504215E-002
         861           0   1.8912950147737456E-002
         862           0   1.2714099987410033E-002
         863           0   7.9994516370324020E-003
         864           0   4.4726281415536830E-003
         865           0   1.8777653563001233E-003
         866           0   0.0000000000000000     
         867           0   0.0000000000000000     
         868           0   0.0000000000000000     
         869           0   0.0000000000000000     
         870           0   0.0000000000000000     
         871           0   0.0000000000000000     
         872           0   0.0000000000000000     
         873           0   0.0000000000000000     
         874           0   0.0000000000000000     
         875           0   0.0000000000000000     
         876           0   0.0000000000000000     
         877           0   0.0000000000000000     
         878           0   0.0000000000000000     
         879           0   0.0000000000000000     
         880           0   0.0000000000000000     
         881           0   0.0000000000000000     
         882           0   0.0000000000000000     
         883           0   0.0000000000000000     
         884           0   0.0000000000000000     
         885           0   0.0000000000000000     
         886           0   0.0000000000000000     
         887           0   0.0000000000000000     
         888           0   0.0000000000000000     
         889           0   0.0000000000000000     
         890           0   0.0000000000000000     
         891           0   0.0000000000000000     
         892           0   0.0000000000000000     
         893           0   0.0000000000000000     
         894           0   0.0000000000000000     
         895           0   0.0000000000000000     
         896           0   0.0000000000000000     
         897           0   0.0000000000000000     
         898           0   0.0000000000000000     
         899           0   0.0000000000000000     
         900           0   0.0000000000000000     
         901           0   0.0000000000000000     
         902           0   0.0000000000000000     
         903           0   0.0000000000000000     
         904           0   0.0000000000000000     
         905           0   0.0000000000000000     
         906           0   0.0000000000000000     
         907           0   0.0000000000000000     
         908           0   0.0000000000000000     
         909           0   0.0000000000000000     
         910           0   0.0000000000000000     
         911           0   0.0000000000000000     
         912           0   0.0000000000000000     
         913           0   0.0000000000000000     
         914           0   0.0000000000000000     
         915           0   0.0000000000000000     
         916           0   0.0000000000000000     
         917           0   0.0000000000000000     
         918           0   0.0000000000000000     
         919           0   0.0000000000000000     
         920           0   0.0000000000000000     
         921           0   0.0000000000000000     
         922           0   0.0000000000000000     
         923           0   0.0000000000000000     
         924           0   0.0000000000000000     
         925           0   0.0000000000000000     
         926           0   0.0000000000000000     
         927           0   0.0000000000000000     
         928           0   0.0000000000000000     
         929           0   0.0000000000000000     
         930           0   0.0000000000000000     
         931           0   0.0000000000000000     
         932           0   0.0000000000000000     
         933           0   0.0000000000000000     
         934           0   0.0000000000000000     
         935           0   0.0000000000000000     
         936           0   0.0000000000000000     
         937           0   0.0000000000000000     
         938           0   0.0000000000000000     
         939           0   0.0000000000000000     
         940           0   0.0000000000000000     
         941           0   0.0000000000000000     
         942           0   0.0000000000000000     
         943           0   0.0000000000000000     
         944           0   0.0000000000000000     
         945           0   0.0000000000000000     
         946           0   0.0000000000000000     
         947           0   0.0000000000000000     
         948           0   0.0000000000000000     
         949           0   0.0000000000000000     
         950           0   0.0000000000000000     
         951           0   0.0000000000000000     
         952           0   0.0000000000000000     
         953           0   0.0000000000000000     
         954           0   0.0000000000000000     
         955           0   0.0000000000000000     
         956           0   0.0000000000000000     
         957           0   0.0000000000000000     
         958           0   0.0000000000000000     
         959           0   0.0000000000000000     
         960           0   0.0000000000000000     
         961           0   0.0000000000000000     
         962           0   0.0000000000000000     
         963           0   0.0000000000000000     
         964           0   0.0000000000000000     
         965           0   0.0000000000000000     
         966           0   0.0000000000000000     
         967           0   0.0000000000000000     
         968           0   0.0000000000000000     
         969           0   0.0000000000000000     
         970           0   0.0000000000000000     
         971           0   0.0000000000000000     
         972           0   0.0000000000000000     
         973           0   0.0000000000000000     
         974           0   0.0000000000000000     
         975           0   0.0000000000000000     
         976           0   0.0000000000000000     
         977           0   0.0000000000000000     
         978           0   0.0000000000000000     
         979           0   0.0000000000000000     
         980           0   0.0000000000000000     
         981           0   0.0000000000000000     
         982           0   0.0000000000000000     
         983           0   0.0000000000000000     
         984           0   0.0000000000000000     
         985           0   0.0000000000000000     
         986           0   0.0000000000000000     
         987           0   0.0000000000000000     
         988           0   0.0000000000000000     
         989           0   0.0000000000000000     
         990           0   0.0000000000000000     
         991           0   0.0000000000000000     
         992           0   0.0000000000000000     
         993           0   0.0000000000000000     
         994           0   0.0000000000000000     
         995           0   0.0000000000000000     
         996           0   0.0000000000000000     
         997           0   0.0000000000000000     
         998           0   0.0000000000000000     
         999           0   0.0000000000000000     
        1000           0   0.0000000000000000     
        1001           0   0.0000000000000000     
        1002           0   0.0000000000000000     
        1003           0   0.0000000000000000     
        1004           0   0.0000000000000000     
        1005           0   0.0000000000000000     
        1006           0   0.0000000000000000     
        1007           0   0.0000000000000000     
        1008           0   0.0000000000000000     
        1009           0   0.0000000000000000     
        1010           0   0.0000000000000000     
        1011           0   0.0000000000000000     
        1012           0   0.0000000000000000     
        1013           0   0.0000000000000000     
        1014           0   3.7555307126002466E-003
        1015           0   8.9452562831073661E-003
        1016           0   1.5998903274064807E-002
        1017           0   2.5428199974820067E-002
        1018           0   3.7825900295474918E-002
        1019           0   5.3858325399008429E-002
        1020           0   7.4250031246865300E-002
        1021           0   9.9759660590463040E-002
        1022           0  0.13114674616326635     
        1023           0  0.16913016803318334     
        1024           0  0.21434005646808141     
        1025           0  0.26726605203511850     
        1026           0  0.32820583306905171     
        1027           0  0.39721852933892521     
        1028           0  0.47408790499591924     
        1029           0  0.55454437096112963     
        1030           0  0.64009298503855550     
        1031           0  0.72920143922314917     
        1032           0  0.82000573884561390     
        1033           0  0.91412234795172131     
        1034           2   1.0068942133495036     
        1035           2   1.0963149332067663     
        1036           2   1.1804681968871438     
        1037           2   1.2576409128105464     
        1038           2   1.3264282556920961     
        1039           2   1.3858220697828656     
        1040           2   1.4352750792164202     
        1041           2   1.4747350800251637     
        1042           2   1.5046455866591404     
        1043           2   1.5259120950040814     
        1044           2   1.5398359823282062     
        1045           2   1.5480208455841231     
        1046           2   1.5522585262512487     
        1047           2   1.5544039349286205     
        1048           2   1.5562488587401262     
        1049           0   1.5594050585607842     
        1050           0   1.5614505506302279     
        1051           0   1.5656901217604760     
        1052           0   1.5722867992990870     
        1053           2   1.5809234534517145     
        1054           2   1.5908280658800109     
        1055           2   1.5981598614427035     
        1056           2   1.6049175605005241     
        1057           2   1.6092064897709264     
        1058           2   1.6091054053088967     
        1059           2   1.6027814706610755     
        1060           2   1.5886008566261338     
        1061           2   1.5652275565202265     
        1062           2   1.5317041417097326     
        1063           2   1.4875096280269005     
        1064           2   1.4325912491362900     
        1065           2   1.3673686377106278     
        1066           2   1.2927106307055372     
        1067           2   1.2098865883868855     
        1068           2   1.1204956915966919     
        1069           2   1.0263790824905847     
        1070           0  0.93219381426053116     
        1071           0  0.83648868253732667     
        1072           0  0.74144481178461386     
        1073           0  0.64903824132166288     
        1074           0  0.55829990167372989     
        1075           0  0.47408790499591913     
        1076           0  0.39721852933892521     
        1077           0  0.32820583306905171     
        1078           0  0.26726605203511855     
        1079           0  0.21434005646808146     
        1080           0  0.16913016803318334     
        1081           0  0.13114674616326635     
        1082           0   9.9759660590463053E-002
        1083           0   7.4250031246865314E-002
        1084           0   5.3858325399008429E-002
        1085           0   3.7825900295474911E-002
        1086           0   2.5428199974820067E-002
        1087           0   1.5998903274064804E-002
        1088           0   8.9452562831073661E-003
        1089           0   3.7555307126002466E-003
        1090           0   0.0000000000000000     
        1091           0   0.0000000000000000     
        1092           0   1.8777653563001233E-003
        1093           0   4.4726281415536830E-003
        1094           0   7.9994516370324037E-003
        1095           0   1.2714099987410033E-002
        1096           0   1.8912950147737459E-002
        1097           0   2.6929162699504215E-002
        1098           0   3.7125015623432650E-002
        1099           0   4.9879830295231520E-002
        1100           0   6.5573373081633177E-002
        1101           0   8.4565084016591671E-002
        1102           0  0.10717002823404070     
        1103           0  0.13363302601755925     
        1104           0  0.16410291653452586     
        1105           0  0.19860926466946260     
        1106           0  0.23704395249795962     
        1107           0  0.27914995083686500     
        1108           0  0.32451912066083144     
        1109           0  0.37260017124860700     
        1110           0  0.42271696941021697     
        1111           0  0.47409635876729800     
        1112           1  0.52590364123270239     
        1113           1  0.57728303058978336     
        1114           1  0.62739982875139344     
        1115           1  0.67548087933916900     
        1116           1  0.71897228380683531     
        1117           1  0.75848341936048713     
        1118           1  0.79339128369350542     
        1119           1  0.82318298347806451     
        1120           1  0.84745402383470358     
        1121           1  0.86590080906645539     
        1122           1  0.87830990035997603     
        1123           1  0.88454679662313562     
        1124           1  0.88454679662313562     
        1125           1  0.87830990035997603     
        1126           1  0.86590080906645539     
        1127           1  0.84745402383470358     
        1128           1  0.82318298347806440     
        1129           1  0.79339128369350531     
        1130           1  0.75848341936048702     
        1131           1  0.71897228380683531     
        1132           1  0.67548087933916889     
        1133           1  0.62739982875139333     
        1134           1  0.57728303058978325     
        1135           1  0.52590364123270239     
        1136           0  0.47409635876729800     
        1137           0  0.42271696941021708     
        1138           0  0.37260017124860700     
        1139           0  0.32451912066083144     
        1140           0  0.27914995083686495     
        1141           0  0.23704395249795956     
        1142           0  0.19860926466946260     
        1143           0  0.16410291653452586     
        1144           0  0.13363302601755928     
        1145           0  0.10717002823404073     
        1146           0   8.4565084016591671E-002
        1147           0   6.5573373081633177E-002
        1148           0   4.9879830295231527E-002
        1149           0   3.7125015623432657E-002
        1150           0   2.6929162699504215E-002
        1151           0   1.8912950147737456E-002
        1152           0   1.2714099987410033E-002
        1153           0   7.9994516370324020E-003
        1154           0   4.4726281415536830E-003
        1155           0   1.8777653563001233E-003
        1156           0   0.0000000000000000     
        1157           0   0.0000000000000000     
        1158           0   0.0000000000000000     
        1159           0   0.0000000000000000     
        1160           0   0.0000000000000000     
        1161           0   0.0000000000000000     
        1162           0   0.0000000000000000     
        1163           0   0.0000000000000000     
        1164           0   0.0000000000000000     
        1165           0   0.0000000000000000     
        1166           0   0.0000000000000000     
        1167           0   0.0000000000000000     
        1168           0   0.0000000000000000     
        1169           0   0.0000000000000000     
        1170           0   0.0000000000000000     
        1171           0   0.0000000000000000     
        1172           0   0.0000000000000000     
        1173           0   0.0000000000000000     
        1174           0   0.0000000000000000     
        1175           0   0.0000000000000000     
        1176           0   0.0000000000000000     
        1177           0   0.0000000000000000     
        1178           0   0.0000000000000000     
        1179           0   0.0000000000000000     
        1180           0   0.0000000000000000     
        1181           0   0.0000000000000000     
        1182           0   0.0000000000000000     
        1183           0   0.0000000000000000     
        1184           0   0.0000000000000000     
        1185           0   0.0000000000000000     
        1186           0   0.0000000000000000     
        1187           0   0.0000000000000000     
        1188           0   0.0000000000000000     
        1189           0   0.0000000000000000     
        1190           0   0.0000000000000000     
        1191           0   0.0000000000000000     
        1192           0   0.0000000000000000     
        1193           0   3.7555307126002466E-003
        1194           0   8.9452562831073661E-003
        1195           0   1.5998903274064807E-002
        1196           0   2.5428199974820067E-002
        1197           0   3.7825900295474918E-002
        1198           0   5.3858325399008429E-002
        1199           0   7.8005561959465536E-002
        1200           0  0.10870491687357042     
        1201           0  0.14714564943733113     
        1202           0  0.19455836800800339     
        1203           0  0.25779925283245669     
        1204           0  0.33829779257138831     
        1205           0  0.43539947551012154     
        1206           0  0.55111939316568315     
        1207           0  0.68740170157721769     
        1208           0  0.84604345810090087     
        1209           0   1.0286116700590509     
        1210           0   1.2401114473774926     
        1211           0   1.4790648080079556     
        1212           0   1.7462521483606275     
        1213           2   2.0419636401714500     
        1214           2   2.3659309976695306     
        1215           2   2.7191487912184544     
        1216           2   3.1064294490666109     
        1217           2   3.5173785180606196     
        1218           2   3.9525559664608902     
        1219           4   4.4093466316392016     
        1220           4   4.8846918029617150     
        1221           4   5.3751666743566275     
        1222           4   5.8770721177915917     
        1223           7   6.3827792331678106     
        1224           9   6.8944188182536434     
        1225           9   7.4053172303242736     
        1226           9   7.9228449388836246     
        1227           9   8.4269320771146816     
        1228           9   8.9211922456726143     
        1229           9   9.4028894645204879     
        1230          11   9.8809057493189290     
        1231          11   10.346246160931498     
        1232          11   10.798512279219644     
        1233          11   11.237876152988248     
        1234          11   11.662380596996700     
        1235          12   12.074833863959944     
        1236          16   12.477812256562704     
        1237          14   12.872894229360103     
        1238          14   13.254350824093978     
        1239          14   13.624899828660453     
        1240          14   13.973774404757746     
        1241          14   14.315135238480112     
        1242          14   14.644422122714648     
        1243          12   14.955057570959131     
        1244          14   15.234021981328395     
        1245          14   15.483276496633907     
        1246          20   15.698966869895331     
        1247          15   15.872779357822452     
        1248          15   15.996020542890630     
        1249          15   16.060043260892023     
        1250          21   16.056748086245072     
        1251          21   15.976450687132788     
        1252          21   15.813482051299433     
        1253          21   15.566661895506542     
        1254          21   15.234600928049195     
        1255          20   14.814852319580138     
        1256          20   14.312482525348161     
        1257          20   13.730211795380320     
        1258          16   13.086213723771980     
        1259          14   12.387073914684583     
        1260           8   11.644597850868228     
        1261          10   10.871454592772142     
        1262          10   10.080559181113186     
        1263           8   9.2863635344358872     
        1264           4   8.5020989696751013     
        1265           4   7.7322870264593009     
        1266           4   6.9897822893712878     
        1267           4   6.2740118550345620     
        1268           4   5.6078420627271592     
        1269           4   4.9860714557516097     
        1270           4   4.4114183466713701     
        1271           4   3.8773040259268163     
        1272           2   3.3945279888823299     
        1273           2   2.9619534964850334     
        1274           2   2.5779327437613868     
        1275           0   2.2404324103181477     
        1276           0   1.9484605730606841     
        1277           0   1.6977154154395147     
        1278           0   1.4855416688788021     
        1279           0   1.3144261918240758     
        1280           0   1.1770539007907492     
        1281           0   1.0752186180484606     
        1282           0  0.99307840314834772     
        1283           1  0.93182750085628763     
        1284           1  0.89138274764832770     
        1285           1  0.87078002803144183     
        1286           1  0.86048595090144353     
        1287           1  0.85843561004907321     
        1288           1  0.86263427872372600     
        1289           1  0.87124796400361082     
        1290           1  0.88266824004405664     
        1291           1  0.89555070466986120     
        1292           1  0.90695110968372417     
        1293           1  0.91990754412496234     
        1294           1  0.93018270599393493     
        1295           1  0.93740606971735874     
        1296           1  0.94396203422883018     
        1297           1  0.94614167460099197     
        1298           1  0.94396203422883018     
        1299           1  0.93740606971735874     
        1300           1  0.92642717528133467     
        1301           1  0.91096228784185496     
        1302           1  0.89095220640965933     
        1303           1  0.86636697398244089     
        1304           1  0.83589708346547431     
        1305           1  0.80139073533053773     
        1306           1  0.76295604750204071     
        1307           1  0.72085004916313544     
        1308           1  0.67548087933916889     
        1309           1  0.62739982875139333     
        1310           1  0.57728303058978325     
        1311           1  0.52590364123270239     
        1312           0  0.47409635876729800     
        1313           0  0.42271696941021708     
        1314           0  0.37260017124860700     
        1315           0  0.32451912066083144     
        1316           0  0.27914995083686495     
        1317           0  0.23704395249795956     
        1318           0  0.19860926466946260     
        1319           0  0.16410291653452586     
        1320           0  0.13363302601755928     
        1321           0  0.10717002823404073     
        1322           0   8.4565084016591671E-002
        1323           0   6.5573373081633177E-002
        1324           0   4.9879830295231527E-002
        1325           0   3.7125015623432657E-002
        1326           0   2.6929162699504215E-002
        1327           0   1.8912950147737456E-002
        1328           0   1.2714099987410033E-002
        1329           0   7.9994516370324020E-003
        1330           0   4.4726281415536830E-003
        1331           0   1.8777653563001233E-003
        1332           0   0.0000000000000000     
        1333           0   0.0000000000000000     
        1334           0   0.0000000000000000     
        1335           0   0.0000000000000000     
        1336           0   0.0000000000000000     
        1337           0   0.0000000000000000     
        1338           0   0.0000000000000000     
        1339           0   0.0000000000000000     
        1340           0   0.0000000000000000     
        1341           0   0.0000000000000000     
        1342           0   0.0000000000000000     
        1343           0   0.0000000000000000     
        1344           0   0.0000000000000000     
        1345           0   0.0000000000000000     
        1346           0   0.0000000000000000     
        1347           0   0.0000000000000000     
        1348           0   0.0000000000000000     
        1349           0   0.0000000000000000     
        1350           0   0.0000000000000000     
        1351           0   0.0000000000000000     
        1352           0   0.0000000000000000     
        1353           0   0.0000000000000000     
        1354           0   0.0000000000000000     
        1355           0   0.0000000000000000     
        1356           0   0.0000000000000000     
        1357           0   0.0000000000000000     
        1358           0   0.0000000000000000     
        1359           0   0.0000000000000000     
        1360           0   0.0000000000000000     
        1361           0   0.0000000000000000     
        1362           0   0.0000000000000000     
        1363           0   1.8777653563001233E-003
        1364           0   4.4726281415536830E-003
        1365           0   7.9994516370324037E-003
        1366           0   1.2714099987410033E-002
        1367           0   1.8912950147737459E-002
        1368           0   2.6929162699504215E-002
        1369           0   3.7125015623432650E-002
        1370           0   4.9879830295231520E-002
        1371           0   6.5573373081633177E-002
        1372           0   8.4565084016591671E-002
        1373           0  0.10717002823404070     
        1374           0  0.13363302601755925     
        1375           0  0.16410291653452586     
        1376           0  0.19860926466946260     
        1377           0  0.23704395249795962     
        1378           0  0.27727218548056481     
        1379           0  0.32004649251927775     
        1380           0  0.36460071961157459     
        1381           0  0.41000286942280695     
        1382           0  0.45518340861956053     
        1383           1  0.49897447853319804     
        1384           1  0.54015801496635074     
        1385           1  0.57939776381246200     
        1386           1  0.61438013439908945     
        1387           1  0.64428441678357617     
        1388           1  0.66850011925541020     
        1389           1  0.68667065946071604     
        1390           1  0.70060109498675305     
        1391           1  0.70935535307796493     
        1392           1  0.71366530120026406     
        1393           1  0.71457243821558702     
        1394           1  0.71526330577816488     
        1395           1  0.71609181753126017     
        1396           1  0.71891550824437489     
        1397           1  0.72567132535036538     
        1398           0  0.73827899651839357     
        1399           0  0.75666330328056230     
        1400           0  0.78357308616435928     
        1401           0  0.82007901785586768     
        1402           0  0.86683454635792090     
        1403           0  0.92402232044649346     
        1404           0  0.98811267611295650     
        1405           1   1.0649474215692660     
        1406           1   1.1506040681535437     
        1407           1   1.2434907231085253     
        1408           1   1.3398792857181281     
        1409           1   1.4389238130693074     
        1410           2   1.5383594718117903     
        1411           2   1.6359521372220585     
        1412           2   1.7296071170182186     
        1413           2   1.8174657091858561     
        1414           3   1.8979829354880517     
        1415           3   1.9737370559193246     
        1416           3   2.0416246665953124     
        1417           3   2.1016893161125574     
        1418           3   2.1544283973365910     
        1419           2   2.2058395744853643     
        1420           2   2.2531111167369144     
        1421           2   2.2982875215695615     
        1422           2   2.3398785631527295     
        1423           2   2.3825972982297436     
        1424           1   2.4284314862247531     
        1425           3   2.4792089098072334     
        1426           3   2.5351580615999474     
        1427           3   2.5992252319867246     
        1428           2   2.6720749718007268     
        1429           2   2.7539036896205396     
        1430           2   2.8444000115619565     
        1431           2   2.9413977928721629     
        1432           2   3.0453083466353097     
        1433           2   3.1542551178213207     
        1434           2   3.2660340285049849     
        1435           4   3.3768872160185279     
        1436           4   3.4822885297548192     
        1437           4   3.5819964497749490     
        1438           4   3.6732393124427385     
        1439           6   3.7516290707937046     
        1440           6   3.8419246685452539     
        1441           6   3.9253710667190687     
        1442           4   4.0033802707580222     
        1443           4   4.0877129602121478     
        1444           4   4.1758865340736095     
        1445           4   4.2745101852086895     
        1446           4   4.4229510739873312     
        1447           4   4.6085556400176575     
        1448           4   4.8429462208377370     
        1449           4   5.1400819521449508     
        1450           4   5.5151965267489373     
        1451           4   5.9793740916041713     
        1452           4   6.5458962782956425     
        1453           4   7.2268942572386470     
        1454           4   8.0326242144144988     
        1455           4   8.9707339423593311     
        1456           2   10.042897456276735     
        1457           2   11.253039783085924     
        1458           2   12.600807617075668     
        1459           1   14.077120253703901     
        1460          14   15.629723415708408     
        1461          14   17.259909575944949     
        1462          14   18.949543135859397     
        1463          19   20.667270042456472     
        1464          19   22.353945311358462     
        1465          19   23.992281346504694     
        1466          39   25.545255162605979     
        1467          39   26.974267857576223     
        1468          39   28.243537827365707     
        1469          39   29.321924162295698     
        1470          41   30.181077218032577     
        1471          41   30.797861263850667     
        1472          41   31.155259820353493     
        1473          41   31.239309114369288     
        1474          41   31.049374206944748     
        1475          41   30.589497205595986     
        1476          41   29.869082047424918     
        1477          41   28.910089299019678     
        1478          43   27.733129781009865     
        1479          44   26.367711734111548     
        1480          25   24.846803769756495     
        1481          21   23.188658819761891     
        1482          22   21.453246435236277     
        1483          20   19.678188490220027     
        1484           6   17.890135929758426     
        1485           6   16.129939620421183     
        1486           6   14.425632556745960     
        1487           5   12.774256314340580     
        1488           4   11.229537959551099     
        1489           4   9.8220334472379314     
        1490           4   8.5474972683942720     
        1491           4   7.4085814636345368     
        1492           4   6.4107494961063756     
        1493           2   5.5548905391109544     
        1494           2   4.8367735750324732     
        1495           2   4.2520540683044707     
        1496           1   3.7992092171137219     
        1497           1   3.4682233526532391     
        1498           1   3.2545858467498050     
        1499           1   3.1496457663138120     
        1500           0   3.1569248484260277     
        1501           0   3.2922963617660876     
        1502           0   3.5218366945017507     
        1503           1   3.8176500868644987     
        1504           1   4.1881965309446807     
        1505           1   4.6404175056485917     
        1506           1   5.1404288649714154     
        1507           1   5.6769100545785367     
        1508           1   6.2413687122605896     
        1509          11   6.8210458843969590     
        1510          11   7.4012267215154317     
        1511          11   7.9688019288642744     
        1512          11   8.5109347067108523     
        1513          12   9.0155965551264039     
        1514          12   9.4747374624975738     
        1515          12   9.8646303212417745     
        1516          14   10.185553234477709     
        1517          13   10.429379294113854     
        1518          13   10.593137458789277     
        1519          13   10.675118439547983     
        1520          17   10.675583874099861     
        1521          17   10.597934509272889     
        1522          17   10.444068660194299     
        1523           9   10.219031717686342     
        1524           9   9.9275196059360606     
        1525           9   9.5780138143994407     
        1526           9   9.1776115519100703     
        1527           8   8.7336896373871671     
        1528           8   8.2537379540521965     
        1529           8   7.7452403266722962     
        1530           8   7.2022311210979524     
        1531           8   6.6493486719523762     
        1532           8   6.0925909128406071     
        1533           8   5.5380050132388483     
        1534           8   4.9902489506425001     
        1535           2   4.4568811790007690     
        1536           2   3.9433006175548684     
        1537           0   3.4517943240907338     
        1538           0   2.9915351244827413     
        1539           0   2.5641816162877151     
        1540           0   2.1724225850291119     
        1541           0   1.8126656775224392     
        1542           0   1.4926404772012125     
        1543           0   1.2117307854316910     
        1544           0  0.98485875017922886     
        1545           0  0.79630259941348347     
        1546           0  0.64260167150838521     
        1547           0  0.52255035304086750     
        1548           0  0.44357495174709521     
        1549           0  0.39783853774769073     
        1550           0  0.38495891095072604     
        1551           0  0.40488884740566872     
        1552           0  0.45795419054398168     
        1553           0  0.54482261783520036     
        1554           0  0.66640581064090154     
        1555           0  0.82370371198479264     
        1556           0   1.0256238246778291     
        1557           0   1.2622939631438062     
        1558           0   1.5370304997689670     
        1559           0   1.8460698615767508     
        1560           0   2.1882689297943276     
        1561           0   2.5556425176764339     
        1562           0   2.9574980030765432     
        1563           0   3.3826876042664589     
        1564           3   3.8258350820989606     
        1565           5   4.2771331780104207     
        1566           5   4.7324654314316836     
        1567           5   5.1848995939426450     
        1568           9   5.6276838583552040     
        1569           9   6.0545534951273110     
        1570           9   6.4562413732480515     
        1571           9   6.8305162862650386     
        1572           9   7.1697322540712154     
        1573           9   7.4733842313339505     
        1574           9   7.7392594498658172     
        1575           9   7.9660259305953431     
        1576           9   8.1531095852825501     
        1577           9   8.3005537527463886     
        1578           9   8.4107596927538371     
        1579           9   8.4740653475841192     
        1580           9   8.4976578559347455     
        1581           6   8.4821266331710188     
        1582          11   8.4281318940737613     
        1583          11   8.3364312055181227     
        1584          11   8.2079373216035698     
        1585           9   8.0397854813583223     
        1586           9   7.8359736048516719     
        1587           9   7.6052508177406910     
        1588           9   7.3471183518700283     
        1589           9   7.0590731251433940     
        1590           7   6.7515576247459617     
        1591           7   6.4282254437966460     
        1592           5   6.0933495468124601     
        1593           5   5.7516910772486796     
        1594           5   5.4083452231001390     
        1595           5   5.0685700384398338     
        1596           5   4.7376044953219818     
        1597           5   4.4204825160632737     
        1598           6   4.1199726016699891     
        1599           1   3.8413228705294138     
        1600           1   3.5876960292292805     
        1601           1   3.3613817164153805     
        1602           1   3.1677213358909957     
        1603           1   2.9951569140017624     
        1604           1   2.8483038106835883     
        1605           1   2.7276281905972226     
        1606           1   2.6327885232077968     
        1607           3   2.5566339038972887     
        1608           3   2.4952286460615909     
        1609           3   2.4443147870742097     
        1610           3   2.3995411022929884     
        1611           3   2.3593608396316705     
        1612           3   2.3164173117605147     
        1613           3   2.2702342151408113     
        1614           3   2.2147856405533135     
        1615           3   2.1521943036937747     
        1616           3   2.0792070273793666     
        1617           3   1.9960392224861276     
        1618           2   1.9036787343644337     
        1619           2   1.8024833074414996     
        1620           2   1.7031702240790874     
        1621           2   1.5997104840114749     
        1622           2   1.4956497723114197     
        1623           2   1.3945697811518105     
        1624           0   1.2999332469631772     
        1625           0   1.2149316555399341     
        1626           0   1.1423438898372917     
        1627           0   1.0844141026247556     
        1628           0   1.0400835150292469     
        1629           0   1.0099936523608712     
        1630           0  0.99645300502477929     
        1631           0  0.99837018674008249     
        1632           0   1.0139673572570169     
        1633           0   1.0408610451407780     
        1634           0   1.0761786601561809     
        1635           2   1.1167034490188383     
        1636           2   1.1590386893211202     
        1637           2   1.1997807079426859     
        1638           2   1.2356899160441628     
        1639           2   1.2651859421536646     
        1640           2   1.2840742429437833     
        1641           2   1.2905745408660887     
        1642           2   1.2835208938751310     
        1643           2   1.2624015736815632     
        1644           2   1.2273600418581894     
        1645           2   1.1818315906451544     
        1646           2   1.1236529113395202     
        1647           2   1.0548064005891034     
        1648           2  0.97755725121853931     
        1649           0  0.89433439213558763     
        1650           0  0.80760803852495922     
        1651           0  0.71977214252239397     
        1652           0  0.63303933804759815     
        1653           0  0.55311017610322277     
        1654           0  0.47927763056642642     
        1655           0  0.41321743261299004     
        1656           0  0.35363403304387181     
        1657           0  0.30509195233059350     
        1658           0  0.26819838186708983     
        1659           0  0.24338019928004867     
        1660           0  0.23090640675372942     
        1661           0  0.23090640675372942     
        1662           0  0.24338019928004867     
        1663           0  0.26819838186708983     
        1664           0  0.30509195233059339     
        1665           0  0.35363403304387181     
        1666           0  0.41321743261299010     
        1667           0  0.48303316127902657     
        1668           0  0.56205543238633004     
        1669           0  0.64903824132166288     
        1670           0  0.74144481178461374     
        1671           0  0.83648868253732656     
        1672           0  0.93219381426053116     
        1673           2   1.0263790824905847     
        1674           2   1.1167401608840919     
        1675           2   1.2009413321037783     
        1676           2   1.2767117274314725     
        1677           2   1.3419404377358077     
        1678           2   1.3947653488408152     
        1679           2   1.4336513026278923     
        1680           2   1.4574541104628675     
        1681           2   1.4654678959297638     
        1682           2   1.4574541104628675     
        1683           2   1.4336513026278921     
        1684           2   1.3947653488408152     
        1685           2   1.3419404377358077     
        1686           2   1.2767117274314723     
        1687           2   1.2009413321037783     
        1688           2   1.1167401608840917     
        1689           2   1.0263790824905847     
        1690           0  0.93219381426053116     
        1691           0  0.83648868253732667     
        1692           0  0.74144481178461386     
        1693           0  0.64903824132166288     
        1694           0  0.55829990167372989     
        1695           0  0.47408790499591913     
        1696           0  0.39721852933892521     
        1697           0  0.32820583306905171     
        1698           0  0.26726605203511855     
        1699           0  0.22185111789328193     
        1700           0  0.18702068059939808     
        1701           0  0.16314455271139594     
        1702           0  0.16563818339050418     
        1703           0  0.18568285697024459     
        1704           0  0.22557058929328450     
        1705           0  0.28803876268848583     
        1706           0  0.37625112233764590     
        1707           0  0.49372569719663129     
        1708           0  0.64420571733693544     
        1709           0  0.83147428601061535     
        1710           0   1.0591190887233026     
        1711           0   1.3329323382708371     
        1712           0   1.6517972845501767     
        1713           0   2.0097289567071122     
        1714           0   2.4115326230574521     
        1715           0   2.8549527934508978     
        1716           0   3.3227515475343634     
        1717           0   3.8171072867539619     
        1718           0   4.3288255880986002     
        1719           4   4.8469171725140647     
        1720           4   5.3589579054257808     
        1721           4   5.8515725539208940     
        1722          12   6.3110172017878972     
        1723          12   6.7238255163680245     
        1724          12   7.0774771043776408     
        1725          12   7.3610427217812582     
        1726          12   7.5657614708508447     
        1727          12   7.6855092838313386     
        1728          12   7.7208810813316004     
        1729          12   7.6695202526109760     
        1730          12   7.5330550849706182     
        1731          12   7.3191584912810974     
        1732          12   7.0367864343369684     
        1733           8   6.7233135412776637     
        1734           8   6.3751125238974309     
        1735           8   6.0086924694956583     
        1736           1   5.6413390162338244     
        1737           1   5.2904561152771423     
        1738           1   4.9729281085871149     
        1739           1   4.7045264769539985     
        1740           1   4.4940337258319829     
        1741           1   4.3604303751697842     
        1742           1   4.3165966610286786     
        1743           1   4.3559970403719923     
        1744           1   4.4965802307930449     
        1745           1   4.7348734112251432     
        1746           1   5.0707808181543186     
        1747           1   5.4762643814762137     
        1748           3   5.9571505310022683     
        1749           3   6.5004092416281756     
        1750           2   7.0905195801105814     
        1751           2   7.7099221984454420     
        1752           2   8.3395894971376929     
        1753          16   8.9596974727726355     
        1754          16   9.5557199482388739     
        1755          16   10.101578075333764     
        1756          16   10.576360837431814     
        1757          16   10.973016491150826     
        1758          16   11.269166763227805     
        1759          16   11.455943912536407     
        1760          16   11.527933352785631     
        1761          16   11.483403798131880     
        1762          18   11.324340282899598     
        1763          18   11.056280921687508     
        1764          18   10.687972217813003     
        1765          16   10.230870351834318     
        1766          16   9.6985261324141181     
        1767           4   9.1058982773370474     
        1768           4   8.4686427858744029     
        1769           4   7.7997521267125478     
        1770           4   7.1177525436374829     
        1771           4   6.4376732822618248     
        1772           4   5.7699762370277918     
        1773           4   5.1251918980865288     
        1774           4   4.4931811129742831     
        1775           4   3.9048497926420009     
        1776           2   3.3633287595727470     
        1777           0   2.8703414248491179     
        1778           0   2.4263365895692912     
        1779           0   2.0306559694865989     
        1780           0   1.6817189744889522     
        1781           0   1.3772104283259194     
        1782           0   1.1142607393817587     
        1783           0  0.88693881854000478     
        1784           0  0.69522083546115943     
        1785           0  0.53527764620184404     
        1786           0  0.40975893948946651     
        1787           0  0.30922217047955702     
        1788           0  0.24690531002779420     
        1789           0  0.19943789181214844     
        1790           0  0.16593425694134864     
        1791           0  0.15493137787499239     
        1792           0  0.15986727222492869     
        1793           0  0.18493955273711019     
        1794           0  0.22860666194059606     
        1795           0  0.29239460904164311     
        1796           0  0.39882501957232425     
        1797           0  0.54367147071744737     
        1798           0  0.74718018779768280     
        1799           0   1.0017934759013687     
        1800           0   1.3146107817811503     
        1801           0   1.6944839305083541     
        1802           0   2.1504106381641948     
        1803           0   2.6911877232751169     
        1804           0   3.3249923976251248     
        1805           0   4.0589043020149678     
        1806           2   4.8983896057078482     
        1807           2   5.8467771253884262     
        1808           2   6.9047639156914551     
        1809           2   8.0662373491812609     
        1810           2   9.3278011765561661     
        1811           7   10.679798264144548     
        1812           7   12.109020159761702     
        1813           9   13.597080513424492     
        1814           9   15.125801615754510     
        1815           9   16.665964020948895     
        1816          20   18.199150191456368     
        1817          22   19.701050701992777     
        1818          32   21.172230019229783     
        1819          33   22.575216879848337     
        1820          33   23.868398706459438     
        1821          33   25.032712317010670     
        1822          33   26.070807834661387     
        1823          33   26.971254740016366     
        1824          33   27.727685140183599     
        1825          33   28.337273258889542     
        1826          33   28.800375156826640     
        1827          33   29.117373326137784     
        1828          33   29.296954766016491     
        1829          31   29.345728771328059     
        1830          31   29.271488733998890     
        1831          31   29.082816746523797     
        1832          31   28.757717284005526     
        1833          30   28.329433249114924     
        1834          30   27.797997465777716     
        1835          26   27.175644940521718     
        1836          26   26.468210839445398     
        1837          26   25.666949152404193     
        1838          39   24.794475593471439     
        1839          39   23.844305592885327     
        1840          26   22.839356423952914     
        1841          15   21.786452879792279     
        1842          16   20.691403682523546     
        1843          16   19.560745157518447     
        1844          16   18.401611328393628     
        1845          16   17.221620664044181     
        1846          16   16.028784994501713     
        1847          16   14.831437983636174     
        1848          16   13.638173048973654     
        1849          16   12.457775481285694     
        1850          16   11.301804965490513     
        1851          16   10.175647647989658     
        1852           3   9.0881857310152352     
        1853           3   8.0478360562164326     
        1854           1   7.0636472111745734     
        1855           1   6.1406346414606920     
        1856           1   5.2898019550495912     
        1857           1   4.5084167257482131     
        1858           1   3.7995480174695904     
        1859           0   3.1471325862640134     
        1860           0   2.5733476277551608     
        1861           0   2.0921386060038882     
        1862           0   1.6911312649116417     
        1863           0   1.3459438573661773     
        1864           0   1.0546119143691526     
        1865           0  0.81238121393735352     
        1866           0  0.61394169221854367     
        1867           0  0.45375140918501150     
        1868           0  0.32631165346937957     
        1869           0  0.22638385559348778     
        1870           0  0.15665680032185164     
        1871           0  0.10818019576741265     
        1872           0   7.8068078454669648E-002
        1873           0   8.1541093361744602E-002
        1874           0   9.4564750738687295E-002
        1875           0  0.12043075078542689     
        1876           0  0.15649951413076299     
        1877           0  0.20399194932247980     
        1878           0  0.26417125768283284     
        1879           0  0.33826033606636668     
        1880           0  0.42868011293616282     
        1881           0  0.53453210407023699     
        1882           0  0.65641166613810342     
        1883           0  0.79443705867785042     
        1884           0  0.94066474856663795     
        1885           0   1.0987092907812450     
        1886           0   1.2660786760951961     
        1887           0   1.4395442850447877     
        1888           0   1.6152160770499182     
        1889           0   1.7886687842711750     
        1890           4   1.9588700331496787     
        1891           4   2.1185580574613141     
        1892           4   2.2633047259531054     
        1893           4   2.3890913812651289     
        1894           4   2.4925459840118536     
        1895           4   2.5711504113369341     
        1896           4   2.6290346024998135     
        1897           4   2.6623288201991717     
        1898           4   2.6724371870122896     
        1899           4   2.6619925517117919     
        1900           4   2.6347420882016026     
        1901           4   2.5953593628126712     
        1902           4   2.5491936811175560     
        1903           4   2.5019725226616982     
        1904           0   2.4594768085119938     
        1905           0   2.4272112307734224     
        1906           0   2.4100926110685728     
        1907           0   2.4121780966450879     
        1908           0   2.4364519792052564     
        1909           0   2.4846852601096212     
        1910           2   2.5573761986371335     
        1911           2   2.6427942837593634     
        1912           2   2.7494712391308571     
        1913           2   2.8734440304492237     
        1914           2   3.0062135119484585     
        1915           2   3.1710992718943904     
        1916           5   3.3458421181492826     
        1917           5   3.5310879279799661     
        1918           5   3.7221273499427583     
        1919           5   3.9179561428388583     
        1920           5   4.1450562888653062     
        1921           5   4.3886423706036846     
        1922           5   4.6544255062021254     
        1923           5   4.9497880171514685     
        1924           5   5.2835268849629191     
        1925           5   5.6877014129130048     
        1926           5   6.2077946966532176     
        1927           5   6.8238322509410976     
        1928           5   7.5537613603635174     
        1929           5   8.3890735927744107     
        1930           5   9.3628917050599743     
        1931           2   10.484717215133417     
        1932           2   11.767139310375036     
        1933           2   13.215229263670164     
        1934           0   14.816484462451143     
        1935          14   16.570973183195903     
        1936          14   18.469954017869892     
        1937          16   20.488543938056452     
        1938          16   22.611634356415788     
        1939          16   24.810781997061405     
        1940          30   27.051404478140455     
        1941          30   29.298756412475413     
        1942          30   31.514831202490591     
        1943          30   33.661206683685236     
        1944          30   35.696914228395158     
        1945          39   37.589912394613123     
        1946          67   39.309807803685999     
        1947          67   40.811215259680033     
        1948          67   42.088881015728361     
        1949          53   43.129798766421189     
        1950          53   43.875557497368156     
        1951          53   44.359808229166468     
        1952          53   44.588117310360197     
        1953          53   44.561224636898274     
        1954          46   44.288721161307137     
        1955          44   43.784994502548216     
        1956          44   43.040706295405357     
        1957          42   42.093599767613739     
        1958          42   40.952702441532587     
        1959          42   39.633216776363724     
        1960          41   38.146780530759351     
        1961          41   36.486875387808055     
        1962          41   34.691120384791127     
        1963          41   32.773001422806651     
        1964          39   30.748659418245328     
        1965          39   28.637222405860882     
        1966          39   26.456363281264753     
        1967          28   24.204668553871127     
        1968          28   21.957931885560601     
        1969          28   19.749537869878779     
        1970           0   17.622686696076681     
        1971           0   15.579973581163033     
        1972           0   13.668700922972720     
        1973           0   11.902831678885734     
        1974           0   10.306062079673966     
        1975           0   8.9070294698638346     
        1976           0   7.7106129638277716     
        1977           0   6.7233441237201745     
        1978           0   5.9528583174506160     
        1979           0   5.3956231480353827     
        1980           0   5.0472373974095941     
        1981           0   4.9005694749233797     
        1982           0   4.9419396963708113     
        1983           0   5.1566270878615477     
        1984           0   5.5256735570687203     
        1985           0   6.0339934007961942     
        1986           4   6.6463580703576124     
        1987           4   7.3485344566174335     
        1988           4   8.1322168540868667     
        1989           8   8.9549998208932902     
        1990           9   9.7912474071240876     
        1991           9   10.659270060501136     
        1992          19   11.489600329660950     
        1993          19   12.266027449988641     
        1994          19   12.954926602032680     
        1995          19   13.555039532348067     
        1996          19   14.053851591201468     
        1997          19   14.441323880849735     
        1998          19   14.710137193824979     
        1999          19   14.855813073978741     
        2000          19   14.876721464332279     
        2001          19   14.773990991548864     
        2002          19   14.551341609834902     
        2003          19   14.214860040450315     
        2004          18   13.772736576160694     
        2005          18   13.234978087200210     
        2006          12   12.613107383654899     
        2007          12   11.914508482249676     
        2008          12   11.159752825087628     
        2009          12   10.362594168833084     
        2010          10   9.5317841992014003     
        2011          10   8.6870212042936501     
        2012          10   7.8433192624293824     
        2013          10   6.9998621810898820     
        2014           0   6.1856267294686589     
        2015           0   5.4098511415839665     
        2016           0   4.6804905762197766     
        2017           0   4.0039622937905985     
        2018           0   3.3849737048746604     
        2019           0   2.8264426253360107     
        2020           0   2.3295118909122445     
        2021           0   1.8936530640319820     
        2022           0   1.5168471488320696     
        2023           0   1.1958247887657671     
        2024           0  0.92634493441424715     
        2025           0  0.70482622324960720     
        2026           0  0.52422650292713535     
        2027           0  0.38724905950839139     
        2028           0  0.27823688327814949     
        2029           0  0.19288503218997483     
        2030           0  0.12901876523040046     
        2031           0   8.4467144511877701E-002
        2032           0   5.2725733052569231E-002
        2033           0   3.1491753550411263E-002
        2034           0   1.8912950147737459E-002
        2035           0   2.6929162699504215E-002
        2036           0   3.7125015623432650E-002
        2037           0   4.9879830295231520E-002
        2038           0   7.1206669150533530E-002
        2039           0  0.11676062200425395     
        2040           0  0.41061533409819018     
        2041           0  0.81084836004432370     
        2042           0   1.3497919868371890     
        2043           0   2.0622613808131574     
        2044           0   2.9879510811112140     
        2045           0   4.1744264072407686     
        2046           0   5.6715779942978335     
        2047           0   7.5312230037307506     
        2048           0   9.8047615949580980     
        2049           0   12.540281888830071     
        2050           1   15.779244537725162     
        2051           1   19.552953495859697     
        2052           1   23.879085554908038     
        2053           1   28.758596282513150     
        2054           1   34.173333870059707     
        2055           1   40.084667861116202     
        2056           1   46.433374474614624     
        2057           1   53.140917946112815     
        2058           4   60.112137829793532     
        2059          14   67.239210542186342     
        2060         139   74.166263745366194     
        2061         139   80.905468508009534     
        2062         140   87.326988285376828     
        2063         140   93.291140892973814     
        2064         139   98.666557232438620     
        2065         139   103.33432711304461     
        2066         139   107.18947840119286     
        2067         139   110.14842974266691     
        2068         139   112.14635476240240     
        2069         139   113.13966019701378     
        2070         139   113.10664011060507     
        2071         139   112.04643112798627     
        2072         139   109.98342291854590     
        2073         139   106.96204435145343     
        2074         139   103.04797617532867     
        2075         139   98.326991918090954     
        2076         139   92.903158787185404     
        2077         139   86.896274880914660     
        2078         139   80.438482177926531     
        2079         139   73.666079947987456     
        2080          11   66.714567853889051     
        2081           1   59.575707407624634     
        2082           1   52.599945121404602     
        2083           1   45.893726751180196     
        2084           1   39.553667944316821     
        2085           1   33.659029069340178     
        2086           0   28.266521761438110     
        2087           0   23.413982932524160     
        2088           0   19.118656666841453     
        2089           0   15.378612994793640     
        2090           0   12.175180987301006     
        2091           0   9.4760865471129208     
        2092           0   7.2389612732754296     
        2093           0   5.4149032192862219     
        2094           0   3.9518160077884255     
        2095           0   2.7973192741394772     
        2096           0   1.9010993838824508     
        2097           0   1.2166441824958809     
        2098           0  0.70237074878442707     
        2099           0  0.32220526264538524     
        2100           0   4.5706816262505445E-002
        2101           0   1.8912950147737456E-002
        2102           0   1.2714099987410033E-002
        2103           0   7.9994516370324020E-003
        2104           0   4.4726281415536830E-003
        2105           0   1.8777653563001233E-003
        2106           0   0.0000000000000000     
        2107           0   0.0000000000000000     
        2108           0   0.0000000000000000     
        2109           0   0.0000000000000000     
        2110           0   0.0000000000000000     
        2111           0   0.0000000000000000     
        2112           0   0.0000000000000000     
        2113           0   0.0000000000000000     
        2114           0   0.0000000000000000     
        2115           0   0.0000000000000000     
        2116           0   0.0000000000000000     
        2117           0   0.0000000000000000     
        2118           0   0.0000000000000000     
        2119           0   0.0000000000000000     
        2120           0   0.0000000000000000     
        2121           0   0.0000000000000000     
        2122           0   0.0000000000000000     
        2123           0   0.0000000000000000     
        2124           0   0.0000000000000000     
        2125           0   0.0000000000000000     
        2126           0   0.0000000000000000     
        2127           0   0.0000000000000000     
        2128           0   0.0000000000000000     
        2129           0   0.0000000000000000     
        2130           0   0.0000000000000000     
        2131           0   0.0000000000000000     
        2132           0   0.0000000000000000     
        2133           0   0.0000000000000000     
        2134           0   0.0000000000000000     
        2135           0   0.0000000000000000     
        2136           0   0.0000000000000000     
        2137           0   0.0000000000000000     
        2138           0   0.0000000000000000     
        2139           0   0.0000000000000000     
        2140           0   0.0000000000000000     
        2141           0   0.0000000000000000     
        2142           0   0.0000000000000000     
        2143           0   0.0000000000000000     
        2144           0   0.0000000000000000     
        2145           0   0.0000000000000000     
        2146           0   0.0000000000000000     
        2147           0   0.0000000000000000     
        2148           0   0.0000000000000000     
        2149           0   0.0000000000000000     
        2150           0   0.0000000000000000     
        2151           0   0.0000000000000000     
        2152           0   0.0000000000000000     
        2153           0   0.0000000000000000     
        2154           0   0.0000000000000000     
        2155           0   0.0000000000000000     
        2156           0   0.0000000000000000     
        2157           0   0.0000000000000000     
        2158           0   0.0000000000000000     
        2159           0   0.0000000000000000     
        2160           0   0.0000000000000000     
        2161           0   0.0000000000000000     
        2162           0   0.0000000000000000     
        2163           0   0.0000000000000000     
        2164           0   0.0000000000000000     
        2165           0   0.0000000000000000     
        2166           0   0.0000000000000000     
        2167           0   0.0000000000000000     
        2168           0   0.0000000000000000     
        2169           0   0.0000000000000000     
        2170           0   0.0000000000000000     
        2171           0   0.0000000000000000     
        2172           0   0.0000000000000000     
        2173           0   0.0000000000000000     
        2174           0   0.0000000000000000     
        2175           0   0.0000000000000000     
        2176           0   0.0000000000000000     
        2177           0   0.0000000000000000     
        2178           0   0.0000000000000000     
        2179           0   0.0000000000000000     
        2180           0   0.0000000000000000     
        2181           0   0.0000000000000000     
        2182           0   0.0000000000000000     
        2183           0   0.0000000000000000     
        2184           0   0.0000000000000000     
        2185           0   3.7555307126002466E-003
        2186           0   8.9452562831073661E-003
        2187           0   1.5998903274064807E-002
        2188           0   2.5428199974820067E-002
        2189           0   3.7825900295474918E-002
        2190           0   5.3858325399008429E-002
        2191           0   7.4250031246865300E-002
        2192           0   9.9759660590463040E-002
        2193           0  0.13114674616326635     
        2194           0  0.16913016803318334     
        2195           0  0.21434005646808141     
        2196           0  0.26726605203511850     
        2197           0  0.32820583306905171     
        2198           0  0.39721852933892521     
        2199           0  0.47408790499591924     
        2200           0  0.55829990167373000     
        2201           0  0.64903824132166288     
        2202           0  0.74520034249721401     
        2203           0  0.84543393882043394     
        2204           0  0.94819271753459600     
        2205           2   1.0518072824654048     
        2206           2   1.1545660611795667     
        2207           2   1.2547996575027869     
        2208           2   1.3509617586783380     
        2209           2   1.4379445676136706     
        2210           2   1.5169668387209743     
        2211           2   1.5867825673870108     
        2212           2   1.6463659669561290     
        2213           2   1.6949080476694072     
        2214           2   1.7318016181329108     
        2215           2   1.7566198007199521     
        2216           2   1.7690935932462712     
        2217           2   1.7690935932462712     
        2218           2   1.7566198007199521     
        2219           2   1.7318016181329108     
        2220           2   1.6949080476694072     
        2221           2   1.6463659669561288     
        2222           2   1.5867825673870106     
        2223           2   1.5169668387209740     
        2224           2   1.4379445676136706     
        2225           2   1.3509617586783378     
        2226           2   1.2547996575027867     
        2227           2   1.1545660611795665     
        2228           2   1.0518072824654048     
        2229           0  0.94819271753459600     
        2230           0  0.84543393882043416     
        2231           0  0.74520034249721401     
        2232           0  0.64903824132166288     
        2233           0  0.55829990167372989     
        2234           0  0.47408790499591913     
        2235           0  0.39721852933892521     
        2236           0  0.32820583306905171     
        2237           0  0.26726605203511855     
        2238           0  0.21434005646808146     
        2239           0  0.16913016803318334     
        2240           0  0.13114674616326635     
        2241           0   9.9759660590463053E-002
        2242           0   7.4250031246865314E-002
        2243           0   5.3858325399008429E-002
        2244           0   3.7825900295474911E-002
        2245           0   2.5428199974820067E-002
        2246           0   1.5998903274064804E-002
        2247           0   8.9452562831073661E-003
        2248           0   3.7555307126002466E-003
        2249           0   0.0000000000000000     
        2250           0   0.0000000000000000     
        2251           0   0.0000000000000000     
        2252           0   0.0000000000000000     
        2253           0   0.0000000000000000     
        2254           0   0.0000000000000000     
        2255           0   0.0000000000000000     
        2256           0   0.0000000000000000     
        2257           0   0.0000000000000000     
        2258           0   0.0000000000000000     
        2259           0   0.0000000000000000     
        2260           0   0.0000000000000000     
        2261           0   0.0000000000000000     
        2262           0   0.0000000000000000     
        2263           0   0.0000000000000000     
        2264           0   0.0000000000000000     
        2265           0   0.0000000000000000     
        2266           0   0.0000000000000000     
        2267           0   0.0000000000000000     
        2268           0   0.0000000000000000     
        2269           0   0.0000000000000000     
        2270           0   0.0000000000000000     
        2271           0   0.0000000000000000     
        2272           0   0.0000000000000000     
        2273           0   0.0000000000000000     
        2274           0   0.0000000000000000     
        2275           0   0.0000000000000000     
        2276           0   0.0000000000000000     
        2277           0   0.0000000000000000     
        2278           0   0.0000000000000000     
        2279           0   0.0000000000000000     
        2280           0   0.0000000000000000     
        2281           0   0.0000000000000000     
        2282           0   0.0000000000000000     
        2283           0   0.0000000000000000     
        2284           0   1.8777653563001233E-003
        2285           0   4.4726281415536830E-003
        2286           0   7.9994516370324037E-003
        2287           0   1.2714099987410033E-002
        2288           0   2.2668480860337705E-002
        2289           0   3.5874418982611588E-002
        2290           0   5.3123918897497450E-002
        2291           0   7.5308030270051590E-002
        2292           0  0.10339927337710808     
        2293           0  0.13842340941560011     
        2294           0  0.18142005948090600     
        2295           0  0.23339268660802234     
        2296           0  0.29524966269779229     
        2297           0  0.36773943270264603     
        2298           0  0.45138400896604097     
        2299           0  0.54641600287198344     
        2300           0  0.65272495372988315     
        2301           0  0.76981870058753210     
        2302           0  0.89680487440613599     
        2303           0   1.0323962604410277     
        2304           1   1.1749418825543652     
        2305           1   1.3224833730869974     
        2306           1   1.4728337675718275     
        2307           1   1.6217958315174648     
        2308           3   1.7681847034869858     
        2309           3   1.9095226570445747     
        2310           3   2.0434762928459138     
        2311           3   2.1679458919960743     
        2312           3   2.2773823788966072     
        2313           3   2.3726717948635012     
        2314           3   2.4523376530751873     
        2315           3   2.5152192207928628     
        2316           3   2.5604631333575840     
        2317           3   2.5875065742754377     
        2318           3   2.5960576120028889     
        2319           3   2.5860777265640080     
        2320           3   2.5577702285893991     
        2321           3   2.5115763965849602     
        2322           3   2.4481790391544922     
        2323           3   2.3685111616522754     
        2324           3   2.2737657957075230     
        2325           3   2.1640655979767942     
        2326           3   2.0428704799536770     
        2327           2   1.9120409263809688     
        2328           2   1.7736787280885549     
        2329           2   1.6311553594639936     
        2330           2   1.4880304381235052     
        2331           2   1.3469561365763343     
        2332           0   1.2106648700073754     
        2333           0   1.0818691037853716     
        2334           0  0.96316158443074851     
        2335           0  0.85692129858608757     
        2336           0  0.76522959049823369     
        2337           0  0.68979973517577720     
        2338           0  0.63192207045374182     
        2339           0  0.59242571983236469     
        2340           0  0.57165711969366984     
        2341           0  0.56947505223663741     
        2342           0  0.58526164751984611     
        2343           0  0.61794875114659553     
        2344           0  0.66981454461382550     
        2345           0  0.73670615699318909     
        2346           0  0.81693533652658723     
        2347           0  0.90868803909072915     
        2348           0   1.0114468178048910     
        2349           2   1.1216645111384780     
        2350           2   1.2340058179969391     
        2351           2   1.3493695925227427     
        2352           2   1.4661096015675392     
        2353           2   1.5854020663846338     
        2354           2   1.7024262511766879     
        2355           2   1.8161891972971849     
        2356           2   1.9257499687531350     
        2357           2   2.0301928167133436     
        2358           2   2.1248455716519716     
        2359           2   2.2110943093242565     
        2360           2   2.2875525354162511     
        2361           2   2.3527464298968126     
        2362           2   2.4051521742090425     
        2363           2   2.4432575373976544     
        2364           4   2.4656434459271459     
        2365           4   2.4710782989405544     
        2366           4   2.4586157667437933     
        2367           4   2.4276859918648341     
        2368           4   2.3781705723251561     
        2369           4   2.3104533254343678     
        2370           2   2.2227683551266200     
        2371           2   2.1200095764124578     
        2372           2   2.0038463854661770     
        2373           2   1.8763982831798527     
        2374           2   1.7401314923188842     
        2375           2   1.5977408163354394     
        2376           2   1.4520249299280288     
        2377           2   1.3057630842875909     
        2378           0   1.1616004441707062     
        2379           0   1.0219480949930406     
        2380           0  0.88890231055557745     
        2381           0  0.76418608421086454     
        2382           0  0.64911430598108566     
        2383           0  0.54458240553018422     
        2384           0  0.45107685473793369     
        2385           0  0.36603173336452660     
        2386           0  0.29269425200993859     
        2387           0  0.23033895974214622     
        2388           0  0.17807542431629073     
        2389           0  0.13490227687586659     
        2390           0   9.9759660590463053E-002
        2391           0   7.4250031246865314E-002
        2392           0   5.3858325399008429E-002
        2393           0   3.7825900295474911E-002
        2394           0   2.5428199974820067E-002
        2395           0   1.5998903274064804E-002
        2396           0   8.9452562831073661E-003
        2397           0   3.7555307126002466E-003
        2398           0   0.0000000000000000     
        2399           0   0.0000000000000000     
        2400           0   0.0000000000000000     
        2401           0   0.0000000000000000     
        2402           0   0.0000000000000000     
        2403           0   0.0000000000000000     
        2404           0   0.0000000000000000     
        2405           0   0.0000000000000000     
        2406           0   0.0000000000000000     
        2407           0   0.0000000000000000     
        2408           0   0.0000000000000000     
        2409           0   0.0000000000000000     
        2410           0   0.0000000000000000     
        2411           0   0.0000000000000000     
        2412           0   0.0000000000000000     
        2413           0   0.0000000000000000     
        2414           0   0.0000000000000000     
        2415           0   0.0000000000000000     
        2416           0   0.0000000000000000     
        2417           0   0.0000000000000000     
        2418           0   1.8777653563001233E-003
        2419           0   4.4726281415536830E-003
        2420           0   7.9994516370324037E-003
        2421           0   1.2714099987410033E-002
        2422           0   1.8912950147737459E-002
        2423           0   2.6929162699504215E-002
        2424           0   3.7125015623432650E-002
        2425           0   4.9879830295231520E-002
        2426           0   6.5573373081633177E-002
        2427           0   8.4565084016591671E-002
        2428           0  0.10717002823404070     
        2429           0  0.13363302601755925     
        2430           0  0.16410291653452586     
        2431           0  0.19860926466946260     
        2432           0  0.23516618714165949     
        2433           0  0.27467732269531125     
        2434           0  0.31651966902379902     
        2435           0  0.35988607126119693     
        2436           0  0.40380401926247955     
        2437           0  0.44716719606779376     
        2438           1  0.48877862560926966     
        2439           1  0.52740320029455179     
        2440           1  0.56182645566976019     
        2441           1  0.59091579532257721     
        2442           1  0.61368002092909468     
        2443           1  0.62932302148448149     
        2444           1  0.63728781879601193     
        2445           1  0.63728781879601193     
        2446           1  0.62932302148448149     
        2447           1  0.61368002092909468     
        2448           1  0.59091579532257721     
        2449           1  0.56182645566976008     
        2450           1  0.52740320029455168     
        2451           1  0.48877862560926966     
        2452           0  0.44716719606779382     
        2453           0  0.40380401926247961     
        2454           0  0.35988607126119698     
        2455           0  0.31651966902379908     
        2456           0  0.27467732269531125     
        2457           0  0.23516618714165949     
        2458           0  0.19860926466946260     
        2459           0  0.16410291653452586     
        2460           0  0.13363302601755928     
        2461           0  0.10717002823404073     
        2462           0   8.4565084016591671E-002
        2463           0   6.5573373081633177E-002
        2464           0   4.9879830295231527E-002
        2465           0   3.7125015623432657E-002
        2466           0   2.6929162699504215E-002
        2467           0   1.8912950147737456E-002
        2468           0   1.2714099987410033E-002
        2469           0   7.9994516370324020E-003
        2470           0   4.4726281415536830E-003
        2471           0   1.8777653563001233E-003
        2472           0   0.0000000000000000     
        2473           0   0.0000000000000000     
        2474           0   0.0000000000000000     
        2475           0   0.0000000000000000     
        2476           0   0.0000000000000000     
        2477           0   0.0000000000000000     
        2478           0   0.0000000000000000     
        2479           0   0.0000000000000000     
        2480           0   0.0000000000000000     
        2481           0   0.0000000000000000     
        2482           0   0.0000000000000000     
        2483           0   0.0000000000000000     
        2484           0   0.0000000000000000     
        2485           0   0.0000000000000000     
        2486           0   0.0000000000000000     
        2487           0   0.0000000000000000     
        2488           0   0.0000000000000000     
        2489           0   0.0000000000000000     
        2490           0   0.0000000000000000     
        2491           0   0.0000000000000000     
        2492           0   0.0000000000000000     
        2493           0   5.6332960689003701E-003
        2494           0   1.3417884424661049E-002
        2495           0   2.3998354911097208E-002
        2496           0   3.8142299962230099E-002
        2497           0   5.6738850443212370E-002
        2498           0   8.0787488098512647E-002
        2499           0  0.11325281222659810     
        2500           0  0.15411211902724828     
        2501           0  0.20471957088193191     
        2502           0  0.26640935203718502     
        2503           0  0.34042303484985958     
        2504           0  0.42782824075218201     
        2505           0  0.52943376522701013     
        2506           0  0.64570762430361950     
        2507           0  0.77107193450661160     
        2508           0  0.90859705210252539     
        2509           0   1.0567290353054377     
        2510           0   1.2132912398011499     
        2511           0   1.3755149743219643     
        2512           0   1.5401108528728438     
        2513           3   1.7033798293257691     
        2514           3   1.8613595517205208     
        2515           3   2.0137540183827127     
        2516           3   2.1542928134994463     
        2517           3   2.2797559354715662     
        2518           3   2.3874936231955628     
        2519           4   2.4755929979162130     
        2520           4   2.5430048123768274     
        2521           4   2.5896189244517038     
        2522           4   2.6144028373606161     
        2523           4   2.6202715531525795     
        2524           4   2.6095661309074725     
        2525           4   2.5852262926948648     
        2526           4   2.5505860621806646     
        2527           1   2.5091452325553698     
        2528           1   2.4643355432688905     
        2529           1   2.4155456737550867     
        2530           1   2.3734002023676544     
        2531           1   2.3379220416026700     
        2532           1   2.3094466431425502     
        2533           1   2.2946486914844466     
        2534           1   2.2864981099121855     
        2535           3   2.2908317577716923     
        2536           3   2.3077195906882664     
        2537           3   2.3372289413632172     
        2538           3   2.3795422615115669     
        2539           3   2.4350430334969837     
        2540           3   2.5030187800334533     
        2541           3   2.5860559924548574     
        2542           2   2.6850478744734465     
        2543           2   2.8009461075864461     
        2544           2   2.9308432375213127     
        2545           2   3.0776258940596715     
        2546           2   3.2409723617989679     
        2547           2   3.4179958796564738     
        2548           2   3.6101911540845260     
        2549           0   3.8106703111871245     
        2550           3   4.0158852778824370     
        2551           4   4.2195813359072272     
        2552           4   4.4141589973453854     
        2553           7   4.5963523546630034     
        2554           7   4.7600344175282547     
        2555           7   4.8992008173512556     
        2556           7   5.0056065341174616     
        2557           7   5.0778741527872251     
        2558           7   5.1118994835847946     
        2559           7   5.1047898370442377     
        2560           7   5.0549830917119216     
        2561           7   4.9622993887007363     
        2562           7   4.8279261579365196     
        2563           7   4.6556774385817699     
        2564           5   4.4474516052152762     
        2565           5   4.2079750122711364     
        2566           5   3.9427177647807166     
        2567           4   3.6576645322731909     
        2568           3   3.3590741614886710     
        2569           3   3.0532395095746288     
        2570           3   2.7489314033932351     
        2571           2   2.4443606613747897     
        2572           0   2.1487363462458555     
        2573           0   1.8680273837045445     
        2574           0   1.6015618123952171     
        2575           0   1.3570708808738792     
        2576           0   1.1359065690137522     
        2577           0  0.93868231316287942     
        2578           0  0.76531822837068431     
        2579           0  0.61511796275895059     
        2580           0  0.48686912616264338     
        2581           0  0.37895822208167479     
        2582           0  0.28949091024516554     
        2583           0  0.21640915730624560     
        2584           0  0.15759822783833816     
        2585           0  0.11365127372495561     
        2586           0   7.9121669044599691E-002
        2587           0   5.2417765639185064E-002
        2588           0   3.3427651611852474E-002
        2589           0   2.0471531415618489E-002
        2590           0   1.0823021639407489E-002
        2591           0   3.7555307126002466E-003
        2592           0   0.0000000000000000     
        2593           0   0.0000000000000000     
        2594           0   0.0000000000000000     
        2595           0   0.0000000000000000     
        2596           0   0.0000000000000000     
        2597           0   0.0000000000000000     
        2598           0   0.0000000000000000     
        2599           0   7.5110614252004932E-003
        2600           0   1.7890512566214732E-002
        2601           0   3.1997806548129615E-002
        2602           0   5.0856399949640134E-002
        2603           0   7.5651800590949836E-002
        2604           0  0.10771665079801686     
        2605           0  0.14850006249373060     
        2606           0  0.19951932118092608     
        2607           0  0.26229349232653271     
        2608           0  0.33826033606636668     
        2609           0  0.42868011293616282     
        2610           0  0.53453210407023699     
        2611           0  0.65641166613810342     
        2612           0  0.79443705867785042     
        2613           0  0.94817580999183848     
        2614           0   1.1165998033474600     
        2615           0   1.2980764826433258     
        2616           0   1.4904006849944280     
        2617           0   1.6908678776408679     
        2618           0   1.8963854350691920     
        2619           4   2.1036145649308096     
        2620           4   2.3091321223591335     
        2621           4   2.5020882535803732     
        2622           4   2.6840330047904608     
        2623           4   2.8514023901044121     
        2624           4   3.0009677900585232     
        2625           4   3.1299111407312012     
        2626           4   3.2358716830638810     
        2627           4   3.3169678334360335     
        2628           4   3.3718005658829120     
        2629           4   3.3994461716071016     
        2630           4   3.3994461716071016     
        2631           4   3.3718005658829120     
        2632           4   3.3169678334360335     
        2633           4   3.2358716830638810     
        2634           4   3.1299111407312008     
        2635           4   3.0009677900585228     
        2636           4   2.8514023901044121     
        2637           4   2.6840330047904604     
        2638           4   2.5020882535803728     
        2639           4   2.3091321223591330     
        2640           4   2.1036145649308096     
        2641           0   1.8963854350691920     
        2642           0   1.6908678776408683     
        2643           0   1.4904006849944280     
        2644           0   1.2980764826433258     
        2645           0   1.1165998033474598     
        2646           0  0.94817580999183826     
        2647           0  0.79443705867785042     
        2648           0  0.65641166613810342     
        2649           0  0.53453210407023710     
        2650           0  0.42868011293616293     
        2651           0  0.33826033606636668     
        2652           0  0.26229349232653271     
        2653           0  0.19951932118092611     
        2654           0  0.14850006249373063     
        2655           0  0.10771665079801686     
        2656           0   7.5651800590949822E-002
        2657           0   5.0856399949640134E-002
        2658           0   3.1997806548129608E-002
        2659           0   1.7890512566214732E-002
        2660           0   7.5110614252004932E-003
        2661           0   0.0000000000000000     
        2662           0   0.0000000000000000     
        2663           0   0.0000000000000000     
        2664           0   0.0000000000000000     
        2665           0   0.0000000000000000     
        2666           0   0.0000000000000000     
        2667           0   0.0000000000000000     
        2668           0   1.8777653563001233E-003
        2669           0   4.4726281415536830E-003
        2670           0   7.9994516370324037E-003
        2671           0   1.2714099987410033E-002
        2672           0   1.8912950147737459E-002
        2673           0   2.6929162699504215E-002
        2674           0   3.7125015623432650E-002
        2675           0   4.9879830295231520E-002
        2676           0   6.5573373081633177E-002
        2677           0   8.4565084016591671E-002
        2678           0  0.10717002823404070     
        2679           0  0.13363302601755925     
        2680           0  0.16410291653452586     
        2681           0  0.19860926466946260     
        2682           0  0.23704395249795962     
        2683           0  0.27914995083686500     
        2684           0  0.32451912066083144     
        2685           0  0.37260017124860700     
        2686           0  0.42271696941021697     
        2687           0  0.47409635876729800     
