# Supplementary material for: Protein-mediated RNA folding governs sequence-specific interactions between rotavirus genome segments
Source: eLife. 2017 Sep 18;6:e27453. doi: 10.7554/eLife.27453 (PMC5621836; doi:10.7554/eLife.27453)
Supplement: Figure 3—source data 2. [file elife-27453-fig3-data2.zip › S11_NSP2_Alignments/S3_nsp2.txt]

           1           0   4.0775663363315013     
           2           0   4.6672955670645981     
           3           0   5.3132587547590271     
           4           3   6.0125411675118396     
           5          10   6.7612532166255397     
           6          10   7.5546499008176751     
           7          10   8.3872462655877662     
           8          10   9.2529164526480070     
           9          10   10.131826350455448     
          10          10   11.021148715923109     
          11          10   11.908411806021697     
          12          10   12.781180979549868     
          13          12   13.631313061863322     
          14          12   14.438347707499601     
          15          16   15.193400922395549     
          16          17   15.881835411465465     
          17          20   16.489030731876532     
          18          23   17.002244257038651     
          19          21   17.406799713327899     
          20          25   17.689765874643889     
          21          28   17.843626508339806     
          22          23   17.864316671651714     
          23          23   17.742472090673665     
          24          23   17.482905209348488     
          25          23   17.086151698098291     
          26          23   16.556281719094457     
          27          23   15.916737078386360     
          28          23   15.181046380294095     
          29          16   14.365306351111023     
          30          14   13.487405941354210     
          31          11   12.566190307355457     
          32           8   11.620620388778590     
          33           8   10.668982083552038     
          34           4   9.7255197756040843     
          35           4   8.8086983987555989     
          36           4   7.9274944291497222     
          37           4   7.0963003040160295     
          38           4   6.3199815101822239     
          39           4   5.6044081450538457     
          40           3   4.9596456102555697     
          41           3   4.3787807359040603     
          42           4   3.8623946252638075     
          43           1   3.4197644026949257     
          44           1   3.0385120111434825     
          45           1   2.7150840072499673     
          46           1   2.4455858879053358     
          47           1   2.2259553713522675     
          48           1   2.0520852851202855     
          49           1   1.9199011140983071     
          50           1   1.8347574245603631     
          51           1   1.7832535045882065     
          52           1   1.7628674902253678     
          53           1   1.7657055130873078     
          54           1   1.7861504294457446     
          55           1   1.8265688334011927     
          56           2   1.8767853762529516     
          57           2   1.9338502405429483     
          58           2   1.9946390531983489     
          59           2   2.0559684311840187     
          60           2   2.1147124741095147     
          61           3   2.1711308269961385     
          62           3   2.2196495220975923     
          63           3   2.2569563073858192     
          64           3   2.2872959012739020     
          65           3   2.3043871380077814     
          66           3   2.3081015968460288     
          67           3   2.2988544728764189     
          68           3   2.2775971817917458     
          69           3   2.2457770901189793     
          70           3   2.2052655505858341     
          71           3   2.1582580552492789     
          72           3   2.1071528354139208     
          73           1   2.0544163521368586     
          74           1   2.0024455597249102     
          75           1   1.9534373669393694     
          76           1   1.9092752420107906     
          77           1   1.8719826877034518     
          78           1   1.8394057220364481     
          79           1   1.8163948313178140     
          80           1   1.8016122513349482     
          81           2   1.7946538950777708     
          82           2   1.7934404494493046     
          83           2   1.7987096371567386     
          84           2   1.8091865872503059     
          85           2   1.8235484378682014     
          86           2   1.8405042468974633     
          87           2   1.8588622940120370     
          88           2   1.8775810373270188     
          89           2   1.8958020666907094     
          90           2   1.9128653326579945     
          91           2   1.9283085119600758     
          92           2   1.9418534681413757     
          93           2   1.9496278104772298     
          94           2   1.9566416088572696     
          95           2   1.9797631005195673     
          96           2   2.0061203506300047     
          97           3   2.0378818608327958     
          98           1   2.0775694297171472     
          99           2   2.1280572010412229     
         100           2   2.1925476161739494     
         101           2   2.2745165449306843     
         102           2   2.3762847937293032     
         103           2   2.5032957369194757     
         104           2   2.6590215324538304     
         105           2   2.8466280198874268     
         106           2   3.0687378641207794     
         107           2   3.3271861233177962     
         108           2   3.6227887764078677     
         109           2   3.9551470680073351     
         110           2   4.3225103885936971     
         111           2   4.7217174267008417     
         112           2   5.1482295258279196     
         113           0   5.5962620186555432     
         114           0   6.0590096834507623     
         115          11   6.5289525712020406     
         116          11   6.9982196170990543     
         117          11   7.4589809205101050     
         118          11   7.9024998123704799     
         119          11   8.3059136512141176     
         120          11   8.6715234460344135     
         121          11   8.9945701726636802     
         122          11   9.2693528747267937     
         123          11   9.4911244302149260     
         124          11   9.6560556458942788     
         125          11   9.7611685645502018     
         126          11   9.8042647941013588     
         127          11   9.7838730882535021     
         128          11   9.6992348042552123     
         129          11   9.5503370997058301     
         130          11   9.3379931654558046     
         131          11   9.0639580745418158     
         132          11   8.7310596513411607     
         133          11   8.3433176129653575     
         134          11   7.9086951218751889     
         135          11   7.4302896727308578     
         136          11   6.9013981162653266     
         137          11   6.3501133364876168     
         138          11   5.7849400535597262     
         139           0   5.2150599464402783     
         140           0   4.6517644288686881     
         141           0   4.1030745118762306     
         142           0   3.5777097789061778     
         143           0   3.0833635591929243     
         144           0   2.6263964276252931     
         145           0   2.2116310740635936     
         146           0   1.8422570975032175     
         147           0   1.5198431164883834     
         148           0   1.2444436836560813     
         149           0   1.0147810081991000     
         150           0  0.82847713213200569     
         151           0  0.68231115926510622     
         152           0  0.57247808839228509     
         153           0  0.49483005436400906     
         154           0  0.44508640412307166     
         155           0  0.41900505069837529     
         156           0  0.41251308866818787     
         157           0  0.42179908080569756     
         158           0  0.44337238832951842     
         159           0  0.47409635876729800     
         160           1  0.52778140658900252     
         161           1  0.58363342408763719     
         162           1  0.63987190852997933     
         163           1  0.69807219631991146     
         164           1  0.75694972743983646     
         165           1  0.81679761198631484     
         166           1  0.87815901364088489     
         167           1  0.94181487953187626     
         168           1   1.0087493400588101     
         169           1   1.0800934444876173     
         170           1   1.1570498585292728     
         171           1   1.2408030542516002     
         172           1   1.3324211962734456     
         173           1   1.4327571938145967     
         174           1   1.5386015497728771     
         175           1   1.6524386134385058     
         176           1   1.7735653329056844     
         177           1   1.9007355927955458     
         178           1   2.0302907977023605     
         179           1   2.1592459645851845     
         180           2   2.2858780602231565     
         181           3   2.4054304290177972     
         182           3   2.5160054218100609     
         183           4   2.6138120684428401     
         184           4   2.6952197243010700     
         185           4   2.7569350274627875     
         186           4   2.7961686257258314     
         187           4   2.8107808815219979     
         188           4   2.7993970877034045     
         189           4   2.7614847251536094     
         190           4   2.6973877873410950     
         191           4   2.6083159931830147     
         192           4   2.4962896124012399     
         193           4   2.3640434491953251     
         194           2   2.2148960946323304     
         195           2   2.0525927037685232     
         196           2   1.8848866667924109     
         197           2   1.7135274551033091     
         198           1   1.5429137750214716     
         199           0   1.3772649396629904     
         200           0   1.2204843532998917     
         201           0   1.0747108222359452     
         202           0  0.94330738942338022     
         203           0  0.83029362039336907     
         204           0  0.73780789672017200     
         205           0  0.66746172354199174     
         206           0  0.61983511124766189     
         207           0  0.59503323752099369     
         208           0  0.59271222086642994     
         209           0  0.61211204943212905     
         210           0  0.64833879325843624     
         211           0  0.70223822487858301     
         212           0  0.77161214573527548     
         213           0  0.85393487009882729     
         214           0  0.94640511689414719     
         215           0   1.0486809697775890     
         216           2   1.1541322475316513     
         217           2   1.2597660587564197     
         218           2   1.3606968638374799     
         219           2   1.4565089133404656     
         220           2   1.5438797108819882     
         221           2   1.6185321142301596     
         222           2   1.6783796568545035     
         223           2   1.7217428336598177     
         224           3   1.7474246685782329     
         225           3   1.7547632421527415     
         226           3   1.7436580463149152     
         227           3   1.7145687066620978     
         228           3   1.6722419522307985     
         229           3   1.6158255289861285     
         230           1   1.5513766449182647     
         231           1   1.4792693135788988     
         232           1   1.4047977329327155     
         233           1   1.3304785124920755     
         234           1   1.2603458238925727     
         235           1   1.1984909159299606     
         236           1   1.1526869879039465     
         237           1   1.1931037898239842     
         238           0   1.2830038390107974     
         239           0   1.4338274882761461     
         240           0   1.6580972017302029     
         241           0   1.9767775730159327     
         242           0   2.3974717106227263     
         243           0   2.9459919348877199     
         244           0   3.6352525700356191     
         245           0   4.4824701819463604     
         246           0   5.5001815960170566     
         247           0   6.7010012727242785     
         248           2   8.0945398232953920     
         249           2   9.6845753620422954     
         250           4   11.473094707773855     
         251           4   13.461591971708897     
         252           5   15.633273822147606     
         253           5   17.967806253011307     
         254           5   20.418635590746632     
         255           5   22.973566600182540     
         256           7   25.596572069082416     
         257          45   28.204530679433333     
         258          45   30.781780854549819     
         259          45   33.281591622166999     
         260          45   35.654171037294432     
         261          49   37.853282831492450     
         262          48   39.836001587362759     
         263          53   41.560450679031142     
         264          55   42.980032854215601     
         265          58   44.072399969789117     
         266          58   44.820985321519458     
         267          58   45.214800838928426     
         268          58   45.249611798787889     
         269          57   44.924717669573994     
         270          57   44.252692403142042     
         271          59   43.249942379439531     
         272          59   41.946011872631942     
         273          57   40.377279646860757     
         274          43   38.581357595551893     
         275          43   36.595757696824670     
         276          43   34.465233798328917     
         277          20   32.228384333820941     
         278          20   29.881901273403169     
         279          20   27.534444143600773     
         280          20   25.227934264690123     
         281          20   22.993012134758221     
         282          20   20.855954459778033     
         283          18   18.852862477667472     
         284           9   16.998299137661515     
         285           5   15.316679853940656     
         286           4   13.820361449302130     
         287           4   12.522315177588567     
         288           4   11.425151146456383     
         289           3   10.526904109242279     
         290           1   9.8170171272675191     
         291           0   9.2870807094974257     
         292           0   8.9297388094383514     
         293           4   8.7256664087441411     
         294           7   8.6610373779876806     
         295           8   8.7265626777038587     
         296          10   8.8843511903968402     
         297          10   9.1138002979836461     
         298          10   9.4226683530041839     
         299          10   9.7583740295803487     
         300          13   10.108458961494842     
         301          13   10.461884566534449     
         302          13   10.809344274070993     
         303          13   11.139654550526044     
         304          13   11.452254331970344     
         305          13   11.751451704193940     
         306          13   12.020605184799440     
         307          13   12.263421984543522     
         308          13   12.473598580813018     
         309          13   12.652356482207592     
         310          10   12.802414268045551     
         311          10   12.928042247039311     
         312          15   13.025676956605938     
         313          15   13.102466015509650     
         314          16   13.151665042823272     
         315          14   13.179064521242791     
         316          16   13.183775083016576     
         317          16   13.172419185622795     
         318          13   13.150982760119824     
         319          13   13.122097907229930     
         320          13   13.090515352131250     
         321          13   13.053978058169237     
         322          13   13.020644684493700     
         323          11   12.992773841394319     
         324          11   12.974028385406667     
         325          11   12.964399655223353     
         326           9   12.964526852949291     
         327          13   12.951809662357922     
         328          13   12.939458236837545     
         329          13   12.923645515337167     
         330          13   12.899689014306057     
         331          14   12.866259063703229     
         332          13   12.812386659309134     
         333          16   12.725807578590492     
         334          16   12.609671988357487     
         335          16   12.456896158070588     
         336          12   12.266893071190411     
         337          12   12.027522076276863     
         338          12   11.738881460394508     
         339          12   11.408172251316538     
         340          13   11.027454508225397     
         341          13   10.598663806938973     
         342          13   10.125354090253973     
         343          13   9.6126719723481866     
         344          14   9.0699193641250169     
         345          14   8.5015337661600086     
         346          14   7.9166459026892335     
         347           2   7.3276507563132007     
         348           2   6.7356428889378543     
         349           2   6.1574767741942615     
         350           2   5.6019221287472289     
         351           2   5.0767874178504417     
         352           2   4.5872623035475675     
         353           2   4.1376772415098326     
         354           2   3.7278666177456157     
         355           2   3.3643432477953170     
         356           2   3.0464052228707268     
         357           1   2.7772645794635951     
         358           0   2.5466264064516433     
         359           2   2.3506416399161045     
         360           2   2.1847117799923232     
         361           2   2.0424724835942345     
         362           2   1.9205082676112746     
         363           2   1.8155824588745315     
         364           2   1.7237020373151939     
         365           2   1.6384551976213393     
         366           2   1.5586254277436675     
         367           2   1.4820082053547428     
         368           2   1.4233406118036558     
         369           2   1.3613389723449560     
         370           2   1.3014181338894488     
         371           2   1.2432590385720126     
         372           2   1.1932922551506708     
         373           0   1.1520700107792949     
         374           0   1.1229494479705411     
         375           0   1.1092666902268933     
         376           0   1.1141778442917805     
         377           0   1.1405036139038160     
         378           0   1.1900452896719746     
         379           0   1.2653048013187143     
         380           0   1.3628124759728060     
         381           0   1.4862653127748346     
         382           0   1.6347863240349922     
         383           1   1.8066855867077229     
         384           2   1.9957466097146896     
         385           2   2.2011358643659551     
         386           2   2.4168068439430108     
         387           2   2.6392235859392907     
         388           2   2.8631087969361992     
         389           2   3.0829625914352299     
         390           4   3.2932620454267867     
         391           4   3.4849144737731570     
         392           6   3.6552984458614270     
         393           6   3.7996338551679272     
         394           6   3.9165005485454669     
         395           6   3.9991634427097638     
         396           6   4.0455255669563659     
         397           6   4.0544541382414492     
         398           5   4.0258191824251082     
         399           5   3.9604881172314812     
         400           5   3.8602780377030603     
         401           5   3.7278698884487396     
         402           5   3.5892238014745845     
         403           5   3.4344422255779197     
         404           3   3.2692419171098348     
         405           3   3.1018458598983241     
         406           2   2.9422987020073634     
         407           2   2.7992121464687694     
         408           2   2.6813915456649795     
         409           2   2.5975499894740630     
         410           2   2.5559908136329161     
         411           0   2.5615929962115396     
         412           0   2.6242787570330073     
         413           0   2.7461525778582700     
         414           0   2.9337505337741252     
         415           0   3.1879273037416205     
         416           0   3.5074127077200421     
         417           0   3.8661859247905017     
         418           0   4.2725018989946255     
         419           0   4.7174256032929209     
         420           0   5.1867318522160897     
         421           0   5.6662429248897128     
         422          12   6.1404998448321617     
         423          12   6.5934108225363026     
         424          12   7.0089626408623609     
         425          12   7.3746261658457364     
         426          12   7.6732454820539990     
         427          12   7.8948604311908195     
         428          12   8.0290914150298054     
         429          12   8.0704752594544900     
         430          12   8.0168480424683413     
         431          12   7.8694322312160008     
         432          12   7.6354195817585255     
         433          12   7.3188900750904295     
         434          12   6.9302399814739424     
         435          12   6.4818961795962080     
         436          12   5.9876937423983776     
         437           0   5.4622009034347272     
         438           0   4.9237899637862839     
         439           0   4.3841538916220033     
         440           0   3.8565568135053989     
         441           0   3.3526944257415976     
         442           0   2.8861088609835899     
         443           0   2.4461147577156672     
         444           0   2.0594839329352403     
         445           0   1.7287841727759941     
         446           0   1.4550129852672300     
         447           0   1.2377695016312917     
         448           0   1.0754705646945448     
         449           0  0.96558367616835994     
         450           0  0.90673053206981025     
         451           0  0.89397127790771291     
         452           0  0.92338281487388252     
         453           0  0.99084925354517883     
         454           0   1.0921504441828411     
         455           0   1.2230195722342878     
         456           0   1.3791800437153874     
         457           0   1.5563724495035574     
         458           2   1.7664188968687005     
         459           2   1.9843314876933720     
         460           2   2.2074036245572617     
         461           2   2.4327875022304926     
         462           4   2.6576102973262010     
         463           4   2.8715763594279098     
         464           4   3.0767345680956066     
         465           4   3.2680303045417225     
         466           4   3.4436241388607907     
         467           4   3.6005209575566250     
         468           4   3.7359375212526826     
         469           4   3.8473307668935135     
         470           5   3.9324294447266910     
         471           5   3.9892744349248721     
         472           5   4.0162711689576041     
         473           5   4.0122547468626335     
         474           5   3.9765650005110262     
         475           5   3.9091254186089692     
         476           5   3.8105170689530148     
         477           5   3.6820369259310382     
         478           5   3.5257297059907016     
         479           5   3.3417106333506119     
         480           5   3.1369390238690102     
         481           5   2.9152840979040695     
         482           5   2.6811345633869714     
         483           1   2.4365434500355430     
         484           1   2.1898423561740663     
         485           0   1.9455840936139888     
         486           0   1.7080793520661333     
         487           0   1.4812005229590346     
         488           0   1.2682223025111159     
         489           0   1.0717092441584151     
         490           0  0.89345561863606304     
         491           0  0.73314136873969971     
         492           0  0.61156068303369004     
         493           0  0.51661964349946288     
         494           0  0.44945803693089742     
         495           0  0.41122540507161814     
         496           0  0.40320293705273830     
         497           0  0.42688810808829059     
         498           0  0.48402697244870896     
         499           0  0.57658386560145969     
         500           0  0.70664448751219877     
         501           0  0.87625545271954142     
         502           0   1.0872107954026402     
         503           0   1.3408028883171461     
         504           0   1.6429069307015587     
         505           0   1.9860926466946265     
         506           0   2.3704395249795969     
         507           0   2.7914995083686502     
         508           0   3.2451912066083159     
         509           0   3.7260017124860703     
         510           0   4.2271696941021704     
         511           0   4.7409635876729803     
         512          10   5.2590364123270232     
         513          10   5.7728303058978332     
         514          10   6.2552206339509313     
         515          10   6.7100825119761520     
         516          10   7.1285059752610307     
         517          10   7.5024194751463087     
         518          10   7.8247778518280038     
         519          10   8.0896792076597013     
         520          10   8.2942973489463832     
         521          10   8.4339740428488330     
         522          10   8.5103704113673899     
         523          10   8.5221525506445754     
         524          10   8.4895413151899408     
         525          10   8.4789636870668410     
         526          10   8.4487159453770797     
         527          10   8.4152615746498238     
         528          10   8.3984925932832368     
         529          10   8.4216074812433028     
         530          10   8.5145054899187240     
         531          10   8.7070617618873030     
         532          10   9.0271626684766630     
         533          10   9.4922330810439988     
         534           0   10.149139254782554     
         535           0   11.023259760295794     
         536           0   12.135412508057872     
         537           0   13.500066413145589     
         538           0   15.123774405616647     
         539           0   16.902584443483040     
         540           1   18.884959249078047     
         541           1   21.038270805670525     
         542           3   23.317038449011967     
         543           4   25.665517510793773     
         544          15   28.015937508141853     
         545          56   30.297221006085589     
         546          56   32.437252752910723     
         547          56   34.365088911130023     
         548          56   36.012755532273751     
         549          56   37.319994635734176     
         550          58   38.237328243531607     
         551          60   38.728580097701517     
         552          60   38.772694478364095     
         553          60   38.364738402595535     
         554          60   37.516027683583303     
         555          60   36.266740174020768     
         556          60   34.640239413637005     
         557          60   32.689999001171920     
         558          60   30.478038212662771     
         559           6   28.073652709258223     
         560           5   25.545202251227067     
         561           5   22.959959993274516     
         562           5   20.384232786156989     
         563           5   17.873259723835311     
         564           3   15.478638842761791     
         565           1   13.226915332165625     
         566           0   11.111523127643743     
         567           0   9.2213881445445711     
         568           0   7.5603737893591800     
         569           0   6.1250607336988043     
         570           0   4.9058611109014505     
         571           0   3.8856554404645984     
         572           0   3.0473210884036916     
         573           0   2.3721750135760464     
         574           0   1.8400090438914629     
         575           0   1.4294409609221685     
         576           0   1.1200420504186774     
         577           0  0.89290845546237241     
         578           0  0.73102734039065942     
         579           1  0.61946563228348572     
         580           1  0.61758646326435096     
         581           1  0.62216650906638249     
         582           1  0.62857405486715945     
         583           1  0.63438025956183486     
         584           1  0.63755118033863545     
         585           1  0.63916558415231206     
         586           1  0.63728781879601193     
         587           1  0.62932302148448149     
         588           1  0.61368002092909468     
         589           1  0.59091579532257721     
         590           1  0.56182645566976008     
         591           1  0.52740320029455168     
         592           1  0.48877862560926966     
         593           0  0.44904496142409395     
         594           0  0.40827664740403330     
         595           0  0.36788552289822940     
         596           0  0.32923376901120915     
         597           0  0.29359027284304873     
         598           0  0.26209534984116373     
         599           0  0.23573428029289531     
         600           0  0.21398274682975746     
         601           0  0.19920639909919247     
         602           0  0.19173511225063244     
         603           0  0.19173511225063244     
         604           0  0.19920639909919247     
         605           0  0.21398274682975746     
         606           0  0.23573428029289531     
         607           0  0.26209534984116367     
         608           0  0.29359027284304867     
         609           0  0.32923376901120899     
         610           0  0.36788552289822929     
         611           0  0.40827664740403319     
         612           0  0.44904496142409389     
         613           1  0.48877862560926966     
         614           1  0.52740320029455179     
         615           1  0.56558198638236046     
         616           1  0.59986105160568470     
         617           1  0.62967892420315952     
         618           1  0.65475122145930165     
         619           1  0.67511371909148687     
         620           1  0.69114614419502041     
         621           1  0.70357305273134696     
         622           1  0.71719521223215799     
         623           1  0.73100779776895075     
         624           1  0.74695552697700829     
         625           1  0.76717145673745302     
         626           1  0.79387057793986304     
         627           0  0.82923135453585384     
         628           0  0.87527257984827023     
         629           0  0.93373363684757948     
         630           0   1.0059663168607955     
         631           0   1.0928457320501574     
         632           0   1.1947065861069550     
         633           0   1.3113092555250152     
         634           0   1.4405014671381735     
         635           2   1.5826588378218891     
         636           2   1.7358239944095266     
         637           2   1.8939091124805079     
         638           2   2.0566281167985263     
         639           2   2.2207813678446513     
         640           2   2.3830428494731284     
         641           2   2.5419552159560008     
         642           4   2.6931287022866361     
         643           4   2.8337635295220256     
         644           4   2.9614134920686848     
         645           4   3.0740704227711801     
         646           4   3.1702301121856262     
         647           4   3.2451818628563700     
         648           4   3.3021999613912167     
         649           4   3.3393044782704573     
         650           4   3.3568264023722532     
         651           4   3.3554879664997452     
         652           4   3.3363457276375734     
         653           4   3.3007226415196254     
         654           4   3.2501340702787238     
         655           4   3.1843354709110958     
         656           4   3.1034961117285258     
         657           2   3.0125464297948397     
         658           2   2.9126257580716937     
         659           2   2.8047996254165786     
         660           2   2.6900416517674253     
         661           3   2.5692350915744817     
         662           3   2.4431912036167422     
         663           3   2.3100067436870235     
         664           3   2.1739212858944161     
         665           3   2.0355121341437807     
         666           3   1.8954703604179679     
         667           1   2.3254513726790291     
         668           1   2.9773029895246323     
         669           1   3.9206948745820172     
         670           1   5.2389825387941986     
         671           1   7.0274389961848351     
         672           1   9.4029621291891861     
         673           1   12.469759714745798     
         674           1   16.349992556322032     
         675           0   21.166613979938919     
         676           0   27.036904649157378     
         677           0   34.064936957691046     
         678           0   42.336079587161294     
         679           0   51.899972047568866     
         680           0   62.772838395764119     
         681           0   74.931409932259001     
         682           0   88.301604381551655     
         683           0   102.75704025387131     
         684           0   118.12461898793791     
         685           0   134.19609489456730     
         686           0   150.72936347762368     
         687         304   167.44944504881892     
         688         306   184.09143946765386     
         689         309   199.83713776858130     
         690         313   214.75906246452604     
         691         317   228.56856390265182     
         692         326   240.99929414288744     
         693         326   251.80146253539351     
         694         326   260.78181433251268     
         695         326   267.78431658734206     
         696         326   272.68435563519051     
         697         326   275.39942152183977     
         698         326   275.88471565257038     
         699         326   274.13353278453053     
         700         326   270.17720236455784     
         701         328   264.08541781931217     
         702         330   255.97049069630941     
         703         328   245.97775840273135     
         704         324   234.29008483064246     
         705         322   221.13307026676071     
         706         321   206.76241716784511     
         707         315   191.46066574371793     
         708         315   175.12284389421012     
         709          26   158.58466562858712     
         710          22   142.12031820140029     
         711          20   125.99828738748401     
         712          18   110.47005087506714     
         713           8   95.750488680725496     
         714           4   82.036515598113652     
         715           4   69.464263941001761     
         716           2   58.119296020494502     
         717           2   48.046636490825776     
         718           2   39.244971277868437     
         719           2   31.674638381494557     
         720           2   25.264566861025262     
         721           2   19.920102211535916     
         722           4   15.528336726123799     
         723           4   11.971825327899621     
         724           2   9.1368995517997575     
         725           2   6.9208125611542668     
         726           2   5.2049445395374514     
         727           2   3.8924608694922989     
         728           2   2.9077577558419039     
         729           2   2.1716392961686557     
         730           2   2.0148495772195933     
         731           2   1.8966214876395782     
         732           2   1.8104729905556980     
         733           2   1.7549431709966659     
         734           2   1.7402723290049440     
         735           2   1.7554796974986500     
         736           0   1.7958922088314060     
         737           0   1.8664755689789796     
         738           0   1.9652860559381777     
         739           0   2.0931289533308304     
         740           0   2.2496825503866318     
         741           0   2.4334460015223720     
         742           0   2.6417648131136744     
         743           0   2.8682631802429546     
         744           0   3.1118442046389063     
         745           6   3.3584953117264940     
         746           6   3.6059925827225605     
         747           6   3.8475490088494317     
         748           6   4.0763603367010157     
         749           6   4.2858726253392527     
         750           6   4.4700196342142275     
         751           6   4.6234202185381053     
         752           6   4.7415317189962778     
         753           6   4.8207605086789123     
         754           6   4.8585345827793143     
         755           6   4.8533448572088078     
         756           6   4.8047616054048472     
         757           6   4.7161035190214573     
         758           6   4.5855943182426309     
         759           6   4.4161613088152194     
         760           6   4.2116225940923879     
         761           6   3.9766006761105532     
         762           6   3.7164022626861657     
         763           6   3.4368624146893780     
         764           6   3.1441552552584131     
         765           0   2.8445781526037877     
         766           0   2.5363018164613020     
         767           0   2.2356010274916418     
         768           0   1.9471147239649884     
         769           0   1.6748997050211893     
         770           0   1.4222637149877573     
         771           0   1.1916555880167756     
         772           0  0.98461749920715513     
         773           0  0.80179815610535554     
         774           0  0.64302016940424433     
         775           0  0.50739050409955000     
         776           0  0.39344023848979903     
         777           0  0.29927898177138917     
         778           0  0.22275009374059596     
         779           0  0.16157497619702529     
         780           0  0.11347770088642474     
         781           0   7.6284599924460197E-002
         782           0   4.7996709822194415E-002
         783           0   2.6835768849322098E-002
         784           0   1.1266592137800740E-002
         785           0   0.0000000000000000     
         786           0   0.0000000000000000     
         787           0   0.0000000000000000     
         788           0   0.0000000000000000     
         789           0   0.0000000000000000     
         790           0   0.0000000000000000     
         791           0   0.0000000000000000     
         792           0   0.0000000000000000     
         793           0   0.0000000000000000     
         794           0   0.0000000000000000     
         795           0   1.8777653563001233E-003
         796           0   4.4726281415536830E-003
         797           0   7.9994516370324037E-003
         798           0   1.2714099987410033E-002
         799           0   1.8912950147737459E-002
         800           0   2.6929162699504215E-002
         801           0   3.7125015623432650E-002
         802           0   4.9879830295231520E-002
         803           0   6.5573373081633177E-002
         804           0   8.4565084016591671E-002
         805           0  0.10717002823404070     
         806           0  0.13363302601755925     
         807           0  0.16410291653452586     
         808           0  0.19860926466946260     
         809           0  0.23704395249795962     
         810           0  0.27727218548056481     
         811           0  0.32004649251927775     
         812           0  0.36460071961157459     
         813           0  0.41000286942280695     
         814           0  0.45518340861956053     
         815           1  0.49897447853319804     
         816           1  0.54015801496635074     
         817           1  0.57751999845616175     
         818           1  0.60990750625753576     
         819           1  0.63816273050284389     
         820           1  0.66213641276585400     
         821           1  0.68022978909156462     
         822           1  0.69250771855539106     
         823           1  0.69938475944812617     
         824           1  0.70162813211524178     
         825           1  0.70033914346948056     
         826           1  0.69691235217619996     
         827           1  0.69297320183302646     
         828           1  0.69780753348977587     
         829           1  0.70860010335004531     
         830           0  0.72798426941929018     
         831           0  0.75859521192453216     
         832           0  0.80296470140651288     
         833           0  0.86717189119731697     
         834           0  0.94903364223592723     
         835           0   1.0517586203090934     
         836           0   1.1754507972432215     
         837           0   1.3227921935677813     
         838           0   1.4940718423825081     
         839           1   1.6965340622768397     
         840           2   1.9246885795104265     
         841           2   2.1760802481605248     
         842           2   2.4508769151372696     
         843           2   2.7474830688786041     
         844           2   3.0639103166196908     
         845           2   3.3978203373722309     
         846           2   3.7465755677101109     
         847           2   4.1072960611836962     
         848           6   4.4769205937676686     
         849           6   4.8522698058041289     
         850           6   5.2263535690847762     
         851           6   5.5958449324599933     
         852           6   5.9577309719613760     
         853           8   6.3081267255917606     
         854           7   6.6393641561168781     
         855           7   6.9498809588075297     
         856           7   7.2354597484698928     
         857           7   7.4882223607276437     
         858           7   7.7065590167650022     
         859          11   7.8826620874146744     
         860          11   8.0138261620052660     
         861          10   8.0968419031153438     
         862          10   8.1303116488770897     
         863          10   8.1117579655275609     
         864          10   8.0396407717802862     
         865          10   7.9134781619871628     
         866          10   7.7339377681539236     
         867          10   7.5028888736093071     
         868          10   7.2234076596205288     
         869          10   6.8943849925582228     
         870           8   6.5280689099251505     
         871           6   6.1302325339824391     
         872           6   5.7074723195014174     
         873           6   5.2669606648202167     
         874           4   4.8135038313915297     
         875           4   4.3594223280978524     
         876           4   3.9100288603998572     
         877           2   3.4720449698649967     
         878           2   3.0515013982755708     
         879           0   2.6535597016724828     
         880           0   2.2770386993385876     
         881           0   1.9319829914364457     
         882           0   1.6212986051064300     
         883           0   1.3438681793180649     
         884           0   1.0995322627440280     
         885           0  0.88731555323179334     
         886           0  0.70555965039789126     
         887           0  0.55207335456405204     
         888           0  0.42428928758752832     
         889           0  0.31941651591482895     
         890           0  0.23458050809755196     
         891           0  0.16961688926353630     
         892           0  0.12102118782544759     
         893           0   8.3042056086428742E-002
         894           0   5.3824803569539718E-002
         895           0   3.4373456257927433E-002
         896           0   1.9754433986665050E-002
         897           0   8.9452562831073661E-003
         898           0   3.7555307126002466E-003
         899           0   0.0000000000000000     
         900           0   0.0000000000000000     
         901           0   0.0000000000000000     
         902           0   0.0000000000000000     
         903           0   0.0000000000000000     
         904           0   0.0000000000000000     
         905           0   0.0000000000000000     
         906           0   0.0000000000000000     
         907           0   0.0000000000000000     
         908           0   0.0000000000000000     
         909           0   0.0000000000000000     
         910           0   0.0000000000000000     
         911           0   0.0000000000000000     
         912           0   0.0000000000000000     
         913           0   0.0000000000000000     
         914           0   0.0000000000000000     
         915           0   0.0000000000000000     
         916           0   0.0000000000000000     
         917           0   0.0000000000000000     
         918           0   0.0000000000000000     
         919           0   0.0000000000000000     
         920           0   0.0000000000000000     
         921           0   3.0044245700801973E-002
         922           0   7.1562050264858929E-002
         923           0  0.12799122619251846     
         924           0  0.20342559979856054     
         925           0  0.30260720236379934     
         926           0  0.43086660319206743     
         927           0  0.59400024997492240     
         928           0  0.79807728472370432     
         929           0   1.0491739693061308     
         930           0   1.3530413442654667     
         931           0   1.7147204517446513     
         932           0   2.1381284162809480     
         933           0   2.6256466645524137     
         934           0   3.1777482347114017     
         935           0   3.7927032399673539     
         936           0   4.4663992133898400     
         937           0   5.1923059305733030     
         938           0   5.9616027399777121     
         939           0   6.7634715105634715     
         940           0   7.5855417402767680     
         941          16   8.4144582597232382     
         942          16   9.2365284894365338     
         943          16   10.008353014321493     
         944          16   10.736132019161843     
         945          16   11.405609560417648     
         946          16   12.003871160234093     
         947          16   12.519644562924805     
         948          16   12.943486732255524     
         949          16   13.267871333744134     
         950          16   13.487202263531648     
         951          16   13.597784686428406     
         952          16   13.597784686428406     
         953          16   13.487202263531648     
         954          16   13.267871333744134     
         955          16   12.943486732255524     
         956          16   12.519644562924803     
         957          16   12.003871160234091     
         958          16   11.405609560417648     
         959          16   10.736132019161841     
         960          16   10.008353014321491     
         961          16   9.2365284894365320     
         962          16   8.4144582597232382     
         963           0   7.5855417402767680     
         964           0   6.7634715105634733     
         965           0   5.9616027399777121     
         966           0   5.1923059305733030     
         967           0   4.4663992133898391     
         968           0   3.7927032399673530     
         969           0   3.1777482347114017     
         970           0   2.6256466645524137     
         971           0   2.1381284162809484     
         972           0   1.7147204517446517     
         973           0   1.3530413442654667     
         974           0   1.0491739693061308     
         975           0  0.79807728472370443     
         976           0  0.59400024997492251     
         977           0  0.43086660319206743     
         978           0  0.30260720236379929     
         979           0  0.20342559979856054     
         980           0  0.12799122619251843     
         981           0   7.1562050264858929E-002
         982           0   3.3799776413402219E-002
         983           0   8.9452562831073661E-003
         984           0   1.5998903274064807E-002
         985           0   2.5428199974820067E-002
         986           0   3.7825900295474918E-002
         987           0   5.3858325399008429E-002
         988           0   7.4250031246865300E-002
         989           0   9.9759660590463040E-002
         990           0  0.13114674616326635     
         991           0  0.16913016803318334     
         992           0  0.21434005646808141     
         993           0  0.26726605203511850     
         994           0  0.32820583306905171     
         995           0  0.39721852933892521     
         996           0  0.47408790499591924     
         997           0  0.55829990167373000     
         998           0  0.64903824132166288     
         999           0  0.74144481178461374     
        1000           0  0.83648868253732656     
        1001           0  0.93219381426053116     
        1002           2   1.0263790824905847     
        1003           2   1.1167401608840919     
        1004           2   1.2009413321037783     
        1005           2   1.2767117274314725     
        1006           2   1.3419404377358077     
        1007           2   1.3947653488408152     
        1008           2   1.4336513026278923     
        1009           2   1.4574541104628675     
        1010           2   1.4654678959297638     
        1011           2   1.4574541104628675     
        1012           2   1.4336513026278921     
        1013           2   1.3947653488408152     
        1014           2   1.3419404377358077     
        1015           2   1.2767117274314723     
        1016           2   1.2009413321037783     
        1017           2   1.1167401608840917     
        1018           2   1.0263790824905847     
        1019           0  0.93219381426053116     
        1020           0  0.83836644789362680     
        1021           0  0.74779520528246768     
        1022           0  0.66151032110024910     
        1023           0  0.57901345329817233     
        1024           0  0.50571495513106679     
        1025           0  0.44306064218616698     
        1026           0  0.39226001139198863     
        1027           0  0.35427089795378269     
        1028           0  0.32979325984494617     
        1029           0  0.31926862513140825     
        1030           0  0.32288185841389877     
        1031           0  0.34056271484206302     
        1032           0  0.37198597379895049     
        1033           0  0.41844827195929707     
        1034           0  0.47795174560445070     
        1035           0  0.54962155494667686     
        1036           0  0.63238207475917108     
        1037           0  0.72497749834028313     
        1038           0  0.82600183407092842     
        1039           0  0.93393834380094765     
        1040           1   1.0498798302952317     
        1041           2   1.1687600449041187     
        1042           2   1.2892479433577684     
        1043           2   1.4100507363246031     
        1044           2   1.5299639545198636     
        1045           2   1.6479090131997021     
        1046           2   1.7592005167894409     
        1047           2   1.8653865150108646     
        1048           2   1.9654151050107158     
        1049           2   2.0582878664344122     
        1050           2   2.1411613933462004     
        1051           2   2.2142475587714308     
        1052           2   2.2763936725065363     
        1053           3   2.3264250347361659     
        1054           3   2.3631691559558439     
        1055           3   2.3854983851714651     
        1056           3   2.3923887571125082     
        1057           3   2.3829906152083438     
        1058           3   2.3567047615727708     
        1059           3   2.3132567284771679     
        1060           3   2.2527613848792152     
        1061           3   2.1744340462911529     
        1062           3   2.0796888139097720     
        1063           3   1.9716253088167330     
        1064           3   1.8519487355999746     
        1065           3   1.7227775013333086     
        1066           1   1.5865485812503324     
        1067           1   1.4459046048723234     
        1068           1   1.3035704229392600     
        1069           1   1.1622277825669551     
        1070           0   1.0243968088039956     
        1071           0  0.89233224626458252     
        1072           0  0.76794093523123208     
        1073           0  0.65272495372988315     
        1074           0  0.54641600287198333     
        1075           0  0.45138400896604097     
        1076           0  0.36773943270264592     
        1077           0  0.29524966269779218     
        1078           0  0.23339268660802234     
        1079           0  0.18142005948090606     
        1080           0  0.13842340941560011     
        1081           0  0.10339927337710807     
        1082           0   7.5308030270051590E-002
        1083           0   5.3123918897497464E-002
        1084           0   3.5874418982611588E-002
        1085           0   2.2668480860337702E-002
        1086           0   1.2714099987410033E-002
        1087           0   7.9994516370324020E-003
        1088           0   4.4726281415536830E-003
        1089           0   1.8777653563001233E-003
        1090           0   0.0000000000000000     
        1091           0   0.0000000000000000     
        1092           0   0.0000000000000000     
        1093           0   1.8777653563001233E-003
        1094           0   4.4726281415536830E-003
        1095           0   7.9994516370324037E-003
        1096           0   1.2714099987410033E-002
        1097           0   1.8912950147737459E-002
        1098           0   2.6929162699504215E-002
        1099           0   3.7125015623432650E-002
        1100           0   4.9879830295231520E-002
        1101           0   6.5573373081633177E-002
        1102           0   8.4565084016591671E-002
        1103           0  0.10717002823404070     
        1104           0  0.13363302601755925     
        1105           0  0.16410291653452586     
        1106           0  0.19860926466946260     
        1107           0  0.23516618714165949     
        1108           0  0.27467732269531125     
        1109           0  0.31651966902379902     
        1110           0  0.35988607126119693     
        1111           0  0.40380401926247955     
        1112           0  0.44716719606779376     
        1113           1  0.48877862560926966     
        1114           1  0.52740320029455179     
        1115           1  0.56182645566976019     
        1116           1  0.59091579532257721     
        1117           1  0.61368002092909468     
        1118           1  0.62932302148448149     
        1119           1  0.64104334950861219     
        1120           1  0.64623307507911931     
        1121           1  0.64532192475854644     
        1122           1  0.63910822090391484     
        1123           1  0.62874169561805215     
        1124           1  0.61568478106876856     
        1125           1  0.60165323154141703     
        1126           1  0.58853828619973281     
        1127           0  0.57831394223106014     
        1128           0  0.57293418729566303     
        1129           0  0.57422612772927839     
        1130           0  0.58378572105891768     
        1131           0  0.60288315576436291     
        1132           0  0.63238471648058459     
        1133           0  0.66894163895278136     
        1134           0  0.71345756192514820     
        1135           0  0.76667236406515737     
        1136           0  0.82694217075643450     
        1137           0  0.89217312254155090     
        1138           0  0.95990776521722065     
        1139           2   1.0274370815137710     
        1140           2   1.0919314162125362     
        1141           2   1.1505820740390245     
        1142           2   1.2007445407928921     
        1143           2   1.2400741418455996     
        1144           2   1.2666454946059955     
        1145           2   1.2790482657335775     
        1146           2   1.2764534029483241     
        1147           2   1.2586460429689630     
        1148           2   1.2273600418581894     
        1149           2   1.1818315906451544     
        1150           2   1.1236529113395202     
        1151           2   1.0548064005891034     
        1152           2  0.97755725121853931     
        1153           0  0.89433439213558763     
        1154           0  0.81136356923755948     
        1155           0  0.72871739880550135     
        1156           0  0.64903824132166299     
        1157           0  0.57478284536544266     
        1158           0  0.50815827457879392     
        1159           0  0.45107685473793369     
        1160           0  0.40245586431591701     
        1161           0  0.36702571262558159     
        1162           0  0.34548680263134779     
        1163           0  0.34201586677896700     
        1164           0  0.35443205891445517     
        1165           0  0.38302461589964637     
        1166           0  0.42788406429073716     
        1167           0  0.48890275503340858     
        1168           0  0.56577213069040244     
        1169           0  0.65422260218281492     
        1170           0  0.75585154890308348     
        1171           0  0.86929344166952294     
        1172           0  0.99289143759139753     
        1173           0   1.1247068737072026     
        1174           2   1.2652150091015146     
        1175           2   1.4085218630017529     
        1176           2   1.5522585262512489     
        1177           2   1.6939029175109901     
        1178           2   1.8308698319668171     
        1179           2   1.9606102798576628     
        1180           2   2.0807157611231708     
        1181           2   2.1890222726823310     
        1182           2   2.2837081361605525     
        1183           4   2.3633793210014047     
        1184           4   2.4271359914726536     
        1185           4   2.4708591393052579     
        1186           4   2.4970564993075546     
        1187           4   2.5060172249849075     
        1188           4   2.4984328520956578     
        1189           2   2.4753223876047215     
        1190           2   2.4379415803775544     
        1191           2   2.3876853559411666     
        1192           2   2.3259932679800115     
        1193           2   2.2542674567646803     
        1194           2   2.1738109907994696     
        1195           2   2.0831188122803810     
        1196           2   1.9866897497870684     
        1197           2   1.8852018935670594     
        1198           2   1.7792956268336821     
        1199           2   1.6696140630624450     
        1200           2   1.5568479412154725     
        1201           2   1.4417761629856936     
        1202           2   1.3252941580370516     
        1203           2   1.2121799172911754     
        1204           2   1.0985784390439870     
        1205           0  0.98961982078348099     
        1206           0  0.88686104206931893     
        1207           0  0.79197149907579634     
        1208           0  0.70665209743327173     
        1209           0  0.63630546363319540     
        1210           0  0.58279282186948944     
        1211           0  0.54436417877625631     
        1212           0  0.52276420107705512     
        1213           0  0.51943200879867490     
        1214           0  0.53546443390220844     
        1215           0  0.57158603234910044     
        1216           0  0.62812493609265474     
        1217           0  0.70499431174964866     
        1218           0  0.80168010095377851     
        1219           0  0.91723662318875310     
        1220           0   1.0502922948278075     
        1221           0   1.1990679718643060     
        1222           0   1.3614101501475859     
        1223           2   1.5310849130318309     
        1224           2   1.7076762372827885     
        1225           2   1.8878389955503847     
        1226           2   2.0707339012007320     
        1227           2   2.2455526061386299     
        1228           2   2.4113012308565618     
        1229           4   2.5643398186055495     
        1230           4   2.7011723675452322     
        1231           4   2.8185609590089280     
        1232           4   2.9136332087780659     
        1233           4   2.9839798425781421     
        1234           4   3.0277396362152347     
        1235           4   3.0455469961945951     
        1236           4   3.0356680664535292     
        1237           4   2.9984471127389059     
        1238           4   2.9349821895150070     
        1239           4   2.8471105077490209     
        1240           4   2.7373646414260357     
        1241           4   2.6088982549335107     
        1242           4   2.4653816491274427     
        1243           2   2.3108695238955597     
        1244           2   2.1469727800443388     
        1245           2   1.9815082319360022     
        1246           2   1.8184796465305628     
        1247           0   1.6766724023101451     
        1248           0   1.5501566029056448     
        1249           0   1.4434584374303578     
        1250           0   1.3581068251268598     
        1251           0   1.3013886755515796     
        1252           0   1.2745836689523411     
        1253           0   1.2815931636282332     
        1254           0   1.3244881287244359     
        1255           1   1.4048022385239392     
        1256           1   1.5234808402897260     
        1257           1   1.6808193853564071     
        1258           1   1.8763927183149514     
        1259           1   2.1089814117093941     
        1260           1   2.3765057262970384     
        1261           1   2.6684697915545379     
        1262           1   2.9799842842993129     
        1263           1   3.3088994222535626     
        1264           1   3.6487948082773167     
        1265           1   3.9892399341840554     
        1266           1   4.3214541223931295     
        1267           9   4.6361976981498696     
        1268           9   4.9268127902350409     
        1269           9   5.1808071501513044     
        1270           9   5.3901116442206982     
        1271           9   5.5477347392692069     
        1272           8   5.6481297252926002     
        1273           8   5.6874943957055928     
        1274           8   5.6639832371006342     
        1275           8   5.5778182825025748     
        1276           8   5.4299551475886778     
        1277           8   5.2263876805418468     
        1278           8   4.9730202805415189     
        1279           8   4.6772459319491224     
        1280           8   4.3475774370694262     
        1281           4   3.9932329141566987     
        1282           1   3.6237014673672379     
        1283           1   3.2483158076401346     
        1284           0   2.8777353377117176     
        1285           0   2.5186907533727290     
        1286           0   2.1781323252371760     
        1287           0   1.8617150869677084     
        1288           0   1.5630164611185033     
        1289           0   1.2988134205083106     
        1290           0   1.0697860994232893     
        1291           0  0.87563093295454630     
        1292           0  0.71519514347550017     
        1293           0  0.58797455267645804     
        1294           0  0.48987466563005760     
        1295           0  0.41829809676750718     
        1296           0  0.37042203551921982     
        1297           0  0.34332953068574773     
        1298           0  0.33411322170782348     
        1299           0  0.33995176846191427     
        1300           0  0.35816216649810295     
        1301           0  0.38435515359823963     
        1302           0  0.42271696941021691     
        1303           0  0.46797467248656571     
        1304           1  0.51318954124529237     
        1305           1  0.55837008044204595     
        1306           1  0.60047066605188915     
        1307           1  0.63835586371573627     
        1308           1  0.67097021886790387     
        1309           1  0.69738267442040758     
        1310           1  0.71682565131394615     
        1311           1  0.72872705523143377     
        1312           1  0.73273394796488189     
        1313           1  0.73060482058773391     
        1314           1  0.72129827945549974     
        1315           1  0.70538212605744000     
        1316           1  0.68368431885531389     
        1317           1  0.65726881386347369     
        1318           1  0.62739982875139344     
        1319           1  0.59549509606547846     
        1320           1  0.56306937154052394     
        1321           0  0.53167028021189877     
        1322           0  0.50280942528525507     
        1323           0  0.47789243412634763     
        1324           0  0.45815214667839071     
        1325           0  0.44325286737139086     
        1326           0  0.43565321716742217     
        1327           0  0.43565321716742217     
        1328           0  0.44137510201509073     
        1329           0  0.45367951853683702     
        1330           0  0.47177074784561535     
        1331           0  0.49456795343939874     
        1332           0  0.52075678170119377     
        1333           1  0.54885430882842967     
        1334           1  0.57728303058978336     
        1335           1  0.60444916115566605     
        1336           1  0.62882045640527318     
        1337           1  0.64899906513395378     
        1338           1  0.66378547090503259     
        1339           1  0.67223033745453220     
        1340           1  0.67367193228724875     
        1341           1  0.66775770931297851     
        1342           1  0.65578601926800006     
        1343           1  0.63628496514654376     
        1344           1  0.60990750625753565     
        1345           1  0.57751999845616175     
        1346           1  0.54015801496635063     
        1347           1  0.49897447853319815     
        1348           0  0.45518340861956053     
        1349           0  0.41000286942280700     
        1350           0  0.36460071961157464     
        1351           0  0.32004649251927780     
        1352           0  0.27727218548056481     
        1353           0  0.23704395249795956     
        1354           0  0.19860926466946260     
        1355           0  0.16410291653452586     
        1356           0  0.13363302601755928     
        1357           0  0.10717002823404073     
        1358           0   8.4565084016591671E-002
        1359           0   6.5573373081633177E-002
        1360           0   4.9879830295231527E-002
        1361           0   3.7125015623432657E-002
        1362           0   2.6929162699504215E-002
        1363           0   1.8912950147737456E-002
        1364           0   1.2714099987410033E-002
        1365           0   7.9994516370324020E-003
        1366           0   4.4726281415536830E-003
        1367           0   1.8777653563001233E-003
        1368           0   0.0000000000000000     
        1369           0   0.0000000000000000     
        1370           0   0.0000000000000000     
        1371           0   0.0000000000000000     
        1372           0   0.0000000000000000     
        1373           0   0.0000000000000000     
        1374           0   0.0000000000000000     
        1375           0   0.0000000000000000     
        1376           0   0.0000000000000000     
        1377           0   0.0000000000000000     
        1378           0   0.0000000000000000     
        1379           0   0.0000000000000000     
        1380           0   0.0000000000000000     
        1381           0   0.0000000000000000     
        1382           0   0.0000000000000000     
        1383           0   0.0000000000000000     
        1384           0   0.0000000000000000     
        1385           0   0.0000000000000000     
        1386           0   0.0000000000000000     
        1387           0   0.0000000000000000     
        1388           0   0.0000000000000000     
        1389           0   1.8777653563001233E-003
        1390           0   4.4726281415536830E-003
        1391           0   3.2410401268934005E-002
        1392           0  0.17037982971151447     
        1393           0  0.37685500113820497     
        1394           0  0.89115772211005062     
        1395           0   1.9503229630701773     
        1396           0   3.3817986544107730     
        1397           0   5.2908011045298808     
        1398           0   7.7868212004326347     
        1399           0   10.998436647040332     
        1400           0   15.065011068247665     
        1401           0   20.132110859708011     
        1402           0   26.345256404056499     
        1403           0   33.842138900101929     
        1404           0   42.743629640747635     
        1405           0   53.144110057134448     
        1406           0   65.096198052981066     
        1407           0   78.607335907430397     
        1408           0   93.523940223188973     
        1409           1   109.75784347653375     
        1410           1   127.17016538759580     
        1411          14   145.40668510017503     
        1412          67   164.08052734083310     
        1413          76   182.90862469036418     
        1414         201   201.37823632850055     
        1415         394   219.13802421148904     
        1416         395   235.75663166342937     
        1417         399   250.79526648124445     
        1418         399   263.86106634207817     
        1419         399   274.59995000009860     
        1420         399   282.71907711169405     
        1421         399   287.99841559161518     
        1422         399   290.29898649371745     
        1423         399   289.56755415045149     
        1424         399   285.83771775978909     
        1425         399   279.22751220027050     
        1426         396   269.93374260461843     
        1427         391   258.22336887802783     
        1428         327   244.42233576108288     
        1429         292   228.90232215897254     
        1430         286   212.06462878331300     
        1431         218   194.32892538112654     
        1432         123   176.09511541901568     
        1433          97   157.71644863663334     
        1434          19   139.64334424288182     
        1435           8   122.04768817208691     
        1436           6   105.16185148602335     
        1437           0   89.523810349420060     
        1438           0   75.257350762049285     
        1439           0   62.445648929795631     
        1440           0   51.114976235882139     
        1441           0   41.246374045556188     
        1442           0   32.781911432849135     
        1443           0   25.632346449323027     
        1444           0   19.685468828845650     
        1445           0   14.814444914584259     
        1446           0   10.885588112133277     
        1447           0   7.7691295730839425     
        1448           0   5.3381462317825061     
        1449           0   3.5508797251905122     
        1450           0   2.2538240182282507     
        1451           0   1.2981428978454288     
        1452           0  0.69658182790688328     
        1453           0  0.40237501043371549     
        1454           0  0.24781393635424029     
        1455           0  0.27295376385746029     
        1456           0  0.34539173274869467     
        1457           0  0.44891847265708379     
        1458           0  0.59016035773469844     
        1459           0  0.76108575614932517     
        1460           0  0.96453025410636650     
        1461           0   1.2026972341580333     
        1462           0   1.4769262488107326     
        1463           0   1.7912389127377639     
        1464           0   2.1423408287647439     
        1465           0   2.5133263379554487     
        1466           0   2.9103192607898740     
        1467           0   3.3272318284366795     
        1468           0   3.7565982501916828     
        1469           0   4.1898136589706487     
        1470           9   4.6174591300887515     
        1471           9   5.0296938964838560     
        1472           9   5.4166899844338730     
        1473           9   5.7690809858675376     
        1474           9   6.0783958223706058     
        1475           9   6.3374500347150944     
        1476           9   6.5406709391732916     
        1477           9   6.6843383239089853     
        1478           9   6.7723618462289021     
        1479           9   6.8015742516562847     
        1480           9   6.7711578038514713     
        1481           9   6.6883176594782112     
        1482           9   6.5592128220578090     
        1483          11   6.3913056746964738     
        1484          11   6.1929818733204733     
        1485           3   5.9712573764419217     
        1486           3   5.7362680739298657     
        1487           3   5.4964425434041173     
        1488           3   5.2594606455681987     
        1489           3   5.0319371490210525     
        1490           3   4.8191853173506196     
        1491           3   4.6130447916704203     
        1492           3   4.4315294699377228     
        1493           3   4.2745919901973295     
        1494           3   4.1411178526790433     
        1495           3   4.0290915953803221     
        1496           3   3.9358165942976298     
        1497           3   3.8581661342329991     
        1498           6   3.8041085370379983     
        1499           6   3.7634532922073314     
        1500           4   3.7345436606819411     
        1501           4   3.7164095997177427     
        1502           4   3.7088681020080965     
        1503           4   3.7069121196781234     
        1504           4   3.7127300810643820     
        1505           3   3.7311561410199321     
        1506           3   3.7743343592240346     
        1507           3   3.8299475732718746     
        1508           3   3.9003226019519088     
        1509           3   3.9871929972951059     
        1510           3   4.0915126379669093     
        1511           3   4.2133164327343069     
        1512           3   4.3516435519644601     
        1513           3   4.4932672350024800     
        1514           3   4.6422659307338092     
        1515           3   4.7936881974668406     
        1516           3   4.9417731111602476     
        1517           3   5.0802140317238811     
        1518           9   5.2024672905951350     
        1519           9   5.2980754212277148     
        1520           9   5.3662324271388879     
        1521           9   5.4040082293019740     
        1522           9   5.4034201662144019     
        1523           6   5.3614778200514479     
        1524           6   5.2765749294648225     
        1525           6   5.1485655153315122     
        1526           6   4.9801036178603653     
        1527           6   4.7721659681185953     
        1528           6   4.5288416483731417     
        1529           6   4.2552728315536026     
        1530           6   3.9574287403405486     
        1531           6   3.6418471678507816     
        1532           6   3.3153569559013114     
        1533           0   2.9847957037671384     
        1534           0   2.6567373357817412     
        1535           0   2.3372438085551419     
        1536           0   2.0316540019859644     
        1537           0   1.7444206009819017     
        1538           0   1.4790025654309698     
        1539           0   1.2297978879790057     
        1540           0   1.0086158541182524     
        1541           0  0.81521604053001662     
        1542           0  0.64865346547314462     
        1543           0  0.50739050409955000     
        1544           0  0.39344023848979903     
        1545           0  0.29927898177138917     
        1546           0  0.22275009374059596     
        1547           0  0.16157497619702529     
        1548           0  0.11347770088642474     
        1549           0   7.6284599924460197E-002
        1550           0   4.7996709822194415E-002
        1551           0   2.6835768849322098E-002
        1552           0   1.1266592137800740E-002
        1553           0   0.0000000000000000     
        1554           0   0.0000000000000000     
        1555           0   0.0000000000000000     
        1556           0   0.0000000000000000     
        1557           0   0.0000000000000000     
        1558           0   0.0000000000000000     
        1559           0   0.0000000000000000     
        1560           0   0.0000000000000000     
        1561           0   0.0000000000000000     
        1562           0   0.0000000000000000     
        1563           0   0.0000000000000000     
        1564           0   0.0000000000000000     
        1565           0   0.0000000000000000     
        1566           0   0.0000000000000000     
        1567           0   0.0000000000000000     
        1568           0   0.0000000000000000     
        1569           0   0.0000000000000000     
        1570           0   0.0000000000000000     
        1571           0   1.8777653563001233E-003
        1572           0   4.4726281415536830E-003
        1573           0   7.9994516370324037E-003
        1574           0   1.2714099987410033E-002
        1575           0   1.8912950147737459E-002
        1576           0   2.6929162699504215E-002
        1577           0   3.7125015623432650E-002
        1578           0   4.9879830295231520E-002
        1579           0   6.5573373081633177E-002
        1580           0   8.4565084016591671E-002
        1581           0  0.10717002823404070     
        1582           0  0.13363302601755925     
        1583           0  0.16410291653452586     
        1584           0  0.19860926466946260     
        1585           0  0.23516618714165949     
        1586           0  0.27467732269531125     
        1587           0  0.31651966902379902     
        1588           0  0.36364160197379719     
        1589           0  0.41274927554558688     
        1590           0  0.46316609934185859     
        1591           1  0.51420682558408981     
        1592           1  0.56522910059002673     
        1593           1  0.61568478106876867     
        1594           1  0.66516582656944268     
        1595           1  0.71343968151955783     
        1596           1  0.76046976764774787     
        1597           1  0.80641798682919519     
        1598           1  0.85162787526409323     
        1599           1  0.89658907351960004     
        1600           1  0.94188585399814639     
        1601           1  0.98813432466150253     
        1602           1   1.0321588299530791     
        1603           1   1.0767578456851741     
        1604           1   1.1218179636568679     
        1605           0   1.1669393385901878     
        1606           0   1.2114120577874388     
        1607           0   1.2542204633967844     
        1608           2   1.2940769202423386     
        1609           2   1.3294837232844148     
        1610           2   1.3588190984811799     
        1611           2   1.3804408553146172     
        1612           2   1.3914629583927154     
        1613           2   1.3922790689865223     
        1614           2   1.3817456658260645     
        1615           2   1.3591407216086155     
        1616           2   1.3242194160505960     
        1617           2   1.2772398721534208     
        1618           2   1.2245899023374873     
        1619           2   1.1715110198888858     
        1620           2   1.1156082182141529     
        1621           2   1.0604114577163091     
        1622           0   1.0099290941654726     
        1623           0  0.96851995535597524     
        1624           0  0.94074160554700892     
        1625           0  0.93117889142702337     
        1626           0  0.94559408581644822     
        1627           0  0.98632111865962668     
        1628           0   1.0569889501074141     
        1629           0   1.1577850240578924     
        1630           0   1.2941069057089332     
        1631           0   1.4665795166145728     
        1632           0   1.6690657881360120     
        1633           0   1.8958434628158380     
        1634           0   2.1480279584431048     
        1635           0   2.4199869211256524     
        1636           0   2.7048146682312351     
        1637           0   2.9945435655487747     
        1638           3   3.2804328610738041     
        1639           7   3.5533230065947992     
        1640           7   3.8040374244705948     
        1641           7   4.0238087393593736     
        1642           7   4.2047032440775940     
        1643           7   4.3426891481698231     
        1644           7   4.4291555423259616     
        1645           7   4.4610147315720834     
        1646           7   4.4371203396374916     
        1647           7   4.3583321487252098     
        1648           7   4.2274674696841101     
        1649           7   4.0491425482995895     
        1650           7   3.8295154235626958     
        1651           7   3.5759486780060161     
        1652           4   3.2966160906404594     
        1653           0   3.0000808420586131     
        1654           0   2.6948742908335093     
        1655           0   2.3891032921161846     
        1656           0   2.0901106441811304     
        1657           0   1.8042078522062233     
        1658           0   1.5364925425750258     
        1659           0   1.2867458082814278     
        1660           0   1.0573107441907812     
        1661           0  0.85604218877235916     
        1662           0  0.68613089569853825     
        1663           0  0.54392571159437364     
        1664           0  0.42793188648629210     
        1665           0  0.33632256802604416     
        1666           0  0.27086898160031853     
        1667           0  0.22725908292334507     
        1668           0  0.20404303507411001     
        1669           0  0.20004261542602045     
        1670           0  0.21438833743153193     
        1671           0  0.24651230206730690     
        1672           0  0.29610114914014724     
        1673           0  0.36702571262558153     
        1674           0  0.45935257923231809     
        1675           0  0.56634869737210858     
        1676           0  0.68842796146400065     
        1677           0  0.82556595370884844     
        1678           0  0.97724407439071481     
        1679           0   1.1386633411235392     
        1680           0   1.3105765875332456     
        1681           0   1.4867381852216606     
        1682           2   1.6664720675291400     
        1683           2   1.8459416001072406     
        1684           2   2.0209470709493922     
        1685           2   2.1870785446705936     
        1686           4   2.3398893948022041     
        1687           4   2.4750813787735164     
        1688           4   2.5886912995402160     
        1689           4   2.6772691229779393     
        1690           4   2.7380378262228513     
        1691           4   2.7690261489988672     
        1692           4   2.7691667212538493     
        1693           4   2.7383536827027126     
        1694           4   2.6774558563617648     
        1695           4   2.5882837659674727     
        1696           4   2.4735112623968658     
        1697           4   2.3403107041117632     
        1698           4   2.1903643356860152     
        1699           2   2.0285087474672974     
        1700           2   1.8598658395785428     
        1701           0   1.7084151828822107     
        1702           0   1.5676285869818223     
        1703           0   1.4417458885140686     
        1704           0   1.3410815504990385     
        1705           0   1.2720391479406958     
        1706           0   1.2407155330931965     
        1707           0   1.2838745704898542     
        1708           0   1.3891175510725333     
        1709           0   1.5643259134202687     
        1710           0   1.8172099719095705     
        1711           0   2.1551111186192471     
        1712           0   2.5847518678505303     
        1713           0   3.1119356738781812     
        1714           0   3.7412058660483480     
        1715           0   4.4754807046432559     
        1716           0   5.3156885417714355     
        1717           2   6.2604324535443805     
        1718           2   7.2850612570490680     
        1719           2   8.3955681959524426     
        1720           2   9.5826536731068916     
        1721          12   10.827672555755058     
        1722          12   12.102254706846272     
        1723          12   13.388716978028256     
        1724          12   14.643906662419722     
        1725          12   15.855264694626602     
        1726          12   16.994549053436796     
        1727          30   18.033554614372544     
        1728          30   18.945201604844485     
        1729          30   19.704639093181278     
        1730          30   20.290304818913569     
        1731          30   20.684882713562111     
        1732          30   20.876103360894540     
        1733          30   20.857340139277575     
        1734          30   20.627964363267321     
        1735          30   20.193435709257201     
        1736          30   19.565118782049954     
        1737          30   18.759832021666885     
        1738          19   17.796477441660326     
        1739          19   16.703953658176097     
        1740          19   15.510244664560624     
        1741          19   14.244992034162099     
        1742          12   12.924907845637644     
        1743          11   11.596684875902719     
        1744           0   10.286689896488250     
        1745           0   9.0187454547186334     
        1746           0   7.8133341700333139     
        1747           0   6.6870382561661765     
        1748           0   5.6281741885722205     
        1749           0   4.6761202617866644     
        1750           0   3.8329141432690768     
        1751           0   3.0973304773933883     
        1752           0   2.4653096922378808     
        1753           0   1.9304914577875838     
        1754           0   1.4848032091922729     
        1755           0   1.1190560115645813     
        1756           0  0.82350619732459951     
        1757           0  0.58835040451072695     
        1758           0  0.40413243975415403     
        1759           0  0.27675271307174887     
        1760           0  0.17916294848941855     
        1761           0  0.10561095364301100     
        1762           0   5.1076674913390636E-002
        1763           0   2.0655418919301356E-002
        1764           0   0.0000000000000000     
        1765           0   0.0000000000000000     
        1766           0   0.0000000000000000     
        1767           0   0.0000000000000000     
        1768           0   0.0000000000000000     
        1769           0   0.0000000000000000     
        1770           0   0.0000000000000000     
        1771           0   0.0000000000000000     
        1772           0   0.0000000000000000     
        1773           0   0.0000000000000000     
        1774           0   0.0000000000000000     
        1775           0   0.0000000000000000     
        1776           0   2.2533184275601480E-002
        1777           0  0.11188226374394802     
        1778           0  0.25717807630815448     
        1779           0  0.50867893362827266     
        1780           0  0.85993649462610688     
        1781           0   1.4417345533782553     
        1782           0   2.2693561302107219     
        1783           0   3.3566588179104251     
        1784           0   4.7860609481605270     
        1785           0   6.6024852536725680     
        1786           0   8.8714434343873307     
        1787           0   11.662709405787002     
        1788           0   15.044515173358301     
        1789           0   19.079809736907325     
        1790           0   23.822083645109903     
        1791           0   29.311013952770629     
        1792           0   35.568250300626971     
        1793           0   42.559904849309085     
        1794           0   50.282207815459849     
        1795           0   58.680433126664141     
        1796          12   67.663386757402051     
        1797          43   77.129485668961223     
        1798          55   86.837106439129570     
        1799          84   96.638507458477591     
        1800          91   106.35367621782544     
        1801         153   115.79873342741467     
        1802         185   124.77676142334950     
        1803         189   133.09808041715041     
        1804         206   140.56416154310179     
        1805         208   147.01708496079266     
        1806         208   152.30368100966132     
        1807         208   156.31415391357794     
        1808         208   158.95603277170108     
        1809         208   160.18098466968738     
        1810         208   159.96765483244710     
        1811         208   158.33373932251232     
        1812         208   155.32745923442536     
        1813         190   151.03014869196011     
        1814         190   145.54852370772187     
        1815         190   139.01549162488089     
        1816         185   131.58449108465177     
        1817         185   123.40849813034110     
        1818         126   114.64418085179777     
        1819          90   105.51265952084925     
        1820          64   96.173293362753782     
        1821          50   86.836770357516158     
        1822          40   77.587381538425760     
        1823          35   68.628726113092952     
        1824          23   60.123521514433328     
        1825          19   52.144314296331139     
        1826          11   44.784141276828365     
        1827           9   38.088445579352047     
        1828           4   32.077547765010721     
        1829           3   26.751864625361563     
        1830           1   22.094237415821635     
        1831           1   18.072867155343985     
        1832           1   14.644586854531930     
        1833           2   11.761969835576224     
        1834           2   9.3907653686350070     
        1835           2   7.4422357663261627     
        1836           2   5.8596430311168719     
        1837           2   4.5980938506340614     
        1838           1   3.6033496725473757     
        1839           1   2.9077964458778776     
        1840           1   2.4183621488935163     
        1841           1   2.0803360731032225     
        1842           1   1.8479383362424966     
        1843           1   1.6963888746511788     
        1844           1   1.6046113671036712     
        1845           1   1.5721281334837731     
        1846           1   1.5772495806944988     
        1847           1   1.6159307400305984     
        1848           1   1.6760669408324396     
        1849           1   1.7583109292200776     
        1850           1   1.8528144017516852     
        1851           1   1.9583290045088984     
        1852           1   2.0689545738138793     
        1853           3   2.1821699317913996     
        1854           3   2.2900862417753594     
        1855           3   2.3938110904233620     
        1856           2   2.4898356131003752     
        1857           2   2.5747192941844830     
        1858           4   2.6452275963874996     
        1859           4   2.6998024940334133     
        1860           4   2.7342752146848102     
        1861           4   2.7468920935547976     
        1862           4   2.7365226586906561     
        1863           4   2.7027164341505783     
        1864           4   2.6457273515500734     
        1865           4   2.5665045437189744     
        1866           4   2.4666504501309618     
        1867           2   2.3483491794102154     
        1868           2   2.2142697957910893     
        1869           2   2.0674505103088316     
        1870           2   1.9111705988349770     
        1871           2   1.7488172217942815     
        1872           2   1.5837542100512871     
        1873           2   1.4191993631458875     
        1874           0   1.2554429787703814     
        1875           0   1.0985788529377880     
        1876           0  0.95059514268218814     
        1877           0  0.81441287864224610     
        1878           0  0.68944664783699616     
        1879           0  0.57384756558638228     
        1880           0  0.47146856058579062     
        1881           0  0.38206415846806019     
        1882           0  0.30509195233059344     
        1883           0  0.23976825644290148     
        1884           0  0.18512907130724815     
        1885           0  0.14009200244637371     
        1886           0  0.10351519130306332     
        1887           0   7.4250031246865314E-002
        1888           0   5.3858325399008429E-002
        1889           0   3.7825900295474911E-002
        1890           0   2.5428199974820067E-002
        1891           0   1.5998903274064804E-002
        1892           0   8.9452562831073661E-003
        1893           0   3.7555307126002466E-003
        1894           0   0.0000000000000000     
        1895           0   0.0000000000000000     
        1896           0   0.0000000000000000     
        1897           0   0.0000000000000000     
        1898           0   0.0000000000000000     
        1899           0   0.0000000000000000     
        1900           0   0.0000000000000000     
        1901           0   1.8777653563001233E-003
        1902           0   4.4726281415536830E-003
        1903           0   7.9994516370324037E-003
        1904           0   1.2714099987410033E-002
        1905           0   1.8912950147737459E-002
        1906           0   2.6929162699504215E-002
        1907           0   3.7125015623432650E-002
        1908           0   4.9879830295231520E-002
        1909           0   6.5573373081633177E-002
        1910           0   8.4565084016591671E-002
        1911           0  0.10717002823404070     
        1912           0  0.13363302601755925     
        1913           0  0.16410291653452586     
        1914           0  0.19860926466946260     
        1915           0  0.23516618714165949     
        1916           0  0.27467732269531125     
        1917           0  0.31651966902379902     
        1918           0  0.35988607126119693     
        1919           0  0.40380401926247955     
        1920           0  0.44716719606779376     
        1921           1  0.49253415632186992     
        1922           1  0.53634845657765928     
        1923           1  0.57782535894382503     
        1924           1  0.61634399529739736     
        1925           1  0.65150592122456963     
        1926           1  0.68318134688348997     
        1927           1  0.71153785004287728     
        1928           1  0.73704747938647497     
        1929           1  0.76046976764774787     
        1930           1  0.78281018896227805     
        1931           1  0.80525585179065851     
        1932           1  0.82909250770487841     
        1933           1  0.85560903336360339     
        1934           1  0.88599715494819498     
        1935           0  0.92125510106371311     
        1936           0  0.96210392093620956     
        1937           0   1.0089243125828600     
        1938           0   1.0617200115210130     
        1939           0   1.1163557308031451     
        1940           0   1.1744136483931482     
        1941           2   1.2344176438608025     
        1942           2   1.2932407777392725     
        1943           2   1.3506067832248712     
        1944           2   1.4042734615133701     
        1945           2   1.4520151510959973     
        1946           2   1.4917258074952517     
        1947           2   1.5215145547930407     
        1948           2   1.5397890145211981     
        1949           2   1.5453230541963050     
        1950           2   1.5373068416445381     
        1951           2   1.5153780988851755     
        1952           2   1.4796341761348415     
        1953           2   1.4306250625551720     
        1954           2   1.3693278324357057     
        1955           2   1.2971034332793294     
        1956           2   1.2169737572073116     
        1957           2   1.1291378612047465     
        1958           2   1.0358083791913399     
        1959           0  0.93924746125148861     
        1960           0  0.84167840810783390     
        1961           0  0.74520034249721401     
        1962           0  0.64903824132166288     
        1963           0  0.55829990167372989     
        1964           0  0.47408790499591913     
        1965           0  0.39721852933892521     
        1966           0  0.32820583306905171     
        1967           0  0.26726605203511855     
        1968           0  0.21434005646808146     
        1969           0  0.16913016803318334     
        1970           0  0.13114674616326635     
        1971           0   9.9759660590463053E-002
        1972           0   7.4250031246865314E-002
        1973           0   5.3858325399008429E-002
        1974           0   3.7825900295474911E-002
        1975           0   2.5428199974820067E-002
        1976           0   1.5998903274064804E-002
        1977           0   8.9452562831073661E-003
        1978           0   3.7555307126002466E-003
        1979           0   0.0000000000000000     
        1980           0   0.0000000000000000     
        1981           0   0.0000000000000000     
        1982           0   3.7555307126002466E-003
        1983           0   8.9452562831073661E-003
        1984           0   1.5998903274064807E-002
        1985           0   3.8572557468920930E-002
        1986           0   6.9134297286350690E-002
        1987           0  0.10985448685823523     
        1988           0  0.16324873115873553     
        1989           0  0.23215031162462524     
        1990           0  0.31965088505979589     
        1991           0  0.42900527739721195     
        1992           0  0.56349886853470210     
        1993           0  0.72627966360655072     
        1994           0  0.92016142118519340     
        1995           0   1.1474087269772102     
        1996           0   1.4095190871188339     
        1997           0   1.7070203174154108     
        1998           0   2.0393030940079009     
        1999           0   2.3988747139140303     
        2000           0   2.7860657102538275     
        2001           0   3.1958282072493192     
        2002           2   3.6105995891056235     
        2003           2   4.0300102277585514     
        2004           2   4.4446899709531671     
        2005           9   4.8446276005124975     
        2006           9   5.2195641206826364     
        2007           9   5.5594158008219106     
        2008           9   5.8547022802448883     
        2009           9   6.0969554445993852     
        2010           9   6.2790869639366926     
        2011           9   6.3956958371425561     
        2012           9   6.4433014528125074     
        2013           9   6.4204920581145872     
        2014           9   6.3279827900535048     
        2015           9   6.1685814306377260     
        2016           9   5.9470638342959843     
        2017           9   5.6699646743860681     
        2018           9   5.3452928903942718     
        2019           6   4.9821850066396607     
        2020           6   4.5905131844520817     
        2021           6   4.1804681305175642     
        2022           0   3.7621393531270559     
        2023           0   3.3424432719810211     
        2024           0   2.9335885274914197     
        2025           0   2.5429425179733767     
        2026           0   2.1672084546247667     
        2027           0   1.8231627930404353     
        2028           0   1.5131656727188978     
        2029           0   1.2383127512569303     
        2030           0  0.99851827535025528     
        2031           0  0.79265966028993895     
        2032           0  0.61876555096984809     
        2033           0  0.47422772658831169     
        2034           0  0.35601783221460154     
        2035           0  0.26089239370282602     
        2036           0  0.18557333110812249     
        2037           0  0.12689558531108577     
        2038           0   8.1917895993360565E-002
        2039           0   4.7996709822194415E-002
        2040           0   3.0591299561922344E-002
        2041           0   2.0211848420908105E-002
        2042           0   1.5998903274064807E-002
        2043           0   2.5428199974820067E-002
        2044           0   3.7825900295474918E-002
        2045           0   5.3858325399008429E-002
        2046           0   7.4250031246865300E-002
        2047           0   9.9759660590463040E-002
        2048           0  0.13114674616326635     
        2049           0  0.17288569874578358     
        2050           0  0.22328531275118882     
        2051           0  0.28326495530918328     
        2052           0  0.35363403304387181     
        2053           0  0.43504442963440010     
        2054           0  0.52419069968232745     
        2055           0  0.62360467663748798     
        2056           0  0.73279899863806131     
        2057           0  0.85091888868566035     
        2058           0  0.97673820655814259     
        2059           0   1.1105522139599691     
        2060           2   1.2492959313952112     
        2061           2   1.3910116852951875     
        2062           2   1.5335855406658556     
        2063           2   1.6710769150762106     
        2064           2   1.8036438499483161     
        2065           2   1.9288103966399943     
        2066           2   2.0442276104096497     
        2067           2   2.1515125799112162     
        2068           2   2.2464907754042498     
        2069           4   2.3280862245848342     
        2070           4   2.3956992172266367     
        2071           4   2.4492346395090419     
        2072           4   2.4891055813027294     
        2073           4   2.5143335114652534     
        2074           2   2.5274174183903249     
        2075           2   2.5298500913040480     
        2076           2   2.5233640194087981     
        2077           2   2.5098294567471222     
        2078           2   2.4911479353517243     
        2079           3   2.4691484236067942     
        2080           3   2.4454931703119223     
        2081           3   2.4151710636112340     
        2082           3   2.3850937439668578     
        2083           1   2.3553938075803620     
        2084           1   2.3258333705650180     
        2085           1   2.2958147460066312     
        2086           1   2.2644212095696608     
        2087           3   2.2304849493405086     
        2088           3   2.1926771212005254     
        2089           3   2.1496131362964972     
        2090           3   2.0972920793587857     
        2091           3   2.0380281974619243     
        2092           3   1.9707099813294213     
        2093           2   1.8946285324056009     
        2094           2   1.8095264030177696     
        2095           2   1.7182917748206230     
        2096           2   1.6181297421288539     
        2097           2   1.5103672387394740     
        2098           2   1.3966449987766545     
        2099           2   1.2788438652333862     
        2100           2   1.1576590710271299     
        2101           0   1.0369126744362542     
        2102           0  0.91853359747160013     
        2103           0  0.80433722653898565     
        2104           0  0.69861271112923129     
        2105           0  0.59923447568585397     
        2106           0  0.50745738990675160     
        2107           0  0.42414769203842939     
        2108           0  0.34711878321678924     
        2109           0  0.27998015202252857     
        2110           0  0.22233950810511385     
        2111           0  0.17360279617473706     
        2112           0  0.13302451151956646     
        2113           0   9.9759660590463053E-002
        2114           0   7.4250031246865314E-002
        2115           0   5.3858325399008429E-002
        2116           0   3.7825900295474911E-002
        2117           0   2.5428199974820067E-002
        2118           0   1.5998903274064804E-002
        2119           0   8.9452562831073661E-003
        2120           0   3.7555307126002466E-003
        2121           0   0.0000000000000000     
        2122           0   0.0000000000000000     
        2123           0   0.0000000000000000     
        2124           0   0.0000000000000000     
        2125           0   0.0000000000000000     
        2126           0   0.0000000000000000     
        2127           0   0.0000000000000000     
        2128           0   0.0000000000000000     
        2129           0   5.6332960689003701E-003
        2130           0   1.3417884424661049E-002
        2131           0   2.3998354911097208E-002
        2132           0   3.8142299962230099E-002
        2133           0   5.6738850443212370E-002
        2134           0   8.0787488098512647E-002
        2135           0  0.11137504687029798     
        2136           0  0.14963949088569459     
        2137           0  0.19672011924489952     
        2138           0  0.25369525204977506     
        2139           0  0.32151008470212222     
        2140           0  0.40089907805267788     
        2141           0  0.49230874960357757     
        2142           0  0.59582779400838781     
        2143           0  0.71113185749387864     
        2144           0  0.83744985251059467     
        2145           0  0.97355736198249432     
        2146           0   1.1121672176769206     
        2147           0   1.2547330238059902     
        2148           0   1.3982907213907967     
        2149           3   1.5395686237358768     
        2150           3   1.6751102413261374     
        2151           3   1.8014119981556671     
        2152           3   1.9169453565035088     
        2153           3   2.0173832847452653     
        2154           3   2.1001474748982556     
        2155           3   2.1631910539292485     
        2156           3   2.2088496465546390     
        2157           3   2.2340762628772572     
        2158           3   2.2393050845917983     
        2159           3   2.2257849842118897     
        2160           3   2.1955472966383311     
        2161           3   2.1513340660193121     
        2162           3   2.0964876506281147     
        2163           3   2.0348046847636896     
        2164           3   1.9703599040239295     
        2165           3   1.9073080564385223     
        2166           0   1.8496747303568375     
        2167           0   1.8011490266779735     
        2168           0   1.7648921714068035     
        2169           0   1.7433760625700263     
        2170           0   1.7286214308478303     
        2171           0   1.7301102335102452     
        2172           1   1.7467713216516554     
        2173           1   1.7766498227283445     
        2174           1   1.8169939951812928     
        2175           1   1.8643961934773743     
        2176           3   1.9149775368080171     
        2177           3   1.9646027370408121     
        2178           3   2.0091097644741196     
        2179           3   2.0445386369643352     
        2180           3   2.0673444757051023     
        2181           3   2.0783373698731755     
        2182           3   2.0729951932862436     
        2183           3   2.0522680233823904     
        2184           3   2.0150409727168075     
        2185           3   1.9662992541119002     
        2186           3   1.9059009889543443     
        2187           3   1.8413016746118438     
        2188           3   1.7714923544562642     
        2189           3   1.7015591028963835     
        2190           0   1.6368264464887554     
        2191           0   1.5826107033754562     
        2192           0   1.5439631104131746     
        2193           0   1.5240810661747886     
        2194           0   1.5284863196171556     
        2195           0   1.5599072047798053     
        2196           0   1.6200030123866993     
        2197           0   1.7065967764922521     
        2198           0   1.8224679007256819     
        2199           0   1.9617955184667060     
        2200           0   2.1238427862236007     
        2201           2   2.3005281784555183     
        2202           2   2.4872510317155458     
        2203           3   2.6792148527151278     
        2204           3   2.8699390178903692     
        2205           5   3.0528560284565307     
        2206           5   3.2215703993478386     
        2207           5   3.3719813574847595     
        2208           5   3.4994654067867632     
        2209           5   3.5985635245425986     
        2210           5   3.6662130804759832     
        2211           5   3.7120454146169575     
        2212           5   3.7255554083390163     
        2213           5   3.7085344241463662     
        2214           5   3.6640764375245460     
        2215           5   3.5965012692533489     
        2216           5   3.5112132491451664     
        2217           5   3.4144960205006152     
        2218           5   3.3132483100712196     
        2219           3   3.2146703606746487     
        2220           3   3.1259158865008692     
        2221           1   3.0537292032517236     
        2222           0   2.9976623469714916     
        2223           0   2.9684074386507460     
        2224           0   2.9675282341668128     
        2225           0   2.9981023023493285     
        2226           0   3.0495198587061352     
        2227           1   3.1278561785501067     
        2228           2   3.2341279692974143     
        2229           2   3.3588516974694302     
        2230           2   3.4955857799655421     
        2231           6   3.6391785967781307     
        2232           6   3.7812714400739860     
        2233           6   3.9151390234287562     
        2234           6   4.0347569194523825     
        2235           6   4.1351493707258582     
        2236           6   4.2126563660379288     
        2237           6   4.2651024974064233     
        2238           6   4.2918584182753348     
        2239           6   4.2937944504322862     
        2240           6   4.2758072848072262     
        2241           6   4.2377685523273723     
        2242           4   4.1848677478726364     
        2243           4   4.1209670234135016     
        2244           4   4.0492860257530978     
        2245           4   3.9745944419322394     
        2246           0   3.9010710515738971     
        2247           0   3.8321006515940681     
        2248           3   3.7688074871085058     
        2249           3   3.7130780340304992     
        2250           3   3.6670772658972228     
        2251           4   3.6359303577624371     
        2252           4   3.6115260263371436     
        2253           4   3.5986643405939764     
        2254           4   3.5959836850562183     
        2255           4   3.6079484255726473     
        2256           4   3.6283722357313901     
        2257           4   3.6586800287529053     
        2258           4   3.7014153521012401     
        2259           4   3.7566429773942178     
        2260           4   3.8262780332703881     
        2261           4   3.9126059945262810     
        2262           3   4.0180884292335106     
        2263           3   4.1478073224902126     
        2264           3   4.3004009733636490     
        2265           3   4.4776686176195346     
        2266           3   4.6806153441732912     
        2267           3   4.9146446768636194     
        2268           3   5.1699465877906849     
        2269           3   5.4383088278600527     
        2270           3   5.7205698842877926     
        2271           6   6.0143357269699571     
        2272           7   6.3123031092049731     
        2273           7   6.6095733147747060     
        2274           7   6.8990042832987246     
        2275          10   7.1715048263340204     
        2276           9   7.4193763158988135     
        2277           9   7.6371104475241811     
        2278          10   7.8185820421582548     
        2279          10   7.9529861590669784     
        2280          10   8.0397784172066249     
        2281          10   8.0755758398935615     
        2282          10   8.0582499001807033     
        2283          10   7.9882985830247799     
        2284          10   7.8681814576658322     
        2285          10   7.6973561388459757     
        2286          10   7.4791447305190975     
        2287          10   7.2179501019448242     
        2288           9   6.9191154139638167     
        2289           7   6.5887588113212789     
        2290           5   6.2335884352136093     
        2291           5   5.8644586413860464     
        2292           5   5.4823200335611002     
        2293           5   5.1024863164251348     
        2294           5   4.7315726354622578     
        2295           4   4.3768211582108032     
        2296           3   4.0410899331585579     
        2297           3   3.7372248412913502     
        2298           3   3.4649517684001272     
        2299           0   3.2335086988958426     
        2300           0   3.0453759790115082     
        2301           0   2.9027430017182119     
        2302           0   2.8066408562913963     
        2303           0   2.7569132838244865     
        2304           2   2.7522333954189633     
        2305           2   2.7901666280672872     
        2306           2   2.8672779410348794     
        2307           2   2.9792786894690173     
        2308           2   3.1212061716788102     
        2309           2   3.2889632406644536     
        2310           2   3.4777969817510934     
        2311           4   3.6812892329677553     
        2312           4   3.8907119495167901     
        2313           6   4.1013144546993985     
        2314           6   4.3087485561178545     
        2315           6   4.5016999123835699     
        2316           6   4.6829884391136192     
        2317           6   4.8488928369028512     
        2318           4   4.9950102677244752     
        2319           6   5.1192789390253717     
        2320           6   5.2240756633668122     
        2321           6   5.3029427129883544     
        2322           6   5.3553102802566883     
        2323           6   5.3770936209468134     
        2324           6   5.3705282545834025     
        2325           6   5.3326903015304303     
        2326           6   5.2670239833786718     
        2327           6   5.1735499126255595     
        2328           6   5.0526699239187067     
        2329           6   4.9052172806334555     
        2330           6   4.7324990165026124     
        2331           6   4.5363218855667053     
        2332           6   4.3163219104119346     
        2333           6   4.0787596407875197     
        2334           6   3.8239508125750379     
        2335           2   3.5587503052993856     
        2336           2   3.2865957013109863     
        2337           2   3.0148785851406030     
        2338           2   2.7449663065401038     
        2339           2   2.4835604652998624     
        2340           2   2.2284036674694452     
        2341           2   1.9868290201528918     
        2342           2   1.7620772740025159     
        2343           0   1.5569748528516982     
        2344           0   1.3738737123470601     
        2345           0   1.2146074247268472     
        2346           0   1.0804619016813790     
        2347           0  0.97215927932273749     
        2348           0  0.88985401952476839     
        2349           0  0.83689654391859403     
        2350           0  0.81002141928203408     
        2351           0  0.80820926025474249     
        2352           0  0.83006596466476079     
        2353           0  0.87388482221653607     
        2354           0  0.93396094477208902     
        2355           0   1.0104983743746552     
        2356           0   1.1062035060978597     
        2357           2   1.2113841540528594     
        2358           2   1.3236962292127499     
        2359           2   1.4407095885466799     
        2360           2   1.5599766827406558     
        2361           2   1.6790915270879665     
        2362           2   1.7957394088923404     
        2363           2   1.9077392076238109     
        2364           2   2.0213873082054978     
        2365           2   2.1279240216760877     
        2366           2   2.2228972771585780     
        2367           2   2.3082822851274480     
        2368           2   2.3836980135445578     
        2369           4   2.4491070083249045     
        2370           4   2.5123379966110626     
        2371           4   2.5694126676594662     
        2372           4   2.6221698141085938     
        2373           4   2.6728711722258081     
        2374           2   2.7241210483944185     
        2375           2   2.7787557140159134     
        2376           2   2.8397077343447896     
        2377           2   2.9098532524407412     
        2378           2   2.9891793619570093     
        2379           2   3.0834493962007725     
        2380           2   3.1942213530983974     
        2381           2   3.3224788886209180     
        2382           2   3.4685403538353450     
        2383           2   3.6320075235516036     
        2384           5   3.8117570626072199     
        2385           5   4.0059747237706596     
        2386           3   4.2122294437484991     
        2387           3   4.4275820367961263     
        2388           3   4.6487211623138966     
        2389           3   4.8721177191924525     
        2390           7   5.0915148725709729     
        2391           7   5.3069101810255415     
        2392           7   5.5148640225749288     
        2393           7   5.7086192657236063     
        2394           7   5.8786369135732794     
        2395           7   6.0310820832495136     
        2396           7   6.1596281603096594     
        2397           7   6.2619636329223436     
        2398           7   6.3360169922840210     
        2399           7   6.3799352231231072     
        2400           7   6.3920709506627880     
        2401           7   6.3709881554184244     
        2402           7   6.3154939609278866     
        2403           7   6.2265778335166964     
        2404           7   6.1025850404213244     
        2405           7   5.9397322186018364     
        2406           7   5.7441245880262173     
        2407           7   5.5197809152563773     
        2408           7   5.2655189859697638     
        2409           7   4.9848259586922463     
        2410           7   4.6820838844938617     
        2411           7   4.3571385780181648     
        2412           7   4.0227875194309117     
        2413           5   3.6848809519321475     
        2414           0   3.3495487586744832     
        2415           0   3.0266436367954257     
        2416           0   2.7195936185172682     
        2417           0   2.5203155671397171     
        2418           0   2.3801567045033982     
        2419           0   2.3127580880885201     
        2420           0   2.3325592524848417     
        2421           0   2.4547433421607532     
        2422           0   2.6951026900908328     
        2423           1   3.0697814152772578     
        2424           1   3.5948575584498417     
        2425           1   4.2857415729732296     
        2426           1   5.1563899788605285     
        2427           1   6.2183605845142322     
        2428           1   7.4797654874416875     
        2429           1   8.9404502209155527     
        2430           1   10.600847306862491     
        2431           1   12.452370641404450     
        2432           1   14.479618524204509     
        2433           1   16.660311331688117     
        2434           1   18.985268784696583     
        2435           3   21.412911667067277     
        2436           3   23.898108952994676     
        2437          49   26.314463173484910     
        2438          49   28.677941076304066     
        2439          49   30.941426301789885     
        2440          49   33.059329482136306     
        2441          49   34.989215086668118     
        2442          49   36.693165768187590     
        2443          49   38.138829890021690     
        2444          49   39.298804111500502     
        2445          49   40.155461093158713     
        2446          49   40.696198912604586     
        2447          49   40.915304590851150     
        2448          49   40.813825439119782     
        2449          47   40.399374678964030     
        2450          47   39.685893966329829     
        2451          47   38.693366432178578     
        2452          47   37.447448666610995     
        2453          47   35.978974603816383     
        2454          56   34.323282321389641     
        2455          56   32.519327347855324     
        2456          56   30.605898223378802     
        2457           9   28.629122828150642     
        2458           9   26.552788173009795     
        2459           9   24.507688990962091     
        2460           9   22.524066970463888     
        2461           9   20.628454201225686     
        2462           9   18.842402013163294     
        2463           9   17.181601046461850     
        2464           9   15.655452080657973     
        2465           9   14.267101592408325     
        2466           9   13.013911399882200     
        2467           9   11.888293308302702     
        2468           9   10.878811347147458     
        2469           9   9.9714382383882150     
        2470           9   9.1535225856039162     
        2471           9   8.4061922001182463     
        2472           9   7.7152594311880449     
        2473           9   7.0683132536697908     
        2474           9   6.4553021409930436     
        2475           9   5.8568119814155635     
        2476           9   5.2838022470541564     
        2477           9   4.7331327710943212     
        2478           0   4.2668672289056815     
        2479           0   3.8044527246919526     
        2480           0   3.3534015412374627     
        2481           0   2.9206720859474831     
        2482           0   2.5123495575317842     
        2483           0   2.1333955724816360     
        2484           0   1.7874833820251634     
        2485           0   1.4769262488107326     
        2486           0   1.2026972341580333     
        2487           0  0.96453025410636650     
        2488           0  0.76108575614932517     
        2489           0  0.59016035773469855     
        2490           0  0.44891847265708379     
        2491           0  0.33412514061089388     
        2492           0  0.24236246429553793     
        2493           0  0.17021655132963709     
        2494           0  0.11442689988669030     
        2495           0   7.1995064733291619E-002
        2496           0   4.0253653273983149E-002
        2497           0   1.6899888206701109E-002
        2498           0   0.0000000000000000     
        2499           0   0.0000000000000000     
        2500           0   0.0000000000000000     
        2501           0   0.0000000000000000     
        2502           0   0.0000000000000000     
        2503           0   0.0000000000000000     
        2504           0   0.0000000000000000     
        2505           0   0.0000000000000000     
        2506           0   0.0000000000000000     
        2507           0   0.0000000000000000     
        2508           0   0.0000000000000000     
        2509           0   0.0000000000000000     
        2510           0   0.0000000000000000     
        2511           0   0.0000000000000000     
        2512           0   0.0000000000000000     
        2513           0   0.0000000000000000     
        2514           0   0.0000000000000000     
        2515           0   0.0000000000000000     
        2516           0   0.0000000000000000     
        2517           0   0.0000000000000000     
        2518           0   0.0000000000000000     
        2519           0   0.0000000000000000     
        2520           0   0.0000000000000000     
        2521           0   0.0000000000000000     
        2522           0   0.0000000000000000     
        2523           0   0.0000000000000000     
        2524           0   0.0000000000000000     
        2525           0   0.0000000000000000     
        2526           0   0.0000000000000000     
        2527           0   0.0000000000000000     
        2528           0   0.0000000000000000     
        2529           0   0.0000000000000000     
        2530           0   0.0000000000000000     
        2531           0   0.0000000000000000     
        2532           0   0.0000000000000000     
        2533           0   0.0000000000000000     
        2534           0   0.0000000000000000     
        2535           0   0.0000000000000000     
        2536           0   0.0000000000000000     
        2537           0   0.0000000000000000     
        2538           0   0.0000000000000000     
        2539           0   0.0000000000000000     
        2540           0   0.0000000000000000     
        2541           0   0.0000000000000000     
        2542           0   0.0000000000000000     
        2543           0   0.0000000000000000     
        2544           0   0.0000000000000000     
        2545           0   0.0000000000000000     
        2546           0   0.0000000000000000     
        2547           0   0.0000000000000000     
        2548           0   0.0000000000000000     
        2549           0   0.0000000000000000     
        2550           0   0.0000000000000000     
        2551           0   0.0000000000000000     
        2552           0   0.0000000000000000     
        2553           0   0.0000000000000000     
        2554           0   0.0000000000000000     
        2555           0   0.0000000000000000     
        2556           0   0.0000000000000000     
        2557           0   0.0000000000000000     
        2558           0   0.0000000000000000     
        2559           0   0.0000000000000000     
        2560           0   0.0000000000000000     
        2561           0   0.0000000000000000     
        2562           0   0.0000000000000000     
        2563           0   0.0000000000000000     
        2564           0   0.0000000000000000     
        2565           0   0.0000000000000000     
        2566           0   0.0000000000000000     
        2567           0   0.0000000000000000     
        2568           0   0.0000000000000000     
        2569           0   0.0000000000000000     
        2570           0   0.0000000000000000     
        2571           0   0.0000000000000000     
        2572           0   0.0000000000000000     
        2573           0   0.0000000000000000     
        2574           0   0.0000000000000000     
        2575           0   0.0000000000000000     
        2576           0   0.0000000000000000     
        2577           0   0.0000000000000000     
        2578           0   0.0000000000000000     
        2579           0   0.0000000000000000     
        2580           0   0.0000000000000000     
        2581           0   0.0000000000000000     
        2582           0   0.0000000000000000     
        2583           0   0.0000000000000000     
        2584           0   1.8777653563001233E-003
        2585           0   4.4726281415536830E-003
        2586           0   7.9994516370324037E-003
        2587           0   1.2714099987410033E-002
        2588           0   1.8912950147737459E-002
        2589           0   2.6929162699504215E-002
        2590           0   3.7125015623432650E-002
        2591           0   4.9879830295231520E-002
