# Supplementary material for: Protein-mediated RNA folding governs sequence-specific interactions between rotavirus genome segments
Source: eLife. 2017 Sep 18;6:e27453. doi: 10.7554/eLife.27453 (PMC5621836; doi:10.7554/eLife.27453)
Supplement: Figure 3—source data 2. [file elife-27453-fig3-data2.zip › S11_NSP2_Alignments/S4_nsp2.txt]

           1           0  0.37260017124860700     
           2           0  0.32451912066083144     
           3           0  0.27914995083686495     
           4           0  0.23704395249795956     
           5           0  0.20048703002576274     
           6           0  0.16857554467607955     
           7           0  0.14163247765459169     
           8           0  0.11988412822145077     
           9           0  0.10347803416432912     
          10           0   9.2502535781137388E-002
          11           0   9.6393672700164801E-002
          12           0  0.10936798662643261     
          13           0  0.13249979396629941     
          14           0  0.17455959552657979     
          15           0  0.23233939152635275     
          16           0  0.30827609770024234     
          17           0  0.40505702274288291     
          18           0  0.52553798209287039     
          19           0  0.68577182619824317     
          20           0  0.88178383040442987     
          21           0   1.1158847444711881     
          22           0   1.3920574935748062     
          23           0   1.7138825391833750     
          24           0   2.0843269339473034     
          25           1   2.5055306171567655     
          26           1   2.9786032629788322     
          27           1   3.5034461023048333     
          28           1   4.0617132454834843     
          29           1   4.6609712439259834     
          30           1   5.2949504413714807     
          31           6   5.9556031423434685     
          32           6   6.6313506500555608     
          33           6   7.2990797703631234     
          34          10   7.9544656000118668     
          35          10   8.5828223946803188     
          36          10   9.1689353703800887     
          37          10   9.6976105797026619     
          38          10   10.154275701101241     
          39          17   10.525603212032490     
          40          17   10.800122630173709     
          41          17   10.968785537438098     
          42          17   11.025446545426931     
          43          17   10.967225670400449     
          44          17   10.794722968369536     
          45          17   10.512064619841109     
          46          17   10.125433982462564     
          47          17   9.6471734082180465     
          48           8   9.0903943457653380     
          49           8   8.4702481794026685     
          50           8   7.8032245347844276     
          51           8   7.1064003226939185     
          52           7   6.3900057829977550     
          53           0   5.6787718529412095     
          54           0   4.9867116881111277     
          55           0   4.3206478682999432     
          56           0   3.6974848681614914     
          57           0   3.1243154654715046     
          58           0   2.6058583308104040     
          59           0   2.1445281269554628     
          60           0   1.7312719144163242     
          61           0   1.3767263509678496     
          62           0   1.0771177459504144     
          63           0  0.82774551252741202     
          64           0  0.62332034175335405     
          65           0  0.45827889242334502     
          66           0  0.32705792533751593     
          67           0  0.22431697725096811     
          68           0  0.14510475102157225     
          69           0   9.6998151548902636E-002
          70           0   6.0468789600780497E-002
          71           0   3.3186162347175904E-002
          72           0   1.3144357494100863E-002
          73           0   0.0000000000000000     
          74           0   0.0000000000000000     
          75           0   0.0000000000000000     
          76           0   0.0000000000000000     
          77           0   0.0000000000000000     
          78           0   0.0000000000000000     
          79           0   0.0000000000000000     
          80           0   0.0000000000000000     
          81           0   0.0000000000000000     
          82           0   0.0000000000000000     
          83           0   0.0000000000000000     
          84           0   0.0000000000000000     
          85           0   0.0000000000000000     
          86           0   0.0000000000000000     
          87           0   0.0000000000000000     
          88           0   0.0000000000000000     
          89           0   0.0000000000000000     
          90           0   3.7555307126002466E-003
          91           0   8.9452562831073661E-003
          92           0   1.7876668630364929E-002
          93           0   2.9900828116373755E-002
          94           0   4.5825351932507315E-002
          95           0   7.2205721455318825E-002
          96           0  0.10658086581926382     
          97           0  0.15068717820106448     
          98           0  0.20641406174892910     
          99           0  0.27574884877162725     
         100           0  0.36070091764822726     
         101           0  0.46320618292200827     
         102           0  0.58501535218878720     
         103           0  0.72757167460138417     
         104           0  0.88813054286761983     
         105           0   1.0694739947622074     
         106           0   1.2709823685982355     
         107           0   1.4912308429628367     
         108           0   1.7279549531941785     
         109           0   1.9724331248091733     
         110           2   2.2243061887146904     
         111           2   2.4784617664277993     
         112           3   2.7292147663558142     
         113           3   2.9686489136660765     
         114           3   3.1917888306714102     
         115           6   3.3924633474989081     
         116           6   3.5649211876514046     
         117           6   3.7040981019556072     
         118           6   3.8058550015677279     
         119           6   3.8671721724875150     
         120           6   3.8862877987858093     
         121           6   3.8627729664118831     
         122           6   3.7975396889439570     
         123           6   3.6927829143563105     
         124           4   3.5518615986100825     
         125           4   3.3791274923347325     
         126           4   3.1797130821627078     
         127           4   2.9592920362855568     
         128           4   2.7238264713941569     
         129           1   2.4793153901888370     
         130           1   2.2315577877362034     
         131           1   1.9832693120861258     
         132           1   1.7427287003392180     
         133           0   1.5124683833213135     
         134           0   1.2973456988683789     
         135           0   1.0995747114202614     
         136           0  0.91658753085487232     
         137           0  0.75429906013640802     
         138           0  0.61241236259909015     
         139           0  0.49013041701471255     
         140           0  0.38625123575424541     
         141           0  0.29927142017731861     
         142           0  0.22749033138744609     
         143           0  0.16910810282770458     
         144           0  0.12231222352484555     
         145           0   8.8022130257461625E-002
         146           0   6.1123370534529854E-002
         147           0   4.0347047124165265E-002
         148           0   2.4546246216637826E-002
         149           0   1.2714099987410033E-002
         150           0   7.9994516370324020E-003
         151           0   4.4726281415536830E-003
         152           0   1.8777653563001233E-003
         153           0   0.0000000000000000     
         154           0   0.0000000000000000     
         155           0   0.0000000000000000     
         156           0   0.0000000000000000     
         157           0   0.0000000000000000     
         158           0   0.0000000000000000     
         159           0   0.0000000000000000     
         160           0   0.0000000000000000     
         161           0   0.0000000000000000     
         162           0   0.0000000000000000     
         163           0   0.0000000000000000     
         164           0   0.0000000000000000     
         165           0   0.0000000000000000     
         166           0   0.0000000000000000     
         167           0   0.0000000000000000     
         168           0   0.0000000000000000     
         169           0   0.0000000000000000     
         170           0   0.0000000000000000     
         171           0   0.0000000000000000     
         172           0   0.0000000000000000     
         173           0   0.0000000000000000     
         174           0   0.0000000000000000     
         175           0   0.0000000000000000     
         176           0   0.0000000000000000     
         177           0   0.0000000000000000     
         178           0   0.0000000000000000     
         179           0   0.0000000000000000     
         180           0   0.0000000000000000     
         181           0   0.0000000000000000     
         182           0   0.0000000000000000     
         183           0   0.0000000000000000     
         184           0   0.0000000000000000     
         185           0   0.0000000000000000     
         186           0   0.0000000000000000     
         187           0   0.0000000000000000     
         188           0   0.0000000000000000     
         189           0   0.0000000000000000     
         190           0   0.0000000000000000     
         191           0   0.0000000000000000     
         192           0   0.0000000000000000     
         193           0   0.0000000000000000     
         194           0   0.0000000000000000     
         195           0   0.0000000000000000     
         196           0   0.0000000000000000     
         197           0   0.0000000000000000     
         198           0   0.0000000000000000     
         199           0   0.0000000000000000     
         200           0   0.0000000000000000     
         201           0   0.0000000000000000     
         202           0   0.0000000000000000     
         203           0   0.0000000000000000     
         204           0   0.0000000000000000     
         205           0   0.0000000000000000     
         206           0   0.0000000000000000     
         207           0   0.0000000000000000     
         208           0   0.0000000000000000     
         209           0   0.0000000000000000     
         210           0   0.0000000000000000     
         211           0   0.0000000000000000     
         212           0   0.0000000000000000     
         213           0   0.0000000000000000     
         214           0   0.0000000000000000     
         215           0   0.0000000000000000     
         216           0   0.0000000000000000     
         217           0   3.7555307126002466E-003
         218           0   8.9452562831073661E-003
         219           0   1.5998903274064807E-002
         220           0   2.5428199974820067E-002
         221           0   3.7825900295474918E-002
         222           0   5.3858325399008429E-002
         223           0   7.4250031246865300E-002
         224           0   9.9759660590463040E-002
         225           0  0.13114674616326635     
         226           0  0.16913016803318334     
         227           0  0.21434005646808141     
         228           0  0.26726605203511850     
         229           0  0.32820583306905171     
         230           0  0.39721852933892521     
         231           0  0.47408790499591924     
         232           0  0.55829990167373000     
         233           0  0.64903824132166288     
         234           0  0.74520034249721401     
         235           0  0.84543393882043394     
         236           0  0.94819271753459600     
         237           2   1.0518072824654048     
         238           2   1.1545660611795667     
         239           2   1.2547996575027869     
         240           2   1.3509617586783380     
         241           2   1.4379445676136706     
         242           2   1.5169668387209743     
         243           2   1.5867825673870108     
         244           2   1.6463659669561290     
         245           2   1.6949080476694072     
         246           2   1.7318016181329108     
         247           2   1.7566198007199521     
         248           2   1.7690935932462712     
         249           2   1.7690935932462712     
         250           2   1.7566198007199521     
         251           2   1.7318016181329108     
         252           2   1.6949080476694072     
         253           2   1.6463659669561288     
         254           2   1.5867825673870106     
         255           2   1.5169668387209740     
         256           2   1.4379445676136706     
         257           2   1.3509617586783378     
         258           2   1.2566774228590867     
         259           2   1.1590386893211202     
         260           2   1.0598067341024371     
         261           0  0.96090681752200602     
         262           0  0.86434688896817147     
         263           0  0.77588503590931845     
         264           0  0.69510851322820288     
         265           0  0.62417863524302608     
         266           0  0.56508947805237231     
         267           0  0.51960951365099173     
         268           0  0.48923418670210078     
         269           0  0.47514910929954302     
         270           0  0.47820263359307030     
         271           0  0.49888617886591219     
         272           0  0.53732086669440915     
         273           0  0.59324966789540945     
         274           0  0.66603520394281512     
         275           0  0.75466432971666697     
         276           0  0.85776139904461712     
         277           0  0.97361246373803711     
         278           1   1.0983246808241969     
         279           1   1.2307939000529999     
         280           1   1.3646007196115750     
         281           1   1.4992554618890854     
         282           1   1.6341309132759290     
         283           3   1.7624059672931207     
         284           3   1.8810058805911967     
         285           3   1.9869585852740210     
         286           3   2.0775053283322804     
         287           3   2.1502053254851758     
         288           3   2.2030302365901830     
         289           3   2.2344449035287002     
         290           3   2.2434713636331103     
         291           3   2.2297336156368686     
         292           3   2.1934809952654044     
         293           3   2.1355884016432900     
         294           3   2.0575321281925740     
         295           3   1.9613408148501690     
         296           3   1.8495221298797024     
         297           3   1.7249672079801806     
         298           2   1.5908365196513896     
         299           2   1.4490960519008016     
         300           0   1.3047939855091382     
         301           0   1.1610078031981581     
         302           0   1.0205947626214789     
         303           0  0.88608219381962250     
         304           0  0.75690916634319239     
         305           0  0.63819082153044493     
         306           0  0.53085155535648443     
         307           0  0.43537586130309247     
         308           0  0.35183113605171024     
         309           0  0.27991342954971465     
         310           0  0.21900999832841489     
         311           0  0.16827176178669900     
         312           0  0.12668882328996728     
         313           0   9.3162981394602773E-002
         314           0   6.6572425386418471E-002
         315           0   4.5825351932507315E-002
         316           0   2.9900828116373755E-002
         317           0   1.7876668630364925E-002
         318           0   8.9452562831073661E-003
         319           0   3.7555307126002466E-003
         320           0   0.0000000000000000     
         321           0   0.0000000000000000     
         322           0   0.0000000000000000     
         323           0   0.0000000000000000     
         324           0   0.0000000000000000     
         325           0   0.0000000000000000     
         326           0   0.0000000000000000     
         327           0   0.0000000000000000     
         328           0   0.0000000000000000     
         329           0   0.0000000000000000     
         330           0   0.0000000000000000     
         331           0   0.0000000000000000     
         332           0   0.0000000000000000     
         333           0   0.0000000000000000     
         334           0   0.0000000000000000     
         335           0   0.0000000000000000     
         336           0   0.0000000000000000     
         337           0   0.0000000000000000     
         338           0   0.0000000000000000     
         339           0   0.0000000000000000     
         340           0   0.0000000000000000     
         341           0   0.0000000000000000     
         342           0   0.0000000000000000     
         343           0   0.0000000000000000     
         344           0   0.0000000000000000     
         345           0   0.0000000000000000     
         346           0   0.0000000000000000     
         347           0   0.0000000000000000     
         348           0   0.0000000000000000     
         349           0   0.0000000000000000     
         350           0   0.0000000000000000     
         351           0   0.0000000000000000     
         352           0   0.0000000000000000     
         353           0   0.0000000000000000     
         354           0   0.0000000000000000     
         355           0   0.0000000000000000     
         356           0   0.0000000000000000     
         357           0   0.0000000000000000     
         358           0   0.0000000000000000     
         359           0   0.0000000000000000     
         360           0   0.0000000000000000     
         361           0   0.0000000000000000     
         362           0   0.0000000000000000     
         363           0   0.0000000000000000     
         364           0   0.0000000000000000     
         365           0   0.0000000000000000     
         366           0   0.0000000000000000     
         367           0   0.0000000000000000     
         368           0   0.0000000000000000     
         369           0   0.0000000000000000     
         370           0   0.0000000000000000     
         371           0   0.0000000000000000     
         372           0   0.0000000000000000     
         373           0   0.0000000000000000     
         374           0   0.0000000000000000     
         375           0   0.0000000000000000     
         376           0   0.0000000000000000     
         377           0   0.0000000000000000     
         378           0   0.0000000000000000     
         379           0   0.0000000000000000     
         380           0   0.0000000000000000     
         381           0   0.0000000000000000     
         382           0   0.0000000000000000     
         383           0   0.0000000000000000     
         384           0   0.0000000000000000     
         385           0   0.0000000000000000     
         386           0   0.0000000000000000     
         387           0   0.0000000000000000     
         388           0   0.0000000000000000     
         389           0   0.0000000000000000     
         390           0   0.0000000000000000     
         391           0   0.0000000000000000     
         392           0   0.0000000000000000     
         393           0   0.0000000000000000     
         394           0   0.0000000000000000     
         395           0   0.0000000000000000     
         396           0   0.0000000000000000     
         397           0   0.0000000000000000     
         398           0   3.7555307126002466E-003
         399           0   8.9452562831073661E-003
         400           0   1.5998903274064807E-002
         401           0   2.5428199974820067E-002
         402           0   3.7825900295474918E-002
         403           0   5.3858325399008429E-002
         404           0   7.4250031246865300E-002
         405           0   9.9759660590463040E-002
         406           0  0.13114674616326635     
         407           0  0.16913016803318334     
         408           0  0.21434005646808141     
         409           0  0.26726605203511850     
         410           0  0.32820583306905171     
         411           0  0.39721852933892521     
         412           0  0.47033237428331898     
         413           0  0.54935464539062251     
         414           0  0.63303933804759804     
         415           0  0.71977214252239385     
         416           0  0.80760803852495910     
         417           0  0.89433439213558752     
         418           2  0.97755725121853931     
         419           2   1.0548064005891036     
         420           2   1.1236529113395204     
         421           2   1.1818315906451544     
         422           2   1.2273600418581894     
         423           2   1.2586460429689630     
         424           2   1.2745756375920239     
         425           2   1.2745756375920239     
         426           2   1.2586460429689630     
         427           2   1.2273600418581894     
         428           2   1.1818315906451544     
         429           2   1.1236529113395202     
         430           2   1.0548064005891034     
         431           2  0.97755725121853931     
         432           0  0.89808992284818789     
         433           0  0.81655329480806660     
         434           0  0.73577104579645880     
         435           0  0.65846753802241831     
         436           0  0.58718054568609745     
         437           0  0.52419069968232745     
         438           0  0.47146856058579062     
         439           0  0.42796549365951492     
         440           0  0.39841279819838493     
         441           0  0.38347022450126489     
         442           0  0.38347022450126489     
         443           0  0.39841279819838493     
         444           0  0.42796549365951492     
         445           0  0.47146856058579062     
         446           0  0.52794623039492761     
         447           0  0.59237027125660446     
         448           0  0.66552118501337532     
         449           0  0.74520034249721390     
         450           0  0.82895099512872117     
         451           0  0.91412234795172131     
         452           2  0.99794895706639608     
         453           2   1.0803160299327015     
         454           2   1.1550399969123235     
         455           2   1.2198150125150715     
         456           2   1.2725699302930875     
         457           2   1.3115720385360001     
         458           2   1.3355154186259570     
         459           2   1.3435883338618972     
         460           2   1.3355154186259570     
         461           2   1.3115720385360001     
         462           2   1.2725699302930875     
         463           2   1.2198150125150713     
         464           2   1.1550399969123235     
         465           2   1.0803160299327013     
         466           2  0.99794895706639630     
         467           0  0.91036681723912105     
         468           0  0.82000573884561401     
         469           0  0.72920143922314928     
         470           0  0.64009298503855561     
         471           0  0.55454437096112963     
         472           0  0.47408790499591913     
         473           0  0.39721852933892521     
         474           0  0.32820583306905171     
         475           0  0.26726605203511855     
         476           0  0.21434005646808146     
         477           0  0.16913016803318334     
         478           0  0.13114674616326635     
         479           0   9.9759660590463053E-002
         480           0   7.4250031246865314E-002
         481           0   5.3858325399008429E-002
         482           0   3.7825900295474911E-002
         483           0   2.5428199974820067E-002
         484           0   1.5998903274064804E-002
         485           0   8.9452562831073661E-003
         486           0   3.7555307126002466E-003
         487           0   0.0000000000000000     
         488           0   0.0000000000000000     
         489           0   0.0000000000000000     
         490           0   0.0000000000000000     
         491           0   0.0000000000000000     
         492           0   0.0000000000000000     
         493           0   0.0000000000000000     
         494           0   0.0000000000000000     
         495           0   0.0000000000000000     
         496           0   0.0000000000000000     
         497           0   0.0000000000000000     
         498           0   0.0000000000000000     
         499           0   0.0000000000000000     
         500           0   0.0000000000000000     
         501           0   0.0000000000000000     
         502           0   0.0000000000000000     
         503           0   0.0000000000000000     
         504           0   0.0000000000000000     
         505           0   0.0000000000000000     
         506           0   0.0000000000000000     
         507           0   0.0000000000000000     
         508           0   0.0000000000000000     
         509           0   0.0000000000000000     
         510           0   0.0000000000000000     
         511           0   0.0000000000000000     
         512           0   0.0000000000000000     
         513           0   0.0000000000000000     
         514           0   0.0000000000000000     
         515           0   0.0000000000000000     
         516           0   0.0000000000000000     
         517           0   0.0000000000000000     
         518           0   0.0000000000000000     
         519           0   0.0000000000000000     
         520           0   0.0000000000000000     
         521           0   0.0000000000000000     
         522           0   0.0000000000000000     
         523           0   0.0000000000000000     
         524           0   0.0000000000000000     
         525           0   0.0000000000000000     
         526           0   0.0000000000000000     
         527           0   0.0000000000000000     
         528           0   0.0000000000000000     
         529           0   0.0000000000000000     
         530           0   0.0000000000000000     
         531           0   0.0000000000000000     
         532           0   0.0000000000000000     
         533           0   0.0000000000000000     
         534           0   0.0000000000000000     
         535           0   0.0000000000000000     
         536           0   0.0000000000000000     
         537           0  0.32860893735252156     
         538           0  0.78270992477189461     
         539           0   1.3999040364806705     
         540           0   2.2249674977967562     
         541           0   3.3097662758540549     
         542           0   4.7126034724132380     
         543           0   6.4968777341007149     
         544           0   8.7327258323781187     
         545           0   11.484285545568911     
         546           0   14.814888606177606     
         547           0   18.780183140931946     
         548           0   23.423605453368342     
         549           0   28.771868718941040     
         550           0   34.830871348402816     
         551           0   41.582451347733382     
         552           0   48.982388142614624     
         553           0   56.959976283678678     
         554           0   65.419370024974299     
         555           0   74.242735698823083     
         556           0   83.295068617346175     
         557         175   92.430355745061817     
         558         175   101.49861825820798     
         559         175   110.35326993316755     
         560         175   118.85819212567624     
         561         175   126.89395894604593     
         562         175   134.36274225167759     
         563         175   141.19344916573502     
         564         177   147.04346035612591     
         565         177   152.03702803439387     
         566         177   156.16739234668799     
         567         177   159.42427110194009     
         568         177   161.79203693950481     
         569         177   163.26792652037028     
         570         177   163.85214335992367     
         571         177   163.54569514951811     
         572         177   162.34956238990392     
         573         177   160.26530189984885     
         574         177   157.29700185990365     
         575         177   153.45432746156999     
         576         177   148.76939202803189     
         577         177   143.26999510632868     
         578         177   136.77031233769918     
         579         177   129.64478407487698     
         580         177   121.96553618514227     
         581         177   113.81839197643232     
         582         177   105.32923090020607     
         583         178   96.632688132645498     
         584          21   87.873973710190114     
         585           1   79.199100681945495     
         586           1   70.756274336885724     
         587           6   62.678894768899717     
         588           6   55.083003381060777     
         589           6   48.062319885269950     
         590           6   41.684970775951236     
         591           6   35.992077800557666     
         592           6   30.998189214917687     
         593           6   26.693365486586423     
         594           6   23.046594339883395     
         595           6   20.010121028968982     
         596          13   17.524244162332707     
         597          15   15.522143248630002     
         598          15   13.936240641038891     
         599          15   12.697139800278519     
         600          15   11.724181684870761     
         601           9   10.970508495280983     
         602           9   10.384616079063182     
         603           9   9.9228555690569955     
         604           9   9.5479442220076631     
         605           9   9.4425976806397145     
         606           9   9.3380274760927762     
         607           9   9.1991584197716723     
         608           9   9.0213216114766155     
         609           9   8.8147106560191020     
         610           9   8.5798386616890117     
         611           9   8.3170535581778129     
         612           9   8.0267333419696865     
         613           9   7.7095211891490498     
         614           9   7.3665663416548552     
         615           9   6.9997359761366438     
         616           9   6.6117670536365623     
         617           9   6.1969794174542994     
         618          10   5.7694476263629477     
         619          10   5.3372515705334269     
         620           1   4.9036558844385771     
         621           1   4.4754609758895691     
         622           1   4.0662521387635664     
         623           1   3.6709140334621151     
         624           1   3.2948273427145853     
         625           1   2.9423634932476070     
         626           1   2.6167253403841726     
         627           1   2.3198763902814616     
         628           1   2.0525587770598093     
         629           1   1.8143917970081425     
         630           1   1.6040358976200533     
         631           1   1.4194023160937073     
         632           1   1.2578863934230544     
         633           1   1.1166029257936942     
         634           1  0.99260441181016879     
         635           1  0.88306714885574011     
         636           1  0.78543515108430539     
         637           1  0.69751712812838484     
         638           1  0.61753668386376637     
         639           1  0.54280352943940346     
         640           0  0.47409635876729800     
         641           0  0.42271696941021708     
         642           0  0.37260017124860700     
         643           0  0.32451912066083144     
         644           0  0.27914995083686495     
         645           0  0.23704395249795956     
         646           0  0.19860926466946260     
         647           0  0.16410291653452586     
         648           0  0.13363302601755928     
         649           0  0.10717002823404073     
         650           0   8.4565084016591671E-002
         651           0   6.5573373081633177E-002
         652           0   4.9879830295231527E-002
         653           0   3.7125015623432657E-002
         654           0   2.6929162699504215E-002
         655           0   1.8912950147737456E-002
         656           0   1.2714099987410033E-002
         657           0   7.9994516370324020E-003
         658           0   4.4726281415536830E-003
         659           0   1.8777653563001233E-003
         660           0   0.0000000000000000     
         661           0   0.0000000000000000     
         662           0   0.0000000000000000     
         663           0   0.0000000000000000     
         664           0   0.0000000000000000     
         665           0   0.0000000000000000     
         666           0   0.0000000000000000     
         667           0   0.0000000000000000     
         668           0   0.0000000000000000     
         669           0   0.0000000000000000     
         670           0   0.0000000000000000     
         671           0   0.0000000000000000     
         672           0   0.0000000000000000     
         673           0   0.0000000000000000     
         674           0   0.0000000000000000     
         675           0   0.0000000000000000     
         676           0   0.0000000000000000     
         677           0   0.0000000000000000     
         678           0   3.7555307126002466E-003
         679           0   8.9452562831073661E-003
         680           0   1.5998903274064807E-002
         681           0   2.5428199974820067E-002
         682           0   3.7825900295474918E-002
         683           0   5.3858325399008429E-002
         684           0   7.4250031246865300E-002
         685           0   9.9759660590463040E-002
         686           0  0.13114674616326635     
         687           0  0.16913016803318334     
         688           0  0.21434005646808141     
         689           0  0.26726605203511850     
         690           0  0.32820583306905171     
         691           0  0.39721852933892521     
         692           0  0.47408790499591924     
         693           0  0.55829990167373000     
         694           0  0.64903824132166288     
         695           0  0.74520034249721401     
         696           0  0.84167840810783368     
         697           0  0.93924746125148861     
         698           2   1.0358083791913399     
         699           2   1.1291378612047467     
         700           2   1.2169737572073118     
         701           2   1.2971034332793294     
         702           2   1.3674500670794054     
         703           2   1.4261524344136185     
         704           2   1.4716347244978092     
         705           2   1.5026639988977657     
         706           2   1.5183938914968009     
         707           2   1.5503159025539028     
         708           2   1.5786986773041782     
         709           2   1.6076254023273600     
         710           2   1.6460476649121893     
         711           2   1.7166931294370507     
         712           2   1.8475463949176045     
         713           2   2.0896449089588276     
         714           2   3.5121583267628984     
         715           2   5.6126061140168932     
         716           0   8.4629302816767797     
         717           0   12.274034759520353     
         718           0   17.251216196175626     
         719           0   23.640566949140428     
         720           0   31.712976190856871     
         721           0   41.745098875476621     
         722           0   54.010796696229136     
         723           0   68.766000242658649     
         724           0   86.231415205593905     
         725           0   106.57412194953093     
         726           0   129.88945461447295     
         727          17   156.18290283161465     
         728          17   185.36240877198506     
         729          17   217.22652422012007     
         730          19   251.46477659715856     
         731          29   286.48468575431798     
         732          46   322.29677961316776     
         733          78   358.32453499408638     
         734         659   393.76475760373006     
         735         738   427.76145018205966     
         736         745   459.46547100118318     
         737         759   488.04518903982449     
         738         759   512.71609228115642     
         739         759   532.78881821388677     
         740         759   547.68931680490027     
         741         759   556.98368997048306     
         742         759   560.39596998203353     
         743         759   557.81955637208932     
         744         759   549.32192874645432     
         745         759   535.14244937321098     
         746         759   515.68325525329590     
         747         758   491.49344837582612     
         748         758   463.22433205295812     
         749         758   431.67689737139136     
         750         758   397.68638585608034     
         751         130   362.12440608599144     
         752          15   325.83914232105678     
         753          13   289.65007100490709     
         754          10   254.29805865693189     
         755           2   219.71881726752972     
         756           1   187.35439837870817     
         757           1   157.68101714048620     
         758           0   130.91617696774208     
         759           0   107.19433514671822     
         760           0   86.518096443833286     
         761           0   68.797047277123113     
         762           0   53.864329693694955     
         763           0   41.495448425826993     
         764           0   31.427571320554605     
         765           0   23.377812806853456     
         766           0   17.059338588745643     
         767           0   12.194535957673470     
         768           0   8.5281140046525081     
         769           0   5.8243866576559924     
         770           0   3.8802275641543056     
         771           4   2.5267215884699890     
         772           4   2.4578026197104128     
         773           4   2.6208541039652422     
         774           4   2.7966855839342930     
         775           4   2.9809831442365806     
         776           4   3.1682174552051583     
         777           4   3.3483653093756942     
         778           4   3.5185202161382727     
         779           4   3.6793912681609502     
         780           4   3.8289011710405978     
         781           4   3.9669723342731618     
         782           4   4.0935164497128165     
         783           4   4.2083171415440663     
         784           4   4.3109440951794946     
         785           4   4.3988333240238440     
         786           4   4.4684567987026824     
         787           4   4.5208013881489464     
         788           5   4.5539815077822103     
         789           5   4.5660482480435975     
         790           5   4.5551506118739749     
         791           7   4.5197050174346751     
         792           7   4.4663541236513824     
         793           7   4.3952081486854810     
         794           7   4.3062415757889339     
         795           7   4.2019097020042349     
         796           3   4.0857961725916470     
         797           3   3.9625274405425279     
         798           3   3.8376189422338056     
         799           3   3.7172584033797444     
         800           3   3.6080355026180277     
         801           3   3.5166305651984375     
         802           3   3.4513557842559877     
         803           3   3.4168955819909814     
         804           3   3.4183905686445031     
         805           2   3.4598078463409991     
         806           0   3.5305570193829672     
         807           0   3.6397360111290959     
         808           0   3.7851525306917981     
         809           0   3.9613444481535938     
         810           0   4.1641066534247049     
         811           0   4.3839236308013989     
         812           7   4.6104219839477656     
         813           8   4.8371962833098330     
         814           8   5.0537836296605949     
         815           8   5.2499229124410327     
         816           8   5.4160593567561044     
         817           8   5.5491627112264377     
         818           8   5.6354947456536202     
         819           8   5.6687336936596644     
         820           8   5.6476087666556625     
         821           8   5.5715939996652155     
         822           9   5.4422247058635858     
         823           9   5.2629588009948689     
         824           9   5.0389334520020643     
         825           9   4.7766379909000340     
         826           2   4.4848656248821648     
         827           2   4.1725625258974315     
         828           2   3.8445150287459824     
         829           2   3.5089336690004025     
         830           2   3.1733793964277313     
         831           1   2.8445140958487949     
         832           1   2.5279297080541014     
         833           1   2.2187032614106958     
         834           1   1.9309205216516503     
         835           1   1.6676960121908864     
         836           1   1.4313479720222908     
         837           1   1.2204655848244943     
         838           1   1.0344507214834713     
         839           0  0.87231914249926334     
         840           0  0.73283145854697107     
         841           0  0.61460730364256511     
         842           0  0.51621620927776757     
         843           0  0.43866130359915501     
         844           0  0.37999599447700855     
         845           0  0.33924677215372423     
         846           0  0.31561409489112413     
         847           0  0.31780605231800352     
         848           0  0.33313072180460751     
         849           0  0.36189700807447339     
         850           0  0.40237698617005585     
         851           0  0.45570389915380916     
         852           0  0.52653038339301539     
         853           0  0.61010054671189007     
         854           0  0.70598192471940036     
         855           0  0.81351532909907542     
         856           1  0.93182250688070234     
         857           1   1.0598220588310332     
         858           1   1.1962541539466556     
         859           1   1.3434692279473033     
         860           1   1.4989723658726821     
         861           1   1.6598860316121633     
         862           1   1.8252487927735090     
         863           3   1.9998203496609102     
         864           3   2.1793711255567692     
         865           3   2.3601910632161687     
         866           3   2.5411666325538205     
         867           3   2.7247678927190679     
         868           3   2.9108440895031071     
         869           3   3.0992214418356441     
         870           2   3.2896166190455065     
         871           2   3.4815482804300353     
         872           4   3.6742573868098938     
         873           4   3.8628916144018959     
         874           4   4.0483070432816826     
         875           4   4.2282461483794460     
         876           4   4.4000531597764514     
         877           4   4.5537914009853662     
         878           4   4.6915305941967036     
         879           6   4.8093458191452623     
         880           6   4.9033769364104556     
         881           6   4.9700148864620131     
         882           6   5.0060887265791090     
         883           9   5.0090399068285185     
         884           9   4.9743984896066307     
         885           7   4.9047179235021767     
         886           5   4.7998054545031881     
         887           5   4.6604939384154545     
         888           5   4.4886121182972447     
         889           5   4.2869120521108188     
         890           5   4.0589589181140990     
         891           5   3.8103263686647937     
         892           5   3.5440216764138008     
         893           3   3.2625536632074899     
         894           3   2.9746935140374400     
         895           3   2.6854519679073143     
         896           3   2.3996521290718573     
         897           0   2.1217626403477330     
         898           0   1.8557541239080861     
         899           0   1.6049850997683899     
         900           0   1.3694490658349321     
         901           0   1.1545521203913471     
         902           0  0.96126572114194453     
         903           0  0.78990212159874329     
         904           0  0.63615628276255154     
         905           0  0.50441426935574096     
         906           0  0.39576011594898752     
         907           0  0.30755357744878348     
         908           0  0.23830155025297467     
         909           0  0.18401294714362201     
         910           0  0.14337285341842759     
         911           0  0.11516094435644005     
         912           0   9.8320281451287517E-002
         913           0   9.2000625361238514E-002
         914           0   9.8248386157962511E-002
         915           0  0.11317754501512411     
         916           0  0.13678004223216672     
         917           0  0.16913016803318334     
         918           0  0.21434005646808141     
         919           0  0.26726605203511850     
         920           0  0.32820583306905171     
         921           0  0.39721852933892521     
         922           0  0.47408790499591924     
         923           0  0.55829990167373000     
         924           0  0.64903824132166288     
         925           0  0.74520034249721401     
         926           0  0.84543393882043394     
         927           0  0.94819271753459600     
         928           2   1.0518072824654048     
         929           2   1.1545660611795667     
         930           2   1.2510441267901866     
         931           2   1.3420165023952304     
         932           2   1.4257011950522060     
         933           2   1.5004838950292616     
         934           2   1.5649555703656006     
         935           2   1.6179358415319405     
         936           2   1.6584839167180168     
         937           2   1.6859002829414560     
         938           2   1.6997230858035508     
         939           2   1.6997230858035508     
         940           2   1.6859002829414560     
         941           2   1.6584839167180168     
         942           2   1.6179358415319405     
         943           2   1.5649555703656004     
         944           2   1.5004838950292614     
         945           2   1.4257011950522060     
         946           2   1.3420165023952302     
         947           2   1.2510441267901864     
         948           2   1.1545660611795665     
         949           2   1.0518072824654048     
         950           0  0.94819271753459600     
         951           0  0.84543393882043416     
         952           0  0.74520034249721401     
         953           0  0.64903824132166288     
         954           0  0.55829990167372989     
         955           0  0.47784343570851939     
         956           0  0.40616378562203259     
         957           0  0.34420473634311655     
         958           0  0.29269425200993865     
         959           0  0.25216595676355635     
         960           0  0.22298849343219179     
         961           0  0.20539677741013163     
         962           0  0.19951932118092608     
         963           0  0.20539677741013163     
         964           0  0.22298849343219174     
         965           0  0.25216595676355635     
         966           0  0.29269425200993859     
         967           0  0.34420473634311660     
         968           0  0.40616378562203265     
         969           0  0.47408790499591924     
         970           0  0.54935464539062251     
         971           0  0.63303933804759804     
         972           0  0.71977214252239385     
         973           0  0.80760803852495910     
         974           0  0.89433439213558752     
         975           2  0.97755725121853931     
         976           2   1.0548064005891036     
         977           2   1.1236529113395204     
         978           2   1.1818315906451544     
         979           2   1.2273600418581894     
         980           2   1.2586460429689630     
         981           2   1.2745756375920239     
         982           2   1.2745756375920239     
         983           2   1.2586460429689630     
         984           2   1.2273600418581894     
         985           2   1.1818315906451544     
         986           2   1.1236529113395202     
         987           2   1.0548064005891034     
         988           2  0.97755725121853931     
         989           0  0.89433439213558763     
         990           0  0.80760803852495922     
         991           0  0.71977214252239397     
         992           0  0.63303933804759815     
         993           0  0.54935464539062251     
         994           0  0.47033237428331898     
         995           0  0.39721852933892521     
         996           0  0.32820583306905171     
         997           0  0.26726605203511855     
         998           0  0.21434005646808146     
         999           0  0.16913016803318334     
        1000           0  0.13114674616326635     
        1001           0   9.9759660590463053E-002
        1002           0   7.4250031246865314E-002
        1003           0   5.3858325399008429E-002
        1004           0   3.7825900295474911E-002
        1005           0   2.5428199974820067E-002
        1006           0   1.5998903274064804E-002
        1007           0   8.9452562831073661E-003
        1008           0   3.7555307126002466E-003
        1009           0   0.0000000000000000     
        1010           0   0.0000000000000000     
        1011           0   0.0000000000000000     
        1012           0   0.0000000000000000     
        1013           0   0.0000000000000000     
        1014           0   0.0000000000000000     
        1015           0   0.0000000000000000     
        1016           0   0.0000000000000000     
        1017           0   0.0000000000000000     
        1018           0   0.0000000000000000     
        1019           0   0.0000000000000000     
        1020           0   0.0000000000000000     
        1021           0   0.0000000000000000     
        1022           0   0.0000000000000000     
        1023           0   7.5110614252004932E-003
        1024           0   1.7890512566214732E-002
        1025           0   3.1997806548129615E-002
        1026           0   5.0856399949640134E-002
        1027           0   7.5651800590949836E-002
        1028           0  0.10771665079801686     
        1029           0  0.14850006249373060     
        1030           0  0.20327485189352631     
        1031           0  0.27499427932224024     
        1032           0  0.38949321061174058     
        1033           0  0.53647954087939953     
        1034           0  0.71872378354209310     
        1035           0  0.94960325635559251     
        1036           0   1.2325231952893836     
        1037           0   1.5734901146073839     
        1038           0   1.9799706058149273     
        1039           0   2.4592869527982417     
        1040           0   3.0182873941747745     
        1041           0   3.6629611337328529     
        1042           0   4.3980122202874750     
        1043           4   5.2264146706744619     
        1044           4   6.1452236186478562     
        1045           4   7.1550226007863973     
        1046           4   8.2507987536926404     
        1047           4   9.4244424893642886     
        1048           4   10.657229075742881     
        1049           4   11.907744462118321     
        1050           6   13.176309722389863     
        1051           8   14.440771268106319     
        1052          22   15.675511408016661     
        1053          24   16.853657768396459     
        1054          24   17.940574536430237     
        1055          28   18.914605450018563     
        1056          29   19.750512451139414     
        1057          29   20.423985892349982     
        1058          29   20.917509802016287     
        1059          29   21.216755534542290     
        1060          29   21.312542470333575     
        1061          29   21.201252835141620     
        1062          29   20.885017548559450     
        1063          29   20.371663566675242     
        1064          27   19.669077309039118     
        1065          27   18.802328305289731     
        1066          27   17.793262697161161     
        1067          27   16.667097643139513     
        1068          23   15.451374079813899     
        1069           6   14.174831826721142     
        1070           5   12.866266114502684     
        1071           5   11.550754237487840     
        1072           5   10.254805812139448     
        1073           5   8.9857896314141854     
        1074           1   7.7842659442670428     
        1075           1   6.6672330070545458     
        1076           1   5.6389549366442333     
        1077           0   4.7109673444266846     
        1078           0   3.8869589402193037     
        1079           0   3.1656718303785523     
        1080           0   2.5432161268987832     
        1081           0   2.0135910708433333     
        1082           0   1.5692430595429074     
        1083           0   1.2016174904241801     
        1084           0  0.90166896776157357     
        1085           0  0.66297697482592965     
        1086           0  0.47328463979814239     
        1087           0  0.32461033797896777     
        1088           0  0.20968466307830583     
        1089           0  0.12740939624248149     
        1090           0   8.7981415573072791E-002
        1091           0   5.8926969247633819E-002
        1092           0   3.6803462713952184E-002
        1093           0   2.0225161412610528E-002
        1094           0   7.9994516370324020E-003
        1095           0   4.4726281415536830E-003
        1096           0   1.8777653563001233E-003
        1097           0   0.0000000000000000     
        1098           0   0.0000000000000000     
        1099           0   0.0000000000000000     
        1100           0   0.0000000000000000     
        1101           0   0.0000000000000000     
        1102           0   0.0000000000000000     
        1103           0   0.0000000000000000     
        1104           0   0.0000000000000000     
        1105           0   3.7555307126002466E-003
        1106           0   8.9452562831073661E-003
        1107           0   1.5998903274064807E-002
        1108           0   2.5428199974820067E-002
        1109           0   3.7825900295474918E-002
        1110           0   5.3858325399008429E-002
        1111           0   7.4250031246865300E-002
        1112           0   9.9759660590463040E-002
        1113           0  0.13114674616326635     
        1114           0  0.16913016803318334     
        1115           0  0.21434005646808141     
        1116           0  0.26726605203511850     
        1117           0  0.32820583306905171     
        1118           0  0.39721852933892521     
        1119           0  0.47408790499591924     
        1120           0  0.56017766703003002     
        1121           0  0.65351086946321646     
        1122           0  0.75319979413424631     
        1123           0  0.85814803880784396     
        1124           0  0.96710566768233330     
        1125           2   1.0787364451649086     
        1126           2   1.1879355460903991     
        1127           2   1.2957342315149107     
        1128           2   1.4005362284859060     
        1129           2   1.5008369823680423     
        1130           2   1.5952562229426472     
        1131           2   1.6825561712796266     
        1132           2   1.7616470522186096     
        1133           2   1.8315835520438823     
        1134           2   1.8915571498666133     
        1135           2   1.9390118494141992     
        1136           2   1.9745596898879307     
        1137           2   1.9975750069859937     
        1138           2   2.0075470051068911     
        1139           2   2.0041065538816283     
        1140           3   1.9889384385981055     
        1141           3   1.9609025414593562     
        1142           3   1.9242378362100678     
        1143           3   1.8774212637477332     
        1144           3   1.8220073490353128     
        1145           3   1.7599506644077292     
        1146           1   1.6909013427664819     
        1147           1   1.6209662614456231     
        1148           1   1.5527814561386910     
        1149           1   1.4891490051967180     
        1150           1   1.4329016412175808     
        1151           1   1.3867586053041976     
        1152           1   1.3531815007976942     
        1153           1   1.3342391647399832     
        1154           1   1.3296125507790277     
        1155           0   1.3414193171218785     
        1156           0   1.3697406114757085     
        1157           0   1.4101779079971675     
        1158           0   1.4637031574107759     
        1159           0   1.5278908520183732     
        1160           1   1.5996866423518517     
        1161           1   1.6742051824986099     
        1162           3   1.7493065292455026     
        1163           3   1.8208637545469024     
        1164           3   1.8848353023585664     
        1165           3   1.9374586487287446     
        1166           3   1.9754311221707324     
        1167           3   1.9987396876272430     
        1168           3   2.0019634557338710     
        1169           3   1.9841975174904964     
        1170           3   1.9453441640962716     
        1171           3   1.8861125941931705     
        1172           3   1.8079725822246717     
        1173           3   1.7130662662658949     
        1174           2   1.6040849583364174     
        1175           2   1.4841200491951809     
        1176           2   1.3578350283275931     
        1177           0   1.2268864862629201     
        1178           0   1.0946830615409253     
        1179           0  0.96436762636480866     
        1180           0  0.83870224970801821     
        1181           0  0.71864728749565554     
        1182           0  0.60772093101347835     
        1183           0  0.50438855757296597     
        1184           0  0.41277091708564345     
        1185           0  0.33283942511675174     
        1186           0  0.26421988676331304     
        1187           0  0.20625518365661602     
        1188           0  0.15807590886277056     
        1189           0  0.11867261073820054     
        1190           0   8.6964131234275335E-002
        1191           0   6.1857777036040833E-002
        1192           0   4.2298528437028596E-002
        1193           0   2.7305965331120192E-002
        1194           0   1.5998903274064804E-002
        1195           0   8.9452562831073661E-003
        1196           0   3.7555307126002466E-003
        1197           0   0.0000000000000000     
        1198           0   0.0000000000000000     
        1199           0   0.0000000000000000     
        1200           0   0.0000000000000000     
        1201           0   0.0000000000000000     
        1202           0   0.0000000000000000     
        1203           0   0.0000000000000000     
        1204           0   0.0000000000000000     
        1205           0   0.0000000000000000     
        1206           0   0.0000000000000000     
        1207           0   0.0000000000000000     
        1208           0   0.0000000000000000     
        1209           0   0.0000000000000000     
        1210           0   0.0000000000000000     
        1211           0   0.0000000000000000     
        1212           0   0.0000000000000000     
        1213           0   0.0000000000000000     
        1214           0   0.0000000000000000     
        1215           0   0.0000000000000000     
        1216           0   0.0000000000000000     
        1217           0   0.0000000000000000     
        1218           0   0.0000000000000000     
        1219           0   0.0000000000000000     
        1220           0   0.0000000000000000     
        1221           0   0.0000000000000000     
        1222           0   0.0000000000000000     
        1223           0   0.0000000000000000     
        1224           0   0.0000000000000000     
        1225           0   0.0000000000000000     
        1226           0   0.0000000000000000     
        1227           0   0.0000000000000000     
        1228           0   0.0000000000000000     
        1229           0   1.8777653563001233E-003
        1230           0   4.4726281415536830E-003
        1231           0   9.8772169933325268E-003
        1232           0   2.0942258841563963E-002
        1233           0   3.5857658067877225E-002
        1234           0   5.5642165960979061E-002
        1235           0   8.1466165745990193E-002
        1236           0  0.11463489329021065     
        1237           0  0.15655671410407423     
        1238           0  0.20869494555868848     
        1239           0  0.27250306190613693     
        1240           0  0.34934485619741723     
        1241           0  0.44040311280174987     
        1242           0  0.54658234715510323     
        1243           0  0.66653515571130395     
        1244           0  0.80149242043382574     
        1245           0  0.94890438550438383     
        1246           0   1.1048957682398270     
        1247           0   1.2696783336769006     
        1248           0   1.4400926053765886     
        1249           1   1.6123547873941431     
        1250           1   1.7821784348873044     
        1251           2   1.9449394734146173     
        1252           4   2.0958762468356684     
        1253           4   2.2303128771879592     
        1254           4   2.3438917281465792     
        1255           4   2.4403104917954619     
        1256           4   2.5118613947048978     
        1257           4   2.5572546897975861     
        1258           4   2.5782776426230711     
        1259           4   2.5749388831315860     
        1260           4   2.5498686220028670     
        1261           4   2.5068931999564592     
        1262           4   2.4508689432528481     
        1263           3   2.3874459627279023     
        1264           3   2.3227743971506518     
        1265           2   2.2631704617789237     
        1266           0   2.2166413229300361     
        1267           0   2.1876208107777155     
        1268           0   2.1810645372367756     
        1269           0   2.2008488614091792     
        1270           0   2.2482394190965307     
        1271           0   2.3261895749826338     
        1272           0   2.4330611272233122     
        1273           0   2.5663016018761673     
        1274           0   2.7246096168061493     
        1275           4   2.9013366321217591     
        1276           4   3.0939029688215007     
        1277           4   3.2965714356869578     
        1278           5   3.5033865513629801     
        1279           5   3.7084307228505877     
        1280           5   3.9041775920625534     
        1281           5   4.0866039102389733     
        1282           5   4.2471749046322902     
        1283           5   4.3841244596456557     
        1284           5   4.4950385637549743     
        1285           5   4.5751581917190434     
        1286           6   4.6236572384000603     
        1287           6   4.6400404277420630     
        1288           6   4.6202487960756908     
        1289           6   4.5646282550196835     
        1290           6   4.4741826215450891     
        1291           6   4.3505730253079591     
        1292           6   4.1961034811728695     
        1293           6   4.0136880064592129     
        1294           5   3.8067956682355235     
        1295           3   3.5793717268979512     
        1296           3   3.3303893722541469     
        1297           3   3.0713682517977769     
        1298           3   2.8065531511314172     
        1299           3   2.5389221372837460     
        1300           2   2.2744304269127427     
        1301           2   2.0169327476013357     
        1302           0   1.7699176478824039     
        1303           0   1.5363896881133923     
        1304           0   1.3187828056771984     
        1305           0   1.1189079695781388     
        1306           0  0.93793574280169023     
        1307           0  0.77507549774434081     
        1308           0  0.63203074930285397     
        1309           0  0.50814713684983837     
        1310           0  0.40237113633459515     
        1311           0  0.31334108116156706     
        1312           0  0.23948152974403339     
        1313           0  0.17909478342610646     
        1314           0  0.13044435400256751     
        1315           0   9.3162981394602773E-002
        1316           0   6.6572425386418471E-002
        1317           0   4.5825351932507315E-002
        1318           0   2.9900828116373755E-002
        1319           0   2.1632199342965171E-002
        1320           0   1.7890512566214732E-002
        1321           0   2.3509964699265300E-002
        1322           0   3.8128986970527683E-002
        1323           0   6.2770059852647081E-002
        1324           0   9.5285428647893314E-002
        1325           0  0.13750413151716029     
        1326           0  0.19144388628494641     
        1327           0  0.25925510280914010     
        1328           0  0.34313985987051171     
        1329           0  0.44524646322181083     
        1330           0  0.56754296623156830     
        1331           0  0.71167605757031660     
        1332           0  0.87882463784212506     
        1333           0   1.0658042593874892     
        1334           0   1.2747790077985994     
        1335           0   1.5043457723824427     
        1336           0   1.7446488877668422     
        1337           0   1.9970556689541374     
        1338           0   2.2565751694063354     
        1339           2   2.5173351325865476     
        1340           2   2.7727812563531837     
        1341           4   3.0159362605415039     
        1342           6   3.2397048717963952     
        1343           6   3.4372064393596173     
        1344           6   3.6021139668235547     
        1345           6   3.7289771585302653     
        1346           6   3.8135077179862127     
        1347           6   3.8528075045638821     
        1348           6   3.8455240133121102     
        1349           6   3.7919226468631351     
        1350           6   3.6938709928444839     
        1351           6   3.5547363727403809     
        1352           6   3.3792038543787655     
        1353           4   3.1730273003874316     
        1354           4   2.9427304690467637     
        1355           4   2.6952783508073295     
        1356           0   2.4377405474223068     
        1357           0   2.1769684227611954     
        1358           0   1.9193059560288621     
        1359           0   1.6703508524250790     
        1360           0   1.4339826147771040     
        1361           0   1.2161589594559099     
        1362           0   1.0167765667829642     
        1363           0  0.84201146487129708     
        1364           0  0.69353705666434817     
        1365           0  0.57136783950019499     
        1366           0  0.47506358291148476     
        1367           0  0.40385754831624759     
        1368           0  0.35677691995704275     
        1369           0  0.33274337773200774     
        1370           0  0.33064524289658559     
        1371           0  0.34937682905488293     
        1372           0  0.38784501522994969     
        1373           0  0.44494712768567363     
        1374           0  0.52220051709929283     
        1375           0  0.61486684533111691     
        1376           0  0.72173764999975665     
        1377           0  0.84481031088822600     
        1378           0  0.97654424294239328     
        1379           0   1.1151351484519285     
        1380           1   1.2583898837425063     
        1381           1   1.4038040192624801     
        1382           1   1.5486633835864851     
        1383           3   1.7014297383189414     
        1384           3   1.8523720488967927     
        1385           3   2.0001790417453886     
        1386           3   2.1440720099167443     
        1387           3   2.2839048544441294     
        1388           3   2.4202210191659890     
        1389           3   2.5542586196331052     
        1390           3   2.6841432693036844     
        1391           3   2.8146116045919811     
        1392           3   2.9724327128572097     
        1393           3   3.1449618309521745     
        1394           3   3.3372890469799246     
        1395           3   3.5546528934960611     
        1396           3   3.8022134186889254     
        1397           2   4.3702420853797266     
        1398           2   5.0866360804518962     
        1399           2   5.9876332045162277     
        1400           2   7.1110227058452837     
        1401           2   8.5044097173686186     
        1402           2   10.220104935413200     
        1403           8   12.311616095741964     
        1404           8   14.830959414605861     
        1405           8   17.834946920564438     
        1406           8   21.372231184695934     
        1407           8   25.483499028361159     
        1408           8   30.197697496369994     
        1409           8   35.528346896190499     
        1410           6   41.470289009573932     
        1411           6   47.997232337044196     
        1412          19   55.060427153400255     
        1413          19   62.588729045984159     
        1414          19   70.172852668166698     
        1415          19   77.899338275531974     
        1416          19   85.612853335437137     
        1417         171   93.143108253751805     
        1418         171   100.30658283400341     
        1419         171   106.91969685294170     
        1420         169   112.80703105696857     
        1421         169   117.80664787783654     
        1422         169   121.77680400759381     
        1423         169   124.60186170140581     
        1424         169   126.18912858548296     
        1425         169   126.49893753782838     
        1426         169   125.51736573682903     
        1427         169   123.26825402149872     
        1428         169   119.81245223904030     
        1429         169   115.24555409853646     
        1430         169   109.69416793475510     
        1431         169   103.31350588435981     
        1432         169   96.272311501639990     
        1433         169   88.734424375254335     
        1434           0   80.914515504526577     
        1435           0   72.997498975597154     
        1436           2   65.158104965624247     
        1437           5   57.554181379536764     
        1438           5   50.118077371586423     
        1439           5   43.223094716553433     
        1440           5   36.937104335605113     
        1441           5   31.294020350879318     
        1442           5   26.309081860950922     
        1443           5   21.974790933071080     
        1444           5   18.264341945463418     
        1445           5   15.135574558161995     
        1446           5   12.535295080968252     
        1447           5   10.403582350871323     
        1448           5   8.6777560699846905     
        1449           5   7.2957708603016904     
        1450           5   6.1988939875240865     
        1451           5   5.3336159667770566     
        1452           5   4.6528211429863227     
        1453           3   4.1163036392483727     
        1454           3   3.6869949079011635     
        1455           3   3.5662497152566983     
        1456           3   3.4389944307897675     
        1457           3   3.3045146822136306     
        1458           3   3.1638954297750588     
        1459           3   3.0234020132438628     
        1460           5   2.8834740079856984     
        1461           2   2.7443615289261158     
        1462           2   2.6061438760382534     
        1463           2   2.4687622724241587     
        1464           2   2.3320641500039501     
        1465           2   2.1958555560700215     
        1466           2   2.0599575263327679     
        1467           2   1.9242617569994200     
        1468           2   1.7887806928680152     
        1469           2   1.6536873198856872     
        1470           2   1.5193405786213412     
        1471           2   1.3862934196724028     
        1472           2   1.2552820505466031     
        1473           2   1.1271967421042339     
        1474           0   1.0057094390058856     
        1475           0  0.88839552662347188     
        1476           0  0.77651099296560633     
        1477           0  0.67118163800982822     
        1478           0  0.57335300030171976     
        1479           0  0.48375025870797994     
        1480           0  0.40285182540782555     
        1481           0  0.32820583306905171     
        1482           0  0.26726605203511855     
        1483           0  0.21434005646808146     
        1484           0  0.16913016803318334     
        1485           0  0.13114674616326635     
        1486           0   9.9759660590463053E-002
        1487           0   7.4250031246865314E-002
        1488           0   5.3858325399008429E-002
        1489           0   3.7825900295474911E-002
        1490           0   2.5428199974820067E-002
        1491           0   1.5998903274064804E-002
        1492           0   8.9452562831073661E-003
        1493           0   3.7555307126002466E-003
        1494           0   0.0000000000000000     
        1495           0   0.0000000000000000     
        1496           0   0.0000000000000000     
        1497           0   0.0000000000000000     
        1498           0   0.0000000000000000     
        1499           0   0.0000000000000000     
        1500           0   0.0000000000000000     
        1501           0   0.0000000000000000     
        1502           0   3.7555307126002466E-003
        1503           0   8.9452562831073661E-003
        1504           0   1.5998903274064807E-002
        1505           0   2.5428199974820067E-002
        1506           0   3.7825900295474918E-002
        1507           0   5.3858325399008429E-002
        1508           0   7.4250031246865300E-002
        1509           0   9.9759660590463040E-002
        1510           0  0.13114674616326635     
        1511           0  0.16913016803318334     
        1512           0  0.21434005646808141     
        1513           0  0.26726605203511850     
        1514           0  0.32820583306905171     
        1515           0  0.39721852933892521     
        1516           0  0.47784343570851939     
        1517           0  0.56724515795683728     
        1518           0  0.66503714459572771     
        1519           0  0.76687301175943379     
        1520           0  0.87431458283280172     
        1521           0  0.98605213965953953     
        1522           2   1.1043846444500500     
        1523           2   1.2254450777576622     
        1524           2   1.3480869815411096     
        1525           2   1.4731478607957762     
        1526           2   1.5985790226409178     
        1527           2   1.7426668314749756     
        1528           2   1.8935475483467559     
        1529           2   2.0533397669103173     
        1530           2   2.2247727096625534     
        1531           2   2.4111386972705882     
        1532           2   2.6162010577079093     
        1533           2   2.8440552726891069     
        1534           2   3.0989435965942009     
        1535           2   3.3850267333553665     
        1536           4   3.7061203857485783     
        1537           4   4.0654093226123225     
        1538           4   4.4651565061600902     
        1539           2   4.9064290332793021     
        1540           2   5.3888653172155241     
        1541           2   5.9105082699637199     
        1542           4   6.4677266740654016     
        1543           4   7.0525683058027795     
        1544           4   7.6617195817169570     
        1545           5   8.2831580361714536     
        1546           5   8.9063215946291923     
        1547          15   9.5235234823971773     
        1548          15   10.124245948526811     
        1549          15   10.690757478698842     
        1550          15   11.218212471362172     
        1551          15   11.697378767594797     
        1552          15   12.120283129937778     
        1553          15   12.480428795904823     
        1554          15   12.759783867354047     
        1555          15   12.963248609837310     
        1556          15   13.087745331309671     
        1557          15   13.128824608183921     
        1558          15   13.089393234789517     
        1559          15   12.969782944906587     
        1560          15   12.774096617230919     
        1561          15   12.505085651817435     
        1562          15   12.164127049100545     
        1563          15   11.757375126545387     
        1564          15   11.292084517190535     
        1565          13   10.775590857387769     
        1566          11   10.215014427429754     
        1567          11   9.6215774825328868     
        1568          11   8.9921634672534463     
        1569           7   8.3550706996166682     
        1570           7   7.7205116683083475     
        1571           7   7.1027482539329769     
        1572           7   6.5098235355311944     
        1573           7   5.9519419698917444     
        1574           0   5.4383692112149875     
        1575           0   4.9732901766984794     
        1576           0   4.5653212792033573     
        1577           0   4.2184496297401681     
        1578           0   3.9345711654181321     
        1579           0   3.7134693862078452     
        1580           0   3.5491519426606386     
        1581           2   3.4398798274168505     
        1582           2   3.3796246147502838     
        1583           4   3.3610888348926311     
        1584           4   3.3760984565709711     
        1585           4   3.4160148211915606     
        1586           4   3.4748142906889168     
        1587           4   3.5433199385797396     
        1588           4   3.6068009985391840     
        1589           4   3.6611766791683453     
        1590           4   3.7060066664934586     
        1591           6   3.7296747305247306     
        1592           6   3.7291555796773568     
        1593           6   3.7025433928148757     
        1594           6   3.6490343274908286     
        1595           4   3.5782152676072037     
        1596           4   3.4790851147972472     
        1597           4   3.3543647772540637     
        1598           4   3.2072336093945570     
        1599           4   3.0412016238109705     
        1600           2   2.8599802990067178     
        1601           2   2.6673585145041447     
        1602           2   2.4644159936944812     
        1603           2   2.2582447310925899     
        1604           2   2.0493516855732841     
        1605           2   1.8441594051328807     
        1606           2   1.6451054363862831     
        1607           2   1.4543445761500993     
        1608           0   1.2737098975425150     
        1609           0   1.1046870644044167     
        1610           0  0.94840088011327206     
        1611           0  0.80561318745974930     
        1612           0  0.67405846553825777     
        1613           0  0.55728319252589187     
        1614           0  0.45483238545053389     
        1615           0  0.36603173336452660     
        1616           0  0.29269425200993859     
        1617           0  0.23033895974214622     
        1618           0  0.17807542431629073     
        1619           0  0.13490227687586659     
        1620           0   9.9759660590463053E-002
        1621           0   7.4250031246865314E-002
        1622           0   5.3858325399008429E-002
        1623           0   3.7825900295474911E-002
        1624           0   2.5428199974820067E-002
        1625           0   1.5998903274064804E-002
        1626           0   8.9452562831073661E-003
        1627           0   3.7555307126002466E-003
        1628           0   1.8777653563001233E-003
        1629           0   4.4726281415536830E-003
        1630           0   7.9994516370324037E-003
        1631           0   1.2714099987410033E-002
        1632           0   1.8912950147737459E-002
        1633           0   2.6929162699504215E-002
        1634           0   3.7125015623432650E-002
        1635           0   4.9879830295231520E-002
        1636           0   6.5573373081633177E-002
        1637           0   8.4565084016591671E-002
        1638           0  0.10717002823404070     
        1639           0  0.13363302601755925     
        1640           0  0.16410291653452586     
        1641           0  0.19860926466946260     
        1642           0  0.23516618714165949     
        1643           0  0.27467732269531125     
        1644           0  0.31651966902379902     
        1645           0  0.35988607126119693     
        1646           0  0.40380401926247955     
        1647           0  0.44716719606779376     
        1648           1  0.48877862560926966     
        1649           1  0.52740320029455179     
        1650           1  0.56182645566976019     
        1651           1  0.59091579532257721     
        1652           1  0.61368002092909468     
        1653           1  0.62932302148448149     
        1654           1  0.63728781879601193     
        1655           1  0.63728781879601193     
        1656           1  0.62932302148448149     
        1657           1  0.61368002092909468     
        1658           1  0.59091579532257721     
        1659           1  0.56182645566976008     
        1660           1  0.52740320029455168     
        1661           1  0.48877862560926966     
        1662           0  0.44716719606779382     
        1663           0  0.40380401926247961     
        1664           0  0.35988607126119698     
        1665           0  0.31651966902379908     
        1666           0  0.27467732269531125     
        1667           0  0.23516618714165949     
        1668           0  0.19860926466946260     
        1669           0  0.16410291653452586     
        1670           0  0.13363302601755928     
        1671           0  0.10717002823404073     
        1672           0   8.4565084016591671E-002
        1673           0   6.5573373081633177E-002
        1674           0   4.9879830295231527E-002
        1675           0   3.7125015623432657E-002
        1676           0   2.8806928055804339E-002
        1677           0   2.3385578289291140E-002
        1678           0   2.0713551624442439E-002
        1679           0   3.1980143762243181E-002
        1680           0   5.0221347138613238E-002
        1681           0   7.6803637877998765E-002
        1682           0  0.11340961554789285     
        1683           0  0.16523529653795641     
        1684           0  0.23162097742021215     
        1685           0  0.31531462939422000     
        1686           0  0.42291864070544022     
        1687           0  0.55493147093820305     
        1688           0  0.71442148660764493     
        1689           0  0.91544924180976062     
        1690           0   1.1533836080433435     
        1691           0   1.4311958583468563     
        1692           0   1.7512744238655245     
        1693           0   2.1077602145220928     
        1694           0   2.5098364409556431     
        1695           0   2.9541417107755699     
        1696           1   3.4388754749577024     
        1697           1   3.9592337241015336     
        1698           1   4.5123608907165522     
        1699           7   5.0930193574076297     
        1700           7   5.6894177790613449     
        1701           7   6.2962469586367336     
        1702           7   6.9065524638160332     
        1703           8   7.5115483650362869     
        1704           8   8.1021951050980849     
        1705           8   8.6694622285692962     
        1706          10   9.2046060868772805     
        1707          10   9.6994545822209375     
        1708          10   10.148566749356213     
        1709          16   10.540827796475535     
        1710          16   10.866422221008930     
        1711          16   11.122774669081959     
        1712          16   11.309530989368966     
        1713          12   11.425131230639479     
        1714          14   11.469467087220496     
        1715          14   11.443805379649252     
        1716          14   11.350658400471923     
        1717          13   11.192277437994532     
        1718          13   10.974869133252687     
        1719          13   10.701596765848148     
        1720          10   10.371160914857274     
        1721           9   9.9996777980526446     
        1722           9   9.5923530424817347     
        1723           9   9.1546194019740721     
        1724           9   8.6907079737866102     
        1725           9   8.2079964846890405     
        1726           9   7.7120458791221838     
        1727           9   7.2057640695406091     
        1728          10   6.6981798702664150     
        1729           8   6.2095619095201968     
        1730           4   5.7258566213455531     
        1731           2   5.2652678606851744     
        1732           2   4.8335186171496050     
        1733           2   4.4362917694531809     
        1734           2   4.0843990409659909     
        1735           2   3.7732838073813655     
        1736           2   3.5113442416813445     
        1737           2   3.3024288591242321     
        1738           2   3.1507811859362755     
        1739           1   3.0565003847563190     
        1740           1   3.0203562230754342     
        1741           1   3.0458487828340015     
        1742           1   3.1272772573735605     
        1743           1   3.2563418737739434     
        1744           1   3.4275773020521583     
        1745           1   3.6357292285335232     
        1746           1   3.8746940098497396     
        1747           1   4.1303752595242180     
        1748           1   4.3970526654085322     
        1749           9   4.6631345111145119     
        1750           8   4.9226083527807347     
        1751           8   5.1670251568962202     
        1752           8   5.3826279889951989     
        1753           8   5.5578300322122240     
        1754           8   5.6859005975954426     
        1755           8   5.7615219025465612     
        1756           8   5.7810327435549791     
        1757           8   5.7425919009641149     
        1758           8   5.6462544161097474     
        1759           8   5.4939585110043812     
        1760           8   5.2907617706993992     
        1761           8   5.0402494712474262     
        1762           8   4.7492030251935411     
        1763           6   4.4254173826346905     
        1764           4   4.0773553453595168     
        1765           3   3.7137798821027532     
        1766           3   3.3433849638183517     
        1767           0   2.9782013477630969     
        1768           0   2.6234535971353914     
        1769           0   2.2861335675478953     
        1770           0   1.9614538768632510     
        1771           0   1.6693569025797024     
        1772           0   1.4106992079306131     
        1773           0   1.1871810757740771     
        1774           0  0.99951535262453128     
        1775           0  0.84751731498626515     
        1776           0  0.73022331765426696     
        1777           0  0.64602349545896176     
        1778           0  0.59279541259793400     
        1779           0  0.56802858692454550     
        1780           0  0.56893362960584548     
        1781           0  0.58877812192641366     
        1782           0  0.62679373446657471     
        1783           0  0.67940979686398206     
        1784           0  0.74564826278979113     
        1785           0  0.82102592294962007     
        1786           0  0.89996768820448780     
        1787           2  0.97755725121853931     
        1788           2   1.0548064005891036     
        1789           2   1.1236529113395204     
        1790           2   1.1818315906451544     
        1791           2   1.2273600418581894     
        1792           2   1.2586460429689630     
        1793           2   1.2745756375920239     
        1794           2   1.2745756375920239     
        1795           2   1.2586460429689630     
        1796           2   1.2273600418581894     
        1797           2   1.1818315906451544     
        1798           2   1.1236529113395202     
        1799           2   1.0548064005891034     
        1800           2  0.97755725121853931     
        1801           0  0.89433439213558763     
        1802           0  0.80760803852495922     
        1803           0  0.71977214252239397     
        1804           0  0.63303933804759815     
        1805           0  0.54935464539062251     
        1806           0  0.47033237428331898     
        1807           0  0.39721852933892521     
        1808           0  0.32820583306905171     
        1809           0  0.26726605203511855     
        1810           0  0.21434005646808146     
        1811           0  0.16913016803318334     
        1812           0  0.13114674616326635     
        1813           0   9.9759660590463053E-002
        1814           0   7.4250031246865314E-002
        1815           0   5.3858325399008429E-002
        1816           0   3.7825900295474911E-002
        1817           0   2.5428199974820067E-002
        1818           0   1.5998903274064804E-002
        1819           0   8.9452562831073661E-003
        1820           0   3.7555307126002466E-003
        1821           0   0.0000000000000000     
        1822           0   0.0000000000000000     
        1823           0   0.0000000000000000     
        1824           0   0.0000000000000000     
        1825           0   0.0000000000000000     
        1826           0   0.0000000000000000     
        1827           0   0.0000000000000000     
        1828           0   0.0000000000000000     
        1829           0   0.0000000000000000     
        1830           0   0.0000000000000000     
        1831           0   0.0000000000000000     
        1832           0   0.0000000000000000     
        1833           0   0.0000000000000000     
        1834           0   0.0000000000000000     
        1835           0   0.0000000000000000     
        1836           0   0.0000000000000000     
        1837           0   0.0000000000000000     
        1838           0   0.0000000000000000     
        1839           0   0.0000000000000000     
        1840           0   0.0000000000000000     
        1841           0   0.0000000000000000     
        1842           0   0.0000000000000000     
        1843           0   0.0000000000000000     
        1844           0   0.0000000000000000     
        1845           0   0.0000000000000000     
        1846           0   0.0000000000000000     
        1847           0   0.0000000000000000     
        1848           0   0.0000000000000000     
        1849           0   1.8777653563001231E-002
        1850           0   4.4726281415536834E-002
        1851           0   7.9994516370324037E-002
        1852           0  0.12714099987410032     
        1853           0  0.18912950147737459     
        1854           0  0.26929162699504217     
        1855           0  0.37125015623432650     
        1856           0  0.49879830295231536     
        1857           0  0.65573373081633179     
        1858           0  0.84565084016591685     
        1859           0   1.0717002823404074     
        1860           0   1.3363302601755926     
        1861           0   1.6410291653452587     
        1862           0   1.9860926466946265     
        1863           0   2.3516618714165958     
        1864           0   2.7467732269531133     
        1865           0   3.1651966902379916     
        1866           0   3.5988607126119700     
        1867           0   4.0380401926247957     
        1868           0   4.4716719606779387     
        1869          10   4.8877862560926975     
        1870          10   5.2740320029455185     
        1871          10   5.6182645566976026     
        1872          10   5.9091579532257716     
        1873          10   6.1368002092909473     
        1874          10   6.2932302148448160     
        1875          10   6.3728781879601204     
        1876          10   6.3728781879601195     
        1877          10   6.2932302148448160     
        1878          10   6.1386779746472477     
        1879          10   5.9155083467236276     
        1880          10   5.6307366364761888     
        1881          10   5.2947455545699622     
        1882          10   4.9194133062278453     
        1883           0   4.5175140735251809     
        1884           0   4.1020943709477340     
        1885           0   3.6858655585306352     
        1886           0   3.2806498936148549     
        1887           0   2.8969116840513371     
        1888           0   2.5433969836672263     
        1889           0   2.2268957009462262     
        1890           0   1.9387651078973436     
        1891           0   1.6990424413795808     
        1892           0   1.5073534995078297     
        1893           0   1.3599669781444412     
        1894           0   1.2549301741724745     
        1895           0   1.1879181432247212     
        1896           0   1.1538531969057406     
        1897           0   1.1453142396685196     
        1898           1   1.1577277106363171     
        1899           2   1.1852032044361209     
        1900           2   1.2220834454288592     
        1901           2   1.2631206662767285     
        1902           2   1.3036143353492098     
        1903           2   1.3395110528077030     
        1904           2   1.3808339265197878     
        1905           2   1.4076115291798532     
        1906           2   1.4190897087618610     
        1907           2   1.4149829650164003     
        1908           2   1.3954819108949441     
        1909           2   1.3612395057064186     
        1910           2   1.3133373607050665     
        1911           2   1.2532342321731600     
        1912           2   1.1826995120729011     
        1913           1   1.1037351252592253     
        1914           1   1.0184897480264630     
        1915           1  0.92916965021394793     
        1916           1  0.83795068211494783     
        1917           0  0.74689591610630923     
        1918           0  0.65788315655187646     
        1919           0  0.57120943591806961     
        1920           0  0.48862203719535735     
        1921           0  0.41278297685442422     
        1922           0  0.34421398073200032     
        1923           0  0.28317434868605429     
        1924           0  0.22967628961615905     
        1925           0  0.18351285631279080     
        1926           0  0.14429504385747341     
        1927           0  0.11149424671609590     
        1928           0   8.4486323229370622E-002
        1929           0   6.2593930282641555E-002
        1930           0   4.5124467260465061E-002
        1931           0   3.1401790841057896E-002
        1932           0   2.0790715504037580E-002
        1933           0   1.2714099987410033E-002
        1934           0   1.1754982349632648E-002
        1935           0   1.3417884424661049E-002
        1936           0   1.7876668630364929E-002
        1937           0   2.5428199974820067E-002
        1938           0   3.7825900295474918E-002
        1939           0   5.3858325399008429E-002
        1940           0   7.4250031246865300E-002
        1941           0   9.9759660590463040E-002
        1942           0  0.13114674616326635     
        1943           0  0.16913016803318334     
        1944           0  0.21434005646808141     
        1945           0  0.26726605203511850     
        1946           0  0.32820583306905171     
        1947           0  0.39721852933892521     
        1948           0  0.47408790499591924     
        1949           0  0.55829990167373000     
        1950           0  0.64903824132166288     
        1951           0  0.74520034249721401     
        1952           0  0.84543393882043394     
        1953           0  0.94819271753459600     
        1954           2   1.0518072824654048     
        1955           2   1.1545660611795667     
        1956           2   1.2547996575027869     
        1957           2   1.3509617586783380     
        1958           2   1.4379445676136706     
        1959           2   1.5169668387209743     
        1960           2   1.5867825673870108     
        1961           2   1.6463659669561290     
        1962           2   1.6949080476694072     
        1963           2   1.7318016181329108     
        1964           2   1.7566198007199521     
        1965           2   1.7690935932462712     
        1966           2   1.7690935932462712     
        1967           2   1.7566198007199521     
        1968           2   1.7318016181329108     
        1969           2   1.6949080476694072     
        1970           2   1.6463659669561288     
        1971           2   1.5867825673870106     
        1972           2   1.5169668387209740     
        1973           2   1.4379445676136706     
        1974           2   1.3509617586783378     
        1975           2   1.2547996575027867     
        1976           2   1.1545660611795665     
        1977           2   1.0518072824654048     
        1978           0  0.95007048289089613     
        1979           0  0.84990656696198774     
        1980           0  0.75319979413424643     
        1981           0  0.66175234130907301     
        1982           0  0.57721285182146731     
        1983           0  0.50101706769542342     
        1984           0  0.43434354496235794     
        1985           0  0.37808566336428329     
        1986           0  0.33283942511675174     
        1987           0  0.29890514048467309     
        1988           0  0.27630019626722407     
        1989           0  0.26477977218082566     
        1990           0  0.26386257712498895     
        1991           0  0.27285929591632790     
        1992           0  0.29090227789696804     
        1993           0  0.31697585113233978     
        1994           0  0.34994732063565143     
        1995           0  0.38672130916637165     
        1996           0  0.42718959755177061     
        1997           0  0.46985243784286584     
        1998           1  0.51318954124529237     
        1999           1  0.55837008044204595     
        2000           1  0.60047066605188915     
        2001           1  0.63835586371573627     
        2002           1  0.67097021886790387     
        2003           1  0.69738267442040758     
        2004           1  0.71682565131394615     
        2005           1  0.72872705523143377     
        2006           1  0.73273394796488189     
        2007           1  0.72872705523143377     
        2008           1  0.74874766237104817     
        2009           1  0.77717288353942038     
        2010           1  0.81590615298056202     
        2011           1  0.87237223213207171     
        2012           1  0.95564717739239990     
        2013           1   1.0709364545492321     
        2014           1   1.2268861355041307     
        2015           0   1.4326452035186243     
        2016           0   1.7068952340233698     
        2017           0   2.0528220620678415     
        2018           0   2.4796668883999660     
        2019           0   2.9941549832126007     
        2020           0   3.6043361665385629     
        2021           0   4.3141186068841240     
        2022           0   5.1209112682289675     
        2023           0   6.0250929590028770     
        2024           0   7.0209780410145184     
        2025           0   8.0844438156591938     
        2026           0   9.2124432671276200     
        2027           0   10.388082082086823     
        2028          17   11.591869798210725     
        2029          19   12.802448338673608     
        2030          19   13.997446112419219     
        2031          20   15.154404526187047     
        2032          22   16.251719263618085     
        2033          22   17.258272651350531     
        2034          22   18.158102174752557     
        2035          22   18.935576611081398     
        2036          27   19.581826752369217     
        2037          27   20.074552721059280     
        2038          27   20.415241058991644     
        2039          27   20.600775872750624     
        2040          27   20.631279804883818     
        2041          27   20.509837026506695     
        2042          25   20.242150425813247     
        2043          25   19.836166285139157     
        2044          25   19.301696675363655     
        2045          17   18.650064026321399     
        2046          17   17.893784485890276     
        2047          17   17.046297630484084     
        2048          17   16.121740912865626     
        2049          17   15.112038849552537     
        2050          17   14.059034957717230     
        2051          17   12.979489605855958     
        2052          17   11.885553892019505     
        2053          11   10.789954109635055     
        2054           8   9.7095538934919823     
        2055           6   8.6570247133936888     
        2056           6   7.6442163339795330     
        2057           0   6.6751001047620129     
        2058           0   5.7674819502435986     
        2059           0   4.9281205795461247     
        2060           0   4.1618967796414577     
        2061           0   3.4716934706809286     
        2062           0   2.8583844086099903     
        2063           0   2.3236032539859957     
        2064           0   1.8611151690652117     
        2065           0   1.4669274251548277     
        2066           0   1.1465565001938014     
        2067           0  0.88010018775733645     
        2068           0  0.66195545872160166     
        2069           0  0.48616075753807025     
        2070           0  0.34671500382049536     
        2071           0  0.23783729993226466     
        2072           0  0.15416108072295132     
        2073           0   9.0863152276467934E-002
        2074           0   5.1752240534794665E-002
        2075           0   2.6835768849322098E-002
        2076           0   1.1266592137800740E-002
        2077           0   0.0000000000000000     
        2078           0   0.0000000000000000     
        2079           0   0.0000000000000000     
        2080           0   0.0000000000000000     
        2081           0   0.0000000000000000     
        2082           0   3.7555307126002466E-003
        2083           0   8.9452562831073661E-003
        2084           0   1.5998903274064807E-002
        2085           0   2.5428199974820067E-002
        2086           0   3.7825900295474918E-002
        2087           0   5.3858325399008429E-002
        2088           0   7.4250031246865300E-002
        2089           0   9.9759660590463040E-002
        2090           0  0.14616886901366732     
        2091           0  0.20491119316561279     
        2092           0  0.27833566956434064     
        2093           0  0.36897885193439878     
        2094           0  0.47950943425095138     
        2095           0  0.61265183093495901     
        2096           0  0.77108802998338033     
        2097           0  0.95733854403558227     
        2098           0   1.1736252259747282     
        2099           0   1.4179654839173472     
        2100           0   1.6976044391222529     
        2101           0   2.0102032786841133     
        2102           2   2.3552013180408573     
        2103           2   2.7310424782146137     
        2104           2   3.1219744948888293     
        2105           2   3.5324612625345249     
        2106           2   3.9563472728100977     
        2107           2   4.3844499141519639     
        2108           2   4.8096705248971787     
        2109           2   5.2228515581008734     
        2110          10   5.6144478729080278     
        2111          10   5.9749126450018952     
        2112          10   6.2951129914371560     
        2113          10   6.5667503091535186     
        2114          10   6.7827587081032936     
        2115          10   6.9338999232043808     
        2116          10   7.0188747000283636     
        2117          10   7.0356833869107591     
        2118          10   6.9843799196924516     
        2119           8   6.8670478332347518     
        2120          10   6.6876738581757120     
        2121          10   6.4519287058260471     
        2122          10   6.1668708591637547     
        2123          10   5.8379211571694265     
        2124           3   5.4772988738154549     
        2125           3   5.0937887831543298     
        2126           3   4.6961132917686808     
        2127           2   4.2925889761938754     
        2128           2   3.8908410752298819     
        2129           2   3.4975879224531070     
        2130           2   3.1185006498034240     
        2131           2   2.7474450396840813     
        2132           2   2.4017651627800638     
        2133           2   2.0829738176394579     
        2134           2   1.7918333620125388     
        2135           0   1.5284416548029325     
        2136           0   1.2923334824203403     
        2137           0   1.0825868888868768     
        2138           0  0.89792602772931840     
        2139           0  0.73681485229052346     
        2140           0  0.60021162053122201     
        2141           0  0.48014385349765631     
        2142           0  0.37842718020766497     
        2143           0  0.29312450951662944     
        2144           0  0.22233950810511385     
        2145           0  0.17360279617473706     
        2146           0  0.13302451151956646     
        2147           0   9.9759660590463053E-002
        2148           0   7.4250031246865314E-002
        2149           0   5.3858325399008429E-002
        2150           0   3.7825900295474911E-002
        2151           0   2.5428199974820067E-002
        2152           0   1.5998903274064804E-002
        2153           0   8.9452562831073661E-003
        2154           0   3.7555307126002466E-003
        2155           0   0.0000000000000000     
        2156           0   0.0000000000000000     
        2157           0   0.0000000000000000     
        2158           0   0.0000000000000000     
        2159           0   0.0000000000000000     
        2160           0   0.0000000000000000     
        2161           0   0.0000000000000000     
        2162           0   0.0000000000000000     
        2163           0   0.0000000000000000     
        2164           0   0.0000000000000000     
        2165           0   0.0000000000000000     
        2166           0   0.0000000000000000     
        2167           0   0.0000000000000000     
        2168           0   0.0000000000000000     
        2169           0   0.0000000000000000     
        2170           0   0.0000000000000000     
        2171           0   0.0000000000000000     
        2172           0   0.0000000000000000     
        2173           0   0.0000000000000000     
        2174           0   0.0000000000000000     
        2175           0   0.0000000000000000     
        2176           0   0.0000000000000000     
        2177           0   0.0000000000000000     
        2178           0   0.0000000000000000     
        2179           0   0.0000000000000000     
        2180           0   0.0000000000000000     
        2181           0   0.0000000000000000     
        2182           0   0.0000000000000000     
        2183           0   0.0000000000000000     
        2184           0   0.0000000000000000     
        2185           0   0.0000000000000000     
        2186           0   0.0000000000000000     
        2187           0   0.0000000000000000     
        2188           0   0.0000000000000000     
        2189           0   0.0000000000000000     
        2190           0   0.0000000000000000     
        2191           0   0.0000000000000000     
        2192           0   0.0000000000000000     
        2193           0   0.0000000000000000     
        2194           0   0.0000000000000000     
        2195           0   0.0000000000000000     
        2196           0   0.0000000000000000     
        2197           0   0.0000000000000000     
        2198           0   0.0000000000000000     
        2199           0   0.0000000000000000     
        2200           0   0.0000000000000000     
        2201           0   0.0000000000000000     
        2202           0   0.0000000000000000     
        2203           0   0.0000000000000000     
        2204           0   0.0000000000000000     
        2205           0   0.0000000000000000     
        2206           0   0.0000000000000000     
        2207           0   0.0000000000000000     
        2208           0   0.0000000000000000     
        2209           0   0.0000000000000000     
        2210           0   0.0000000000000000     
        2211           0   0.0000000000000000     
        2212           0   0.0000000000000000     
        2213           0   0.0000000000000000     
        2214           0   0.0000000000000000     
        2215           0   0.0000000000000000     
        2216           0   0.0000000000000000     
        2217           0   0.0000000000000000     
        2218           0   3.7555307126002466E-003
        2219           0   8.9452562831073661E-003
        2220           0   1.5998903274064807E-002
        2221           0   2.5428199974820067E-002
        2222           0   3.7825900295474918E-002
        2223           0   5.3858325399008429E-002
        2224           0   7.4250031246865300E-002
        2225           0   9.9759660590463040E-002
        2226           0  0.13114674616326635     
        2227           0  0.16913016803318334     
        2228           0  0.21434005646808141     
        2229           0  0.26726605203511850     
        2230           0  0.32820583306905171     
        2231           0  0.39721852933892521     
        2232           0  0.47033237428331898     
        2233           0  0.54935464539062251     
        2234           0  0.63303933804759804     
        2235           0  0.71977214252239385     
        2236           0  0.80760803852495910     
        2237           0  0.89433439213558752     
        2238           2  0.97755725121853931     
        2239           2   1.0548064005891036     
        2240           2   1.1236529113395204     
        2241           2   1.1818315906451544     
        2242           2   1.2273600418581894     
        2243           2   1.2586460429689630     
        2244           2   1.2745756375920239     
        2245           2   1.2745756375920239     
        2246           2   1.2586460429689630     
        2247           2   1.2273600418581894     
        2248           2   1.1818315906451544     
        2249           2   1.1236529113395202     
        2250           2   1.0548064005891034     
        2251           2  0.97755725121853931     
        2252           0  0.89433439213558763     
        2253           0  0.80760803852495922     
        2254           0  0.71977214252239397     
        2255           0  0.63491710340389829     
        2256           0  0.55382727353217620     
        2257           0  0.47833182592035139     
        2258           0  0.40993262932633528     
        2259           0  0.34711878321678924     
        2260           0  0.29419521473462279     
        2261           0  0.25146507209151414     
        2262           0  0.21900999832841495     
        2263           0  0.19672011924489952     
        2264           0  0.18432474460705475     
        2265           0  0.18142005948090606     
        2266           0  0.18749135141656773     
        2267           0  0.20192881683000080     
        2268           0  0.22403746464428273     
        2269           0  0.25304285577202440     
        2270           0  0.28809520711997233     
        2271           0  0.32827465137343165     
        2272           0  0.37260017124860700     
        2273           0  0.42271696941021697     
        2274           0  0.47409635876729800     
        2275           1  0.52590364123270239     
        2276           1  0.57728303058978336     
        2277           1  0.62552206339509331     
        2278           1  0.67100825119761520     
        2279           1  0.71285059752610302     
        2280           1  0.75024194751463080     
        2281           1  0.78247778518280031     
        2282           1  0.80896792076597024     
        2283           1  0.82924195835900838     
        2284           1  0.84295014147072800     
        2285           1  0.84986154290177540     
        2286           1  0.84986154290177540     
        2287           1  0.84295014147072800     
        2288           1  0.82924195835900838     
        2289           1  0.80896792076597024     
        2290           1  0.78247778518280020     
        2291           1  0.75024194751463069     
        2292           1  0.71285059752610302     
        2293           1  0.67100825119761509     
        2294           1  0.62552206339509320     
        2295           1  0.57728303058978325     
        2296           1  0.52590364123270239     
        2297           0  0.47409635876729800     
        2298           0  0.42271696941021708     
        2299           0  0.37635570196120727     
        2300           0  0.33346437694393882     
        2301           0  0.29514885411092973     
        2302           0  0.26247215247277966     
        2303           0  0.23643516496493755     
        2304           0  0.21796124193353431     
        2305           0  0.20788305726442458     
        2306           0  0.20692968882450377     
        2307           0  0.21571183017985798     
        2308           0  0.23470354111481653     
        2309           0  0.26421988676331298     
        2310           0  0.30814659837115149     
        2311           0  0.36408025205166339     
        2312           0  0.43213038276072746     
        2313           0  0.51223020495814919     
        2314           0  0.60412525360623714     
        2315           0  0.70736919486222471     
        2316           0  0.82132813910037938     
        2317           0  0.94519359941089720     
        2318           0   1.0793394636978624     
        2319           2   1.2209374504985879     
        2320           2   1.3689061176476482     
        2321           2   1.5220657095379053     
        2322           2   1.6791675917473898     
        2323           2   1.8351630969525956     
        2324           2   1.9872992130042928     
        2325           2   2.1361372127776335     
        2326           2   2.2794053050037273     
        2327           2   2.4146801901918011     
        2328           2   2.5394096566578699     
        2329           2   2.6509541928555396     
        2330           4   2.7466508444648103     
        2331           4   2.8238999938353753     
        2332           4   2.8802727120594729     
        2333           4   2.9136332087780659     
        2334           4   2.9222680895275968     
        2335           4   2.9050120099250916     
        2336           4   2.8613582049790343     
        2337           4   2.7915424763129977     
        2338           4   2.6965906105826338     
        2339           4   2.5783218005365272     
        2340           4   2.4366312481479411     
        2341           4   2.2782189725190869     
        2342           4   2.1066136830545084     
        2343           2   1.9257499687531354     
        2344           0   1.7397683309560217     
        2345           0   1.5528083810221733     
        2346           0   1.3688103838440568     
        2347           0   1.1913392397213280     
        2348           0   1.0234425503865416     
        2349           0  0.86755090362224407     
        2350           0  0.72542436240797692     
        2351           0  0.59547188510417037     
        2352           0  0.48160610850319996     
        2353           0  0.38347022450126483     
        2354           0  0.30027691419644970     
        2355           0  0.23090640675372939     
        2356           0  0.17400969183732837     
        2357           0  0.12810835664587375     
        2358           0   9.1684225694483340E-002
        2359           0   6.3254100270294975E-002
        2360           0   4.1427103248884871E-002
        2361           0   2.4944159557172170E-002
        2362           0   1.2700786995707612E-002
