# Supplementary material for: Protein-mediated RNA folding governs sequence-specific interactions between rotavirus genome segments
Source: eLife. 2017 Sep 18;6:e27453. doi: 10.7554/eLife.27453 (PMC5621836; doi:10.7554/eLife.27453)
Supplement: Figure 3—source data 2. [file elife-27453-fig3-data2.zip › S11_NSP2_Alignments/S5_nsp2.txt]

           1           0   1.3947885842110561     
           2           0   1.5812320555821939     
           3           2   1.7715794249877983     
           4           2   1.9621740997045254     
           5           2   2.1491340496383735     
           6           4   2.3285190098968767     
           7           4   2.4965064989153740     
           8           4   2.6458094756310016     
           9           4   2.7756678050231227     
          10           4   2.8831553055150740     
          11           4   2.9659517909590249     
          12           4   3.0224096808284679     
          13           4   3.0515871441598326     
          14           4   3.0532492655588324     
          15           4   3.0278407206772640     
          16           4   2.9764348132350231     
          17           4   2.9006644179073291     
          18           4   2.8026404438255477     
          19           4   2.6848629992086011     
          20           2   2.5501296557924720     
          21           2   2.4014442529029276     
          22           2   2.2419287068138756     
          23           2   2.0784949670864692     
          24           2   1.9092616603520676     
          25           2   1.7411309350601702     
          26           2   1.5772127904933118     
          27           2   1.4178390158299312     
          28           0   1.2693170949687231     
          29           0   1.1340240265353809     
          30           0   1.0140901711208608     
          31           0  0.91133173364819575     
          32           0  0.82718973029737641     
          33           0  0.76267799271086600     
          34           0  0.71834290677305224     
          35           0  0.69423756643357837     
          36           0  0.68991278134886369     
          37           0  0.70442686473806526     
          38           0  0.73637532599002042     
          39           0  0.78394051819752941     
          40           0  0.84496000308767694     
          41           0  0.92156173542359943     
          42           0   1.0065236710751582     
          43           2   1.0976326343979119     
          44           2   1.1927083611417968     
          45           2   1.2859559802119886     
          46           2   1.3778909213778416     
          47           2   1.4665817413882387     
          48           2   1.5541192560370931     
          49           2   1.6394741997303410     
          50           2   1.7184998288225970     
          51           2   1.7910821449268777     
          52           2   1.8573592092544899     
          53           2   1.9176843277370850     
          54           2   1.9725823817198787     
          55           2   2.0208261306735782     
          56           2   2.0661857509328940     
          57           2   2.1080583067304768     
          58           2   2.1471811497319115     
          59           2   2.1842680663142695     
          60           2   2.2199871743367887     
          61           3   2.2549428200429293     
          62           3   2.2859047169914897     
          63           3   2.3156269925351811     
          64           3   2.3413357889172128     
          65           1   2.3662099650026769     
          66           1   2.3895350270639155     
          67           1   2.4104555794463733     
          68           3   2.4279862278707403     
          69           3   2.4410385884167782     
          70           3   2.4484647897624945     
          71           3   2.4472381007872221     
          72           3   2.4374388231162794     
          73           3   2.4179160149102086     
          74           3   2.3876971890921825     
          75           2   2.3460564103125621     
          76           3   2.2925712869279073     
          77           3   2.2271637886762008     
          78           3   2.1501212893719810     
          79           3   2.0620960656913763     
          80           3   1.9640834531727822     
          81           3   1.8573807351308222     
          82           1   1.7421939212571573     
          83           1   1.6219804877565744     
          84           1   1.4984554107820138     
          85           1   1.3733904413321902     
          86           1   1.2512129836187997     
          87           1   1.1301197108360863     
          88           1   1.0118635434185197     
          89           1  0.89529301073490675     
          90           1  0.78515348071605406     
          91           0  0.68223756507505207     
          92           0  0.58713248909302274     
          93           0  0.50022009391639455     
          94           0  0.42168391846604103     
          95           0  0.35152221672743011     
          96           0  0.29090227789696799     
          97           0  0.23643516496493755     
          98           0  0.18953111650934593     
          99           0  0.14963192929162406     
         100           0  0.11611528451714809     
         101           0   8.8320614729191921E-002
         102           0   6.5573373081633177E-002
         103           0   4.9879830295231527E-002
         104           0   3.7125015623432657E-002
         105           0   2.6929162699504215E-002
         106           0   1.8912950147737456E-002
         107           0   1.2714099987410033E-002
         108           0   7.9994516370324020E-003
         109           0   4.4726281415536830E-003
         110           0   1.8777653563001233E-003
         111           0   0.0000000000000000     
         112           0   0.0000000000000000     
         113           0   0.0000000000000000     
         114           0   0.0000000000000000     
         115           0   0.0000000000000000     
         116           0   0.0000000000000000     
         117           0   0.0000000000000000     
         118           0   0.0000000000000000     
         119           0   0.0000000000000000     
         120           0   0.0000000000000000     
         121           0   0.0000000000000000     
         122           0   0.0000000000000000     
         123           0   0.0000000000000000     
         124           0   0.0000000000000000     
         125           0   7.5110614252004932E-003
         126           0   1.7890512566214732E-002
         127           0   3.3875571904429733E-002
         128           0   6.0962324160094186E-002
         129           0   9.7069136652643273E-002
         130           0  0.14442910569652412     
         131           0  0.20555531260369819     
         132           0  0.28318733432364268     
         133           0  0.38396152676107820     
         134           0  0.50846046951500357     
         135           0  0.65989188017755551     
         136           0  0.84124550730654846     
         137           0   1.1020469806248971     
         138           0   1.4152541983353824     
         139           0   1.7874141267517176     
         140           0   2.2251299778962141     
         141           0   2.7349187290063766     
         142           0   3.3230417288459604     
         143           0   3.9990578285787923     
         144           0   4.7657500339993071     
         145           4   5.6276711114707938     
         146           4   6.5881532190856200     
         147           5   7.6489565436825817     
         148           8   8.8099013491562861     
         149           8   10.068510303104960     
         150           8   11.404674052575352     
         151           8   12.770932201539249     
         152           8   14.183004475209795     
         153          10   15.620680958617022     
         154          10   17.058355918459192     
         155          10   18.466843508715140     
         156          10   19.814155353264159     
         157          35   21.066566332969504     
         158          35   22.189931485844745     
         159          35   23.151190627879000     
         160          35   23.923729933134570     
         161          35   24.475398205672644     
         162          35   24.788657213847326     
         163          37   24.850348358128659     
         164          37   24.655295871025128     
         165          37   24.206824152212914     
         166          37   23.511461438104266     
         167          37   22.596142547779845     
         168          37   21.486279624834246     
         169          37   20.212328689122760     
         170          29   18.816428334284399     
         171           3   17.337630344225392     
         172           2   15.815559373581612     
         173           2   14.288504415712094     
         174           2   12.789033253693059     
         175           2   11.351406094951502     
         176           2   10.000711007633079     
         177           2   8.7560119419567393     
         178           2   7.5967569987353585     
         179           2   6.5732523976027393     
         180           4   5.6841900938920995     
         181           2   4.9242627197495477     
         182           2   4.2849894921115297     
         183           2   3.7518556562080678     
         184           2   3.3123566214653413     
         185           2   2.9567999403961887     
         186           2   2.6718198421221326     
         187           2   2.4446619588910568     
         188           2   2.2635623233176068     
         189           2   2.1179858704880017     
         190           2   1.9987447552497926     
         191           2   1.9087144410629515     
         192           2   1.8622569175396204     
         193           2   1.8111695728755166     
         194           2   1.7531256538127387     
         195           2   1.6878265920344826     
         196           2   1.6151791709817303     
         197           2   1.5353413917048366     
         198           2   1.4487537453172283     
         199           2   1.3561514842488447     
         200           2   1.2585551882153869     
         201           2   1.1545660611795665     
         202           2   1.0518072824654048     
         203           0  0.94819271753459600     
         204           0  0.84543393882043416     
         205           0  0.74520034249721401     
         206           0  0.64903824132166288     
         207           0  0.55829990167372989     
         208           0  0.47408790499591913     
         209           0  0.39721852933892521     
         210           0  0.33196136378165197     
         211           0  0.27621130831822593     
         212           0  0.23033895974214627     
         213           0  0.19455836800800341     
         214           0  0.16897264645874122     
         215           0  0.15361798598947149     
         216           0  0.14850006249373063     
         217           0  0.15361798598947149     
         218           0  0.16897264645874122     
         219           0  0.19455836800800339     
         220           0  0.23033895974214627     
         221           0  0.27996683903082614     
         222           0  0.34090662006475936     
         223           0  0.41321743261298999     
         224           0  0.50702716639593970     
         225           0  0.61401631453541961     
         226           0  0.73489437326880069     
         227           0  0.87030677369371945     
         228           0   1.0208454000018470     
         229           0   1.1870561144958789     
         230           2   1.3694375129923184     
         231           2   1.5684254388285743     
         232           2   1.7843592018644383     
         233           2   2.0174279278137566     
         234           2   2.2675987406013589     
         235           2   2.5345321040702378     
         236           2   2.8137375077603086     
         237           2   3.1063242106473545     
         238           2   3.4026001357546680     
         239           2   3.7006194424461776     
         240           2   3.9983700690180273     
         241           4   4.2903475926738537     
         242           4   4.5703442464173376     
         243           4   4.8316328496411600     
         244           8   5.0672128641541327     
         245           8   5.2701067999289561     
         246           8   5.4336900006497597     
         247           8   5.5520329504789370     
         248           8   5.6202329932619861     
         249           8   5.6347119173832017     
         250           8   5.5934572616849296     
         251           8   5.4935153724080834     
         252           8   5.3398885691140725     
         253           8   5.1356721756327834     
         254           8   4.8856793095492810     
         255           8   4.5962165384237750     
         256           6   4.2747792759201158     
         257           6   3.9296863024622586     
         258           2   3.5696775059597283     
         259           0   3.2035017796230703     
         260           0   2.8395225948263518     
         261           0   2.4853669235883293     
         262           0   2.1449660614418331     
         263           0   1.8271704833094193     
         264           0   1.5357910157088883     
         265           0   1.2679702519451101     
         266           0   1.0318681051724721     
         267           0  0.82709291113454775     
         268           0  0.65236005312491130     
         269           0  0.50567369160658127     
         270           0  0.38452439274320094     
         271           0  0.28608562337966859     
         272           0  0.20739488201970227     
         273           0  0.14550902926402304     
         274           0   9.7627556528222414E-002
         275           0   6.1181537235549921E-002
         276           0   3.3889415840279540E-002
         277           0   1.6456317708307858E-002
         278           0   5.6332960689003701E-003
         279           0   4.4726281415536830E-003
         280           0   7.9994516370324037E-003
         281           0   1.2714099987410033E-002
         282           0   1.8912950147737459E-002
         283           0  0.38558234575282774     
         284           0   1.4040269329301198     
         285           0   2.8138246984629771     
         286           0   4.7211088541444255     
         287           0   7.2685516380228608     
         288           0   10.594190147390917     
         289           0   14.862799572701267     
         290           0   20.254383087175277     
         291           0   26.951350199251422     
         292           0   35.132370819231916     
         293           0   44.965420376681841     
         294           0   56.591495779453489     
         295           0   70.113522517899085     
         296           0   85.584363335003005     
         297           0   102.99639201094003     
         298           1   122.27377771237853     
         299           1   143.26850777901845     
         300           1   165.76092011271066     
         301           1   189.45762722641931     
         302           1   213.41681046721072     
         303         192   237.34082913515141     
         304         465   260.91710796117059     
         305         473   283.62476258309135     
         306         477   304.93299002574531     
         307         487   324.32413542415117     
         308         488   341.31896793189458     
         309         488   355.48941668093482     
         310         489   366.47455885190811     
         311         489   373.99242889093654     
         312         488   377.84886400801736     
         313         488   377.94340932964695     
         314         488   374.27235888991402     
         315         488   366.92898347029205     
         316         488   356.10092724638082     
         317         488   342.06844327567268     
         318         488   325.18601836475614     
         319         488   305.87825325783331     
         320         488   284.62703249790218     
         321         484   261.94941636072974     
         322         162   238.38033583755742     
         323           9   214.45233278977150     
         324           2   190.42009500222500     
         325           1   166.71910304956180     
         326           1   144.20280219899342     
         327           0   123.17423840532534     
         328           0   103.85311289170295     
         329           0   86.413907327605216     
         330           0   70.933197688122860     
         331           0   57.415550533912757     
         332           0   45.813339861985540     
         333           0   36.024813984821442     
         334           0   27.906319662553773     
         335           0   21.289780523714590     
         336           0   16.021012156964577     
         337           2   11.911697179658246     
         338           2   8.7750963550263812     
         339           2   6.4517965214549351     
         340           2   4.7937330662507671     
         341           2   3.6755007109427908     
         342           2   2.9977294711892593     
         343           2   3.0990620604203758     
         344           2   3.5584002710813087     
         345           2   4.1039893092418174     
         346           2   4.7308690771941171     
         347           2   5.4429848611747857     
         348           2   6.2456801118329599     
         349           5   7.1388196830734376     
         350           5   8.1212057998481040     
         351           3   9.1883405939954717     
         352           3   10.332255622488784     
         353           3   11.513399248678976     
         354           3   12.717773983039558     
         355           3   13.935500801665633     
         356          18   15.141842891261430     
         357          26   16.310106826712296     
         358          26   17.409996150068491     
         359          28   18.417552203902403     
         360          28   19.306461175523765     
         361          28   20.052912371604389     
         362          28   20.636606249962128     
         363          28   21.041618225784706     
         364          28   21.257078908898389     
         365          28   21.277641882270856     
         366          28   21.103720007341465     
         367          28   20.741480325663261     
         368          28   20.202596276620948     
         369          28   19.503764844092338     
         370          28   18.661996564392730     
         371          28   17.703201172494133     
         372          28   16.658891505275566     
         373          13   15.553016349475955     
         374           4   14.409527103856483     
         375           4   13.257308431390726     
         376           4   12.120310096352400     
         377           4   10.999297860995668     
         378           4   9.9304232841152444     
         379           4   8.9364747272444092     
         380           4   8.0216458340370700     
         381           4   7.1927501219903993     
         382           4   6.4496607597657380     
         383           4   5.7895288386520196     
         384           4   5.2073777978136855     
         385           4   4.6967635157225995     
         386           4   4.2504347184290605     
         387           4   3.8609359784760549     
         388           4   3.5211085254865511     
         389           4   3.2282157933943441     
         390           4   2.9743388049380783     
         391           2   2.7552942945069696     
         392           2   2.5679362385892253     
         393           2   2.4100333151385249     
         394           0   2.3001275255769307     
         395           0   2.2231842142382434     
         396           0   2.1644818469040308     
         397           0   2.1255962343584502     
         398           2   2.1074431852413698     
         399           2   2.1102600746786857     
         400           2   2.1336242953449118     
         401           2   2.1765035928496248     
         402           2   2.2335758951509805     
         403           2   2.3013989300628377     
         404           2   2.3795174120576825     
         405           2   2.4644103765660019     
         406           2   2.5522657510777389     
         407           2   2.6390878878795547     
         408           2   2.7208114215286132     
         409           4   2.7934220010433930     
         410           4   2.8530837245227954     
         411           4   2.8962716153335375     
         412           4   2.9225784650611732     
         413           4   2.9260236202401968     
         414           4   2.9050120099250916     
         415           4   2.8613582049790343     
         416           4   2.7915424763129977     
         417           4   2.6965906105826338     
         418           4   2.5783218005365272     
         419           4   2.4366312481479411     
         420           4   2.2782189725190869     
         421           4   2.1103692137671084     
         422           2   1.9346952250362424     
         423           0   1.7557672342300863     
         424           0   1.5801143463532934     
         425           0   1.4111089122810854     
         426           0   1.2531970167573689     
         427           0   1.1104066816208169     
         428           0  0.98622351436044453     
         429           0  0.88350027127074737     
         430           0  0.80172706876078625     
         431           0  0.74582599526651283     
         432           0  0.71630964961801646     
         433           0  0.71304783128209304     
         434           0  0.73529496432669517     
         435           0  0.78173062285080674     
         436           0  0.85051117485412930     
         437           0  0.93933173168560868     
         438           0   1.0454983952654684     
         439           0   1.1660109929061839     
         440           0   1.2976559977525997     
         441           2   1.4314749446408190     
         442           2   1.5676206768777228     
         443           2   1.7048976613589875     
         444           3   1.8387230999488098     
         445           3   1.9659998091854416     
         446           3   2.0814696919400690     
         447           3   2.1828862064040111     
         448           3   2.2684329251832094     
         449           3   2.3367957765174983     
         450           3   2.3872137522116899     
         451           3   2.4195068619770344     
         452           3   2.4340808103569600     
         453           3   2.4319083077351857     
         454           3   2.4144872587613393     
         455           3   2.3837765004935618     
         456           3   2.3421104689338179     
         457           3   2.2920952554883054     
         458           3   2.2364899496195361     
         459           3   2.1780787903344243     
         460           3   2.1195411946718261     
         461           0   2.0633278659865244     
         462           0   2.0051230918737106     
         463           0   1.9524114309268477     
         464           0   1.9057511762430253     
         465           2   1.8638289350011790     
         466           2   1.8278720183779704     
         467           2   1.7967691261121661     
         468           2   1.7690204770350499     
         469           2   1.7428395157884857     
         470           2   1.7162754335429373     
         471           2   1.6873465546776671     
         472           2   1.6541742297077671     
         473           2   1.6151073868154582     
         474           2   1.5688291573331654     
         475           2   1.5144387907264045     
         476           2   1.4515041992840276     
         477           2   1.3800827376980378     
         478           2   1.3007100823425695     
         479           2   1.2143592165284391     
         480           2   1.1223734569529920     
         481           2   1.0263790824905847     
         482           0  0.93219381426053116     
         483           0  0.83648868253732667     
         484           0  0.74144481178461386     
         485           0  0.64903824132166288     
         486           0  0.55829990167372989     
         487           0  0.47408790499591913     
         488           0  0.39721852933892521     
         489           0  0.32820583306905171     
         490           0  0.26726605203511855     
         491           0  0.21434005646808146     
         492           0  0.16913016803318334     
         493           0  0.13114674616326635     
         494           0   9.9759660590463053E-002
         495           0   7.4250031246865314E-002
         496           0   5.3858325399008429E-002
         497           0   3.7825900295474911E-002
         498           0   2.5428199974820067E-002
         499           0   1.5998903274064804E-002
         500           0   8.9452562831073661E-003
         501           0   3.7555307126002466E-003
         502           0   0.0000000000000000     
         503           0   0.0000000000000000     
         504           0   0.0000000000000000     
         505           0   0.0000000000000000     
         506           0   0.0000000000000000     
         507           0   0.0000000000000000     
         508           0   0.0000000000000000     
         509           0   0.0000000000000000     
         510           0   0.0000000000000000     
         511           0   0.0000000000000000     
         512           0   0.0000000000000000     
         513           0   0.0000000000000000     
         514           0   0.0000000000000000     
         515           0   0.0000000000000000     
         516           0   0.0000000000000000     
         517           0   0.0000000000000000     
         518           0   0.0000000000000000     
         519           0   0.0000000000000000     
         520           0   0.0000000000000000     
         521           0   0.0000000000000000     
         522           0   0.0000000000000000     
         523           0   0.0000000000000000     
         524           0   3.7555307126002466E-003
         525           0   8.9452562831073661E-003
         526           0   1.7876668630364929E-002
         527           0   2.9900828116373755E-002
         528           0   5.3336413357707807E-002
         529           0   8.4462937952633196E-002
         530           0  0.12516078794273236     
         531           0  0.17754522323960739     
         532           0  0.24580132773394894     
         533           0  0.33119927726798537     
         534           0  0.43641294368047778     
         535           0  0.56406455722004623     
         536           0  0.71658230377736243     
         537           0  0.89604105412235546     
         538           0   1.1077514808026407     
         539           0   1.3540218877043686     
         540           0   1.6330113925965315     
         541           0   1.9447795392774057     
         542           0   2.2885529979774391     
         543           0   2.6627099438427049     
         544           2   3.0648120076993459     
         545           2   3.4916820614480830     
         546           3   3.9395215356280460     
         547           3   4.4040570893706281     
         548           7   4.8807038371705698     
         549           7   5.3647313764541904     
         550           7   5.8495419239878714     
         551           7   6.3279662941107873     
         552           8   6.7940347168827682     
         553           8   7.2397604986515063     
         554           8   7.6637797811969133     
         555           8   8.0608094047417413     
         556           8   8.4256759405233499     
         557           8   8.7533521492080961     
         558          10   9.0352661598398623     
         559          12   9.2692342249412825     
         560          12   9.4507706722192975     
         561          12   9.5759279022930102     
         562          12   9.6414905885365094     
         563          12   9.6451824774333748     
         564          12   9.5858672830732541     
         565          12   9.4572947239858145     
         566          12   9.2687594812011742     
         567          12   9.0202432650202944     
         568          12   8.7176414649657747     
         569          12   8.3610577797559014     
         570          11   7.9641389454508484     
         571           9   7.5341392060996570     
         572           7   7.0791068446929266     
         573           4   6.6061914350441269     
         574           4   6.1256903063428867     
         575           4   5.6457801910415863     
         576           4   5.1740803111429248     
         577           4   4.7173928917981707     
         578           2   4.2815108199370124     
         579           2   3.8684250058405771     
         580           2   3.4824243354448137     
         581           2   3.1290926264724428     
         582           2   2.8130410397437529     
         583           2   2.5300483027778382     
         584           2   2.2809280301287904     
         585           0   2.0645844553880397     
         586           1   1.8794888049485117     
         587           1   1.7238098448121897     
         588           1   1.5955276884872518     
         589           1   1.4925263970188982     
         590           1   1.4201747339495578     
         591           1   1.3730453307428572     
         592           1   1.3621275610049179     
         593           1   1.3787772283961077     
         594           1   1.4243565478899793     
         595           1   1.4950759066000845     
         596           1   1.5929833221363945     
         597           1   1.7202920647751521     
         598           1   1.8793020775035603     
         599           1   2.0749538494497139     
         600           1   2.3302618062256619     
         601           1   2.6320577719614469     
         602           3   2.9844204338085314     
         603           2   3.3911267392124769     
         604           2   3.8554611906036311     
         605           2   4.3800186710284352     
         606           2   4.9654290890102102     
         607           2   5.6098549734114673     
         608           2   6.3142629715520586     
         609           2   7.0725522556895175     
         610           6   7.8831924563554638     
         611           6   8.7366198233549959     
         612          12   9.6240199193340885     
         613          12   10.538430759008605     
         614          12   11.464996558601788     
         615          12   12.389953539424740     
         616          12   13.301950392805995     
         617          12   14.186281849416920     
         618          12   15.028017867208872     
         619          12   15.812521030289689     
         620          25   16.526003811333979     
         621          25   17.156097182283993     
         622          25   17.692396427926429     
         623          25   18.124274083631921     
         624          25   18.451426579147959     
         625          25   18.669883221500694     
         626          23   18.780780866413899     
         627          23   18.792179602925856     
         628          23   18.709003412373072     
         629          21   18.517078686221215     
         630          21   18.243871214213360     
         631          19   17.895162250489285     
         632          17   17.489386377422647     
         633          17   17.029269835927064     
         634          15   16.535193971253282     
         635          13   16.015176576295499     
         636          13   15.475767163448388     
         637          13   14.921851151477545     
         638          13   14.356638016441153     
         639          13   13.781824407448495     
         640          13   13.197906805510979     
         641          13   12.590985668554868     
         642          13   11.980751747776138     
         643          13   11.365835506052266     
         644          13   10.745930254509975     
         645          13   10.122080272054854     
         646          13   9.4968383524239997     
         647          15   8.8769457597701873     
         648          15   8.2643640484025234     
         649           2   7.6620719221799884     
         650           2   7.0824221600272406     
         651           2   6.5290261117136650     
         652           2   6.0114426752123622     
         653           2   5.5348115513096054     
         654           2   5.1004812840569409     
         655           2   4.7144922624169512     
         656           2   4.3775380995640241     
         657           2   4.0859906653534859     
         658           2   3.8381337953432961     
         659           2   3.6306803139775838     
         660           2   3.4591304843138451     
         661           4   3.3181809178353543     
         662           4   3.2021468346497906     
         663           4   3.1053626676256028     
         664           4   3.0225313056511305     
         665           4   2.9452443698452311     
         666           4   2.8720038367925818     
         667           4   2.7994927944067749     
         668           4   2.7225841990534350     
         669           2   2.6431007652040037     
         670           2   2.5772355569533452     
         671           2   2.5018201432171661     
         672           2   2.4181318345679346     
         673           2   2.3273934949200017     
         674           2   2.2307077057158713     
         675           2   2.1290201474718358     
         676           2   2.0231138807384590     
         677           2   1.9136320189912475     
         678           2   1.8011226238550919     
         679           2   1.6860970067541574     
         680           2   1.5690913137769371     
         681           2   1.4507214192688007     
         682           2   1.3290496887496519     
         683           2   1.2084243865785749     
         684           2   1.0896331827608794     
         685           0  0.97362091750941615     
         686           0  0.86143284209449877     
         687           0  0.75414559878032139     
         688           0  0.65279377203426325     
         689           0  0.55829990167372989     
         690           0  0.47408790499591913     
         691           0  0.39721852933892521     
         692           0  0.32820583306905171     
         693           0  0.26726605203511855     
         694           0  0.21434005646808146     
         695           0  0.17288569874578358     
         696           0  0.14009200244637368     
         697           0  0.11575856386452786     
         698           0   9.9678231221685357E-002
         699           0   9.1684225694483326E-002
         700           0   9.1684225694483326E-002
         701           0   9.9678231221685357E-002
         702           0  0.11575856386452786     
         703           0  0.14009200244637368     
         704           0  0.17288569874578358     
         705           0  0.21434005646808141     
         706           0  0.26726605203511850     
         707           0  0.32820583306905171     
         708           0  0.39721852933892521     
         709           0  0.47408790499591924     
         710           0  0.55829990167373000     
         711           0  0.64903824132166288     
         712           0  0.74144481178461374     
         713           0  0.83648868253732656     
         714           0  0.93594934497313143     
         715           2   1.0353243387736921     
         716           2   1.1327390641581567     
         717           2   1.2263695320785983     
         718           2   1.3145376277269476     
         719           2   1.4014320592037166     
         720           2   1.4993331527190428     
         721           2   1.6277072171042375     
         722           2   1.7703002715865146     
         723           2   1.9337550404853685     
         724           2   2.1262238061576593     
         725           2   2.3572620681926462     
         726           2   2.6376024165985230     
         727           2   2.9787978089516387     
         728           2   3.3927325269355704     
         729           2   3.8910110439350865     
         730           2   4.4842490786302660     
         731           2   5.1813058604940618     
         732           0   5.9885102121810352     
         733           0   6.9089433041433788     
         734           2   7.9418457539536531     
         735           2   9.0822144619828631     
         736           2   10.317971372259661     
         737           2   11.638908043715677     
         738           2   13.027263168636759     
         739           5   14.462167591240398     
         740          14   15.911182299055129     
         741          30   17.325931858275926     
         742          30   18.699874393764624     
         743          30   20.001764754417234     
         744          30   21.194762182643867     
         745          30   22.262920389077482     
         746          30   23.183687250469180     
         747          30   23.937778305815389     
         748          30   24.509522764598213     
         749          30   24.887065521009028     
         750          30   25.062464473779265     
         751          30   25.033602059846654     
         752          30   24.799273104466753     
         753          30   24.366265375007387     
         754          30   23.739188288399152     
         755          30   22.927597486320177     
         756          30   21.950962943763329     
         757          30   20.828626922168432     
         758          30   19.583206498571595     
         759          30   18.240070233030405     
         760          25   16.822626704752487     
         761           9   15.352661478001217     
         762           9   13.852893889417954     
         763           7   12.377819465979909     
         764           0   10.950773399618612     
         765           0   9.5910042913900302     
         766           0   8.3176663260718904     
         767           0   7.1447162327073821     
         768           0   6.0818354267553829     
         769           0   5.1343087735382751     
         770           0   4.3031837536506954     
         771           1   3.5856733030597034     
         772           1   2.9757475596678371     
         773           1   2.4648491841820968     
         774           1   2.0426641930744296     
         775           1   1.6978846470217452     
         776           1   1.4189095670988174     
         777           1   1.1944441115427717     
         778           1   1.0139722248883032     
         779           1  0.86809274953982341     
         780           1  0.74872186981583166     
         781           1  0.65585721306491129     
         782           1  0.59689038337323619     
         783           1  0.54054755778865260     
         784           1  0.48877862560926966     
         785           0  0.44716719606779382     
         786           0  0.40380401926247961     
         787           0  0.35988607126119698     
         788           0  0.31651966902379908     
         789           0  0.27467732269531125     
         790           0  0.23516618714165949     
         791           0  0.19860926466946260     
         792           0  0.16410291653452586     
         793           0  0.13363302601755928     
         794           0  0.10717002823404073     
         795           0   8.4565084016591671E-002
         796           0   6.5573373081633177E-002
         797           0   4.9879830295231527E-002
         798           0   3.7125015623432657E-002
         799           0   2.6929162699504215E-002
         800           0   1.8912950147737456E-002
         801           0   1.2714099987410033E-002
         802           0   7.9994516370324020E-003
         803           0   4.4726281415536830E-003
         804           0   1.8777653563001233E-003
         805           0   0.0000000000000000     
         806           0   0.0000000000000000     
         807           0   0.0000000000000000     
         808           0   0.0000000000000000     
         809           0   0.0000000000000000     
         810           0   0.0000000000000000     
         811           0   0.0000000000000000     
         812           0   0.0000000000000000     
         813           0   0.0000000000000000     
         814           0   0.0000000000000000     
         815           0   0.0000000000000000     
         816           0   0.0000000000000000     
         817           0   0.0000000000000000     
         818           0   0.0000000000000000     
         819           0   0.0000000000000000     
         820           0   0.0000000000000000     
         821           0   0.0000000000000000     
         822           0   0.0000000000000000     
         823           0   0.0000000000000000     
         824           0   0.0000000000000000     
         825           0   0.0000000000000000     
         826           0   0.0000000000000000     
         827           0   0.0000000000000000     
         828           0   0.0000000000000000     
         829           0   0.0000000000000000     
         830           0   0.0000000000000000     
         831           0   0.0000000000000000     
         832           0   0.0000000000000000     
         833           0   0.0000000000000000     
         834           0   0.0000000000000000     
         835           0   0.0000000000000000     
         836           0   0.0000000000000000     
         837           0   0.0000000000000000     
         838           0   0.0000000000000000     
         839           0   0.0000000000000000     
         840           0   0.0000000000000000     
         841           0   0.0000000000000000     
         842           0   0.0000000000000000     
         843           0   3.7555307126002466E-003
         844           0   8.9452562831073661E-003
         845           0   1.5998903274064807E-002
         846           0   2.5428199974820067E-002
         847           0   3.7825900295474918E-002
         848           0   5.3858325399008429E-002
         849           0   7.4250031246865300E-002
         850           0  0.10163742594676316     
         851           0  0.13561937430482002     
         852           0  0.17712961967021576     
         853           0  0.22705415645549151     
         854           0  0.28617900218285602     
         855           0  0.35513499576855606     
         856           0  0.43434354496235783     
         857           0  0.52021220457855044     
         858           0  0.61492801847225587     
         859           0  0.71760442206418984     
         860           0  0.82694217075643461     
         861           0  0.94124106454251832     
         862           0   1.0584373086701133     
         863           2   1.1761665158880017     
         864           2   1.2937281184433631     
         865           2   1.4072754903179387     
         866           2   1.5143501629430181     
         867           2   1.6126743130942063     
         868           2   1.7002759625269173     
         869           2   1.7793566897714259     
         870           3   1.8465495507312670     
         871           3   1.9018078071280429     
         872           3   1.9457614436660362     
         873           3   1.9797034542963905     
         874           3   2.0055313141357058     
         875           3   2.0256455053555693     
         876           3   2.0428105636740668     
         877           1   2.0599874864337915     
         878           1   2.0801491330385438     
         879           1   2.1060921215933002     
         880           1   2.1402594267269568     
         881           1   2.1827095112703483     
         882           1   2.2359154145956763     
         883           1   2.3002783258416777     
         884           2   2.3727661132885700     
         885           2   2.4557614236510896     
         886           2   2.5472969650297745     
         887           2   2.6449205189323211     
         888           2   2.7458370544242126     
         889           4   2.8470718521199752     
         890           4   2.9456417437403783     
         891           4   3.0317517420643290     
         892           4   3.1081037225140338     
         893           4   3.1718569986214278     
         894           4   3.2205943496298626     
         895           4   3.2523705509213783     
         896           4   3.2657324284129405     
         897           4   3.2597147648103206     
         898           4   3.2364911186981140     
         899           4   3.1925197931639642     
         900           4   3.1283475430322518     
         901           3   3.0448271618376812     
         902           3   2.9430952319691213     
         903           3   2.8245553308897220     
         904           3   2.6908654263569702     
         905           3   2.5425898933681674     
         906           3   2.3835951967133013     
         907           3   2.2161066464038619     
         908           3   2.0425468720761057     
         909           3   1.8654821177869092     
         910           3   1.6848809519321477     
         911           0   1.5068541603184855     
         912           0   1.3337242813122843     
         913           0   1.1676803440410526     
         914           0   1.0106823776059268     
         915           0  0.86813454592269923     
         916           0  0.74274559463732381     
         917           0  0.63348605355296994     
         918           0  0.54173530448949492     
         919           0  0.46862580646452651     
         920           0  0.41507207575290561     
         921           0  0.38180360869564878     
         922           0  0.37072981108222786     
         923           0  0.38054589763942392     
         924           0  0.41165196106674762     
         925           0  0.46425771259977744     
         926           0  0.53834495894641232     
         927           0  0.63361418506640044     
         928           0  0.74942271731907428     
         929           0  0.88472431875950575     
         930           0   1.0455321641637498     
         931           0   1.2252286555616072     
         932           0   1.4262363903670063     
         933           0   1.6414906812672880     
         934           0   1.8692784569459804     
         935           2   2.1077166507980176     
         936           4   2.3548734061387022     
         937           4   2.6051295091506792     
         938           4   2.8591096522245496     
         939           4   3.1149232897969106     
         940           4   3.3708641062916942     
         941           4   3.6253997694399183     
         942           4   3.8771289783311191     
         943           4   4.1247151423268154     
         944           4   4.3649322755418760     
         945           4   4.5881213777598759     
         946           4   4.7983068080688938     
         947           4   4.9924428636000462     
         948           4   5.1671086836836349     
         949           4   5.3185773319160763     
         950           8   5.4429409807764486     
         951           8   5.5362852086805256     
         952           8   5.5948997855251692     
         953           8   5.6155091670530846     
         954           8   5.5955036188426215     
         955           8   5.5331515532873672     
         956           8   5.4251021771652335     
         957           6   5.2726572040544024     
         958           6   5.0808115589049274     
         959           6   4.8521505162343903     
         960           6   4.5905090304101428     
         961           6   4.3008106347944350     
         962           6   3.9888507581617434     
         963           6   3.6610372610268138     
         964           5   3.3241037472018444     
         965           0   2.9848130146908765     
         966           0   2.6496686748181335     
         967           0   2.3246523383889204     
         968           0   2.0150017877380741     
         969           0   1.7250423058475468     
         970           0   1.4580790584061258     
         971           0   1.2128853306371477     
         972           0  0.99644613712721697     
         973           0  0.80876280993368943     
         974           0  0.64912822844827012     
         975           0  0.51625699959543636     
         976           0  0.40843138911550181     
         977           0  0.32364918272302301     
         978           0  0.26431183646819911     
         979           0  0.23674912236254628     
         980           0  0.23115178337059719     
         981           0  0.24745024125476017     
         982           0  0.28601456240388268     
         983           0  0.34766363633226088     
         984           0  0.43362724597092539     
         985           0  0.54492112680091953     
         986           0  0.68940950784356514     
         987           0  0.86009836461182287     
         988           0   1.0590116876113793     
         989           0   1.2876272429183238     
         990           0   1.5467012947252343     
         991           1   1.8361083060204135     
         992           1   2.1547120054787499     
         993           1   2.4852619511419407     
         994           1   2.8337035467090339     
         995           1   3.1939184237072626     
         996           1   3.5585283897356677     
         997           1   3.9190993622529300     
         998           2   4.2664326698037662     
         999           9   4.5909314157157199     
        1000           9   4.8830224214471185     
        1001           9   5.1336084912684345     
        1002           9   5.3345219880743446     
        1003           9   5.4789493660662147     
        1004           9   5.5617974853136189     
        1005           8   5.5799760945708252     
        1006           8   5.5325764601475411     
        1007           8   5.4209332409205677     
        1008           8   5.2485647806740063     
        1009           8   5.0209953962108873     
        1010           8   4.7454713752861428     
        1011           8   4.4305896816976755     
        1012           8   4.0845277743326118     
        1013           0   3.7189868071116763     
        1014           0   3.3438010324942047     
        1015           0   2.9683683024565450     
        1016           0   2.6012575487675043     
        1017           0   2.2498932746429752     
        1018           0   1.9203322781130083     
        1019           0   1.6158032800552049     
        1020           0   1.3317362824239445     
        1021           0   1.0817783081278842     
        1022           0  0.86535967750935816     
        1023           0  0.68099330027428717     
        1024           0  0.52646475000936555     
        1025           0  0.39903864236185221     
        1026           0  0.29700012498746126     
        1027           0  0.21543330159603372     
        1028           0  0.15130360118189964     
        1029           0  0.10171279989928027     
        1030           0   6.3995613096259216E-002
        1031           0   3.5781025132429464E-002
        1032           0   1.5022122850400986E-002
        1033           0   0.0000000000000000     
        1034           0   0.0000000000000000     
        1035           0   0.0000000000000000     
        1036           0   0.0000000000000000     
        1037           0   0.0000000000000000     
        1038           0   0.0000000000000000     
        1039           0   0.0000000000000000     
        1040           0   0.0000000000000000     
        1041           0   0.0000000000000000     
        1042           0   0.0000000000000000     
        1043           0   0.0000000000000000     
        1044           0   0.0000000000000000     
        1045           0   0.0000000000000000     
        1046           0   0.0000000000000000     
        1047           0   0.0000000000000000     
        1048           0   0.0000000000000000     
        1049           0   0.0000000000000000     
        1050           0   0.0000000000000000     
        1051           0   0.0000000000000000     
        1052           0   0.0000000000000000     
        1053           0   0.0000000000000000     
        1054           0   0.0000000000000000     
        1055           0   0.0000000000000000     
        1056           0   0.0000000000000000     
        1057           0   0.0000000000000000     
        1058           0   0.0000000000000000     
        1059           0   0.0000000000000000     
        1060           0   0.0000000000000000     
        1061           0   0.0000000000000000     
        1062           0   0.0000000000000000     
        1063           0   0.0000000000000000     
        1064           0   0.0000000000000000     
        1065           0   0.0000000000000000     
        1066           0   0.0000000000000000     
        1067           0   0.0000000000000000     
        1068           0   0.0000000000000000     
        1069           0   0.0000000000000000     
        1070           0   0.0000000000000000     
        1071           0   0.0000000000000000     
        1072           0   0.0000000000000000     
        1073           0   0.0000000000000000     
        1074           0   3.7555307126002466E-003
        1075           0   8.9452562831073661E-003
        1076           0   1.5998903274064807E-002
        1077           0   2.5428199974820067E-002
        1078           0   3.7825900295474918E-002
        1079           0   5.3858325399008429E-002
        1080           0   7.4250031246865300E-002
        1081           0   9.9759660590463040E-002
        1082           0  0.13114674616326635     
        1083           0  0.16913016803318334     
        1084           0  0.21434005646808141     
        1085           0  0.26726605203511850     
        1086           0  0.32820583306905171     
        1087           0  0.39721852933892521     
        1088           0  0.47408790499591924     
        1089           0  0.55829990167373000     
        1090           0  0.64903824132166288     
        1091           0  0.74520034249721401     
        1092           0  0.84543393882043394     
        1093           0  0.94819271753459600     
        1094           2   1.0518072824654048     
        1095           2   1.1545660611795667     
        1096           2   1.2547996575027869     
        1097           2   1.3509617586783380     
        1098           2   1.4379445676136706     
        1099           2   1.5169668387209743     
        1100           2   1.5867825673870108     
        1101           2   1.6463659669561290     
        1102           2   1.6949080476694072     
        1103           2   1.7318016181329108     
        1104           2   1.7566198007199521     
        1105           2   1.7690935932462712     
        1106           2   1.7690935932462712     
        1107           2   1.7566198007199521     
        1108           2   1.7336793834892110     
        1109           2   1.6993806758109611     
        1110           2   1.6543654185931611     
        1111           2   1.5994966673744204     
        1112           2   1.5358797888687115     
        1113           2   1.4648737303131747     
        1114           2   1.3880867743017702     
        1115           2   1.3046794877980179     
        1116           2   1.2201394342611995     
        1117           2   1.1363723664819962     
        1118           0   1.0553627457686368     
        1119           0  0.97906696483799327     
        1120           0  0.90930325903173981     
        1121           0  0.84764750599112548     
        1122           0  0.79534385417168951     
        1123           0  0.75699338654538428     
        1124           0  0.73068290628286403     
        1125           0  0.72243820366062383     
        1126           0  0.72882910584481675     
        1127           0  0.75401620115455192     
        1128           1  0.80161298697913197     
        1129           1  0.86883544614185315     
        1130           1   1.0040773268242522     
        1131           1   1.1800366074161459     
        1132           1   1.4021837348927526     
        1133           1   1.6802595143995716     
        1134           1   2.0237392489074164     
        1135           1   2.4429131090598699     
        1136           1   2.9484925653733134     
        1137           1   3.5510840602771974     
        1138           1   4.2605480598201630     
        1139           1   5.0879489069751980     
        1140           1   6.0359749764244661     
        1141           1   7.1080425506061919     
        1142           1   8.2982654168087269     
        1143           3   9.6094695713875211     
        1144           3   11.026086008547631     
        1145           6   12.523652077916905     
        1146           6   14.091997961360878     
        1147           8   15.690686670925976     
        1148          11   17.301564092184940     
        1149          11   18.889927505697024     
        1150          36   20.425733613815972     
        1151          36   21.858665184140889     
        1152          35   23.168790691604467     
        1153          35   24.325067698817964     
        1154          35   25.299866836530125     
        1155          35   26.069963499866514     
        1156          35   26.617323273300975     
        1157          35   26.929660006703752     
        1158          35   27.000761344401557     
        1159          35   26.830588755061932     
        1160          35   26.425166967845026     
        1161          35   25.796281469495970     
        1162          32   24.961003492815156     
        1163          34   23.941061363148084     
        1164          32   22.759403881826731     
        1165          25   21.448142507333916     
        1166          25   20.033730817592076     
        1167          16   18.552910312496124     
        1168          15   17.034209715788961     
        1169          13   15.507328274160967     
        1170          12   14.005531037060667     
        1171           2   12.520342061551624     
        1172           2   11.112939762636836     
        1173           2   9.8017640028633632     
        1174           2   8.5957787830411299     
        1175           2   7.5018516614825206     
        1176           2   6.5229027315601060     
        1177           2   5.6619039733189211     
        1178           2   4.9124727490482263     
        1179           2   4.2682617389934201     
        1180           2   3.7209363693975250     
        1181           2   3.2608527289910039     
        1182           2   2.8777134623482317     
        1183           2   2.5651694009244075     
        1184           2   2.3072903343218196     
        1185           2   2.1190643805575120     
        1186           2   1.9869830171769378     
        1187           2   1.8947122443026263     
        1188           2   1.8525044359597718     
        1189           2   1.8456682015205541     
        1190           2   1.8769788866999679     
        1191           2   1.9470251739908817     
        1192           0   2.0708642952422744     
        1193           0   2.2347709949750207     
        1194           0   2.4432215533943862     
        1195           0   2.6998054885000640     
        1196           0   3.0069257959184448     
        1197           2   3.3655336174760446     
        1198           2   3.7692878936421765     
        1199           2   4.2003994284006367     
        1200           2   4.6655218034163024     
        1201           2   5.1556947163187195     
        1202           2   5.6598810946162388     
        1203           2   6.1652772801179223     
        1204           3   6.6577543825617536     
        1205          13   7.1224137750085328     
        1206          13   7.5442299813829399     
        1207          13   7.9087459162492886     
        1208          13   8.2027793714983410     
        1209          13   8.4150964214239128     
        1210          13   8.5370074256080173     
        1211          13   8.5628446827307965     
        1212          13   8.4902874041532090     
        1213          13   8.3231821341253625     
        1214          13   8.0626788600177992     
        1215          13   7.7168388101152114     
        1216          13   7.2964782874591192     
        1217          13   6.8146179110201919     
        1218          10   6.2831461696950877     
        1219           0   5.7209099187608512     
        1220           0   5.1431266063832064     
        1221           0   4.5644186229574313     
        1222           0   3.9981739146070319     
        1223           0   3.4597828498032910     
        1224           0   2.9564349217080896     
        1225           0   2.4944002995722685     
        1226           0   2.0673564433727565     
        1227           0   1.6956662451731896     
        1228           0   1.3792538597891908     
        1229           0   1.1203765213702819     
        1230           0  0.97604439533350096     
        1231           0  0.90491572793121589     
        1232           0  0.91245568171921188     
        1233           0   1.0022343619278955     
        1234           0   1.1805229853861001     
        1235           0   1.4549716881721635     
        1236           0   1.8344290564453885     
        1237           0   2.3285577910857675     
        1238           0   2.9472540505872420     
        1239           0   3.7039059006325008     
        1240           0   4.6146506993373091     
        1241           0   5.6680947144855320     
        1242           0   6.8679775207469165     
        1243           2   8.2136339475711502     
        1244           2   9.6656195354070888     
        1245           2   11.230132703849886     
        1246           2   12.883768353662358     
        1247           2   14.594430224933996     
        1248           2   16.336061125483713     
        1249           4   18.071678376661978     
        1250          37   19.761479401198848     
        1251          37   21.364530758299583     
        1252          38   22.831229629029764     
        1253          38   24.122264949477700     
        1254          38   25.208019082257326     
        1255          38   26.059187308249864     
        1256          38   26.653413245624971     
        1257          38   26.976215993997847     
        1258          38   27.021509637078800     
        1259          38   26.791699173023751     
        1260          38   26.297365110998623     
        1261          38   25.556573891992041     
        1262          38   24.593871568996811     
        1263          38   23.439033029240360     
        1264          20   22.122975189385883     
        1265          18   20.685085683606527     
        1266          15   19.161894117035022     
        1267          10   17.589411541830252     
        1268          10   16.001860951159248     
        1269          10   14.430606217581243     
        1270          10   12.900641964673936     
        1271          10   11.394725201804940     
        1272           5   9.9887442166506037     
        1273           1   8.6916519153190173     
        1274           1   7.5117939633759416     
        1275           1   6.4521223865910846     
        1276           1   5.5104775561687633     
        1277           1   4.6849024188358133     
        1278           1   3.9697039978339212     
        1279           1   3.3573031677678089     
        1280           1   2.8387561123626952     
        1281           1   2.4042560759230742     
        1282           1   2.0435937779186379     
        1283           1   1.7465612587239590     
        1284           1   1.5032899440434810     
        1285           1   1.3285757520581671     
        1286           1   1.1853646745387116     
        1287           1   1.0686483755191452     
        1288           1  0.97511938399347442     
        1289           1  0.89224439346533990     
        1290           1  0.81731699475793884     
        1291           1  0.74812938851085076     
        1292           1  0.68299194076436931     
        1293           1  0.62739982875139333     
        1294           1  0.57728303058978325     
        1295           1  0.52590364123270239     
        1296           0  0.47409635876729800     
        1297           0  0.42271696941021708     
        1298           0  0.37260017124860700     
        1299           0  0.32451912066083144     
        1300           0  0.27914995083686495     
        1301           0  0.24455501392316009     
        1302           0  0.21649977723567737     
        1303           0  0.19610072308265547     
        1304           0  0.18448942596719939     
        1305           0  0.18282182882499054     
        1306           0  0.19228173481460853     
        1307           0  0.21407343557536379     
        1308           0  0.24939915147615760     
        1309           0  0.29941850794996527     
        1310           0  0.36518949876587092     
        1311           0  0.44759306308390040     
        1312           0  0.54724620405764712     
        1313           0  0.66441111777513595     
        1314           0  0.80266521753200448     
        1315           0  0.95148777020604525     
        1316           0   1.1147081940553099     
        1317           0   1.2915068760700161     
        1318           0   1.4773701853402628     
        1319           0   1.6690744024489264     
        1320           0   1.8629188155180398     
        1321           4   2.0548741630275411     
        1322           4   2.2407595473414732     
        1323           4   2.4164359907122237     
        1324           4   2.5780032377583901     
        1325           4   2.7219861357514969     
        1326           4   2.8454979190069776     
        1327           4   2.9463698045229725     
        1328           4   3.0232391801799663     
        1329           4   3.0755919876116562     
        1330           4   3.1037583250380409     
        1331           4   3.1088635237875226     
        1332           4   3.0927397614994745     
        1333           4   3.0578055187128030     
        1334           6   3.0069217849024832     
        1335           2   2.9432348454507418     
        1336           2   2.8662602038401048     
        1337           2   2.7815607874400183     
        1338           2   2.6917798711474026     
        1339           2   2.6029487165231071     
        1340           2   2.5145655752153457     
        1341           2   2.4321273341964567     
        1342           2   2.3492690391140481     
        1343           2   2.2742571905812330     
        1344           2   2.2076897241135423     
        1345           2   2.1500593534122578     
        1346           2   2.1018117612574598     
        1347           2   2.0634000153090750     
        1348           2   2.0353257326493184     
        1349           2   2.0181590237949658     
        1350           2   2.0125319156885131     
        1351           2   2.0191034845389795     
        1352           2   2.0384988903174039     
        1353           2   2.0712283774213720     
        1354           2   2.1175955536174222     
        1355           2   2.1711778980703866     
        1356           0   2.2427477054224325     
        1357           0   2.3239072156884664     
        1358           0   2.4131652025542039     
        1359           2   2.5084535623120265     
        1360           2   2.6072003549888834     
        1361           4   2.7064448137172450     
        1362           4   2.8029866886063659     
        1363           4   2.8935588427348429     
        1364           4   2.9750097376843545     
        1365           4   3.0444815689873468     
        1366           4   3.0995703779330950     
        1367           4   3.1347008010075714     
        1368           4   3.1510499854312988     
        1369           4   3.1477670029085805     
        1370           4   3.1246434211191119     
        1371           4   3.0820719300546915     
        1372           4   3.0209727546684673     
        1373           4   2.9426969472172955     
        1374           4   2.8489169466157094     
        1375           2   2.7415149767101026     
        1376           2   2.6224789672177118     
        1377           2   2.4964868297712055     
        1378           2   2.3620177552998802     
        1379           2   2.2211488123215717     
        1380           2   2.0731138449443947     
        1381           2   1.9231306243430069     
        1382           2   1.7699059313953225     
        1383           2   1.6182278107134562     
        1384           2   1.4691397139708682     
        1385           2   1.3236962292127499     
        1386           2   1.1829540286286711     
        1387           0   1.0479523781250590     
        1388           0  0.91968397006729952     
        1389           0  0.79905866789622249     
        1390           0  0.68686414161713782     
        1391           0  0.58372810164854994     
        1392           0  0.49008680826998391     
        1393           0  0.40616378562203259     
        1394           0  0.33196136378165203     
        1395           0  0.26726605203511855     
        1396           0  0.21434005646808146     
        1397           0  0.16913016803318334     
        1398           0  0.13114674616326635     
        1399           0   9.9759660590463053E-002
        1400           0   7.4250031246865314E-002
        1401           0   5.3858325399008429E-002
        1402           0   3.7825900295474911E-002
        1403           0   2.5428199974820067E-002
        1404           0   1.5998903274064804E-002
        1405           0   8.9452562831073661E-003
        1406           0   3.7555307126002466E-003
        1407           0   0.0000000000000000     
        1408           0   0.0000000000000000     
        1409           0   0.0000000000000000     
        1410           0   0.0000000000000000     
        1411           0   0.0000000000000000     
        1412           0   0.0000000000000000     
        1413           0   0.0000000000000000     
        1414           0   0.0000000000000000     
        1415           0   0.0000000000000000     
        1416           0   0.0000000000000000     
        1417           0   0.0000000000000000     
        1418           0   0.0000000000000000     
        1419           0   0.0000000000000000     
        1420           0   0.0000000000000000     
        1421           0   0.0000000000000000     
        1422           0   0.0000000000000000     
        1423           0   0.0000000000000000     
        1424           0   0.0000000000000000     
        1425           0   0.0000000000000000     
        1426           0   0.0000000000000000     
        1427           0   0.0000000000000000     
        1428           0   0.0000000000000000     
        1429           0   0.0000000000000000     
        1430           0   0.0000000000000000     
        1431           0   0.0000000000000000     
        1432           0   0.0000000000000000     
        1433           0   0.0000000000000000     
        1434           0   0.0000000000000000     
        1435           0   0.0000000000000000     
        1436           0   0.0000000000000000     
        1437           0   0.0000000000000000     
        1438           0   0.0000000000000000     
        1439           0   0.0000000000000000     
        1440           0   0.0000000000000000     
        1441           0   0.0000000000000000     
        1442           0   0.0000000000000000     
        1443           0   0.0000000000000000     
        1444           0   0.0000000000000000     
        1445           0   0.0000000000000000     
        1446           0   0.0000000000000000     
        1447           0   0.0000000000000000     
        1448           0   0.0000000000000000     
        1449           0   0.0000000000000000     
        1450           0   0.0000000000000000     
        1451           0   0.0000000000000000     
        1452           0   0.0000000000000000     
        1453           0   0.0000000000000000     
        1454           0   0.0000000000000000     
        1455           0   0.0000000000000000     
        1456           0   0.0000000000000000     
        1457           0   0.0000000000000000     
        1458           0   0.0000000000000000     
        1459           0   0.0000000000000000     
        1460           0   0.0000000000000000     
        1461           0   0.0000000000000000     
        1462           0   7.5110614252004932E-003
        1463           0   1.7890512566214732E-002
        1464           0   3.1997806548129615E-002
        1465           0   5.4611930662240384E-002
        1466           0   8.4597056874057192E-002
        1467           0  0.12371555407208167     
        1468           0  0.17392826246855067     
        1469           0  0.23734522147640102     
        1470           0  0.35370712485154349     
        1471           0  0.50196293014430560     
        1472           0  0.70720645983027530     
        1473           0  0.97032042746614133     
        1474           0   1.2972132379210213     
        1475           0   1.7022552546338137     
        1476           0   2.1941592322183223     
        1477           0   2.7844316230334614     
        1478           0   3.4842283179225744     
        1479           0   4.2981562243713674     
        1480           0   5.2383820066717854     
        1481           0   6.3107068324886235     
        1482           4   7.5178861331369546     
        1483           4   8.8589995951665887     
        1484           4   10.328942005831969     
        1485           6   11.918096222455366     
        1486           6   13.608487020473543     
        1487           6   15.327466135197659     
        1488           6   17.086850677092219     
        1489           6   18.853940753210701     
        1490          26   20.592574947139163     
        1491          26   22.264359127311167     
        1492          36   23.830103530778207     
        1493          39   25.249513458694484     
        1494          39   26.487717566759223     
        1495          41   27.512418107523473     
        1496          41   28.296653309778836     
        1497          41   28.814376434637058     
        1498          41   29.056137565920274     
        1499          38   29.012690592024757     
        1500          38   28.689072668641693     
        1501          38   28.095646297569719     
        1502          38   27.250277556349189     
        1503          38   26.172164311135656     
        1504          38   24.898364675545000     
        1505          38   23.462774109033045     
        1506          36   21.899451107032739     
        1507           6   20.249857313621703     
        1508           6   18.551457868187871     
        1509           6   16.840020255239590     
        1510           6   15.148349086829349     
        1511           6   13.478547523051935     
        1512           6   11.889515211188234     
        1513           5   10.384777096757226     
        1514           5   8.9899534217921762     
        1515           5   7.7168841586533823     
        1516           5   6.5652590718272270     
        1517           2   5.5375222394040025     
        1518           2   4.6295962923023737     
        1519           0   3.8352474360536908     
        1520           0   3.1507030114394423     
        1521           0   2.5619840023059699     
        1522           0   2.0601568314565264     
        1523           0   1.6361146825950752     
        1524           0   1.2808988330752094     
        1525           0  0.98593181264604535     
        1526           0  0.74317389408361023     
        1527           0  0.54789046678439768     
        1528           0  0.42997312586071840     
        1529           0  0.33148375890628801     
        1530           0  0.25052124467059672     
        1531           0  0.18501977683052939     
        1532           0  0.13286664704637779     
        1533           0   9.2000625361238528E-002
        1534           0   6.1824255206572122E-002
        1535           0   3.8846084399481118E-002
        1536           0   2.1632199342965171E-002
        1537           0   8.9452562831073661E-003
        1538           0   3.7555307126002466E-003
        1539           0   0.0000000000000000     
        1540           0   0.0000000000000000     
        1541           0   0.0000000000000000     
        1542           0   0.0000000000000000     
        1543           0   0.0000000000000000     
        1544           0   0.0000000000000000     
        1545           0   0.0000000000000000     
        1546           0   0.0000000000000000     
        1547           0   0.0000000000000000     
        1548           0   0.0000000000000000     
        1549           0   0.0000000000000000     
        1550           0   0.0000000000000000     
        1551           0   0.0000000000000000     
        1552           0   0.0000000000000000     
        1553           0   0.0000000000000000     
        1554           0   0.0000000000000000     
        1555           0   0.0000000000000000     
        1556           0   0.0000000000000000     
        1557           0   0.0000000000000000     
        1558           0   0.0000000000000000     
        1559           0   1.8777653563001233E-003
        1560           0   4.4726281415536830E-003
        1561           0   7.9994516370324037E-003
        1562           0   1.2714099987410033E-002
        1563           0   1.8912950147737459E-002
        1564           0   2.6929162699504215E-002
        1565           0   3.7125015623432650E-002
        1566           0   4.9879830295231520E-002
        1567           0   6.5573373081633177E-002
        1568           0   8.4565084016591671E-002
        1569           0  0.10717002823404070     
        1570           0  0.13363302601755925     
        1571           0  0.16410291653452586     
        1572           0  0.19860926466946260     
        1573           0  0.23704395249795962     
        1574           0  0.27914995083686500     
        1575           0  0.32451912066083144     
        1576           0  0.37260017124860700     
        1577           0  0.42271696941021697     
        1578           0  0.47409635876729800     
