# Supplementary material for: Protein-mediated RNA folding governs sequence-specific interactions between rotavirus genome segments
Source: eLife. 2017 Sep 18;6:e27453. doi: 10.7554/eLife.27453 (PMC5621836; doi:10.7554/eLife.27453)
Supplement: Figure 3—source data 2. [file elife-27453-fig3-data2.zip › S11_NSP2_Alignments/S6_nsp2.txt]

           1           0  0.22553842736896684     
           2           0  0.20122793215795851     
           3           0  0.18351285631279080     
           4           0  0.17274340131567389     
           5           0  0.16913016803318334     
           6           0  0.17649893202827416     
           7           0  0.19245811259589818     
           8           0  0.21722683543202337     
           9           0  0.25096662734378694     
          10           0  0.29190503758487185     
          11           0  0.34124974808172970     
          12           0  0.39876915190769674     
          13           0  0.46411835999321377     
          14           0  0.53682853078204618     
          15           0  0.61629736410097713     
          16           1  0.70311868207735118     
          17           1  0.79466925232967045     
          18           1  0.89003228873881202     
          19           1  0.98813432466150253     
          20           1   1.0877679259250139     
          21           1   1.1876229231582116     
          22           1   1.2863260601176751     
          23           1   1.3824881612932260     
          24           1   1.4747569603049155     
          25           1   1.5637505038199908     
          26           3   1.6471957059295357     
          27           3   1.7243919684863587     
          28           3   1.7911614270721479     
          29           3   1.8497080781522377     
          30           2   1.8997975538195047     
          31           2   1.9414129299151739     
          32           2   1.9747214719220296     
          33           2   2.0000288836373725     
          34           2   2.0177263234299199     
          35           2   2.0282364983171566     
          36           2   2.0319653764905730     
          37           2   2.0279289188726031     
          38           2   2.0181425736284786     
          39           2   2.0026978974500178     
          40           2   1.9816508763853979     
          41           2   1.9550480641080659     
          42           2   1.9210861312168008     
          43           2   1.8810705519443029     
          44           2   1.8350425722250008     
          45           3   1.7831466181832170     
          46           3   1.7256502416090227     
          47           3   1.6602774001543263     
          48           1   1.5910212093918861     
          49           1   1.5182819230446385     
          50           1   1.4425830169176219     
          51           1   1.3658638926356090     
          52           1   1.2870269569051636     
          53           1   1.2068218529608012     
          54           1   1.1259455845703590     
          55           1   1.0450314843829978     
          56           1  0.96464872645552613     
          57           1  0.88531027533598539     
          58           1  0.80748603174891953     
          59           1  0.73161741221515542     
          60           1  0.65812974103250887     
          61           1  0.58743957249215761     
          62           0  0.51995523252927411     
          63           0  0.45607024156413833     
          64           0  0.39615060586712697     
          65           0  0.34051802393489627     
          66           0  0.28809520711997227     
          67           0  0.24079948321055980     
          68           0  0.19860926466946260     
          69           0  0.16410291653452586     
          70           0  0.13363302601755928     
          71           0  0.10717002823404073     
          72           0   8.4565084016591671E-002
          73           0   6.5573373081633177E-002
          74           0   4.9879830295231527E-002
          75           0   3.7125015623432657E-002
          76           0   2.6929162699504215E-002
          77           0   1.8912950147737456E-002
          78           0   1.2714099987410033E-002
          79           0   7.9994516370324020E-003
          80           0   4.4726281415536830E-003
          81           0   1.8777653563001233E-003
          82           0   0.0000000000000000     
          83           0   0.0000000000000000     
          84           0   0.0000000000000000     
          85           0   0.0000000000000000     
          86           0   0.0000000000000000     
          87           0   0.0000000000000000     
          88           0   0.0000000000000000     
          89           0   0.0000000000000000     
          90           0   0.0000000000000000     
          91           0   0.0000000000000000     
          92           0   0.0000000000000000     
          93           0   0.0000000000000000     
          94           0   0.0000000000000000     
          95           0   0.0000000000000000     
          96           0   0.0000000000000000     
          97           0   0.0000000000000000     
          98           0   0.0000000000000000     
          99           0   0.0000000000000000     
         100           0   0.0000000000000000     
         101           0   0.0000000000000000     
         102           0   0.0000000000000000     
         103           0   0.0000000000000000     
         104           0   0.0000000000000000     
         105           0   0.0000000000000000     
         106           0   0.0000000000000000     
         107           0   0.0000000000000000     
         108           0   0.0000000000000000     
         109           0   0.0000000000000000     
         110           0   1.8777653563001233E-003
         111           0   4.4726281415536830E-003
         112           0   7.9994516370324037E-003
         113           0   1.2714099987410033E-002
         114           0   1.8912950147737459E-002
         115           0   2.6929162699504215E-002
         116           0   3.7125015623432650E-002
         117           0   4.9879830295231520E-002
         118           0   6.5573373081633177E-002
         119           0   8.4565084016591671E-002
         120           0  0.10717002823404070     
         121           0  0.13363302601755925     
         122           0  0.16410291653452586     
         123           0  0.19860926466946260     
         124           0  0.23704395249795962     
         125           0  0.27727218548056481     
         126           0  0.32004649251927775     
         127           0  0.36460071961157459     
         128           0  0.41000286942280695     
         129           0  0.45518340861956053     
         130           1  0.49897447853319804     
         131           1  0.54015801496635074     
         132           1  0.57751999845616175     
         133           1  0.60990750625753576     
         134           1  0.63628496514654376     
         135           1  0.65578601926800006     
         136           1  0.66775770931297851     
         137           1  0.67179416693094862     
         138           1  0.66775770931297851     
         139           1  0.65578601926800006     
         140           1  0.63628496514654376     
         141           1  0.60990750625753565     
         142           1  0.57751999845616175     
         143           1  0.54015801496635063     
         144           1  0.49897447853319815     
         145           0  0.45518340861956053     
         146           0  0.41000286942280700     
         147           0  0.36460071961157464     
         148           0  0.32004649251927780     
         149           0  0.27727218548056481     
         150           0  0.23704395249795956     
         151           0  0.19860926466946260     
         152           0  0.16410291653452586     
         153           0  0.13363302601755928     
         154           0  0.10717002823404073     
         155           0   8.4565084016591671E-002
         156           0   6.5573373081633177E-002
         157           0   4.9879830295231527E-002
         158           0   3.7125015623432657E-002
         159           0   2.6929162699504215E-002
         160           0   1.8912950147737456E-002
         161           0   1.2714099987410033E-002
         162           0   7.9994516370324020E-003
         163           0   4.4726281415536830E-003
         164           0   1.8777653563001233E-003
         165           0   0.0000000000000000     
         166           0   0.0000000000000000     
         167           0   0.0000000000000000     
         168           0   0.0000000000000000     
         169           0   0.0000000000000000     
         170           0   0.0000000000000000     
         171           0   0.0000000000000000     
         172           0   0.0000000000000000     
         173           0   0.0000000000000000     
         174           0   0.0000000000000000     
         175           0   0.0000000000000000     
         176           0   0.0000000000000000     
         177           0   0.0000000000000000     
         178           0   0.0000000000000000     
         179           0   0.0000000000000000     
         180           0   0.0000000000000000     
         181           0   1.8777653563001233E-003
         182           0   4.4726281415536830E-003
         183           0   7.9994516370324037E-003
         184           0   1.2714099987410033E-002
         185           0   2.8301776929238080E-002
         186           0   4.9292303407272635E-002
         187           0   7.7122273808594669E-002
         188           0  0.11345033023228171     
         189           0  0.16013812382032044     
         190           0  0.21921089751411277     
         191           0  0.29279510635120398     
         192           0  0.38303217749371687     
         193           0  0.49196978194269181     
         194           0  0.62143468475242103     
         195           0  0.77289409366816331     
         196           0  0.94731508092466121     
         197           0   1.1450337033334606     
         198           0   1.3637687292396197     
         199           0   1.5959530423332606     
         200           0   1.8439561487483758     
         201           1   2.1037873380013199     
         202           1   2.3686367713791410     
         203           1   2.6339310843704711     
         204           1   2.8931215551171778     
         205           6   3.1392742625502748     
         206           6   3.3653655560406599     
         207           6   3.5646021400448751     
         208           6   3.7307461002374787     
         209           6   3.8584242505491639     
         210           6   3.9434018155897679     
         211           6   3.9828025778119400     
         212           6   3.9752610048358896     
         213           6   3.9209962527707130     
         214           6   3.8218030026635499     
         215           6   3.6809594986561445     
         216           6   3.5030585775414944     
         217           6   3.2937725612914037     
         218           5   3.0595672732830805     
         219           1   2.8073837915917279     
         220           1   2.5443085633842712     
         221           1   2.2772529469509117     
         222           0   2.0113255340623266     
         223           0   1.7539975845478679     
         224           0   1.5099964191284072     
         225           0   1.2830590958732075     
         226           0   1.0691946429925276     
         227           0  0.87874608480223726     
         228           0  0.71185446162221722     
         229           0  0.56793662568252579     
         230           0  0.44580634863932350     
         231           0  0.34381436503839952     
         232           0  0.25999430920982647     
         233           0  0.19220297402738751     
         234           0  0.13824573087359138     
         235           0   9.5980867210105195E-002
         236           0   6.3399597389187504E-002
         237           0   3.8681228070252309E-002
         238           0   2.0225161412610528E-002
         239           0   7.9994516370324020E-003
         240           0   4.4726281415536830E-003
         241           0   1.8777653563001233E-003
         242           0   0.0000000000000000     
         243           0   0.0000000000000000     
         244           0   0.0000000000000000     
         245           0   0.0000000000000000     
         246           0   0.0000000000000000     
         247           0   0.0000000000000000     
         248           0   0.0000000000000000     
         249           0   0.0000000000000000     
         250           0   0.0000000000000000     
         251           0   0.0000000000000000     
         252           0   0.0000000000000000     
         253           0   0.0000000000000000     
         254           0   0.0000000000000000     
         255           0   0.0000000000000000     
         256           0   2.0655418919301356E-002
         257           0   5.2954440269690761E-002
         258           0  0.10069475500306403     
         259           0  0.17043255548758290     
         260           0  0.26288743929865793     
         261           0  0.38347324487593853     
         262           0  0.53820169751447278     
         263           0  0.73352534033663297     
         264           0  0.97610428383380576     
         265           0   1.2762529085191359     
         266           0   1.6414875026522999     
         267           0   2.0750977894964882     
         268           0   2.5856160763942442     
         269           0   3.1738832377237833     
         270           0   3.8245901587000564     
         271           0   4.5437920157780463     
         272           0   5.3250656683509874     
         273           0   6.1624655569328244     
         274           0   7.0482139214192543     
         275           0   7.9658101665494243     
         276          11   8.8993096152957314     
         277          13   9.8312676685274845     
         278          15   10.743480805811698     
         279          18   11.614049433264634     
         280          18   12.428052295144610     
         281          18   13.167650071416359     
         282          18   13.820392969531532     
         283          18   14.375395363237505     
         284          18   14.825093087773746     
         285          20   15.165477431584103     
         286          22   15.396133617338084     
         287          22   15.520089113084422     
         288          24   15.539734633944494     
         289          24   15.466190793140495     
         290          15   15.309910024602909     
         291          13   15.082714031098071     
         292          11   14.795268278896677     
         293          11   14.461381963252471     
         294          13   14.089291742785065     
         295          13   13.686747333898078     
         296          13   13.262846430002822     
         297          13   12.812390362081869     
         298          13   12.356823474546385     
         299          11   11.898963621382471     
         300          11   11.438724403290257     
         301          10   10.980440672698979     
         302          10   10.522104915376616     
         303          10   10.061278628406397     
         304          10   9.5953968142485966     
         305          10   9.1220762960642752     
         306          10   8.6367331353664145     
         307          10   8.1389829203996253     
         308           8   7.6318174689268758     
         309           8   7.1129648205844376     
         310           8   6.5874967356770178     
         311           8   6.0699656484465194     
         312           7   5.5510017145985033     
         313           7   5.0352435311253174     
         314           5   4.5252393189187092     
         315           2   4.0246126139919403     
         316           0   3.5428718245562467     
         317           0   3.0853160591244762     
         318           0   2.6565520212057172     
         319           0   2.2602982896675226     
         320           0   1.9019207404708560     
         321           0   1.5795415915542648     
         322           0   1.2952167403932215     
         323           0   1.0468442409669192     
         324           0  0.83321433504047571     
         325           0  0.65230597357862030     
         326           0  0.50148436685115749     
         327           0  0.37958251451246411     
         328           0  0.28217976098873326     
         329           0  0.20886232291491766     
         330           0  0.15321210394600457     
         331           0  0.11275781903580741     
         332           0  0.10220086207522996     
         333           0  0.11055098730874188     
         334           0  0.13645344738053089     
         335           0  0.19314463046242436     
         336           0  0.27714477605399723     
         337           0  0.38952975071474066     
         338           0  0.53132866656550326     
         339           0  0.70758613993029684     
         340           0  0.92341543590168218     
         341           0   1.1837547867644482     
         342           0   1.4930793564193894     
         343           0   1.8550832202270309     
         344           0   2.2723518401422984     
         345           0   2.7460504926055846     
         346           0   3.2794125920493307     
         347           1   3.8677130377202236     
         348           1   4.5051225778023456     
         349           1   5.1869767043119230     
         350           1   5.9055098068738916     
         351           1   6.6514571067845756     
         352          10   7.4087934598696252     
         353          10   8.1699354711559700     
         354          10   8.9230007116932413     
         355          15   9.6544433666178957     
         356          15   10.346939710559576     
         357          15   10.995062002975509     
         358          15   11.589296493018226     
         359          15   12.114109767622811     
         360          15   12.560240319663368     
         361          15   12.926759659265519     
         362          15   13.208736815865164     
         363          15   13.402510830994620     
         364          15   13.505610975359620     
         365          15   13.516694485850046     
         366          17   13.435518837872934     
         367          17   13.262956312983659     
         368          16   12.999711917083275     
         369          16   12.650815875933585     
         370          16   12.220792979496458     
         371          16   11.715609057002643     
         372          13   11.142697860906789     
         373          13   10.498895363877462     
         374          13   9.8100150498512058     
         375          12   9.0863548597562644     
         376           8   8.3325779473366310     
         377           8   7.5693546258188356     
         378           8   6.8082997103797185     
         379           4   6.0608585249185367     
         380           0   5.3378176515043814     
         381           0   4.6488628373266776     
         382           0   4.0022133576245897     
         383           0   3.4043551442650206     
         384           0   2.8598860802335730     
         385           0   2.3714770334171735     
         386           0   1.9399425502040204     
         387           0   1.5617337086296175     
         388           0   1.2379988537729887     
         389           0  0.96636802910686148     
         390           0  0.74060131376331473     
         391           0  0.55581201015471904     
         392           0  0.40687523526132929     
         393           0  0.29268714798143075     
         394           0  0.20313672931148155     
         395           0  0.13401926196579045     
         396           0   8.2854206497769742E-002
         397           0   4.9888319114344340E-002
         398           0   2.5401573991415224E-002
         399           0   1.1266592137800740E-002
         400           0   8.9452562831073661E-003
         401           0   1.5998903274064807E-002
         402           0   2.5428199974820067E-002
         403           0   3.7825900295474918E-002
         404           0   5.3858325399008429E-002
         405           0   7.4250031246865300E-002
         406           0   9.9759660590463040E-002
         407           0  0.13114674616326635     
         408           0  0.16913016803318334     
         409           0  0.21434005646808141     
         410           0  0.26726605203511850     
         411           0  0.32820583306905171     
         412           0  0.39721852933892521     
         413           0  0.47408790499591924     
         414           0  0.55829990167373000     
         415           0  0.64903824132166288     
         416           0  0.74144481178461374     
         417           0  0.83648868253732656     
         418           0  0.93219381426053116     
         419           2   1.0263790824905847     
         420           2   1.1167401608840919     
         421           2   1.2009413321037783     
         422           2   1.2767117274314725     
         423           2   1.3419404377358077     
         424           2   1.3947653488408152     
         425           2   1.4336513026278923     
         426           2   1.4574541104628675     
         427           2   1.4654678959297638     
         428           2   1.4574541104628675     
         429           2   1.4355290679841921     
         430           2   1.3992379769823686     
         431           2   1.3499398893728400     
         432           2   1.2894258274188823     
         433           2   1.2198542822515155     
         434           2   1.1436693235835955     
         435           2   1.0635040981140171     
         436           0  0.98207364455576251     
         437           0  0.90206205561895969     
         438           0  0.84103201865160648     
         439           0  0.79198929468813306     
         440           0  0.75592854078754834     
         441           0  0.73990362142972521     
         442           0  0.74900916054658762     
         443           0  0.80393336886759992     
         444           0  0.89801962626831433     
         445           0   1.0463456561278537     
         446           0   1.2603508519371487     
         447           0   1.5440955547524762     
         448           0   1.9022444838046475     
         449           1   2.3437517855584962     
         450           1   2.9526799213678023     
         451           1   3.6911767002732101     
         452           1   4.5755745854944827     
         453           1   5.6206072830734977     
         454           1   6.8437464583405809     
         455           1   8.2600820251726965     
         456           1   9.8828424852176333     
         457           1   11.725175612300465     
         458           9   13.790402525531977     
         459           9   16.079078386356969     
         460           9   18.548036059088169     
         461           9   21.211602297366344     
         462          10   24.040932387064874     
         463          20   27.004021385732376     
         464          21   30.002181116843577     
         465          27   33.028549702026297     
         466          34   36.026843219159758     
         467          37   38.924675788557558     
         468          37   41.657949885078963     
         469          37   44.155701622958333     
         470          77   46.346944610977474     
         471          77   48.168120291124275     
         472          77   49.561251129903567     
         473          76   50.478731527542195     
         474          76   50.885891000916040     
         475          76   50.763024603769580     
         476          76   50.106734202407516     
         477          76   48.930464880126252     
         478          76   47.264172984714342     
         479          75   45.142430392870423     
         480          53   42.637690920806179     
         481          52   39.818214865176003     
         482          47   36.759821087470883     
         483          42   33.540970543877073     
         484           6   30.230156729019338     
         485           4   26.920257951137138     
         486           4   23.674478438008371     
         487           0   20.554701189695262     
         488           0   17.618777776567239     
         489           0   14.909385999533097     
         490           0   12.451952329818049     
         491           0   10.207070349436624     
         492           0   8.2477785615026473     
         493           0   6.5640757493398123     
         494           0   5.1408403092480714     
         495           0   3.9550560985726739     
         496           0   2.9823942428502392     
         497           0   2.1969057874802900     
         498           0   1.5724036675388007     
         499           0   1.0835950760008515     
         500           0  0.70827172658519733     
         501           0  0.45287707719527243     
         502           0  0.26205414374244784     
         503           0  0.12740120905955193     
         504           0   3.5753337260729851E-002
         505           0   1.7890512566214732E-002
         506           0   7.5110614252004932E-003
         507           0   0.0000000000000000     
         508           0   0.0000000000000000     
         509           0   0.0000000000000000     
         510           0   0.0000000000000000     
         511           0   0.0000000000000000     
         512           0   0.0000000000000000     
         513           0   0.0000000000000000     
         514           0   0.0000000000000000     
         515           0   0.0000000000000000     
         516           0   0.0000000000000000     
         517           0   0.0000000000000000     
         518           0   0.0000000000000000     
         519           0   0.0000000000000000     
         520           0   3.7555307126002466E-003
         521           0   8.9452562831073661E-003
         522           0   2.5387730055565421E-002
         523           0   4.7791340682588487E-002
         524           0   7.7823158480636936E-002
         525           0  0.11742882533605863     
         526           0  0.16881478198555258     
         527           0  0.23440547408798415     
         528           0  0.31677182428042960     
         529           0  0.41852931950934108     
         530           0  0.54220692187624731     
         531           0  0.69009147211807687     
         532           0  0.86405597423925540     
         533           0   1.0653836594267216     
         534           0   1.2946024876685482     
         535           0   1.5513462250210430     
         536           0   1.8211136463173601     
         537           0   2.1096416996906626     
         538           0   2.4120333806653647     
         539           0   2.7221948738657611     
         540           2   3.0330014784823276     
         541           2   3.3365437161195270     
         542           7   3.6244427543022701     
         543           7   3.8882180995606332     
         544           7   4.1196856305118059     
         545           7   4.3113609035837852     
         546           7   4.4568415188384671     
         547           7   4.5511432223182382     
         548           7   4.5909672088758908     
         549           7   4.5748805081730533     
         550           7   4.5033970343933056     
         551           7   4.3789534568084783     
         552           7   4.2057810747007611     
         553           7   3.9896819046047227     
         554           7   3.7377237372533170     
         555           7   3.4578745102162785     
         556           0   3.1586004978987443     
         557           0   2.8484551318587674     
         558           0   2.5431965039452917     
         559           0   2.2495270990068730     
         560           0   1.9726295779815224     
         561           0   1.7167741439279212     
         562           0   1.4913448532520077     
         563           0   1.2942629668351724     
         564           0   1.1377895700156537     
         565           0   1.0239595500660763     
         566           0  0.95400874103313738     
         567           0  0.92842069380106496     
         568           0  0.94696909303596688     
         569           0   1.0087472699023470     
         570           0   1.1121818570697515     
         571           0   1.2550335427810644     
         572           0   1.4306375085300334     
         573           0   1.6302275520942977     
         574           0   1.8537953654676518     
         575           0   2.0970350426435425     
         576           0   2.3518585480345213     
         577           0   2.6203086995367006     
         578           4   2.8825547004079333     
         579           6   3.1315926318880822     
         580           6   3.3604284715404509     
         581           6   3.5624245301231778     
         582           6   3.7316413930916625     
         583           6   3.8631514964447846     
         584           6   3.9533021832035344     
         585           6   3.9999096372799845     
         586           6   4.0023701252045027     
         587           6   3.9616810398976781     
         588           6   3.8803708274658941     
         589           6   3.7623434669977067     
         590           6   3.6126492596778133     
         591           6   3.4371988024011753     
         592           4   3.2424407716691315     
         593           0   3.0350262173098859     
         594           0   2.8214822786602665     
         595           1   2.6060387956695443     
         596           1   2.3952973709250065     
         597           1   2.1936317677494328     
         598           1   2.0044055879699227     
         599           1   1.8245799907623008     
         600           1   1.6597046029757587     
         601           1   1.5131378802454238     
         602           1   1.3838275341395894     
         603           1   1.2702006831304409     
         604           1   1.1703180406663638     
         605           1   1.0820342401771594     
         606           1   1.0031519887935467     
         607           1  0.93155980426373475     
         608           1  0.86534572027287504     
         609           1  0.80288218802624145     
         610           1  0.74288016184663486     
         611           1  0.68441282263057379     
         612           1  0.62691143853956133     
         613           1  0.57281040244822956     
         614           1  0.52402587587640226     
         615           0  0.47409635876729800     
         616           0  0.42271696941021708     
         617           0  0.37260017124860700     
         618           0  0.32451912066083144     
         619           0  0.27914995083686495     
         620           0  0.23704395249795956     
         621           0  0.19860926466946260     
         622           0  0.16410291653452586     
         623           0  0.13363302601755928     
         624           0  0.10717002823404073     
         625           0   8.4565084016591671E-002
         626           0   6.5573373081633177E-002
         627           0   4.9879830295231527E-002
         628           0   3.7125015623432657E-002
         629           0   2.6929162699504215E-002
         630           0   1.8912950147737456E-002
         631           0   1.2714099987410033E-002
         632           0   7.9994516370324020E-003
         633           0   4.4726281415536830E-003
         634           0   1.8777653563001233E-003
         635           0   0.0000000000000000     
         636           0   0.0000000000000000     
         637           0   0.0000000000000000     
         638           0   0.0000000000000000     
         639           0   0.0000000000000000     
         640           0   0.0000000000000000     
         641           0   0.0000000000000000     
         642           0   0.0000000000000000     
         643           0   0.0000000000000000     
         644           0   0.0000000000000000     
         645           0   0.0000000000000000     
         646           0   0.0000000000000000     
         647           0   0.0000000000000000     
         648           0   0.0000000000000000     
         649           0   0.0000000000000000     
         650           0   0.0000000000000000     
         651           0   0.0000000000000000     
         652           0   0.0000000000000000     
         653           0   0.0000000000000000     
         654           0   0.0000000000000000     
         655           0   0.0000000000000000     
         656           0   0.0000000000000000     
         657           0   0.0000000000000000     
         658           0   0.0000000000000000     
         659           0   0.0000000000000000     
         660           0   0.0000000000000000     
         661           0   0.0000000000000000     
         662           0   0.0000000000000000     
         663           0   0.0000000000000000     
         664           0   0.0000000000000000     
         665           0   0.0000000000000000     
         666           0   0.0000000000000000     
         667           0   0.0000000000000000     
         668           0   0.0000000000000000     
         669           0   0.0000000000000000     
         670           0   0.0000000000000000     
         671           0   0.0000000000000000     
         672           0   0.0000000000000000     
         673           0   0.0000000000000000     
         674           0   0.0000000000000000     
         675           0   0.0000000000000000     
         676           0   1.8777653563001233E-003
         677           0   4.4726281415536830E-003
         678           0   7.9994516370324037E-003
         679           0   1.2714099987410033E-002
         680           0   1.8912950147737459E-002
         681           0   4.0073520193605085E-002
         682           0  0.17546603792341545     
         683           0  0.36457132653561858     
         684           0  0.61948607258745758     
         685           0  0.95765833760719066     
         686           0   1.3991405255264253     
         687           0   1.9662963095488026     
         688           0   2.6832459445358166     
         689           0   3.5787787650285581     
         690           0   4.6753867231407620     
         691           0   5.9966955868582064     
         692           0   7.5632002801320724     
         693           0   9.3905690267547222     
         694           0   11.491727972711159     
         695           0   13.865533233011410     
         696           1   16.504435682677901     
         697           1   19.391126924050909     
         698           1   22.498446875161420     
         699           1   25.789946049570041     
         700           1   29.221108242695792     
         701           8   32.741173418346897     
         702          65   36.295437492759845     
         703          67   39.822220687768485     
         704          67   43.270311503082773     
         705          67   46.588296034189021     
         706          67   49.730805685078799     
         707          67   52.549482041869169     
         708          67   55.084191836888181     
         709          69   57.297490225061821     
         710          69   59.156740759388185     
         711          69   60.649755498638882     
         712          69   61.761463279421193     
         713          69   62.481012661618635     
         714          71   62.801000312516180     
         715          71   62.716992291974464     
         716          71   62.227433532667412     
         717          71   61.332637898592758     
         718          71   60.039900402734972     
         719          71   58.359546560373182     
         720          71   56.307885282960072     
         721          71   53.908205613429089     
         722          71   51.182146917112966     
         723          68   48.104675129935110     
         724          68   44.818071168735862     
         725          68   41.372467305401287     
         726          68   37.821198393136605     
         727           9   34.222187796528914     
         728           9   30.635228303821883     
         729           6   27.119122921078837     
         730           0   23.726237729452251     
         731           0   20.508849604360766     
         732           0   17.507316415272765     
         733           0   14.752450913311051     
         734           0   12.264823757296993     
         735           0   10.052079534917835     
         736           0   8.1183710502990554     
         737           0   6.4556440223372551     
         738           0   5.0488761030670473     
         739           0   3.8777677088349103     
         740           0   2.9184849000380733     
         741           0   2.1453182130709032     
         742           0   1.5321513834270972     
         743           0   1.0536694810963005     
         744           0  0.69028147322514943     
         745           0  0.41550506120032216     
         746           0  0.21107111085726465     
         747           0   6.1414594246855463E-002
         748           0   3.2469064918222469E-002
         749           0   1.1266592137800740E-002
         750           0   0.0000000000000000     
         751           0   0.0000000000000000     
         752           0   0.0000000000000000     
         753           0   0.0000000000000000     
         754           0   0.0000000000000000     
         755           0   0.0000000000000000     
         756           0   0.0000000000000000     
         757           0   0.0000000000000000     
         758           0   0.0000000000000000     
         759           0   0.0000000000000000     
         760           0   0.0000000000000000     
         761           0   0.0000000000000000     
         762           0   0.0000000000000000     
         763           0   0.0000000000000000     
         764           0   0.0000000000000000     
         765           0   0.0000000000000000     
         766           0   0.0000000000000000     
         767           0   0.0000000000000000     
         768           0   0.0000000000000000     
         769           0   4.3188603194902836E-002
         770           0  0.10287044725573471     
         771           0  0.18398738765174527     
         772           0  0.29242429971043071     
         773           0  0.43499785339796154     
         774           0  0.61937074208859699     
         775           0  0.85387535933895087     
         776           0   1.1472360967903250     
         777           0   1.5119431115901629     
         778           0   1.9539421886647157     
         779           0   2.4809095526570020     
         780           0   3.0989877983786833     
         781           0   3.8121929805895696     
         782           0   4.6256269435092490     
         783           0   5.5352061949830427     
         784           0   6.4930188299175180     
         785           0   7.5176442740814764     
         786           0   8.5927726193948732     
         787           0   9.6982643785916505     
         788           0   10.810734481531878     
         789          23   11.904378499923073     
         790          23   12.951999619728259     
         791          23   13.926178037520824     
         792          23   14.800512602065128     
         793          23   15.550858491727281     
         794          23   16.152729088017665     
         795          23   16.592134526074759     
         796          23   16.853792027955670     
         797          25   16.934161042079715     
         798          25   16.832857942095700     
         799          25   16.555267672996685     
         800          25   16.112192409879757     
         801          25   15.519234794363120     
         802          27   14.795956944285425     
         803          27   13.964870709480557     
         804           4   13.050325420052284     
         805           4   12.077365483299481     
         806           4   11.070630703387275     
         807           4   10.053366673540246     
         808           4   9.0466012524858321     
         809           4   8.0685269827809041     
         810           4   7.1033708577980779     
         811           4   6.2026684542560631     
         812           4   5.3721313499331114     
         813           4   4.6149426432130429     
         814           2   3.9319971472312436     
         815           2   3.3222335146334294     
         816           0   2.7830153007105261     
         817           0   2.3105216391855730     
         818           0   1.8974427862847210     
         819           0   1.5421250964414788     
         820           0   1.2389974744399785     
         821           0  0.98252559500411596     
         822           0  0.76735502862977845     
         823           0  0.58573449273203593     
         824           0  0.43639622006830192     
         825           0  0.34548680263134779     
         826           0  0.26888982862364641     
         827           0  0.20539677741013165     
         828           0  0.15361798598947149     
         829           0  0.11207593154234022     
         830           0   7.9286525373828493E-002
         831           0   5.5702568925839836E-002
         832           0   3.8846084399481118E-002
         833           0   2.7753885623697454E-002
         834           0   2.1659356270517401E-002
         835           0   2.2668480860337705E-002
         836           0   2.6929162699504215E-002
         837           0   3.7125015623432650E-002
         838           0   4.9879830295231520E-002
         839           0   6.5573373081633177E-002
         840           0   8.4565084016591671E-002
         841           0  0.10717002823404070     
         842           0  0.13551079137385941     
         843           0  0.16857554467607955     
         844           0  0.20660871630649499     
         845           0  0.24788028712906951     
         846           0  0.29359027284304878     
         847           0  0.34344883172330321     
         848           0  0.39701108688462966     
         849           0  0.45368384955771107     
         850           0  0.51274056914942689     
         851           1  0.57334370962586123     
         852           1  0.63457322852859266     
         853           1  0.69545948168731953     
         854           1  0.75501871185710312     
         855           1  0.81228928559855729     
         856           1  0.86448920862614087     
         857           1  0.91384290684762337     
         858           1  0.96203564667396468     
         859           1   1.0061538006658182     
         860           1   1.0461970434530490     
         861           1   1.0824241415129283     
         862           2   1.1153601442740089     
         863           2   1.1457897416115448     
         864           2   1.1747349428211264     
         865           1   1.2034160250624670     
         866           1   1.2331958703714319     
         867           1   1.2692648197255025     
         868           1   1.3107258265885589     
         869           1   1.3593330133350321     
         870           1   1.4167325063394753     
         871           1   1.4843776677309173     
         872           1   1.5621148930888955     
         873           1   1.6525285352687464     
         874           1   1.7559713016893252     
         875           1   1.8724077676965585     
         876           0   2.0014010347703421     
         877           1   2.1421202647930908     
         878           3   2.2971229826875361     
         879           3   2.4606880456501217     
         880           3   2.6326156141564403     
         881           3   2.8149642790168494     
         882           3   2.9998662896871084     
         883           3   3.1869156385745896     
         884           3   3.3761398532457392     
         885           3   3.5657974532555499     
         886           3   3.7556210622535979     
         887           5   3.9424240158617714     
         888           5   4.1250269521550704     
         889           5   4.3023812060416038     
         890           5   4.4735624740853561     
         891           5   4.6340038250543358     
         892           5   4.7853142990551323     
         893           5   4.9264377489508631     
         894           5   5.0563119302405024     
         895           5   5.1701093483908664     
         896           5   5.2690791044600358     
         897           5   5.3530794545056004     
         898           7   5.4137828874325100     
         899           6   5.4512184529377752     
         900           6   5.4670379776740461     
         901           8   5.4592998817689802     
         902           6   5.4263004844847345     
         903           6   5.3666565375580211     
         904           6   5.2793898924415492     
         905           6   5.1640088929107755     
         906           6   5.0205806305925051     
         907           6   4.8497881027825755     
         908           6   4.6502936281665130     
         909           6   4.4275702230357901     
         910           6   4.1840412557808326     
         911           4   3.9227756343572739     
         912           4   3.6473958034216434     
         913           4   3.3619568499798835     
         914           4   3.0708016619819207     
         915           2   2.7783991792723146     
         916           2   2.4891745254533788     
         917           2   2.2073409520511524     
         918           0   1.9367438539823660     
         919           0   1.6780535395202401     
         920           0   1.4388180295317219     
         921           0   1.2191424694063717     
         922           0   1.0176524809060479     
         923           0  0.84111361762150083     
         924           0  0.68580861705387197     
         925           0  0.55119432650124356     
         926           0  0.43623869849385982     
         927           0  0.33952791703336460     
         928           0  0.25937910255411351     
         929           0  0.19395032784538216     
         930           0  0.14134109159853822     
         931           0   9.9678231221685371E-002
         932           0   6.9857228673073243E-002
         933           0   4.6771156578582281E-002
         934           0   2.9183730687420313E-002
         935           0   1.5998903274064804E-002
         936           0   8.9452562831073661E-003
         937           0   3.7555307126002466E-003
         938           0   0.0000000000000000     
         939           0   0.0000000000000000     
         940           0   0.0000000000000000     
         941           0   9.3888267815006154E-003
         942           0   2.2363140707768417E-002
         943           0   3.9997258185162018E-002
         944           0   6.3570499937050162E-002
         945           0   9.4564750738687295E-002
         946           0  0.13464581349752108     
         947           0  0.18562507811716325     
         948           0  0.24939915147615768     
         949           0  0.32786686540816590     
         950           0  0.42282542008295843     
         951           0  0.53585014117020369     
         952           0  0.66816513008779632     
         953           0  0.82051458267262933     
         954           0  0.99304632334731324     
         955           0   1.1758309357082979     
         956           0   1.3733866134765567     
         957           0   1.5844761104752960     
         958           0   1.8039029844475389     
         959           0   2.0270195479494308     
         960           0   2.2485500803263796     
         961           5   2.4628060781940864     
         962           5   2.6639451641722642     
         963           5   2.8462572939722341     
         964           5   3.0044588069081182     
         965           5   3.1339734777271073     
         966           5   3.2311801914390008     
         967           5   3.2936091222141015     
         968           5   3.3200721199976195     
         969           5   3.3107180239569347     
         970           5   3.2670093693149376     
         971           5   3.1916229291108471     
         972           5   3.0864044638293673     
         973           5   2.9608180247046381     
         974           5   2.8174391039410311     
         975           0   2.6618377530358419     
         976           0   2.4996317049067791     
         977           1   2.3362307351346585     
         978           1   2.1766146854843544     
         979           1   2.0251566431795833     
         980           1   1.8873758679125963     
         981           1   1.7649506627986771     
         982           1   1.6534302216108454     
         983           1   1.5629769958562663     
         984           1   1.4938233102840082     
         985           1   1.4494736558770931     
         986           1   1.4269416859216313     
         987           1   1.4256507551879167     
         988           1   1.4448340591048821     
         989           1   1.4835950375874125     
         990           1   1.5409514618353013     
         991           1   1.6177397399114073     
         992           0   1.7117085896058613     
         993           2   1.8219287550657413     
         994           2   1.9474438280911945     
         995           2   2.0872491074747477     
         996           2   2.2469482795543567     
         997           2   2.4166750707653217     
         998           2   2.5905811580053180     
         999           2   2.7716967677573447     
        1000           3   2.9563191512411668     
        1001           3   3.1434944482280360     
        1002           3   3.3268773421695705     
        1003           3   3.5059432580730534     
        1004           3   3.6772232308304913     
        1005           5   3.8351778488772874     
        1006           5   3.9772155885758806     
        1007           5   4.0994027110133668     
        1008           5   4.1979395428173314     
        1009           5   4.2693145443747502     
        1010           5   4.3104653244564135     
        1011           6   4.3189375088722368     
        1012           6   4.2930311282191438     
        1013           6   4.2332601696329011     
        1014           6   4.1353585492663205     
        1015           6   4.0040680800751725     
        1016           6   3.8414212108566232     
        1017           6   3.6504359161115865     
        1018           4   3.4350026662103104     
        1019           4   3.1997241682850963     
        1020           3   2.9497168830776985     
        1021           3   2.6890500885450419     
        1022           1   2.4249203428526287     
        1023           1   2.1624989084886290     
        1024           1   1.9065919175696735     
        1025           0   1.6614552229564676     
        1026           0   1.4279792376407907     
        1027           0   1.2124169492597234     
        1028           0   1.0165013924134669     
        1029           0  0.84119993016167016     
        1030           0  0.68675698378383265     
        1031           0  0.55277272546604261     
        1032           0  0.43697124026194911     
        1033           0  0.33973068809973317     
        1034           0  0.25928705149882808     
        1035           0  0.19372696868525927     
        1036           0  0.14109105475115905     
        1037           0   9.9460712940339091E-002
        1038           0   6.7025843739806398E-002
        1039           0   4.4805831329869143E-002
        1040           0   2.7858206430844825E-002
        1041           0   1.6469630700010281E-002
        1042           0   7.9994516370324020E-003
        1043           0   4.4726281415536830E-003
        1044           0   1.8777653563001233E-003
        1045           0   0.0000000000000000     
        1046           0   0.0000000000000000     
        1047           0   0.0000000000000000     
        1048           0   0.0000000000000000     
        1049           0   0.0000000000000000     
        1050           0   0.0000000000000000     
        1051           0   0.0000000000000000     
        1052           0   0.0000000000000000     
        1053           0   0.0000000000000000     
        1054           0   0.0000000000000000     
        1055           0   0.0000000000000000     
        1056           0   0.0000000000000000     
        1057           0   0.0000000000000000     
        1058           0   0.0000000000000000     
        1059           0   0.0000000000000000     
        1060           0   0.0000000000000000     
        1061           0   0.0000000000000000     
        1062           0   0.0000000000000000     
        1063           0   0.0000000000000000     
        1064           0   0.0000000000000000     
        1065           0   0.0000000000000000     
        1066           0   0.0000000000000000     
        1067           0   0.0000000000000000     
        1068           0   0.0000000000000000     
        1069           0   0.0000000000000000     
        1070           0   0.0000000000000000     
        1071           0   0.0000000000000000     
        1072           0   0.0000000000000000     
        1073           0   0.0000000000000000     
        1074           0   0.0000000000000000     
        1075           0   0.0000000000000000     
        1076           0   0.0000000000000000     
        1077           0   0.0000000000000000     
        1078           0   0.0000000000000000     
        1079           0   0.0000000000000000     
        1080           0   0.0000000000000000     
        1081           0   0.0000000000000000     
        1082           0   0.0000000000000000     
        1083           0   0.0000000000000000     
        1084           0   0.0000000000000000     
        1085           0   0.0000000000000000     
        1086           0   0.0000000000000000     
        1087           0   0.0000000000000000     
        1088           0   0.0000000000000000     
        1089           0   0.0000000000000000     
        1090           0   7.5110614252004932E-003
        1091           0   1.7890512566214732E-002
        1092           0   3.1997806548129615E-002
        1093           0   5.0856399949640134E-002
        1094           0   7.5651800590949836E-002
        1095           0  0.10771665079801686     
        1096           0  0.14850006249373060     
        1097           0  0.20890814796242671     
        1098           0  0.28465663303430111     
        1099           0  0.37825759425152877     
        1100           0  0.49225061287321303     
        1101           0  0.62909685480892430     
        1102           0  0.79105747963562456     
        1103           0  0.98006213679501375     
        1104           0   1.7571490376454326     
        1105           0   2.7773098549386233     
        1106           0   4.1047384905619397     
        1107           0   5.8150526224128214     
        1108           0   7.9950921517544264     
        1109           0   10.741790502194076     
        1110           4   14.159915544061056     
        1111           4   18.358541312827928     
        1112           4   23.446214247516583     
        1113           4   29.524914157605153     
        1114           4   36.679313935927112     
        1115           4   44.979105534008802     
        1116           4   54.462714959173269     
        1117           9   65.133239211550446     
        1118           9   76.953154992975158     
        1119           9   89.837390524094943     
        1120           9   103.66264673002729     
        1121           9   117.69396408410682     
        1122           9   132.07573139033036     
        1123           9   146.51190543595976     
        1124         307   160.67519782417273     
        1125         307   174.22058505719062     
        1126         307   186.79895684773788     
        1127         307   198.07142965996292     
        1128         307   207.72350543482756     
        1129         307   215.47831348361655     
        1130         307   221.10828101093398     
        1131         307   224.43936527295071     
        1132         307   225.37579714233243     
        1133         307   223.88476664434401     
        1134         305   220.00539967401932     
        1135         305   213.84728445941118     
        1136         305   205.58609264000847     
        1137         305   195.45642525631047     
        1138         305   183.73544586194686     
        1139         303   170.75309654537071     
        1140         303   156.85403335477704     
        1141           1   142.39257357668734     
        1142           0   127.71808222782664     
        1143           0   113.16103456845393     
        1144           0   99.020592683848818     
        1145           0   85.156169548896230     
        1146           0   72.294389098880174     
        1147           0   60.566069027382852     
        1148           0   50.043778952529571     
        1149           0   40.760230648714213     
        1150           0   32.738334909842699     
        1151           0   25.924537036244416     
        1152           0   20.245217670389270     
        1153           0   15.612233237450768     
        1154           0   11.921728682041465     
        1155           0   9.0757877092708394     
        1156           0   6.9622715731469853     
        1157           0   5.4825863049299510     
        1158           0   4.5471131099212903     
        1159           0   4.0769400255767456     
        1160           0   4.0069697033525253     
        1161           0   4.2764871481176376     
        1162           0   5.2412572559267137     
        1163           0   6.3373777089794441     
        1164           0   7.5478262451363616     
        1165           0   8.8743068069745537     
        1166           0   10.308075072965414     
        1167           4   11.803286597778381     
        1168           4   13.343812432948598     
        1169           4   14.905250110421610     
        1170          21   16.457959129747053     
        1171          27   17.967452290478132     
        1172          29   19.398442217087503     
        1173          31   20.716314091725774     
        1174          31   21.888609745906596     
        1175          34   22.882680557359048     
        1176          34   23.676772930599935     
        1177          34   24.252230824949887     
        1178          34   24.596921033775732     
        1179          34   24.700048460876165     
        1180          34   24.563278660441007     
        1181          34   24.197139904638245     
        1182          34   23.615708907376082     
        1183          34   22.838520095707580     
        1184          27   21.889587713008993     
        1185          27   20.796270648950507     
        1186          29   19.588044787348924     
        1187          15   18.295252229884735     
        1188           9   16.942551257251907     
        1189           7   15.565465828655405     
        1190           7   14.189778968243552     
        1191           7   12.815590759005783     
        1192           7   11.483778078899929     
        1193           7   10.215875476525305     
        1194           7   9.0225100894670742     
        1195           5   7.9137074017736353     
        1196           5   6.8890082122373677     
        1197           5   5.9547748526417594     
        1198           5   5.1098174882158993     
        1199           2   4.3514249108845489     
        1200           0   3.6757478519367397     
        1201           0   3.0781412751930497     
        1202           0   2.5534500440770307     
        1203           0   2.0962330261965856     
        1204           0   1.7009293824909715     
        1205           0   1.3713320401036564     
        1206           0   1.0897974122173577     
        1207           0  0.84907642013310081     
        1208           0  0.66678169869670623     
        1209           0  0.52189363391686483     
        1210           0  0.40367618757355778     
        1211           0  0.30621443702378098     
        1212           0  0.22713361073482582     
        1213           0  0.16398277562848532     
        1214           0  0.11435270655482105     
        1215           0   7.5968200257705010E-002
        1216           0   4.9426554885917275E-002
        1217           0   2.9416787698725851E-002
        1218           0   1.4578552352007735E-002
        1219           0   5.6332960689003701E-003
        1220           0   1.9494750991954669E-002
        1221           0   4.3780476769461868E-002
        1222           0   8.4220774508869736E-002
        1223           0  0.13851626261323247     
        1224           0  0.58015034562065770     
        1225           0   1.5938753087286091     
        1226           0   3.0410562160545331     
        1227           0   5.0213345062125780     
        1228           0   7.6765156299111510     
        1229           0   11.130899480453866     
        1230           0   15.553323079956410     
        1231           0   21.156547355887653     
        1232           0   28.118356414103907     
        1233           0   36.618405139077375     
        1234           0   46.831476719520559     
        1235           0   58.907593114461108     
        1236           0   72.953871961853892     
        1237           0   89.037087738423423     
        1238           0   107.15966492510822     
        1239           1   127.25546950167447     
        1240           9   149.17954870618271     
        1241           9   172.72076518541749     
        1242          13   196.82255318373933     
        1243          13   221.61858342275519     
        1244         210   246.61787857712036     
        1245         428   271.27111824878966     
        1246         464   295.05157541785246     
        1247         485   317.34982830982210     
        1248         506   337.64620484983612     
        1249         506   355.38173718411451     
        1250         506   370.13235759392080     
        1251         523   381.50924108237319     
        1252         529   389.22138976596085     
        1253         529   393.07508235299821     
        1254         529   392.97989067365489     
        1255         529   388.94662259725334     
        1256         526   381.10570872540063     
        1257         526   369.68427791219148     
        1258         526   355.00239825741846     
        1259         526   337.46043163064633     
        1260         523   317.52194163532096     
        1261         522   295.68915464053157     
        1262         109   272.51335898921309     
        1263         107   248.53136368513691     
        1264          98   224.27776015776007     
        1265          78   199.98301506992800     
        1266          78   176.14203460482432     
        1267          51   153.44509928841666     
        1268          46   132.19581739171269     
        1269          16   112.60122124644131     
        1270          12   94.826202735470815     
        1271           6   78.931182959885263     
        1272           4   64.893835109548633     
        1273           4   52.683789262267631     
        1274           4   42.215006446529401     
        1275           0   33.358537876980776     
        1276           0   25.964147351964698     
        1277           0   19.873994972118794     
        1278           0   14.917881263489626     
        1279           0   10.934966164934577     
        1280           0   7.7734561271888785     
        1281           0   5.2983079043492864     
        1282           0   3.3815455467586553     
        1283           0   2.4655306769202827     
        1284           0   1.7434060237602900     
        1285           0   1.1919183617306193     
        1286           0  0.79353227300045004     
        1287           0  0.48919529897710207     
        1288           0  0.29614844554596353     
        1289           0  0.15806238434660427     
        1290           0   9.5863649011857940E-002
        1291           0   5.4611930662240384E-002
        1292           0   3.1997806548129608E-002
        1293           0   1.7890512566214732E-002
        1294           0   7.5110614252004932E-003
        1295           0   0.0000000000000000     
        1296           0   0.0000000000000000     
        1297           0   1.8777653563001233E-003
        1298           0   4.4726281415536830E-003
        1299           0   7.9994516370324037E-003
        1300           0   1.2714099987410033E-002
        1301           0   1.8912950147737459E-002
        1302           0   2.6929162699504215E-002
        1303           0   3.7125015623432650E-002
        1304           0   4.9879830295231520E-002
        1305           0   6.5573373081633177E-002
        1306           0   8.4565084016591671E-002
        1307           0  0.10717002823404070     
        1308           0  0.13363302601755925     
        1309           0  0.16410291653452586     
        1310           0  0.19860926466946260     
        1311           0  0.23704395249795962     
        1312           0  0.27914995083686500     
        1313           0  0.32451912066083144     
        1314           0  0.37260017124860700     
        1315           0  0.42271696941021697     
        1316           0  0.47409635876729800     
        1317           1  0.52590364123270239     
        1318           1  0.57540526523348323     
        1319           1  0.62292720060983964     
        1320           1  0.66748142770213648     
        1321           1  0.70813594917572542     
        1322           1  0.74404309735430341     
        1323           1  0.77446157263103355     
        1324           1  0.79877206784204191     
        1325           1  0.81648714368720954     
        1326           1  0.82725659868432644     
        1327           1  0.83086983196681696     
        1328           1  0.82725659868432644     
        1329           1  0.81648714368720943     
        1330           1  0.79877206784204180     
        1331           1  0.77446157263103355     
        1332           1  0.74404309735430330     
        1333           1  0.70813594917572542     
        1334           1  0.66748142770213648     
        1335           1  0.62292720060983964     
        1336           1  0.57540526523348312     
        1337           1  0.52590364123270239     
        1338           0  0.47409635876729800     
        1339           0  0.42271696941021708     
        1340           0  0.37260017124860700     
        1341           0  0.32451912066083144     
        1342           0  0.27914995083686495     
        1343           0  0.23704395249795956     
        1344           0  0.19860926466946260     
        1345           0  0.16410291653452586     
        1346           0  0.13363302601755928     
        1347           0  0.10717002823404073     
        1348           0   8.4565084016591671E-002
        1349           0   6.5573373081633177E-002
        1350           0   4.9879830295231527E-002
        1351           0   3.7125015623432657E-002
        1352           0   2.6929162699504215E-002
        1353           0   1.8912950147737456E-002
        1354           0   1.2714099987410033E-002
        1355           0   9.8772169933325250E-003
        1356           0   8.9452562831073661E-003
