# Supplementary material for: Protein-mediated RNA folding governs sequence-specific interactions between rotavirus genome segments
Source: eLife. 2017 Sep 18;6:e27453. doi: 10.7554/eLife.27453 (PMC5621836; doi:10.7554/eLife.27453)
Supplement: Figure 3—source data 2. [file elife-27453-fig3-data2.zip › S11_NSP2_Alignments/S7_nsp2.txt]

           1           0  0.94819271753459589     
           2           1  0.94862061064291936     
           3           1  0.94988320183839015     
           4           1  0.95191894941222477     
           5           1  0.95463083017603356     
           6           1  0.95601623630479482     
           7           1  0.95709268402994974     
           8           1  0.95749420022803100     
           9           1  0.95681600949562351     
          10           1  0.95462405206874423     
          11           1  0.95046589308304708     
          12           1  0.94388327344160916     
          13           1  0.93442662691836720     
          14           1  0.92167181224656813     
          15           1  0.90523906305948021     
          16           1  0.88481375921419270     
          17           1  0.86016812382211350     
          18           1  0.83306020047139684     
          19           1  0.81548089747071351     
          20           1  0.79966903334469530     
          21           1  0.79143807596607230     
          22           1  0.79233778568188395     
          23           1  0.80271854575912449     
          24           1  0.82834038508456553     
          25           1  0.87348448118743749     
          26           0  0.94268686931456036     
          27           0   1.0405456962451063     
          28           0   1.1714854481892525     
          29           0   1.3394890904799424     
          30           0   1.5478142175274889     
          31           0   1.7987136893771851     
          32           0   2.0931841218887794     
          33           0   2.4326441332824609     
          34           0   2.8138929600169251     
          35           0   3.2334914007414208     
          36           0   3.6827417231155972     
          37           0   4.1576944529067426     
          38           1   4.6524663501779751     
          39           8   5.2418363584862391     
          40           8   5.8648245711206828     
          41          10   6.5224043845485573     
          42          10   7.2178588680552096     
          43          10   7.9571277877750770     
          44          10   8.7489410716201323     
          45          10   9.5915440188187517     
          46          10   10.506685200822401     
          47          10   11.509328871997820     
          48          10   12.609705346756384     
          49          10   13.821926595462694     
          50          10   15.156364264709074     
          51          10   16.619654371384947     
          52          10   18.213496199628263     
          53          11   19.933711588074868     
          54          11   21.769680614081093     
          55          11   23.704241207321392     
          56           9   25.714099027370501     
          57           9   27.770744108130366     
          58          10   29.841818034071924     
          59          55   31.891489912927202     
          60          55   33.877425087325662     
          61          55   35.694185501801435     
          62          55   37.361024702922499     
          63          55   38.846704948520760     
          64          55   40.120777420410491     
          65          48   41.154176452274221     
          66          48   41.929285121039051     
          67          48   42.431041618083981     
          68          47   42.649339996027194     
          69          47   42.578672713730519     
          70          47   42.217797987381964     
          71          47   41.569518564813457     
          72          47   40.640620104062478     
          73          47   39.441970776052592     
          74          47   37.987400783796275     
          75          47   36.298362165416542     
          76          47   34.399184846086960     
          77          47   32.321616545767995     
          78          47   30.099470047533487     
          79          47   27.766671239805607     
          80          47   25.305633338401336     
          81           2   22.838727584073169     
          82           2   20.402287133558318     
          83           2   18.033652891541536     
          84           2   15.767990300918605     
          85           0   13.636612567568747     
          86           0   11.674960338232939     
          87           0   9.8907502016359494     
          88           0   8.2978893721386413     
          89           0   6.9046254975806498     
          90           0   5.7095100926133950     
          91           0   4.7070358676585178     
          92           0   3.8848507873997233     
          93           0   3.2297886053872387     
          94           0   2.7246138138766440     
          95           0   2.3485949191623368     
          96           0   2.0834278141794602     
          97           0   1.9096773838828054     
          98           2   1.8069159276601923     
          99           2   1.7591442137741851     
         100           2   1.7507193701808954     
         101           3   1.7678894002584260     
         102           3   1.8590192235131096     
         103           3   1.9361216182398857     
         104           3   1.9962248645382945     
         105           3   2.0369850928953492     
         106           3   2.0594396438697711     
         107           3   2.0592327274744751     
         108           3   2.0364685018679571     
         109           3   1.9919430780550500     
         110           3   1.9271004743938895     
         111           3   1.8439601406389523     
         112           2   1.7450205365400906     
         113           2   1.6331443185724293     
         114           2   1.5114314762222256     
         115           1   1.3830872422059537     
         116           1   1.2512917444060205     
         117           1   1.1190781342792586     
         118           0  0.98922529246055990     
         119           0  0.86149720864005419     
         120           0  0.74139938440782560     
         121           0  0.63217617892063493     
         122           0  0.53229057952953618     
         123           0  0.44424980323418445     
         124           0  0.36837322318614496     
         125           0  0.30470596632228769     
         126           0  0.25494248985450102     
         127           0  0.21756045244199609     
         128           0  0.21481666583529979     
         129           0  0.23246099818585719     
         130           0  0.27273686239324063     
         131           0  0.33838527174960825     
         132           0  0.43264205775037806     
         133           0  0.56051827751309913     
         134           0  0.72427469057599780     
         135           0  0.92816645169436218     
         136           0   1.1776730841920573     
         137           0   1.4748109202337909     
         138           0   1.8227434265916218     
         139           0   2.2249225462903910     
         140           0   2.6803753096795675     
         141           1   3.1883647681031184     
         142           1   3.7406962851572296     
         143           1   4.3363815256177185     
         144           1   4.9684289417682663     
         145           1   5.6148618054573864     
         146           2   6.2734160742232596     
         147           2   6.9272908908575586     
         148          14   7.5648216039440204     
         149          14   8.1712151752050879     
         150          14   8.7318255078295692     
         151          14   9.2327652538461997     
         152          14   9.6614907300387802     
         153          14   10.007327102323758     
         154          14   10.261906784015281     
         155          14   10.419501072842209     
         156          14   10.477232445974986     
         157          14   10.435161863402115     
         158          14   10.296251443164788     
         159          14   10.066207864954830     
         160          14   9.7532160149737930     
         161          14   9.3675760364474439     
         162          11   8.9161683927938604     
         163          11   8.4161937713444850     
         164          11   7.8808849286129883     
         165           4   7.3234985495576419     
         166           4   6.7567784828533997     
         167           2   6.1911342640941154     
         168           2   5.6386455462077780     
         169           2   5.0917990873683854     
         170           2   4.5780982406967929     
         171           2   4.1009446710289090     
         172           2   3.6621635163192949     
         173           2   3.2621037786716220     
         174           2   2.8998296885239805     
         175           2   2.5733781576826340     
         176           2   2.2800532511421081     
         177           2   2.0167279288692876     
         178           2   1.7801259141678631     
         179           2   1.5670618119008763     
         180           2   1.3746246278852550     
         181           2   1.2002976038451838     
         182           0   1.0420147792892978     
         183           0  0.90217053578612993     
         184           0  0.77434360326537965     
         185           0  0.65798349760477026     
         186           0  0.56205543238633016     
         187           0  0.47408790499591913     
         188           0  0.39721852933892521     
         189           0  0.32820583306905171     
         190           0  0.26726605203511855     
         191           0  0.21434005646808146     
         192           0  0.17664122945838384     
         193           0  0.14903725872948106     
         194           0  0.13175746713859265     
         195           0  0.12510643119650544     
         196           0  0.12951012598995826     
         197           0  0.14554255109349176     
         198           0  0.17392826246855067     
         199           0  0.21551822445499094     
         200           0  0.27499427932224024     
         201           0  0.35096112306207428     
         202           0  0.44467901621022771     
         203           0  0.57122689618285794     
         204           0  0.72107333528290063     
         205           0  0.89629209389905362     
         206           0   1.0987104411631641     
         207           0   1.3298371648243479     
         208           0   1.5907982050036178     
         209           0   1.8822809467682071     
         210           0   2.2082424465929389     
         211           0   2.5660369818772168     
         212           4   2.9552098053734763     
         213           4   3.3747990210771230     
         214           4   3.8233112764023232     
         215           4   4.2968214782802692     
         216           4   4.7938714290962920     
         217           4   5.2997818643087653     
         218           4   5.8174934624903081     
         219           4   6.3411162834247339     
         220           6   6.8640024997309270     
         221           6   7.3788511002299684     
         222           6   7.8778685006170033     
         223          12   8.3529851762647169     
         224          12   8.7923672691793868     
         225          12   9.1905553836854974     
         226          12   9.5399659038285645     
         227          12   9.8338917179024392     
         228          12   10.063058920065028     
         229          12   10.220100937045483     
         230          14   10.305696744859622     
         231          14   10.318141046360779     
         232          14   10.257405004817315     
         233          14   10.119762186081315     
         234          14   9.9153265723650676     
         235          13   9.6482009957473363     
         236          13   9.3237499236340806     
         237           7   8.9483297946952494     
         238           7   8.5290087144037088     
         239           7   8.0732947528123962     
         240           7   7.5888886461641807     
         241           7   7.0807988332383500     
         242           7   6.5599907409692806     
         243           7   6.0334141060852673     
         244           5   5.4996338257445272     
         245           5   4.9752135741672001     
         246           5   4.4651312324420180     
         247           5   3.9739660466771336     
         248           3   3.5058235407365577     
         249           0   3.0849189527958418     
         250           0   2.7014317335122149     
         251           0   2.3573276323283276     
         252           0   2.0698443948578111     
         253           0   1.8370406343734895     
         254           0   1.6635730779241904     
         255           0   1.5577173445974373     
         256           0   1.5227891946363012     
         257           0   1.5614409864371752     
         258           0   1.6857677804088058     
         259           0   1.8887632608545966     
         260           0   2.1735964568105084     
         261           0   2.5420959586162328     
         262           0   2.9944903416771691     
         263           0   3.5291642728352057     
         264           0   4.1424612603293589     
         265           0   4.8312379103208354     
         266           0   5.5577425944655960     
         267           0   6.3283988719212729     
         268           0   7.1285150522338085     
         269          11   7.9440314149749440     
         270          11   8.7572167831441092     
         271          11   9.5439098736304260     
         272          16   10.289013533376131     
         273          16   10.971827264713710     
         274          16   11.575680063945216     
         275          18   12.086026791539705     
         276          18   12.487374199421769     
         277          18   12.773667313689916     
         278          18   12.939855421246026     
         279          18   12.986649112070610     
         280          18   12.915618000056241     
         281          18   12.733425178798432     
         282          18   12.450130010947227     
         283          18   12.078663236974073     
         284          18   11.634169018292910     
         285          18   11.133254008175156     
         286           4   10.593190173897103     
         287           4   10.027365942864446     
         288           4   9.4543786833633803     
         289           4   8.8885650437857411     
         290           4   8.3274611305801258     
         291           4   7.7999681403150340     
         292           6   7.3120507825126113     
         293           6   6.8606552151337050     
         294           6   6.4558628424619862     
         295           6   6.0965218109178796     
         296           4   5.7772739953085743     
         297           4   5.4977501699095157     
         298           4   5.2531297440237106     
         299           5   5.0382804351443209     
         300           5   4.8481066286825305     
         301           5   4.6722077782827389     
         302           5   4.5098488543702642     
         303           5   4.3568648627546169     
         304           5   4.2097365904690074     
         305           5   4.0655966862763115     
         306           5   3.9221887204665431     
         307           3   3.7965054905145328     
         308           3   3.6629558803163427     
         309           3   3.5221662672085241     
         310           3   3.3746826853061567     
         311           3   3.2209803562592518     
         312           3   3.0614920112946296     
         313           3   2.8939795203099092     
         314           3   2.7224103451960344     
         315           3   2.5471756252664308     
         316           3   2.3688907523204552     
         317           3   2.1911001779091364     
         318           3   2.0114684670611465     
         319           3   1.8316087523598130     
         320           3   1.6519609549449723     
         321           0   1.4761474017009026     
         322           0   1.3059768085261259     
         323           0   1.1432287137206412     
         324           0  0.98955626525655915     
         325           0  0.84639510879370206     
         326           0  0.71488738820647890     
         327           0  0.59582779400838781     
         328           0  0.49230874960357757     
         329           0  0.40089907805267777     
         330           0  0.32526561541472238     
         331           0  0.26264050833288238     
         332           0  0.21271902251896432     
         333           0  0.17506769086051466     
         334           0  0.14920094716577287     
         335           0  0.13464581349752106     
         336           0  0.13098888169007766     
         337           0  0.13790196055269316     
         338           0  0.15514510107436352     
         339           0  0.18254805245784439     
         340           0  0.21997335253698180     
         341           0  0.26726605203511850     
         342           0  0.32820583306905171     
         343           0  0.39721852933892521     
         344           0  0.47408790499591924     
         345           0  0.55829990167373000     
         346           0  0.64903824132166288     
         347           0  0.74520034249721401     
         348           0  0.84543393882043394     
         349           0  0.94819271753459600     
         350           2   1.0480517517528045     
         351           2   1.1456208048964593     
         352           2   1.2388007542287220     
         353           2   1.3255335587035177     
         354           2   1.4038741980307958     
         355           2   1.4720537696050731     
         356           2   1.5285314394142102     
         357           2   1.5720345063404859     
         358           2   1.6015872018016160     
         359           2   1.6165297754987358     
         360           2   1.6165297754987358     
         361           2   1.6015872018016157     
         362           2   1.5720345063404857     
         363           2   1.5285314394142100     
         364           2   1.4720537696050731     
         365           2   1.4038741980307958     
         366           2   1.3255335587035177     
         367           2   1.2388007542287218     
         368           2   1.1456208048964591     
         369           2   1.0480517517528045     
         370           0  0.94819271753459600     
         371           0  0.84543393882043416     
         372           0  0.74520034249721401     
         373           0  0.64903824132166288     
         374           0  0.55829990167372989     
         375           0  0.47408790499591913     
         376           0  0.39721852933892521     
         377           0  0.32820583306905171     
         378           0  0.26726605203511855     
         379           0  0.21434005646808146     
         380           0  0.16913016803318334     
         381           0  0.13114674616326635     
         382           0   9.9759660590463053E-002
         383           0   7.4250031246865314E-002
         384           0   5.3858325399008429E-002
         385           0   3.7825900295474911E-002
         386           0   2.5428199974820067E-002
         387           0   1.5998903274064804E-002
         388           0   8.9452562831073661E-003
         389           0   3.7555307126002466E-003
         390           0   0.0000000000000000     
         391           0   0.0000000000000000     
         392           0   0.0000000000000000     
         393           0   0.0000000000000000     
         394           0   0.0000000000000000     
         395           0   0.0000000000000000     
         396           0   0.0000000000000000     
         397           0   0.0000000000000000     
         398           0   0.0000000000000000     
         399           0   0.0000000000000000     
         400           0   0.0000000000000000     
         401           0   0.0000000000000000     
         402           0   0.0000000000000000     
         403           0   0.0000000000000000     
         404           0   0.0000000000000000     
         405           0   0.0000000000000000     
         406           0   0.0000000000000000     
         407           0   0.0000000000000000     
         408           0   0.0000000000000000     
         409           0   0.0000000000000000     
         410           0   0.0000000000000000     
         411           0   0.0000000000000000     
         412           0   0.0000000000000000     
         413           0   0.0000000000000000     
         414           0   0.0000000000000000     
         415           0   0.0000000000000000     
         416           0   0.0000000000000000     
         417           0   0.0000000000000000     
         418           0   0.0000000000000000     
         419           0   0.0000000000000000     
         420           0   0.0000000000000000     
         421           0   0.0000000000000000     
         422           0   0.0000000000000000     
         423           0   0.0000000000000000     
         424           0   0.0000000000000000     
         425           0   0.0000000000000000     
         426           0   0.0000000000000000     
         427           0   0.0000000000000000     
         428           0   5.6332960689003701E-003
         429           0   1.3417884424661049E-002
         430           0   2.3998354911097208E-002
         431           0   3.8142299962230099E-002
         432           0   6.0494381155812613E-002
         433           0   8.9732744381620017E-002
         434           0  0.12737395014436276     
         435           0  0.17506769086051466     
         436           0  0.23454601954037443     
         437           0  0.30755357744878348     
         438           0  0.39576011594898747     
         439           0  0.50065873864314092     
         440           0  0.62721102647944416     
         441           0  0.77390321832467857     
         442           0  0.93583752116712482     
         443           0   1.1167262200958725     
         444           0   1.3155907404359242     
         445           0   1.5307350685215249     
         446           0   1.7597499940302237     
         447           0   1.9995611504675745     
         448           3   2.2465208643127390     
         449           3   2.4927845807014521     
         450           3   2.7363081060146883     
         451           3   2.9722072522633822     
         452           5   3.1956249783469204     
         453           5   3.4019277546764628     
         454           5   3.5868926934877350     
         455           5   3.7468750854932398     
         456           5   3.8789477435109170     
         457           5   3.9810057541253152     
         458           5   4.0518326274160605     
         459           5   4.0911261950067450     
         460           7   4.0994847792788249     
         461           7   4.0783560484702450     
         462           4   4.0261970176214614     
         463           4   3.9519494397360866     
         464           4   3.8562451028547136     
         465           4   3.7427535328061974     
         466           4   3.6153570705301337     
         467           4   3.4780004641364859     
         468           4   3.3345491186159983     
         469           2   3.1846528780524301     
         470           2   3.0368705069840187     
         471           2   2.8957024938098539     
         472           2   2.7622365724876317     
         473           2   2.6358434457417599     
         474           2   2.5216433894360830     
         475           2   2.4450788794235141     
         476           2   2.3917690740754529     
         477           2   2.3649118894313097     
         478           2   2.3642063599182337     
         479           2   2.3957073597752432     
         480           2   2.4629763301007896     
         481           2   2.5670012093090468     
         482           0   2.7148803858761519     
         483           2   2.9137979878815963     
         484           2   3.1612976296105448     
         485           2   3.4597607577492959     
         486           2   3.8104931065280021     
         487           2   4.2134601271817820     
         488           2   4.6651889451828472     
         489           2   5.1391260258052451     
         490           2   5.6477564880663280     
         491           3   6.1778007136487183     
         492           3   6.7175912134067914     
         493           3   7.2536395929204778     
         494           3   7.7711040857025901     
         495          16   8.2581379106601993     
         496          16   8.6967438898643987     
         497          16   9.0723433356567664     
         498          14   9.3756111423262993     
         499          14   9.5952277840976752     
         500          14   9.7261584175631786     
         501          14   9.7620387505550799     
         502          14   9.7029672538771052     
         503          14   9.5556036248469152     
         504          14   9.3215499274079221     
         505          14   9.0156648963954300     
         506          14   8.6519227159245293     
         507          14   8.2464402363168787     
         508          13   7.8166196240708201     
         509           0   7.3802187896115115     
         510           0   6.9506576034108267     
         511           0   6.5459685612503815     
         512           0   6.1778684155028429     
         513           0   5.8582431701887101     
         514           0   5.5938408118794252     
         515           2   5.3879905824097767     
         516           2   5.2233045785729093     
         517           2   5.1193049235292625     
         518           4   5.0689280436273298     
         519           5   5.0661518155372782     
         520           7   5.0977956894504377     
         521           7   5.1540058766966972     
         522           7   5.2251233348342527     
         523           7   5.2984758560002048     
         524           7   5.3630135545813769     
         525           7   5.4155328913332923     
         526           7   5.4521442244998610     
         527           7   5.4673874404379790     
         528           7   5.4585630070570721     
         529           7   5.4255736510604899     
         530           5   5.3836818582208181     
         531           5   5.3108720567907941     
         532           5   5.2097331659555950     
         533           5   5.0829324125740865     
         534           5   4.9331421317839572     
         535           5   4.7630091743338330     
         536           5   4.5724883707355053     
         537           5   4.3676960979540871     
         538           5   4.1511141877626310     
         539           5   3.9227056965926881     
         540           5   3.6874164160514371     
         541           5   3.4620843672842794     
         542           5   3.2437161806184793     
         543           3   3.0367494568244355     
         544           0   2.8460111098308349     
         545           0   2.6765771109725387     
         546           1   2.5336038978710405     
         547           1   2.4221393225075345     
         548           1   2.3469214849028672     
         549           1   2.3121737815376386     
         550           1   2.3195265830170086     
         551           1   2.3754184468715094     
         552           1   2.4776946263547392     
         553           1   2.6266465684895777     
         554           1   2.8211701394034465     
         555           1   3.0587322088854947     
         556           1   3.3203769063370538     
         557           1   3.6101521090466648     
         558           1   3.9199659419097208     
         559           1   4.2404999061604656     
         560           1   4.5615092812592355     
         561           9   4.8721934632944937     
         562           9   5.1616205183461314     
         563           9   5.4191845674117012     
         564           9   5.6377434694207729     
         565           9   5.8092520049791849     
         566           9   5.9217690334831703     
         567           9   5.9694615032552205     
         568           9   5.9516363660373726     
         569           9   5.8679653157365301     
         570           8   5.7203845129112985     
         571           8   5.5129966905825674     
         572           8   5.2518602213088927     
         573           8   4.9446791083101260     
         574           8   4.6004140705676697     
         575           8   4.2288397807635443     
         576           0   3.8400765336259468     
         577           0   3.4441258719169818     
         578           0   3.0504387829101560     
         579           0   2.6675419683882629     
         580           0   2.3027425678611100     
         581           0   1.9619249930653100     
         582           0   1.6387539476509325     
         583           0   1.3499483478996397     
         584           0   1.0959933708399783     
         585           0  0.87627317602006316     
         586           0  0.68923477212014350     
         587           0  0.53258643629009783     
         588           0  0.40351127050340596     
         589           0  0.29887789034376139     
         590           0  0.21543330159603372     
         591           0  0.15130360118189964     
         592           0  0.10171279989928027     
         593           0   6.7751143808859465E-002
         594           0   4.4726281415536834E-002
         595           0   3.2898791480765917E-002
         596           0   2.9900828116373755E-002
         597           0   4.5825351932507315E-002
         598           0   6.6572425386418471E-002
         599           0   9.3162981394602773E-002
         600           0  0.12668882328996728     
         601           0  0.16827176178669898     
         602           0  0.21900999832841486     
         603           0  0.27991342954971471     
         604           0  0.35183113605171024     
         605           0  0.43537586130309236     
         606           0  0.53460708606908469     
         607           0  0.64713607781355231     
         608           0  0.77290806961725733     
         609           0  0.91526592450704303     
         610           0   1.0673659192000613     
         611           0   1.2308650318712315     
         612           0   1.4044722167308237     
         613           2   1.5866816127867398     
         614           2   1.7758415912136647     
         615           3   1.9702251726165287     
         616           3   2.1680944750797999     
         617           3   2.3677530646855858     
         618           3   2.5675822292822188     
         619           3   2.7660599375980341     
         620           3   2.9617641149959457     
         621           3   3.1533643660030823     
         622           3   3.3396079645889296     
         623           3   3.5193065241034667     
         624           3   3.6875736303883402     
         625           3   3.8456610562923688     
         626           5   3.9921470760383939     
         627           5   4.1256333018337275     
         628           5   4.2447816200025672     
         629           7   4.3483606355358138     
         630           5   4.4352969923717662     
         631           5   4.4990933783974230     
         632           5   4.5426239588990684     
         633           5   4.5649313554930497     
         634           5   4.5625858228560832     
         635           5   4.5385244167105832     
         636           5   4.4908892070691291     
         637           5   4.4211994586614471     
         638           5   4.3294389390949632     
         639           5   4.2159398362694063     
         640           5   4.0813916030994752     
         641           5   3.9268507580779954     
         642           5   3.7537484124956695     
         643           5   3.5638913354356214     
         644           3   3.3594520923466358     
         645           3   3.1429442509346113     
         646           3   2.9171797866873761     
         647           3   2.6825345263301270     
         648           3   2.4456891134984171     
         649           3   2.2096925274778694     
         650           3   1.9749294530370323     
         651           0   1.7504949093709457     
         652           0   1.5354169602657695     
         653           0   1.3321405702139026     
         654           0   1.1426875300156776     
         655           0  0.96859659867386105     
         656           0  0.81089151808434190     
         657           0  0.67007782525525317     
         658           0  0.54616707500258610     
         659           0  0.43872497834815272     
         660           0  0.34693828467694221     
         661           0  0.26969415532383983     
         662           0  0.20566537552800687     
         663           0  0.15339502159829482     
         664           0  0.11137504687029798     
         665           0   8.0787488098512647E-002
         666           0   5.6738850443212370E-002
         667           0   3.8142299962230099E-002
         668           0   2.3998354911097208E-002
         669           0   1.3417884424661049E-002
         670           0   5.6332960689003701E-003
         671           0   0.0000000000000000     
         672           0   0.0000000000000000     
         673           0   0.0000000000000000     
         674           0   0.0000000000000000     
         675           0   0.0000000000000000     
         676           0   0.0000000000000000     
         677           0   0.0000000000000000     
         678           0   0.0000000000000000     
         679           0   0.0000000000000000     
         680           0   0.0000000000000000     
         681           0   0.0000000000000000     
         682           0   0.0000000000000000     
         683           0   0.0000000000000000     
         684           0   0.0000000000000000     
         685           0   0.0000000000000000     
         686           0   0.0000000000000000     
         687           0   0.0000000000000000     
         688           0   0.0000000000000000     
         689           0   0.0000000000000000     
         690           0   0.0000000000000000     
         691           0   0.0000000000000000     
         692           0   0.0000000000000000     
         693           0   0.0000000000000000     
         694           0   0.0000000000000000     
         695           0   0.0000000000000000     
         696           0   0.0000000000000000     
         697           0   0.0000000000000000     
         698           0   0.0000000000000000     
         699           0   0.0000000000000000     
         700           0   0.0000000000000000     
         701           0   0.0000000000000000     
         702           0   5.6332960689003701E-003
         703           0   1.3417884424661049E-002
         704           0   9.5353438450501884E-002
         705           0  0.21936876147907081     
         706           0  0.39130931221236603     
         707           0  0.62462078443799596     
         708           0  0.96697345373565591     
         709           0   1.4259767697857850     
         710           0   2.0531530746231543     
         711           0   2.8505797467547436     
         712           0   3.9015968156573786     
         713           0   5.2053825310467339     
         714           0   6.7991898178838106     
         715           0   8.7193498048873277     
         716           0   10.999426883635438     
         717           0   13.668188887037950     
         718           0   16.747509053677600     
         719           0   20.248463578156350     
         720           0   24.174452611802174     
         721           0   28.515377980023789     
         722           3   33.248099903177120     
         723           3   38.336204930326190     
         724          41   43.730494785658571     
         725          47   49.347683630113096     
         726          49   55.103160675936550     
         727          51   60.887365175645570     
         728          70   66.530713612426624     
         729          77   72.002853994967538     
         730          97   77.193197005819854     
         731          97   81.987650280988021     
         732         125   86.290743532255192     
         733         125   90.002465664771179     
         734         125   93.038977487598061     
         735         125   95.326411310436669     
         736         125   96.805895767961204     
         737         125   97.435603688692609     
         738         125   97.192450098398055     
         739         124   96.073375899222057     
         740         124   94.096131740714782     
         741         124   91.299460561136456     
         742         124   87.742573845887506     
         743         124   83.499822472514310     
         744         124   78.671759501966932     
         745         112   73.316579699133243     
         746          97   67.611535645545885     
         747          72   61.685338766900948     
         748          13   55.661175172515875     
         749          11   49.636480410876253     
         750           8   43.746449117856550     
         751           2   38.074145218243665     
         752           2   32.736392749897888     
         753           0   27.758545045726745     
         754           0   23.234054628372991     
         755           0   19.186393692024335     
         756           0   15.622291013139382     
         757           0   12.533320245461226     
         758           0   9.8981942300095369     
         759           0   7.6855068941222733     
         760           0   5.8579962209562275     
         761           0   4.3710047773051448     
         762           0   3.1800190895101648     
         763           0   2.2410223927297697     
         764           0   1.5122510248797587     
         765           0  0.95545151767377634     
         766           0  0.55269812962875531     
         767           0  0.27387469253938040     
         768           0  0.10299602525493062     
         769           0   5.7897264893042540E-002
         770           0   2.7265495411865542E-002
         771           0   1.2700786995707612E-002
         772           0   1.2700786995707612E-002
         773           0   1.5998903274064807E-002
         774           0   2.5428199974820067E-002
         775           0   3.7825900295474918E-002
         776           0   5.3858325399008429E-002
         777           0   7.4250031246865300E-002
         778           0   9.9759660590463040E-002
         779           0  0.13114674616326635     
         780           0  0.16913016803318334     
         781           0  0.21434005646808141     
         782           0  0.26726605203511850     
         783           0  0.32820583306905171     
         784           0  0.39721852933892521     
         785           0  0.47033237428331898     
         786           0  0.54935464539062251     
         787           0  0.63303933804759804     
         788           0  0.71977214252239385     
         789           0  0.80760803852495910     
         790           0  0.89433439213558752     
         791           2  0.97755725121853931     
         792           2   1.0548064005891036     
         793           2   1.1236529113395204     
         794           2   1.1818315906451544     
         795           2   1.2273600418581894     
         796           2   1.2586460429689630     
         797           2   1.2745756375920239     
         798           2   1.2745756375920239     
         799           2   1.2586460429689630     
         800           2   1.2273600418581894     
         801           2   1.1818315906451544     
         802           2   1.1236529113395202     
         803           2   1.0548064005891034     
         804           2  0.97755725121853931     
         805           0  0.89433439213558763     
         806           0  0.80760803852495922     
         807           0  0.71977214252239397     
         808           0  0.63303933804759815     
         809           0  0.54935464539062251     
         810           0  0.47033237428331898     
         811           0  0.39721852933892521     
         812           0  0.32820583306905171     
         813           0  0.26726605203511855     
         814           0  0.21434005646808146     
         815           0  0.16913016803318334     
         816           0  0.13114674616326635     
         817           0   9.9759660590463053E-002
         818           0   7.4250031246865314E-002
         819           0   5.3858325399008429E-002
         820           0   3.7825900295474911E-002
         821           0   2.5428199974820067E-002
         822           0   1.5998903274064804E-002
         823           0   1.2700786995707612E-002
         824           0   1.2700786995707612E-002
         825           0   1.5998903274064807E-002
         826           0   2.5428199974820067E-002
         827           0   5.2848023145875896E-002
         828           0   9.3394881244038136E-002
         829           0  0.16033525812033275     
         830           0  0.28257953716808615     
         831           0  0.44813754603977940     
         832           0  0.66432345558625283     
         833           0  0.94244186093615889     
         834           0   1.2949201671744599     
         835           0   1.7349784165631592     
         836           0   2.2761533663223421     
         837           0   2.9316788870338941     
         838           0   3.7137401304582873     
         839           0   4.6326360817331897     
         840           0   5.6959021512907979     
         841           0   6.9074590286688657     
         842           0   8.2668636315682544     
         843           2   9.7687404140308818     
         844           2   11.332987684467234     
         845           2   12.986669378729557     
         846           2   14.701032129375905     
         847          10   16.441560355856424     
         848          12   18.168984769973676     
         849          19   19.840661027230851     
         850          37   21.412254754931801     
         851          39   22.835887482653391     
         852          39   24.071977495649815     
         853          39   25.082406627477024     
         854          39   25.835047123716340     
         855          39   26.305366535931615     
         856          39   26.477682368881311     
         857          39   26.345985912899906     
         858          39   25.914280544979924     
         859          39   25.196409336008813     
         860          39   24.215378498325915     
         861          39   23.002215322638264     
         862          39   21.594429821651893     
         863          39   20.034176111637400     
         864           2   18.363557321107919     
         865           2   16.631369906805464     
         866           2   14.881263193863138     
         867           2   13.153686965984223     
         868           2   11.473697271150657     
         869           2   9.8824472709075621     
         870           2   8.3965945445229213     
         871           0   7.0200006293120536     
         872           0   5.7898559014701281     
         873           0   4.7104913871567220     
         874           0   3.7779463499355557     
         875           0   2.9845147056941568     
         876           0   2.3196416259194859     
         877           0   1.7877439956126346     
         878           0   1.3648385062246908     
         879           0   1.0390402722346961     
         880           0  0.79918865588894283     
         881           0  0.63532642993301924     
         882           0  0.53899645169629051     
         883           0  0.50336211938446140     
         884           0  0.52316850390394898     
         885           0  0.64401868313370692     
         886           0  0.79891165644479989     
         887           0  0.98995845408118655     
         888           0   1.2186961374320979     
         889           0   1.4858715050938400     
         890           0   1.7912389127377635     
         891           0   2.1333955724816360     
         892           0   2.5123495575317842     
         893           0   2.9206720859474835     
         894           0   3.3365016530307630     
         895           0   3.7641990714179707     
         896           0   4.1948721641723914     
         897           9   4.6187058712076325     
         898           9   5.0253307239784144     
         899           9   5.4042359944670038     
         900           9   5.7452027734416280     
         901           9   6.0387319698111366     
         902           9   6.2764440697836701     
         903           9   6.4514308618255161     
         904           9   6.5585434970829040     
         905           9   6.5946055316839374     
         906           9   6.5585434970829040     
         907           9   6.4514308618255152     
         908           9   6.2764440697836683     
         909           9   6.0387319698111357     
         910           9   5.7452027734416271     
         911           9   5.4042359944670020     
         912           9   5.0253307239784144     
         913           9   4.6187058712076317     
         914           0   4.1948721641723905     
         915           0   3.7641990714179707     
         916           0   3.3365016530307621     
         917           0   2.9206720859474831     
         918           0   2.5123495575317842     
         919           0   2.1333955724816360     
         920           0   1.7874833820251634     
         921           0   1.4769262488107326     
         922           0   1.2026972341580333     
         923           0  0.96453025410636650     
         924           0  0.76108575614932517     
         925           0  0.59016035773469855     
         926           0  0.44891847265708379     
         927           0  0.33412514061089388     
         928           0  0.24236246429553793     
         929           0  0.17021655132963709     
         930           0  0.11442689988669030     
         931           0   7.1995064733291619E-002
         932           0   4.0253653273983149E-002
         933           0   1.6899888206701109E-002
         934           0   0.0000000000000000     
         935           0   0.0000000000000000     
         936           0   0.0000000000000000     
         937           0   0.0000000000000000     
         938           0   0.0000000000000000     
         939           0   0.0000000000000000     
         940           0   0.0000000000000000     
         941           0   0.0000000000000000     
         942           0   3.7555307126002466E-003
         943           0   8.9452562831073661E-003
         944           0   1.5998903274064807E-002
         945           0   2.5428199974820067E-002
         946           0   3.7825900295474918E-002
         947           0   5.3858325399008429E-002
         948           0   7.4250031246865300E-002
         949           0   9.9759660590463040E-002
         950           0  0.13114674616326635     
         951           0  0.16913016803318334     
         952           0  0.21434005646808141     
         953           0  0.26726605203511850     
         954           0  0.32820583306905171     
         955           0  0.39721852933892521     
         956           0  0.47408790499591924     
         957           0  0.55829990167373000     
         958           0  0.64903824132166288     
         959           0  0.75646693463501480     
         960           0  0.87226970766975598     
         961           0  0.99618942735679039     
         962           2   1.1280918823898649     
         963           2   1.2680437620659915     
         964           2   1.4126191029872117     
         965           2   1.5647665961358264     
         966           2   1.7249801768235953     
         967           2   1.8939241335190602     
         968           2   2.0723460744651501     
         969           2   2.2609560109361850     
         970           2   2.4640376035359721     
         971           2   2.6794630384317188     
         972           2   2.9073775770943913     
         973           2   3.1399039393409280     
         974           2   3.3807353756919047     
         975           2   3.6274591595338848     
         976           2   3.8769305003208072     
         977           2   4.1253652468264157     
         978           2   4.3684921429982984     
         979           8   4.6017531479878722     
         980           8   4.8205354212210842     
         981           8   5.0204156590071314     
         982           8   5.1973968342172645     
         983           8   5.3454459938469796     
         984           6   5.4654848034725223     
         985           6   5.5556665863392860     
         986           6   5.6151840259338721     
         987           6   5.6405090870090850     
         988           6   5.6351686114593553     
         989           6   5.6008147325135766     
         990           8   5.5360011576326853     
         991           8   5.4458538782577817     
         992           8   5.3330729520550486     
         993           4   5.2041895735095025     
         994           4   5.0595801385110688     
         995           4   4.9021687579491067     
         996           4   4.7346689047674442     
         997           4   4.5595344159128839     
         998           4   4.3789470184185530     
         999           4   4.1948369326498769     
        1000           4   4.0009107728631994     
        1001           4   3.8091770503132674     
        1002           4   3.6204901419192117     
        1003           4   3.4358491213395972     
        1004           4   3.2564129714695107     
        1005           4   3.0861654134603400     
        1006           4   2.9230594330015780     
        1007           2   2.7650424968446536     
        1008           2   2.6160611896984660     
        1009           2   2.4771478322472564     
        1010           0   2.3490009079267820     
        1011           0   2.2292323915853376     
        1012           0   2.1211337010539211     
        1013           2   2.0238140218791272     
        1014           2   1.9413121353318850     
        1015           2   1.8650068683705578     
        1016           2   1.7933901764521609     
        1017           2   1.7246960429604243     
        1018           2   1.6570588411673477     
        1019           2   1.5886753546505681     
        1020           2   1.5179558368720725     
        1021           2   1.4436511145312376     
        1022           2   1.3649456027441274     
        1023           2   1.2815098218668397     
        1024           2   1.2047767321503942     
        1025           2   1.1284133260170077     
        1026           2   1.0547376917281539     
        1027           0  0.98661789533411237     
        1028           0  0.93003099569449099     
        1029           0  0.88510264943201933     
        1030           0  0.85578943178819389     
        1031           0  0.84863362716201185     
        1032           0  0.86377261277311790     
        1033           0  0.90460903343847510     
        1034           0  0.97122600247329605     
        1035           0   1.0690642081404740     
        1036           0   1.1989575556752365     
        1037           0   1.3607857560499590     
        1038           0   1.5496549304384237     
        1039           0   1.7657141093285451     
        1040           0   2.0016103212251890     
        1041           0   2.2513303659201225     
        1042           0   2.5113576569041300     
        1043           0   2.7747209239307153     
        1044           6   3.0339166191531182     
        1045           6   3.2811995535368603     
        1046           6   3.5088994004118201     
        1047           6   3.7097454161645023     
        1048           6   3.8798538317570017     
        1049           6   4.0101933187806766     
        1050           6   4.0966683544129090     
        1051           6   4.1365578629507214     
        1052           6   4.1286420537945565     
        1053           6   4.0732555665140513     
        1054           6   3.9722648202439448     
        1055           6   3.8289716123433410     
        1056           6   3.6479489364127873     
        1057           6   3.4348186049059333     
        1058           4   3.1959834600199239     
        1059           4   2.9383295815789809     
        1060           2   2.6689157425727541     
        1061           0   2.3946681878544984     
        1062           0   2.1220984141420560     
        1063           0   1.8570598966769956     
