# Supplementary material for: Protein-mediated RNA folding governs sequence-specific interactions between rotavirus genome segments
Source: eLife. 2017 Sep 18;6:e27453. doi: 10.7554/eLife.27453 (PMC5621836; doi:10.7554/eLife.27453)
Supplement: Figure 3—source data 2. [file elife-27453-fig3-data2.zip › S11_NSP2_Alignments/S8_nsp2.txt]

           1           0  0.89217312254155090     
           2           0  0.95990776521722065     
           3           2   1.0274370815137710     
           4           2   1.0919314162125362     
           5           2   1.1505820740390245     
           6           2   1.2007445407928921     
           7           2   1.2400741418455996     
           8           2   1.2666454946059955     
           9           2   1.2790482657335775     
          10           2   1.2764534029483241     
          11           2   1.2586460429689630     
          12           2   1.2273600418581894     
          13           2   1.1818315906451544     
          14           2   1.1236529113395202     
          15           2   1.0548064005891034     
          16           2  0.97755725121853931     
          17           0  0.89433439213558763     
          18           0  0.80760803852495922     
          19           0  0.71977214252239397     
          20           0  0.63303933804759815     
          21           0  0.54935464539062251     
          22           0  0.47033237428331898     
          23           0  0.39721852933892521     
          24           0  0.32820583306905171     
          25           0  0.26726605203511855     
          26           0  0.21434005646808146     
          27           0  0.16913016803318334     
          28           0  0.13114674616326635     
          29           0   9.9759660590463053E-002
          30           0   7.4250031246865314E-002
          31           0   5.3858325399008429E-002
          32           0   3.7825900295474911E-002
          33           0   2.5428199974820067E-002
          34           0   1.5998903274064804E-002
          35           0   8.9452562831073661E-003
          36           0   3.7555307126002466E-003
          37           0   0.0000000000000000     
          38           0   0.0000000000000000     
          39           0   0.0000000000000000     
          40           0   0.0000000000000000     
          41           0   0.0000000000000000     
          42           0   0.0000000000000000     
          43           0   0.0000000000000000     
          44           0   0.0000000000000000     
          45           0   0.0000000000000000     
          46           0   0.0000000000000000     
          47           0   0.0000000000000000     
          48           0   0.0000000000000000     
          49           0   0.0000000000000000     
          50           0   0.0000000000000000     
          51           0   0.0000000000000000     
          52           0   0.0000000000000000     
          53           0   0.0000000000000000     
          54           0   0.0000000000000000     
          55           0   0.0000000000000000     
          56           0   0.0000000000000000     
          57           0   0.0000000000000000     
          58           0   0.0000000000000000     
          59           0   0.0000000000000000     
          60           0   0.0000000000000000     
          61           0   0.0000000000000000     
          62           0   0.0000000000000000     
          63           0   0.0000000000000000     
          64           0   0.0000000000000000     
          65           0   0.0000000000000000     
          66           0   0.0000000000000000     
          67           0   0.0000000000000000     
          68           0   0.0000000000000000     
          69           0   0.0000000000000000     
          70           0   0.0000000000000000     
          71           0   0.0000000000000000     
          72           0   0.0000000000000000     
          73           0   0.0000000000000000     
          74           0   0.0000000000000000     
          75           0   0.0000000000000000     
          76           0   0.0000000000000000     
          77           0   0.0000000000000000     
          78           0   0.0000000000000000     
          79           0   1.8777653563001233E-003
          80           0   4.4726281415536830E-003
          81           0   2.4899339843733513E-002
          82           0   5.2967753261393184E-002
          83           0   9.0908014881029078E-002
          84           0  0.14135606258619454     
          85           0  0.20734156695306977     
          86           0  0.29224229459076939     
          87           0  0.40345404440512733     
          88           0  0.54242881295678291     
          89           0  0.71332928924280403     
          90           0  0.92014698214170443     
          91           0   1.1664590709363676     
          92           0   1.4551648242265049     
          93           0   1.7863424671992576     
          94           0   2.1619203653109378     
          95           0   2.5754286915998024     
          96           0   3.0185590856200037     
          97           0   3.4924546660591789     
          98           0   3.9896952311929832     
          99           1   4.5011278329900124     
         100           1   5.0161367197019597     
         101          10   5.5192707406795805     
         102          10   6.0005531470183913     
         103          10   6.4453207816618745     
         104          10   6.8423883324599020     
         105          10   7.1802113433670787     
         106          10   7.4487633192396743     
         107          12   7.6400100608387493     
         108          12   7.7482886333269470     
         109          12   7.7705682760394437     
         110          12   7.7065783469129281     
         111          12   7.5587969967549675     
         112          12   7.3323031097769675     
         113          11   7.0345025682950109     
         114          11   6.6747475668730747     
         115           8   6.2638740158655049     
         116           3   5.8136865969500313     
         117           3   5.3364234217527224     
         118           3   4.8442323011365529     
         119           3   4.3486883471385047     
         120           3   3.8590417199759610     
         121           1   3.3862980052411156     
         122           1   2.9260367809425927     
         123           0   2.4998472460315906     
         124           0   2.1110048953293670     
         125           0   1.7613800401544397     
         126           0   1.4515220498954406     
         127           0   1.1808039991691546     
         128           0  0.94493693406120427     
         129           0  0.74500198290766706     
         130           0  0.57782708858037324     
         131           0  0.43994287289321371     
         132           0  0.32776339460175458     
         133           0  0.23773988721687772     
         134           0  0.16781984110516729     
         135           0  0.11312698247574056     
         136           0   7.4950915918907568E-002
         137           0   5.2357362674324281E-002
         138           0   3.4911853421802259E-002
         139           0   2.1659356270517401E-002
         140           0   1.1754982349632648E-002
         141           0   4.4726281415536830E-003
         142           0   7.5110614252004932E-003
         143           0   2.0928945849861543E-002
         144           0   4.3766632833612061E-002
         145           0   7.4612734651913398E-002
         146           0  0.11559470202988489     
         147           0  0.16915338867687252     
         148           0  0.23800464781605227     
         149           0  0.32506871607892940     
         150           0  0.43336445604925833     
         151           0  0.56586857467153906     
         152           0  0.72534379385012193     
         153           0  0.91414427500543238     
         154           0   1.1340108819078556     
         155           0   1.3858724861640508     
         156           0   1.6696718327062554     
         157           0   1.9842349271718960     
         158           0   2.3253233524716137     
         159           0   2.6849210230155571     
         160           0   3.0541423163990169     
         161           0   3.4311541577266476     
         162           3   3.8077602715194185     
         163           7   4.1750356023751003     
         164           8   4.5236709455331203     
         165           8   4.8443534556493182     
         166           8   5.1281605671364172     
         167           8   5.3669446940554160     
         168           8   5.5536876725525639     
         169           8   5.6828067924345680     
         170           8   5.7503978836163920     
         171           8   5.7544047763498396     
         172           8   5.6947081963520541     
         173           8   5.5731306494461021     
         174           8   5.3933571496079189     
         175           8   5.1607749222885841     
         176           8   4.8822386533131645     
         177           8   4.5657715311429632     
         178           7   4.2202161415718544     
         179           4   3.8548529056344458     
         180           0   3.4790067235882498     
         181           0   3.1016642517753730     
         182           0   2.7311243082470331     
         183           0   2.3706925222955797     
         184           0   2.0263409255108007     
         185           0   1.7081065205347519     
         186           0   1.4203788342989874     
         187           0   1.1644807724248221     
         188           0  0.94060727278895084     
         189           0  0.74794873806757112     
         190           0  0.58486028560649772     
         191           0  0.44905799883565994     
         192           0  0.33782353075072835     
         193           0  0.24820050073998068     
         194           0  0.17716960122863928     
         195           0  0.12179355219021233     
         196           0   7.9327383002291030E-002
         197           0   4.7293456329090787E-002
         198           0   2.3523808635115100E-002
         199           0   7.5110614252004932E-003
         200           0   0.0000000000000000     
         201           0   0.0000000000000000     
         202           0   0.0000000000000000     
         203           0   0.0000000000000000     
         204           0   0.0000000000000000     
         205           0   0.0000000000000000     
         206           0   0.0000000000000000     
         207           0   0.0000000000000000     
         208           0   0.0000000000000000     
         209           0   0.0000000000000000     
         210           0   0.0000000000000000     
         211           0   0.0000000000000000     
         212           0   0.0000000000000000     
         213           0   0.0000000000000000     
         214           0   0.0000000000000000     
         215           0   0.0000000000000000     
         216           0   0.0000000000000000     
         217           0   0.0000000000000000     
         218           0   0.0000000000000000     
         219           0   0.0000000000000000     
         220           0   0.0000000000000000     
         221           0   0.0000000000000000     
         222           0   0.0000000000000000     
         223           0   0.0000000000000000     
         224           0   0.0000000000000000     
         225           0   0.0000000000000000     
         226           0   0.0000000000000000     
         227           0   0.0000000000000000     
         228           0   0.0000000000000000     
         229           0   0.0000000000000000     
         230           0   0.0000000000000000     
         231           0   0.0000000000000000     
         232           0   0.0000000000000000     
         233           0   0.0000000000000000     
         234           0   0.0000000000000000     
         235           0   0.0000000000000000     
         236           0   0.0000000000000000     
         237           0   0.0000000000000000     
         238           0   0.0000000000000000     
         239           0   0.0000000000000000     
         240           0   0.0000000000000000     
         241           0   0.0000000000000000     
         242           0   0.0000000000000000     
         243           0   0.0000000000000000     
         244           0   0.0000000000000000     
         245           0   0.0000000000000000     
         246           0   0.0000000000000000     
         247           0   0.0000000000000000     
         248           0   0.0000000000000000     
         249           0   0.0000000000000000     
         250           0   0.0000000000000000     
         251           0   0.0000000000000000     
         252           0   0.0000000000000000     
         253           0   1.3144357494100863E-002
         254           0   3.1308396990875779E-002
         255           0   5.5996161459226805E-002
         256           0   8.8998699911870233E-002
         257           0  0.13239065103416217     
         258           0  0.18850413889652951     
         259           0  0.25987510936402858     
         260           0  0.34915881206662075     
         261           0  0.45901361157143222     
         262           0  0.59195558811614168     
         263           0  0.75019019763828509     
         264           0  0.93543118212291498     
         265           0   1.1487204157416810     
         266           0   1.3902648526862382     
         267           0   1.6461633099916160     
         268           0   1.9227412588671788     
         269           0   2.2156376831665936     
         270           0   2.5192024988283790     
         271           0   2.8266281348373572     
         272           0   3.1301703724745567     
         273           7   3.4214503792648880     
         274           7   3.6918224020618626     
         275           7   3.9327851896883206     
         276           7   4.1364105672580411     
         277           7   4.2957601465036630     
         278           7   4.4071389157476712     
         279           7   4.4654873597136380     
         280           7   4.4690141832091159     
         281           7   4.4179752503787801     
         282           7   4.3146730966513998     
         283           7   4.1633397299575448     
         284           7   3.9699102053117530     
         285           7   3.7417022323570932     
         286           7   3.4870237523465204     
         287           0   3.2147354564911486     
         288           0   2.9337981630713985     
         289           0   2.6528355248459383     
         290           0   2.3797405997011198     
         291           0   2.1213505235366421     
         292           0   1.8813294971332761     
         293           0   1.6649421753815492     
         294           0   1.4652400847654798     
         295           0   1.2953172533841117     
         296           0   1.1539942169007646     
         297           0   1.0391227841839354     
         298           1  0.94779223718070182     
         299           1  0.87656201236117259     
         300           1  0.82170156503378877     
         301           1  0.77941993421910682     
         302           1  0.74607067196325694     
         303           1  0.71832172139635175     
         304           1  0.69328398025523874     
         305           1  0.66859621578688766     
         306           1  0.64246737897858230     
         307           1  0.61368002092909468     
         308           1  0.59091579532257721     
         309           1  0.56182645566976008     
         310           1  0.52740320029455168     
         311           1  0.48877862560926966     
         312           0  0.44716719606779382     
         313           0  0.40380401926247961     
         314           0  0.35988607126119698     
         315           0  0.31651966902379908     
         316           0  0.27467732269531125     
         317           0  0.23516618714165949     
         318           0  0.19860926466946260     
         319           0  0.16410291653452586     
         320           0  0.13363302601755928     
         321           0  0.10717002823404073     
         322           0   8.4565084016591671E-002
         323           0   6.5573373081633177E-002
         324           0   4.9879830295231527E-002
         325           0   3.7125015623432657E-002
         326           0   2.6929162699504215E-002
         327           0   1.8912950147737456E-002
         328           0   1.2714099987410033E-002
         329           0   7.9994516370324020E-003
         330           0   4.4726281415536830E-003
         331           0   1.8777653563001233E-003
         332           0   0.0000000000000000     
         333           0   0.0000000000000000     
         334           0   0.0000000000000000     
         335           0   3.7555307126002466E-003
         336           0   8.9452562831073661E-003
         337           0   1.5998903274064807E-002
         338           0   2.5428199974820067E-002
         339           0   3.7825900295474918E-002
         340           0   5.3858325399008429E-002
         341           0   7.4250031246865300E-002
         342           0   9.9759660590463040E-002
         343           0  0.13114674616326635     
         344           0  0.16913016803318334     
         345           0  0.21434005646808141     
         346           0  0.26726605203511850     
         347           0  0.32820583306905171     
         348           0  0.39721852933892521     
         349           0  0.47408790499591924     
         350           0  0.55454437096112963     
         351           0  0.64009298503855550     
         352           0  0.72920143922314917     
         353           0  0.82000573884561390     
         354           0  0.91036681723912105     
         355           2  0.99794895706639608     
         356           2   1.0803160299327015     
         357           2   1.1550399969123235     
         358           2   1.2198150125150715     
         359           2   1.2725699302930875     
         360           2   1.3115720385360001     
         361           2   1.3355154186259570     
         362           2   1.3435883338618972     
         363           2   1.3355154186259570     
         364           2   1.3115720385360001     
         365           2   1.2725699302930875     
         366           2   1.2198150125150713     
         367           2   1.1550399969123235     
         368           2   1.0803160299327013     
         369           2  0.99794895706639630     
         370           0  0.91036681723912105     
         371           0  0.82000573884561401     
         372           0  0.72920143922314928     
         373           0  0.64009298503855561     
         374           0  0.55454437096112963     
         375           0  0.47408790499591913     
         376           0  0.39721852933892521     
         377           0  0.32820583306905171     
         378           0  0.26726605203511855     
         379           0  0.21434005646808146     
         380           0  0.16913016803318334     
         381           0  0.13114674616326635     
         382           0   9.9759660590463053E-002
         383           0   7.4250031246865314E-002
         384           0   5.3858325399008429E-002
         385           0   3.7825900295474911E-002
         386           0   2.5428199974820067E-002
         387           0   1.5998903274064804E-002
         388           0   8.9452562831073661E-003
         389           0   3.7555307126002466E-003
         390           0   0.0000000000000000     
         391           0   0.0000000000000000     
         392           0   0.0000000000000000     
         393           0   0.0000000000000000     
         394           0   0.0000000000000000     
         395           0   0.0000000000000000     
         396           0   0.0000000000000000     
         397           0   0.0000000000000000     
         398           0   0.0000000000000000     
         399           0   0.0000000000000000     
         400           0   5.6332960689003701E-003
         401           0   1.3417884424661049E-002
         402           0   2.3998354911097208E-002
         403           0   4.3775596031130473E-002
         404           0   7.0156734867873424E-002
         405           0  0.10478584300960986     
         406           0  0.14951734683252807     
         407           0  0.23078929096080858     
         408           0  0.33565177318361006     
         409           0  0.46906317020149418     
         410           0  0.65708829434344862     
         411           0  0.90207528555675542     
         412           0   1.2064402254620321     
         413           0   1.5798154398618067     
         414           0   2.0320816809467286     
         415           0   2.5729979926086375     
         416           0   3.2155077642744545     
         417           0   3.9653912059300467     
         418           0   4.8295352576177057     
         419           0   5.8126953427987189     
         420           3   6.9113202130309217     
         421           3   8.1278252508111777     
         422           3   9.4569868117386662     
         423           6   10.889735984971372     
         424           6   12.413139162035568     
         425           6   14.010600132723107     
         426           6   15.660414833678947     
         427          19   17.294396020050161     
         428          19   18.911573244455429     
         429          19   20.484909690500242     
         430          30   21.973094465920273     
         431          35   23.350205451032430     
         432          35   24.584731611131637     
         433          35   25.651062947149562     
         434          35   26.520647824736347     
         435          35   27.171716141638385     
         436          37   27.587386406717911     
         437          37   27.756302971882342     
         438          37   27.673113103792488     
         439          37   27.338767206923695     
         440          34   26.760624751841906     
         441          34   25.948338538516836     
         442          34   24.930506704758528     
         443          34   23.729504854867091     
         444          34   22.371111641593853     
         445          34   20.894022541153976     
         446          33   19.333852133427552     
         447           8   17.727379771938566     
         448           5   16.093721818395395     
         449           5   14.490231912010479     
         450           0   12.947205463469714     
         451           0   11.476393258256209     
         452           0   10.111902850785636     
         453           2   8.8737559414532878     
         454           2   7.7734523573543379     
         455           2   6.8145267940646574     
         456           2   5.9955249549292677     
         457           2   5.3041420647741999     
         458           2   4.7366391785419228     
         459           2   4.2800572081255845     
         460           2   3.9195597094400743     
         461           2   3.6433379489545441     
         462           4   3.4302032258206490     
         463           4   3.2650616853140964     
         464           4   3.1338742312410548     
         465           4   3.0241060934004840     
         466           4   2.9250338879765123     
         467           4   2.8292563623951348     
         468           4   2.7617527573645213     
         469           4   2.6785107193469155     
         470           4   2.5743161728546791     
         471           4   2.4571928434324595     
         472           4   2.3206216820458923     
         473           2   2.1680077300496676     
         474           2   2.0004739357327579     
         475           2   1.8255163724299153     
         476           2   1.6469871983880591     
         477           0   1.4686667189128511     
         478           0   1.2940936438415331     
         479           0   1.1264199685620744     
         480           0  0.96829881810760743     
         481           0  0.82181042299624818     
         482           0  0.68842796146400065     
         483           0  0.56634869737210858     
         484           0  0.45935257923231809     
         485           0  0.36702571262558159     
         486           0  0.28859008771494682     
         487           0  0.22298849343219179     
         488           0  0.16897264645874124     
         489           0  0.12894339127788335     
         490           0   9.9194190804037477E-002
         491           0   7.8802484956180585E-002
         492           0   6.7009630982895224E-002
         493           0   7.2642927051795592E-002
         494           0   9.2220369380841646E-002
         495           0  0.12694807642773495     
         496           0  0.17603094752322085     
         497           0  0.24171040017601841     
         498           0  0.32920418150552450     
         499           0  0.43779103488071963     
         500           0  0.57240129426658459     
         501           0  0.73855088857823692     
         502           0  0.94050384864508685     
         503           0   1.1787430518739712     
         504           0   1.4559352531913319     
         505           0   1.7740761434321728     
         506           0   2.1305664284849612     
         507           0   2.5279024650372812     
         508           0   2.9647451627027421     
         509           2   3.4385340815609813     
         510           2   3.9360990344498465     
         511           2   4.4583045302875810     
         512           2   4.9981056306177400     
         513           7   5.5474032325563361     
         514           7   6.0972767834915773     
         515           9   6.6382683005244507     
         516           9   7.1607064175515944     
         517           9   7.6550569620160687     
         518           9   8.1085292637597401     
         519           9   8.5152650413257334     
         520          10   8.8678441143157318     
         521          12   9.1602464788362550     
         522          14   9.3843329119078778     
         523          14   9.5398465529777994     
         524          14   9.6294315380539803     
         525          14   9.6477197783087938     
         526          12   9.5999103158690531     
         527          12   9.4882360392492036     
         528          12   9.3193227787865958     
         529          12   9.0994929696518270     
         530           7   8.8331123711379202     
         531           7   8.5310857956052715     
         532           7   8.2007048724440121     
         533           7   7.8491172102505757     
         534           7   7.4764074047189641     
         535           7   7.0974722628135352     
         536           7   6.7146310188995919     
         537           7   6.3357578257560796     
         538           5   5.9644158851401921     
         539           5   5.6036209239701060     
         540           5   5.2558784371415150     
         541           5   4.9219009074557025     
         542           3   4.6024036161456632     
         543           3   4.2993854832609149     
         544           5   4.0170243352989718     
         545           3   3.7593616958585505     
         546           3   3.5242189474849290     
         547           2   3.3146825828660775     
         548           2   3.1238398164002481     
         549           2   2.9544342179526044     
         550           2   2.8062736310683514     
         551           2   2.6855745660937314     
         552           2   2.5829059872590729     
         553           2   2.4977963274594992     
         554           2   2.4293808023210257     
         555           2   2.3764457782860244     
         556           2   2.3449910627860131     
         557           2   2.3286223219703488     
         558           2   2.3262695583232844     
         559           2   2.3395894115832707     
         560           2   2.3679693721354234     
         561           2   2.4085956091767229     
         562           2   2.4634557657640856     
         563           2   2.5344580120019220     
         564           2   2.6190283028216061     
         565           4   2.7159123295625300     
         566           4   2.8328529820461990     
         567           4   2.9678278673283955     
         568           2   3.1238379041377358     
         569           2   3.3005810941529696     
         570           2   3.4992016770428478     
         571           2   3.7277617128071081     
         572           2   4.0903473157827195     
         573           2   4.5194843320699567     
         574           2   5.0286395322959780     
         575           2   5.6299124944505383     
         576           6   6.3384832756261078     
         577           6   7.1711684106232170     
         578           6   8.1461156887609150     
         579           6   9.2822576390536025     
         580           8   10.590988137822476     
         581           8   12.094752744854571     
         582           9   13.804339439648091     
         583           9   15.732604370082779     
         584           9   17.884166034319030     
         585           9   20.256713100746552     
         586           9   22.835364676659090     
         587           9   25.605744873948524     
         588           9   28.537738257368378     
         589           9   31.478501017811606     
         590           9   34.455021474730223     
         591          13   37.404564530134046     
         592          71   40.258587051137809     
         593          71   42.945349323940789     
         594          72   45.392842113375515     
         595          72   47.531848004672113     
         596          72   49.298952579697357     
         597          72   50.633988148431065     
         598          72   51.500097235132735     
         599          72   51.865989926847675     
         600          68   51.714813447326890     
         601          68   51.042226630858764     
         602          66   49.865335999218239     
         603          66   48.211002351359213     
         604          66   46.122871898580549     
         605          66   43.660386165034559     
         606          65   40.883700206765063     
         607          65   37.864299970292322     
         608          64   34.678077733762827     
         609           0   31.406011720677313     
         610           0   28.121257703199745     
         611           0   24.895071689706167     
         612           0   21.788105255088908     
         613           0   18.787286944287068     
         614           0   16.035029847313837     
         615           0   13.556640834662453     
         616           0   11.370499382358155     
         617           0   9.4832913320448924     
         618           0   7.9151199211710770     
         619           0   6.6416470436689012     
         620           0   5.6484924843645654     
         621           0   4.9221468604589145     
         622           0   4.4339189037114251     
         623           0   4.1637406626593023     
         624           0   4.0850736716106226     
         625           3   4.1757018424886390     
         626           3   4.4146299259946744     
         627           3   4.7781449594533338     
         628           3   5.2502538150737017     
         629           5   5.8155937998246969     
         630           5   6.5424442140452026     
         631           5   7.3013189559598715     
         632           6   8.0631331038040539     
         633           8   8.8304170966740010     
         634           8   9.5925915297378559     
         635           8   10.334740587785772     
         636           8   11.040639359105940     
         637           8   11.693241776777059     
         638          20   12.275289154641897     
         639          20   12.770013944220535     
         640          20   13.161902016630368     
         641          20   13.437467758907262     
         642          20   13.585990623693567     
         643          20   13.600160229338110     
         644          20   13.476580041074881     
         645          20   13.216087038398348     
         646          20   12.819846700780840     
         647          17   12.302456698466735     
         648          17   11.676825556274322     
         649          17   10.959217978780389     
         650          17   10.165814204659471     
         651          15   9.3206327581292872     
         652           2   8.4447202596479389     
         653           0   7.5575860546001685     
         654           0   6.6780139561286456     
         655           0   5.8271544711700418     
         656           0   5.0199140542003038     
         657           0   4.2682518812603023     
         658           0   3.5809342980128842     
         659           0   2.9474619872085750     
         660           0   2.3911502746357014     
         661           0   1.9103940752093438     
         662           0   1.5090828067154525     
         663           0   1.1773764912133227     
         664           0  0.90983073270736836     
         665           0  0.70051747346839710     
         666           0  0.54344014329574519     
         667           0  0.43287152809243223     
         668           0  0.36760816589960077     
         669           0  0.33788564872027477     
         670           0  0.34019209215339558     
         671           0  0.37161654198137561     
         672           0  0.43243564364876313     
         673           0  0.53453210407023699     
         674           0  0.65641166613810342     
         675           0  0.79443705867785042     
         676           0  0.94817580999183848     
         677           0   1.1165998033474600     
         678           0   1.2980764826433258     
         679           0   1.4904006849944280     
         680           0   1.6908678776408679     
         681           0   1.8963854350691920     
         682           4   2.1036145649308096     
         683           4   2.3091321223591335     
         684           4   2.5095993150055738     
         685           4   2.7019235173566760     
         686           4   2.8834001966525418     
         687           4   3.0443131285829628     
         688           4   3.1876724287559361     
         689           4   3.3115905273137685     
         690           4   3.4146114959801239     
         691           4   3.4956680864728882     
         692           4   3.5540230131356179     
         693           4   3.5892064451797379     
         694           4   3.6009613576381496     
         695           4   3.5929619758923383     
         696           4   3.5629682694187257     
         697           4   3.5116669897469537     
         698           4   3.4400396959549444     
         699           4   3.3494164276092437     
         700           4   3.2415307541549438     
         701           4   3.1204409251861276     
         702           4   2.9876324853845584     
         703           4   2.8410697151569737     
         704           4   2.6914435830261660     
         705           4   2.5423851289749519     
         706           4   2.3978097796654319     
         707           0   2.2654718144742767     
         708           0   2.1469114935581319     
         709           0   2.0460608663460449     
         710           0   1.9663696683084675     
         711           0   1.9106339731986379     
         712           0   1.8808675039056197     
         713           0   1.8782239452796756     
         714           0   1.9029733089326248     
         715           2   1.9545300851968670     
         716           2   2.0315262929857774     
         717           2   2.1281636399854653     
         718           2   2.2422984526491878     
         719           2   2.3716706905708467     
         720           2   2.5122993939921829     
         721           3   2.6561941366922288     
         722           3   2.8013123679555583     
         723           3   2.9428503207671439     
         724           3   3.0760260957277157     
         725           3   3.1961918557626285     
         726           3   3.2989512137847465     
         727           5   3.3802831854739424     
         728           5   3.4420173725385541     
         729           5   3.4743227008363431     
         730           5   3.4755142162421899     
         731           5   3.4446695882013980     
         732           5   3.3817299124415774     
         733           5   3.2894401242114588     
         734           5   3.1722037869521009     
         735           5   3.0531606623961607     
         736           5   2.9199219457257595     
         737           3   2.7835484191919901     
         738           2   2.6525080201341202     
         739           2   2.5380675925065717     
         740           2   2.4490703405102106     
         741           0   2.3978638526167702     
         742           0   2.3923024162093438     
         743           0   2.4441276993908700     
         744           0   2.5622517891577674     
         745           0   2.7541708871095700     
         746           0   3.0255258597129213     
         747           0   3.3797145945624099     
         748           0   3.8149116094270688     
         749           0   4.3326889393329653     
         750           0   4.9281058506569781     
         751           0   5.5935332136615994     
         752           0   6.3188764524162835     
         753           1   7.0900699060791110     
         754           3   7.8907407094232811     
         755          15   8.7063532179248906     
         756          15   9.5222954537514273     
         757          15   10.300278022225172     
         758          15   11.041981430507276     
         759          16   11.727301811047404     
         760          16   12.341185191988650     
         761          17   12.870740532158530     
         762          17   13.307637118388937     
         763          17   13.639461718241360     
         764          17   13.859667754173394     
         765          17   13.963888710429369     
         766          17   13.949979015523621     
         767          17   13.818041441562302     
         768          17   13.570447075473950     
         769          17   13.211843935808048     
         770          17   12.749140979841384     
         771          17   12.191447575345341     
         772          17   11.549946026462965     
         773          16   10.837677209988575     
         774          14   10.067890172310600     
         775          13   9.2553644525659919     
         776          13   8.4037675543273131     
         777           1   7.5500409710755294     
         778           1   6.7084930319944949     
         779           0   5.8926729061112733     
         780           0   5.1134340503553046     
         781           0   4.3828477050470607     
         782           0   3.7075855474400319     
         783           0   3.0949992933726485     
         784           0   2.5481525202611275     
         785           0   2.0677972373552636     
         786           0   1.6526013046385430     
         787           0   1.2994730584582603     
         788           0   1.0039467963838173     
         789           0  0.76059221054175918     
         790           0  0.56341416232241504     
         791           0  0.40621541409231060     
         792           0  0.28290289067272201     
         793           0  0.18772652140257856     
         794           0  0.11678413514842639     
         795           0   6.6385637686054225E-002
         796           0   3.0532635912633877E-002
         797           0   4.4726281415536830E-003
         798           0   3.7555307126002466E-003
         799           0   4.4726281415536830E-003
         800           0   7.9994516370324037E-003
         801           0   1.4591865343710157E-002
         802           0   2.3385578289291140E-002
         803           0   3.4928614336536622E-002
         804           0   4.9839115610842692E-002
         805           0   6.8792780442968979E-002
         806           0   9.2502535781137374E-002
         807           0  0.12169009964002434     
         808           0  0.15704985852927222     
         809           0  0.19920639909919244     
         810           0  0.24866800055111751     
         811           0  0.30577929290350331     
         812           0  0.37067697851551884     
         813           0  0.44137510201509078     
         814           0  0.51865575718874046     
         815           0  0.60164467210953421     
         816           0  0.68915282025967173     
         817           0  0.77970252928039196     
         818           1  0.87157464978180477     
         819           1  0.96287498437656749     
         820           1   1.0516163572234596     
         821           2   1.1358111474902377     
         822           2   1.2135679957363270     
         823           2   1.2831858480193934     
         824           2   1.3432385886521472     
         825           2   1.3907664507377839     
         826           2   1.4262411286734655     
         827           2   1.4491773029615052     
         828           2   1.4594679486246080     
         829           2   1.4573615300922393     
         830           2   1.4434208075226171     
         831           2   1.4184679153263267     
         832           2   1.3835212751563339     
         833           1   1.3397302052426963     
         834           1   1.2883127697827830     
         835           1   1.2305015286780301     
         836           1   1.1675005163539816     
         837           1   1.1004551689586293     
         838           1   1.0304352361914650     
         839           1  0.95709268402994974     
         840           1  0.88307520034136122     
         841           1  0.80911390535672811     
         842           1  0.73644762234173422     
         843           1  0.66632074274792874     
         844           1  0.59947646595136794     
         845           0  0.53669028904993954     
         846           0  0.47875493518138723     
         847           0  0.42645849664761543     
         848           0  0.38055708643200159     
         849           0  0.34174388111950654     
         850           0  0.31061677721662512     
         851           0  0.28764697682760793     
         852           0  0.27315071012486675     
         853           0  0.26726605203511855     
         854           0  0.27127294476856667     
         855           0  0.28317434868605429     
         856           0  0.30261732557959281     
         857           0  0.32902978113209641     
         858           0  0.36164413628426406     
         859           0  0.39952933394811119     
         860           0  0.44162991955795450     
         861           0  0.48681045875470808     
         862           1  0.53202532751343468     
         863           1  0.57728303058978325     
         864           1  0.62127814247066115     
         865           1  0.66276677935175887     
         866           1  0.70193709901539791     
         867           1  0.73602688480253653     
         868           1  0.76426571970710511     
         869           1  0.78601725317024296     
         870           1  0.80079360090080798     
         871           1  0.80826488774936789     
         872           1  0.80826488774936789     
         873           1  0.80079360090080787     
         874           1  0.78601725317024285     
         875           1  0.76426571970710500     
         876           1  0.73602688480253653     
         877           1  0.70193709901539791     
         878           1  0.66276677935175887     
         879           1  0.61940037711436091     
         880           1  0.57281040244822956     
         881           1  0.52402587587640226     
         882           0  0.47409635876729800     
         883           0  0.42271696941021708     
         884           0  0.37260017124860700     
         885           0  0.32451912066083144     
         886           0  0.27914995083686495     
         887           0  0.23704395249795956     
         888           0  0.19860926466946260     
         889           0  0.16410291653452586     
         890           0  0.13363302601755928     
         891           0  0.10717002823404073     
         892           0   8.4565084016591671E-002
         893           0   6.5573373081633177E-002
         894           0   4.9879830295231527E-002
         895           0   3.7125015623432657E-002
         896           0   2.6929162699504215E-002
         897           0   1.8912950147737456E-002
         898           0   1.2714099987410033E-002
         899           0   7.9994516370324020E-003
         900           0   4.4726281415536830E-003
         901           0   1.8777653563001233E-003
         902           0   0.0000000000000000     
         903           0   0.0000000000000000     
         904           0   0.0000000000000000     
         905           0   0.0000000000000000     
         906           0   0.0000000000000000     
         907           0   0.0000000000000000     
         908           0   0.0000000000000000     
         909           0   0.0000000000000000     
         910           0   0.0000000000000000     
         911           0   0.0000000000000000     
         912           0   0.0000000000000000     
         913           0   0.0000000000000000     
         914           0   0.0000000000000000     
         915           0   0.0000000000000000     
         916           0   0.0000000000000000     
         917           0   1.8777653563001233E-003
         918           0   4.4726281415536830E-003
         919           0   7.9994516370324037E-003
         920           0   1.2714099987410033E-002
         921           0   1.8912950147737459E-002
         922           0   2.6929162699504215E-002
         923           0   3.7125015623432650E-002
         924           0   4.9879830295231520E-002
         925           0   6.5573373081633177E-002
         926           0   8.4565084016591671E-002
         927           0  0.10717002823404070     
         928           0  0.13363302601755925     
         929           0  0.16410291653452586     
         930           0  0.19860926466946260     
         931           0  0.23704395249795962     
         932           0  0.27914995083686500     
         933           0  0.32451912066083144     
         934           0  0.37260017124860700     
         935           0  0.42083920405391684     
         936           0  0.46962373062574431     
         937           1  0.51790418959566997     
         938           1  0.56456893060237334     
         939           1  0.60848687860365591     
         940           1  0.64855171663966471     
         941           1  0.68372503353970271     
         942           1  0.71307621720680925     
         943           1  0.73581736224890459     
         944           1  0.75133199944888285     
         945           1  0.75919694574840046     
         946           1  0.75919694574840035     
         947           1  0.75133199944888274     
         948           1  0.73581736224890448     
         949           1  0.71307621720680914     
         950           1  0.68372503353970271     
         951           1  0.64855171663966471     
         952           1  0.60848687860365580     
         953           1  0.56456893060237323     
         954           1  0.51790418959566997     
         955           0  0.46962373062574431     
         956           0  0.42083920405391695     
         957           0  0.37260017124860700     
         958           0  0.32451912066083144     
         959           0  0.27914995083686495     
         960           0  0.24079948321055980     
         961           0  0.20755452095256996     
         962           0  0.18010181980859066     
         963           0  0.15906122599237932     
         964           0  0.14499592852951562     
         965           0  0.13842340941560008     
         966           0  0.13982340432849846     
         967           0  0.14963949088569459     
         968           0  0.16827176178669898     
         969           0  0.19605933073268755     
         970           0  0.23325300661581885     
         971           0  0.27998015202252857     
         972           0  0.33620528470608418     
         973           0  0.40169115748047896     
         974           0  0.47221013963961911     
         975           0  0.54935464539062251     
         976           0  0.63303933804759804     
         977           0  0.71977214252239385     
         978           0  0.80760803852495910     
         979           0  0.89433439213558752     
         980           2  0.97755725121853931     
         981           2   1.0548064005891036     
         982           2   1.1236529113395204     
         983           2   1.1818315906451544     
         984           2   1.2273600418581894     
         985           2   1.2586460429689630     
         986           2   1.2745756375920239     
         987           2   1.2745756375920239     
         988           2   1.2586460429689630     
         989           2   1.2273600418581894     
         990           2   1.1837093560014544     
         991           2   1.1281255394810736     
         992           2   1.0628058522261357     
         993           2  0.99027135120594922     
         994           0  0.91324734228332494     
         995           0  0.83453720122446340     
         996           0  0.75689715814582670     
         997           0  0.68291916834282973     
         998           0  0.61492801847225576     
         999           0  0.55489745829991066     
        1000           0  0.50438855757296597     
        1001           0  0.46183885908661104     
        1002           0  0.43136896856964435     
        1003           0  0.41294932113754407     
        1004           0  0.40617412053114288     
        1005           0  0.41029669700013122     
        1006           0  0.42427878125129442     
        1007           0  0.44685020249547236     
        1008           0  0.47657529480922545     
        1009           0  0.51192225906277300     
        1010           1  0.55133184120752254     
        1011           1  0.59328193386384820     
        1012           1  0.63446731967820058     
        1013           1  0.67476378191021547     
        1014           1  0.71285059752610302     
        1015           1  0.75024194751463080     
        1016           1  0.78247778518280031     
        1017           1  0.80896792076597024     
        1018           1  0.82924195835900838     
        1019           1  0.84295014147072800     
        1020           1  0.84986154290177540     
        1021           1  0.84986154290177540     
        1022           1  0.84295014147072800     
        1023           1  0.82924195835900838     
        1024           1  0.80896792076597024     
        1025           1  0.78247778518280020     
        1026           1  0.75024194751463069     
        1027           1  0.71285059752610302     
        1028           1  0.67100825119761509     
        1029           1  0.62552206339509320     
        1030           1  0.57728303058978325     
        1031           1  0.52590364123270239     
        1032           0  0.47409635876729800     
        1033           0  0.42271696941021708     
        1034           0  0.37260017124860700     
        1035           0  0.32451912066083144     
        1036           0  0.27914995083686495     
        1037           0  0.23704395249795956     
        1038           0  0.19860926466946260     
        1039           0  0.16410291653452586     
        1040           0  0.13363302601755928     
        1041           0  0.10717002823404073     
        1042           0   8.4565084016591671E-002
        1043           0   6.5573373081633177E-002
        1044           0   4.9879830295231527E-002
        1045           0   3.7125015623432657E-002
        1046           0   2.6929162699504215E-002
        1047           0   1.8912950147737456E-002
        1048           0   1.2714099987410033E-002
        1049           0   9.8772169933325250E-003
        1050           0   8.9452562831073661E-003
        1051           0   9.8772169933325268E-003
        1052           0   1.2714099987410033E-002
        1053           0   1.8912950147737459E-002
        1054           0   2.6929162699504215E-002
        1055           0   3.7125015623432650E-002
        1056           0   4.9879830295231520E-002
        1057           0   6.5573373081633177E-002
        1058           0   8.4565084016591671E-002
        1059           0  0.10717002823404070     
