# Supplementary material for: Protein-mediated RNA folding governs sequence-specific interactions between rotavirus genome segments
Source: eLife. 2017 Sep 18;6:e27453. doi: 10.7554/eLife.27453 (PMC5621836; doi:10.7554/eLife.27453)
Supplement: Figure 3—source data 2. [file elife-27453-fig3-data2.zip › S11_NSP2_Alignments/S9_nsp2.txt]

           1           0   2.1084276015094154     
           2           0   2.4994087602854531     
           3           0   2.9818267310540199     
           4           1   3.5585839471597516     
           5           1   4.2362379075399224     
           6           1   5.0171844243764463     
           7           1   5.9040400658066323     
           8           1   6.8534949194849109     
           9           1   7.8855405077151151     
          10           1   9.0257307206176751     
          11           1   10.231459839309403     
          12           3   11.485052324632500     
          13           3   12.764537356893344     
          14          24   14.053245607547160     
          15          25   15.326632489537275     
          16          25   16.563575777823047     
          17          25   17.744819065288425     
          18          25   18.853973868105221     
          19          26   19.878325252575021     
          20          26   20.809375495970276     
          21          26   21.643083746705191     
          22          26   22.381123889086144     
          23          30   23.022336561127599     
          24          30   23.576838869364316     
          25          30   24.053147173922408     
          26          29   24.464305400186412     
          27          29   24.782552388765794     
          28           7   25.039763858304820     
          29           7   25.236299767708413     
          30          28   25.379283732713478     
          31          28   25.467276867276833     
          32          28   25.495587510775749     
          33          27   25.453886703974227     
          34          29   25.335618754936771     
          35          29   25.100937609928767     
          36          29   24.772765001345501     
          37          29   24.338993019310639     
          38          29   23.788038776591577     
          39          29   23.111687936710432     
          40          29   22.304572407798442     
          41          29   21.369172002776651     
          42          29   20.311205509167845     
          43          27   19.141499526335259     
          44          27   17.870305914154006     
          45          27   16.524293992142617     
          46          27   15.125947157805088     
          47           6   13.701264325525086     
          48           4   12.274080978851984     
          49           0   10.899096626658931     
          50           0   9.5617468387468083     
          51           0   8.2610832015054623     
          52           0   7.0505172085985883     
          53           0   5.9428558069967421     
          54           0   4.9481305326938925     
          55           0   4.0665219990015853     
          56           0   3.3023566677339504     
          57           0   2.6528472815326172     
          58           0   2.1124366765695801     
          59           0   1.6734584645675812     
          60           0   1.3268075523163296     
          61           0   1.0625670818685686     
          62           0  0.87055192374294454     
          63           0  0.74074448389815406     
          64           0  0.66628701428237558     
          65           0  0.63111286847965109     
          66           0  0.62973078070416200     
          67           0  0.65468538132641285     
          68           0  0.72728320394759427     
          69           0  0.80760803852495910     
          70           0  0.89433439213558752     
          71           2  0.97755725121853931     
          72           2   1.0548064005891036     
          73           2   1.1236529113395204     
          74           2   1.1818315906451544     
          75           2   1.2273600418581894     
          76           2   1.2586460429689630     
          77           2   1.2745756375920239     
          78           2   1.2745756375920239     
          79           2   1.2586460429689630     
          80           2   1.2273600418581894     
          81           2   1.1818315906451544     
          82           2   1.1236529113395202     
          83           2   1.0548064005891034     
          84           2  0.97755725121853931     
          85           0  0.89433439213558763     
          86           0  0.80760803852495922     
          87           0  0.71977214252239397     
          88           0  0.63303933804759815     
          89           0  0.54935464539062251     
          90           0  0.47033237428331898     
          91           0  0.39721852933892521     
          92           0  0.32820583306905171     
          93           0  0.26726605203511855     
          94           0  0.21434005646808146     
          95           0  0.16913016803318334     
          96           0  0.13114674616326635     
          97           0   9.9759660590463053E-002
          98           0   7.4250031246865314E-002
          99           0   5.3858325399008429E-002
         100           0   3.7825900295474911E-002
         101           0   2.5428199974820067E-002
         102           0   1.5998903274064804E-002
         103           0   8.9452562831073661E-003
         104           0   3.7555307126002466E-003
         105           0   0.0000000000000000     
         106           0   0.0000000000000000     
         107           0   3.7555307126002466E-003
         108           0   8.9452562831073661E-003
         109           0   1.5998903274064807E-002
         110           0   2.5428199974820067E-002
         111           0   4.1581431008075168E-002
         112           0   6.2803581682115805E-002
         113           0   9.0248934520930121E-002
         114           0  0.12518786056528311     
         115           0  0.16897264645874122     
         116           0  0.22298849343219179     
         117           0  0.28859008771494676     
         118           0  0.36702571262558153     
         119           0  0.45935257923231809     
         120           0  0.56634869737210858     
         121           0  0.68467243075140050     
         122           0  0.81662069742574117     
         123           0  0.96124517111664998     
         124           0   1.1207462025739194     
         125           0   1.2906411998039855     
         126           0   1.4686331970833821     
         127           2   1.6839457035721244     
         128           2   1.9138673217882050     
         129           2   2.1720802108826156     
         130           2   2.4517224362034624     
         131           4   2.7564432988848213     
         132           4   3.0911533161152378     
         133           4   3.4582658490479110     
         134           4   3.8673934503708001     
         135           4   4.3262357418080795     
         136           4   4.8428150103051806     
         137           4   5.4249097818998040     
         138           4   6.0793936882820301     
         139           4   6.8115299977060753     
         140           4   7.6242844569854364     
         141           2   8.4820478868736409     
         142           2   9.4035991453723646     
         143           2   10.370497219189479     
         144           4   11.368369161275787     
         145           4   12.379389757063390     
         146           4   13.377539740065435     
         147          21   14.337116944321439     
         148          21   15.226834379505007     
         149          28   16.021350650405854     
         150          28   16.692902917922929     
         151          28   17.216527181113488     
         152          28   17.568747347315739     
         153          26   17.737559640997496     
         154          26   17.713474991121728     
         155          26   17.493807727097177     
         156          26   17.082831599424932     
         157          26   16.502816394230404     
         158          26   15.763932833092825     
         159          26   14.889813824233046     
         160          26   13.910242956525106     
         161           7   12.854875545434556     
         162           7   11.766368951812334     
         163           3   10.669081304941827     
         164           1   9.5951620740878560     
         165           1   8.5752949450717235     
         166           0   7.6366527166966458     
         167           0   6.8010965249788198     
         168           0   6.1212233575723847     
         169           0   5.6064345864439584     
         170           0   5.2569152770422001     
         171           0   5.0940068534379224     
         172           0   5.1233770985413969     
         173           0   5.3484528675264329     
         174           0   5.7733526071088042     
         175           0   6.3942438397119545     
         176           0   7.2092442213204633     
         177           6   8.2145999606262468     
         178           6   9.4044907456084204     
         179           6   10.770735034836493     
         180           7   12.302445872179891     
         181           7   13.974435813632061     
         182          11   15.745533766124726     
         183          11   17.582562804227418     
         184          11   19.467435541414599     
         185          13   21.361040516494047     
         186          13   23.219801585794293     
         187          13   25.001821761736256     
         188          44   26.660210491722871     
         189          46   28.146025702808561     
         190          46   29.418204785127717     
         191          46   30.436794890420561     
         192          46   31.167633418119287     
         193          46   31.584178949295701     
         194          46   31.669037020271524     
         195          46   31.415066980489076     
         196          46   30.825980561528930     
         197          46   29.916375232501810     
         198          46   28.703164855973757     
         199          46   27.230930563282492     
         200          46   25.540788495476388     
         201          40   23.678288193078785     
         202          10   21.695529591154454     
         203           3   19.638495321144045     
         204           2   17.564216573770501     
         205           2   15.518942050952111     
         206           2   13.541145537808690     
         207           2   11.668953018325602     
         208           2   9.9294048093664209     
         209           0   8.3003871748599245     
         210           0   6.8447745691625999     
         211           0   5.5672257922754271     
         212           0   4.4632542239650572     
         213           0   3.5239056922442966     
         214           0   2.7368116031814846     
         215           0   2.0872761593871836     
         216           0   1.5593133545998630     
         217           0   1.1365683109116647     
         218           0  0.80307957964624332     
         219           0  0.54386113605308528     
         220           0  0.34530244399431448     
         221           0  0.19540046990737495     
         222           0   9.1867016882519859E-002
         223           0   5.7613856111608665E-002
         224           0   4.2298528437028596E-002
         225           0   3.5305416968152592E-002
         226           0   3.3185631403028520E-002
         227           0   3.5857658067877232E-002
         228           0   5.4665385537315238E-002
         229           0   8.6629265333092453E-002
         230           0  0.13375095910003751     
         231           0  0.19498189190359083     
         232           0  0.27335081517306797     
         233           0  0.37214427780817411     
         234           0  0.49480652917375534     
         235           0  0.64480195778682103     
         236           0  0.82544218976728390     
         237           0   1.0396841192953019     
         238           0   1.2899095529437552     
         239           0   1.5777012857322281     
         240           0   1.9036336733277459     
         241           0   2.2670975111568761     
         242           0   2.6661787743425887     
         243           1   3.0919749245911285     
         244           1   3.5433761305711382     
         245           2   4.0026777917485017     
         246           2   4.4692880000759168     
         247           2   4.9316486437170441     
         248           8   5.3805067756074934     
         249          10   5.8048940511040232     
         250          10   6.1938895975853123     
         251          10   6.5483260718553478     
         252          10   6.8517214812172371     
         253          10   7.0971596443112066     
         254          10   7.2796282931486367     
         255          10   7.3962944659390688     
         256          10   7.4466815641872213     
         257          10   7.4327354943714283     
         258          10   7.3587719888876624     
         259          10   7.2313025757751292     
         260          10   7.0587428909436580     
         261          10   6.8510141022506277     
         262          10   6.6190558770377352     
         263           7   6.3742769839599305     
         264           7   6.1266399068187978     
         265           1   5.8885005021301344     
         266           1   5.6565612604364999     
         267           0   5.4472143454642916     
         268           0   5.2648123378259317     
         269           0   5.1033448868150266     
         270           0   4.9701920369695296     
         271           6   4.8655514881055062     
         272           6   4.7841196262053405     
         273           6   4.7192226635615633     
         274           6   4.6632882427288838     
         275           6   4.6083728118820666     
         276           6   4.5467014292021375     
         277           6   4.4711778097643640     
         278           6   4.3758273188511332     
         279           6   4.2561433623323577     
         280           6   4.1093171870289549     
         281           6   3.9343414379278880     
         282           6   3.7319879935840468     
         283           6   3.5046698595737031     
         284           6   3.2602141335729371     
         285           6   2.9983194993407425     
         286           0   2.7329782170736636     
         287           0   2.4600172165368419     
         288           0   2.1876043176694480     
         289           0   1.9202789551156667     
         290           0   1.6636331128833886     
         291           0   1.4222637149877573     
         292           0   1.1916555880167756     
         293           0  0.98461749920715513     
         294           0  0.80179815610535554     
         295           0  0.64302016940424433     
         296           0  0.50739050409955000     
         297           0  0.39344023848979903     
         298           0  0.29927898177138917     
         299           0  0.22275009374059596     
         300           0  0.16157497619702529     
         301           0  0.11347770088642474     
         302           0   7.6284599924460197E-002
         303           0   4.7996709822194415E-002
         304           0   2.6835768849322098E-002
         305           0   1.1266592137800740E-002
         306           0   0.0000000000000000     
         307           0   0.0000000000000000     
         308           0   0.0000000000000000     
         309           0   0.0000000000000000     
         310           0   0.0000000000000000     
         311           0   0.0000000000000000     
         312           0   0.0000000000000000     
         313           0   0.0000000000000000     
         314           0   0.0000000000000000     
         315           0   0.0000000000000000     
         316           0   0.0000000000000000     
         317           0   0.0000000000000000     
         318           0   0.0000000000000000     
         319           0   0.0000000000000000     
         320           0   0.0000000000000000     
         321           0   0.0000000000000000     
         322           0   0.0000000000000000     
         323           0   0.0000000000000000     
         324           0   0.0000000000000000     
         325           0   0.0000000000000000     
         326           0   0.0000000000000000     
         327           0   0.0000000000000000     
         328           0   0.0000000000000000     
         329           0   0.0000000000000000     
         330           0   0.0000000000000000     
         331           0   0.0000000000000000     
         332           0   0.0000000000000000     
         333           0   0.0000000000000000     
         334           0   0.0000000000000000     
         335           0   0.0000000000000000     
         336           0   0.0000000000000000     
         337           0   0.0000000000000000     
         338           0   0.0000000000000000     
         339           0   0.0000000000000000     
         340           0   0.0000000000000000     
         341           0   0.0000000000000000     
         342           0   0.0000000000000000     
         343           0   0.0000000000000000     
         344           0   0.0000000000000000     
         345           0   0.0000000000000000     
         346           0   0.0000000000000000     
         347           0   0.0000000000000000     
         348           0   0.0000000000000000     
         349           0   0.0000000000000000     
         350           0   0.0000000000000000     
         351           0   0.0000000000000000     
         352           0   0.0000000000000000     
         353           0   0.0000000000000000     
         354           0   0.0000000000000000     
         355           0   0.0000000000000000     
         356           0   0.0000000000000000     
         357           0   1.8777653563001233E-003
         358           0   4.4726281415536830E-003
         359           0   1.3632747705932775E-002
         360           0   2.9887515124671329E-002
         361           0   5.7489857410842407E-002
         362           0   9.4488250360460171E-002
         363           0  0.14329042095256231     
         364           0  0.20851328400774929     
         365           0  0.29201822393570559     
         366           0  0.39724154588469657     
         367           0  0.52773895492711131     
         368           0  0.68702746526403269     
         369           0  0.87839245121423515     
         370           0   1.1046686668634293     
         371           0   1.3680086691340092     
         372           0   1.6696560290486155     
         373           0   2.0097433411138055     
         374           0   2.3871357509975502     
         375           0   2.7993391165778796     
         376           0   3.2424878828799035     
         377           1   3.7095437532562241     
         378           1   4.1953778838143387     
         379           4   4.6926048774145803     
         380           6   5.1932313505492393     
         381           9   5.6890137413958595     
         382           9   6.1699574761460960     
         383           9   6.6202120159732729     
         384          10   7.0329358848391470     
         385          10   7.4045818373784602     
         386          10   7.7285237750684974     
         387          10   7.9991768485580010     
         388          10   8.2120490841589611     
         389          10   8.3637465175908439     
         390          10   8.4519485116293538     
         391          10   8.4828821002840282     
         392          10   8.4516241912964993     
         393          10   8.3597391281972406     
         394          10   8.2099413390104505     
         395          10   8.0061102162065652     
         396          10   7.7532982656012139     
         397           9   7.4577148106415949     
         398           9   7.1253294882895046     
         399           9   6.7661616712267882     
         400           9   6.3851568730351449     
         401           9   5.9943488925717938     
         402           8   5.6025670851268021     
         403           3   5.2240528523960785     
         404           0   4.8670140698139619     
         405           0   4.5412352518565147     
         406           0   4.2522611557514507     
         407           0   4.0068693039550602     
         408           0   3.8184203580000902     
         409           0   3.6816899260936475     
         410           0   3.5980549885998139     
         411           4   3.5601241554495893     
         412           4   3.5753909180691208     
         413           4   3.6390164805783991     
         414           4   3.7482675121403153     
         415           4   3.9000859218435591     
         416           4   4.0912763111057924     
         417           4   4.3655655140531309     
         418           4   4.6920728110520180     
         419           4   5.0712181347726002     
         420           4   5.5061976486852817     
         421           4   6.0009905155356558     
         422           4   6.5601642470869157     
         423           4   7.1843132198043627     
         424           4   7.8867541976017934     
         425           6   8.6667873200460708     
         426           6   9.5190298072056390     
         427           7   10.448215069544743     
         428          13   11.454345645509846     
         429          13   12.531254198711926     
         430          13   13.676150358449945     
         431           9   14.846816636580630     
         432          11   16.034249293126170     
         433          11   17.235411558956926     
         434          11   18.427027749494343     
         435          11   19.579228821855956     
         436          11   20.666181600022622     
         437          36   21.656419526047255     
         438          36   22.519778491352021     
         439          36   23.229250140202410     
         440          36   23.759294675019582     
         441          36   24.088514231577431     
         442          36   24.200845395871003     
         443          33   24.086520125702343     
         444          33   23.742722780258678     
         445          33   23.173891928543544     
         446          31   22.388967680472561     
         447          31   21.409751886539475     
         448          31   20.258916251297713     
         449          29   18.959024109103858     
         450          29   17.552717678093423     
         451          11   16.073571215296802     
         452           4   14.574273174086329     
         453           4   13.070375742126496     
         454           4   11.598317308000533     
         455           2   10.187589609630891     
         456           2   8.8673745072760379     
         457           1   7.6617577515786950     
         458           0   6.5500993843713928     
         459           0   5.5878397925851164     
         460           0   4.8472836783703181     
         461           0   4.2896978984947509     
         462           0   3.9271792327635837     
         463           0   3.7597905080948966     
         464           0   3.7963172521837909     
         465           0   4.0397397571842442     
         466           0   4.4960112339780460     
         467           0   5.1718477544902974     
         468           0   6.1719475192546946     
         469           0   7.4346999211600115     
         470           0   8.9762206146185406     
         471           0   10.809718744064266     
         472           7   12.968682051872371     
         473           7   15.643741869035740     
         474           7   18.959233538664208     
         475           7   22.806602091460853     
         476           9   27.234552821425343     
         477          12   32.298050159767072     
         478          12   38.169694549303621     
         479          12   44.838993233884949     
         480          48   52.382892983240964     
         481          49   60.875409495227821     
         482          53   70.271794192195543     
         483          53   80.687492362834888     
         484          53   92.089913572010431     
         485          55   104.51602906730895     
         486          57   117.92849830223308     
         487          58   132.24473052910659     
         488         114   146.90446158755350     
         489         114   162.01646308617694     
         490         114   177.33101322318856     
         491         116   192.56925564567032     
         492         116   207.30702740913785     
         493         224   221.24419849606622     
         494         359   234.02542948339800     
         495         370   245.27615155631634     
         496         372   254.65512650123603     
         497         372   261.85128861480274     
         498         429   266.60999894238540     
         499         424   268.75035005437718     
         500         422   268.16113312658325     
         501         421   264.77494584530427     
         502         361   258.71909049353610     
         503         356   250.13779198373390     
         504         322   239.26545105811363     
         505         321   226.39770370866293     
         506         321   211.88178056034607     
         507         317   196.10580675578532     
         508          77   179.47832335128831     
         509          69   162.33351479021616     
         510          61   145.15975587367134     
         511          61   128.31065193070171     
         512           8   112.09477732082604     
         513           6   96.775127091108828     
         514           6   82.409239373615819     
         515           2   69.146818227195382     
         516           2   57.280380126223100     
         517           2   46.833381081729470     
         518           2   37.773820398713177     
         519           2   29.955825174995333     
         520           0   23.389316791415585     
         521           0   17.948219091106623     
         522           0   13.503926534391692     
         523           0   10.003276427139079     
         524           0   7.2217536897182359     
         525           0   5.0832231362172609     
         526           0   3.4265708545274078     
         527           0   2.1613393239192944     
         528           0   1.2228785391885193     
         529           0  0.85424830971548305     
         530           0  0.59540134303030590     
         531           0  0.42589145024615216     
         532           0  0.31833482667618351     
         533           0  0.33349022062865624     
         534           0  0.37397236585246540     
         535           0  0.43595448614586363     
         536           0  0.52476564479931231     
         537           0  0.63340919017729636     
         538           0  0.76214448988010175     
         539           0  0.90901004067514446     
         540           0   1.0746560074067670     
         541           0   1.2605339658081165     
         542           1   1.4613653512371310     
         543           1   1.6749698837895057     
         544           1   1.8985471486952150     
         545           1   2.1287565487101641     
         546           1   2.3618380965087722     
         547           1   2.5937681094896003     
         548           5   2.8204402162447555     
         549           5   3.0378591775905668     
         550           5   3.2348222015452555     
         551           5   3.4127600600218950     
         552           5   3.5682280414183585     
         553           5   3.6983504644789313     
         554           5   3.8008813595991056     
         555           5   3.8742275467796179     
         556           5   3.9174384994879223     
         557           5   3.9301706463249588     
         558           5   3.9126357128523948     
         559           4   3.8655430787373684     
         560           4   3.7900449071515756     
         561           4   3.6876902393283397     
         562           4   3.5603908037247121     
         563           4   3.4090610915680655     
         564           4   3.2380117425564823     
         565           4   3.0500116547738747     
         566           4   2.8481359213249866     
         567           4   2.6357212795979321     
         568           4   2.4163021505931739     
         569           4   2.1881796489474010     
         570           0   1.9619588081508250     
         571           0   1.7407477079360996     
         572           0   1.5275257006178606     
         573           0   1.3250056453428301     
         574           0   1.1355127534951972     
         575           0  0.96088990997924817     
         576           0  0.80243651031488283     
         577           0  0.66088429427965723     
         578           0  0.54955422692063816     
         579           0  0.45998850992703871     
         580           0  0.39425649752559350     
         581           0  0.35129219223840291     
         582           0  0.33190997221508828     
         583           0  0.33700420139026011     
         584           0  0.36759176016204548     
         585           0  0.42481061265757053     
         586           0  0.50987001152107225     
         587           0  0.62395339466427124     
         588           0  0.76808071020449975     
         589           0  0.94294224354811551     
         590           0   1.1487204157416810     
         591           0   1.3902648526862382     
         592           0   1.6593076674857168     
         593           0   1.9540496558580547     
         594           0   2.2716338446258209     
         595           0   2.5950568412461488     
         596           0   2.9277103888806439     
         597           0   3.2626783499118592     
         598           7   3.5923267887170462     
         599           7   3.9085905630943212     
         600           7   4.2032946623632235     
         601           7   4.4684910460101541     
         602           7   4.6967915320753280     
         603           7   4.8816787209428538     
         604           7   5.0177795591976242     
         605           7   5.1010893866200364     
         606           7   5.1291376357541729     
         607           7   5.1010893866200364     
         608           7   5.0177795591976233     
         609           7   4.8816787209428538     
         610           7   4.6967915320753280     
         611           7   4.4684910460101541     
         612           7   4.2032946623632235     
         613           7   3.9292459820136223     
         614           7   3.6415256982741360     
         615           0   3.3506723179192153     
         616           0   3.0675654887421540     
         617           0   2.8030992928712597     
         618           0   2.5678546343203661     
         619           0   2.3624248277158135     
         620           0   2.2079858007332640     
         621           0   2.1115719565842030     
         622           0   2.0789363399241898     
         623           0   2.1143014926973631     
         624           0   2.2201534838314374     
         625           0   2.3970876699959263     
         626           0   2.6437155229355214     
         627           0   2.9378646359811751     
         628           0   3.2857982871540057     
         629           0   3.6782199497953512     
         630           0   4.1038515348947380     
         631           0   4.5497558619468821     
         632           0   5.0017644809044626     
         633          11   5.4449982943162745     
         634          11   5.8644593910294018     
         635          11   6.2456643854489950     
         636          11   6.5846388325649414     
         637          11   6.8576502584540844     
         638          11   7.0561862623468574     
         639          11   7.1742689232906578     
         640          11   7.2087752714255942     
         641          11   7.1595971888272567     
         642          11   7.0296301810569082     
         643          11   6.8245928692091828     
         644          11   6.5526911836159707     
         645          11   6.2241521726502880     
         646          11   5.8506612404692646     
         647           1   5.4447427979784342     
         648           1   5.0191272424770599     
         649           1   4.5861466126245602     
         650           1   4.1571972386009586     
         651           1   3.7404228334552596     
         652           1   3.3453114779187416     
         653           1   2.9780931950575948     
         654           1   2.6283150653578500     
         655           1   2.3174173100278566     
         656           1   2.0447711196409042     
         657           1   1.8085258245424853     
         658           1   1.6058539005211008     
         659           1   1.4332249298706827     
         660           1   1.2866850722177354     
         661           1   1.1621215987610016     
         662           1   1.0554964754598155     
         663           1  0.96303808333957486     
         664           1  0.88138525170086179     
         665           1  0.80768232891757763     
         666           1  0.74150546808243678     
         667           1  0.67995350748072259     
         668           1  0.63539928038842575     
         669           1  0.58999713057719327     
         670           1  0.54481659138043981     
         671           0  0.50102552146680235     
         672           0  0.45984198503364976     
         673           0  0.42248000154383858     
         674           0  0.39009249374246463     
         675           0  0.36371503485345658     
         676           0  0.34421398073200032     
         677           0  0.33224229068702182     
         678           0  0.32820583306905171     
         679           0  0.33975335211222230     
         680           0  0.36210449329821498     
         681           0  0.39571284140158614     
         682           0  0.44470442440470498     
         683           0  0.50707705841789574     
         684           0  0.58355753910573116     
         685           0  0.67495378393535299     
         686           1  0.78216181285684072     
         687           1  0.90614894830273440     
         688           1   1.0516651784142581     
         689           1   1.2173385372904557     
         690           1   1.4044055680270036     
         691           1   1.6195593777170478     
         692           1   1.8614116351966055     
         693           1   2.1273178604462371     
         694           1   2.4190923134664950     
         695           1   2.7366240431448543     
         696           1   3.0716325788229248     
         697           1   3.4310516891350944     
         698           1   3.8132972111974737     
         699           5   4.2126388070687097     
         700           5   4.6254334559615931     
         701           5   5.0475717728241234     
         702           7   5.4671117006422287     
         703           7   5.8841039521370755     
         704           7   6.2931026216445556     
         705           7   6.6830325927695782     
         706           7   7.0539678404507136     
         707           7   7.3977818608164476     
         708           9   7.7636881646218496     
         709           9   8.1144560223670688     
         710           9   8.4519941861701664     
         711          12   8.7876026071401299     
         712          12   9.1186369226195705     
         713          11   9.4822674288846773     
         714          11   10.174661728456909     
         715          11   11.027404674661341     
         716           7   12.122971653669184     
         717           9   13.499579737628761     
         718          11   15.227080103490785     
         719          11   17.381367134331107     
         720          11   20.036707177267918     
         721          11   23.280241248950954     
         722           7   27.188401779315036     
         723           7   31.827208916257977     
         724           7   37.256160843542574     
         725           4   43.513395249158215     
         726           5   50.611006828075112     
         727           5   58.539072807131951     
         728          33   66.889071034062525     
         729          33   75.794220524207816     
         730          33   85.097780175521180     
         731          37   94.637414158106537     
         732          35   104.19539871038207     
         733          49   113.53701342288177     
         734         210   122.40743221276460     
         735         212   130.54361721814041     
         736         230   137.69103457590469     
         737         230   143.61934867429667     
         738         230   148.11399478168306     
         739         230   151.01278171911889     
         740         230   152.20630782464320     
         741         230   151.63834263057601     
         742         230   149.31309357642672     
         743         230   145.30083135815266     
         744         230   139.71722844434839     
         745         230   132.73688361515860     
         746         228   124.58092811002265     
         747         227   115.49139785676421     
         748          30   105.73792195281243     
         749          18   95.556700033613922     
         750           1   85.266874607302000     
         751           0   75.111302496558508     
         752           0   65.306472010426688     
         753           0   56.042816220505586     
         754           0   47.441551789625805     
         755           0   39.423331534864893     
         756           0   32.319081844269647     
         757           0   26.113777794427627     
         758           0   20.815526559929360     
         759           0   16.375843452181517     
         760           0   12.729099458807619     
         761           0   9.7982748289438160     
         762           0   7.5003619185199417     
         763           0   5.7510706774356022     
         764           0   4.4686177468757000     
         765           0   3.5765072185923574     
         766           0   3.0053228552258511     
         767           0   2.6963109175503024     
         768           0   2.5940858178084563     
         769           0   2.9150074617202635     
         770           2   3.2948687408264639     
         771           2   3.7253543820183204     
         772           4   4.1696077962112268     
         773           4   4.6191126669089915     
         774           4   5.0594704882403478     
         775           9   5.4866237819234174     
         776           9   5.8944262872465805     
         777           9   6.2683384926801260     
         778           9   6.6066634021772304     
         779           9   6.9030769487846637     
         780           9   7.1520983922990293     
         781           9   7.3491707366260330     
         782           9   7.4907056152839466     
         783           9   7.5741043208603456     
         784           9   7.5977673547066500     
         785           9   7.5611030237438941     
         786           9   7.4645415809959799     
         787           9   7.3095559568057684     
         788           9   7.0986842868933762     
         789           9   6.8355443305322963     
         790           9   6.5248265008201676     
         791           9   6.1695783537032547     
         792           9   5.7799348895779064     
         793           9   5.3604579721695007     
         794           5   4.9224995645259684     
         795           4   4.4740963587672988     
         796           4   4.0167322193354540     
         797           0   3.5670620889611251     
         798           0   3.1319868016491594     
         799           0   2.7177264458231312     
         800           0   2.3295574938191357     
         801           0   1.9716207341550256     
         802           0   1.6468108305966012     
         803           0   1.3567501976315728     
         804           0   1.1055975611511111     
         805           0  0.89033593669646882     
         806           0  0.70977171047278709     
         807           0  0.56206842883014907     
         808           0  0.44496105904345723     
         809           0  0.35595860987038852     
         810           0  0.29251944383797346     
         811           0  0.25218821792401963     
         812           0  0.23268851095746335     
         813           0  0.23197025754957767     
         814           0  0.24821562837251113     
         815           0  0.28515656460133321     
         816           0  0.33571689449425229     
         817           0  0.39721852933892521     
         818           0  0.47033237428331898     
         819           0  0.54935464539062251     
         820           0  0.63303933804759804     
         821           0  0.71977214252239385     
         822           0  0.80760803852495910     
         823           0  0.89433439213558752     
         824           2  0.97943501657483933     
         825           2   1.0592790287306570     
         826           2   1.1335301283328529     
         827           2   1.1990183187741184     
         828           2   1.2542724436429593     
         829           2   1.2982893056558773     
         830           2   1.3306136033631939     
         831           2   1.3513846305867596     
         832           2   1.3613444316740291     
         833           2   1.3618049561700127     
         834           2   1.3545749919608283     
         835           2   1.3418510213736712     
         836           2   1.3260793453576698     
         837           2   1.3097995419055612     
         838           0   1.2954812611680733     
         839           0   1.2853672540312868     
         840           0   1.2813352156811852     
         841           0   1.2847894601330703     
         842           0   1.2965907354616710     
         843           0   1.3170289042992240     
         844           1   1.3458391399818446     
         845           1   1.3795852224261331     
         846           2   1.4205695220192143     
         847           2   1.4671039663970338     
         848           2   1.5155022805914120     
         849           2   1.5651110448629224     
         850           2   1.6121232280908038     
         851           2   1.6596719647980174     
         852           2   1.7036488892103245     
         853           2   1.7429085961140598     
         854           2   1.7766203241443197     
         855           2   1.8042724092591307     
         856           2   1.8256602786652272     
         857           2   1.8408622589425772     
         858           2   1.8671071544867550     
         859           2   1.8971643236319293     
         860           2   1.9302090253109949     
         861           2   1.9696122638829809     
         862           2   2.0191490062033073     
         863           2   2.0829318648649306     
         864           2   2.1653079686494756     
         865           2   2.2656229594986317     
         866           2   2.3922789130542732     
         867           2   2.5474285641810188     
         868           1   2.7356817859858418     
         869           1   2.9589258833259118     
         870           0   3.2179571709622250     
         871           2   3.5122767233147512     
         872           2   3.8399520951562121     
         873           2   4.1975655420300972     
         874           2   4.5802628920989656     
         875           2   4.9819084521281392     
         876           2   5.3953410583479391     
         877           2   5.8127158112662736     
         878          11   6.2259065187204969     
         879          11   6.6269367195926883     
         880          11   7.0084034149325545     
         881          11   7.3638578934027414     
         882          11   7.6881123468024768     
         883          11   7.9605489056719421     
         884          11   8.1894634786063119     
         885           9   8.3723254803763361     
         886           9   8.5076706326092015     
         887           9   8.5949025540797255     
         888           9   8.6340637457442924     
         889           9   8.6269469124013334     
         890           9   8.5724954289691535     
         891           9   8.4729330309933353     
         892           9   8.3247576126241913     
         893           9   8.1325192465991183     
         894           9   7.8972159224233609     
         895           9   7.6202088544891620     
         896           9   7.3034097108641234     
         897           9   6.9494641999021303     
         898           9   6.5619004737150846     
         899           9   6.1331862394515291     
         900           9   5.6844243590580152     
         901           9   5.2209754752828701     
         902           9   4.7491316743683862     
         903           0   4.2758124851887906     
         904           0   3.8082082554045531     
         905           0   3.3534015412374627     
         906           0   2.9206720859474831     
         907           0   2.5123495575317842     
         908           0   2.1333955724816360     
         909           0   1.7874833820251634     
         910           0   1.4769262488107326     
         911           0   1.2026972341580333     
         912           0  0.96453025410636650     
         913           0  0.76108575614932517     
         914           0  0.59016035773469855     
         915           0  0.44891847265708379     
         916           0  0.33412514061089388     
         917           0  0.24236246429553793     
         918           0  0.17021655132963709     
         919           0  0.11442689988669030     
         920           0   7.1995064733291619E-002
         921           0   4.0253653273983149E-002
         922           0   1.6899888206701109E-002
         923           0   0.0000000000000000     
         924           0   0.0000000000000000     
         925           0   0.0000000000000000     
         926           0   0.0000000000000000     
         927           0   0.0000000000000000     
         928           0   0.0000000000000000     
         929           0   3.7555307126002466E-003
         930           0   8.9452562831073661E-003
         931           0   1.5998903274064807E-002
         932           0   2.5428199974820067E-002
         933           0   3.7825900295474918E-002
         934           0   5.3858325399008429E-002
         935           0   7.4250031246865300E-002
         936           0   9.9759660590463040E-002
         937           0  0.13114674616326635     
         938           0  0.16913016803318334     
         939           0  0.21434005646808141     
         940           0  0.26726605203511850     
         941           0  0.32820583306905171     
         942           0  0.39721852933892521     
         943           0  0.47408790499591924     
         944           0  0.55829990167373000     
         945           0  0.64903824132166288     
         946           0  0.74895587320981416     
         947           0  0.85437919510354143     
         948           0  0.96419162080866094     
         949           2   1.0734799517276246     
         950           2   1.1834467051919344     
         951           2   1.2926590796277304     
         952           2   1.3997835899503830     
         953           2   1.5036338586212590     
         954           2   1.6050782811246396     
         955           2   1.7021342355889471     
         956           2   1.7943740144455993     
         957           2   1.8815673538241440     
         958           2   1.9636485587155248     
         959           2   2.0406774675371655     
         960           2   2.1128001224209672     
         961           2   2.1877252997346477     
         962           2   2.2610335663837202     
         963           2   2.3300614719544082     
         964           2   2.3983893087518027     
         965           2   2.4670121995725580     
         966           4   2.5369994040518495     
         967           4   2.6094702929437439     
         968           4   2.6855563575354675     
         969           2   2.7663478881294661     
         970           2   2.8501538332834393     
         971           2   2.9412459755227984     
         972           2   3.0399386174300087     
         973           2   3.1462620370419980     
         974           3   3.2598965008362355     
         975           3   3.3801314803834144     
         976           3   3.5058567677957977     
         977           3   3.6355887628584287     
         978           3   3.7656534630051524     
         979           3   3.8876821310408101     
         980           3   4.0039742844635278     
         981           7   4.1112995633352982     
         982           7   4.2063588599816457     
         983           5   4.2859004631406181     
         984           5   4.3468313497514366     
         985           5   4.4069753614606819     
         986           5   4.4510877196031915     
         987           5   4.4768184753197877     
         988           5   4.4889273424320173     
         989           5   4.4895027877923424     
         990           5   4.4843973892352640     
         991           5   4.4743605053819158     
         992           5   4.4647710580717339     
         993           5   4.4617144245652209     
         994           5   4.4717436838437550     
         995           5   4.5002366664749633     
         996           5   4.5554438624444238     
         997           5   4.6431697709209878     
         998           4   4.7682409288095418     
         999           0   4.9341235693655685     
        1000           0   5.1426053499438522     
        1001           0   5.3935753892075127     
        1002           0   5.6795838479274670     
        1003           0   6.0035304193578067     
        1004           0   6.3618450211015789     
        1005          11   6.7434800287721028     
        1006          11   7.1401580286432802     
        1007          11   7.5431002485696057     
        1008          11   7.9435348696836154     
        1009          11   8.3125288310231920     
        1010          11   8.6554909355871263     
        1011          11   8.9639484574329202     
        1012          11   9.2304420434519461     
        1013          11   9.4486238631274961     
        1014          11   9.6132748003093713     
        1015          11   9.7202647555464097     
        1016          11   9.7664851975441760     
        1017          11   9.7497830407770074     
        1018          11   9.6689199653849371     
        1019          11   9.5249088997310096     
        1020          11   9.3219942621817413     
        1021          11   9.0550128182587102     
        1022          11   8.7291818859848611     
        1023          11   8.3477902411069120     
        1024          11   7.9166945735122223     
        1025          11   7.4430037727182690     
        1026          11   6.9203110664130660     
        1027          11   6.3770424991871204     
        1028          11   5.8220650691831581     
        1029           0   5.2649397767355097     
        1030           0   4.7154600365940205     
        1031           0   4.1831669677512684     
        1032           0   3.6768803555031861     
        1033           0   3.2042824852230742     
        1034           0   2.7715863940120817     
        1035           0   2.3833111760335521     
        1036           0   2.0421760343777451     
        1037           0   1.7491132370300175     
        1038           0   1.5033894312352796     
        1039           0   1.3009383300748152     
        1040           0   1.1395514451666280     
        1041           0   1.0147750403778124     
        1042           1  0.92156471310305144     
        1043           1  0.85459087013659218     
        1044           1  0.80851311767700118     
        1045           1  0.77821096357724662     
        1046           1  0.75896418687526035     
        1047           1  0.74658158397749819     
        1048           1  0.73748107023324749     
        1049           1  0.72872705523143377     
        1050           1  0.73273394796488189     
        1051           1  0.72872705523143377     
        1052           1  0.71682565131394604     
        1053           1  0.69738267442040758     
        1054           1  0.67097021886790387     
        1055           1  0.63835586371573616     
        1056           1  0.60047066605188915     
        1057           1  0.55837008044204584     
        1058           1  0.51318954124529237     
        1059           0  0.46609690713026558     
        1060           0  0.41824434126866333     
        1061           0  0.37072240589230693     
        1062           0  0.32451912066083144     
        1063           0  0.27914995083686495     
        1064           0  0.23704395249795956     
        1065           0  0.19860926466946260     
        1066           0  0.16410291653452586     
        1067           0  0.13363302601755928     
        1068           0  0.10717002823404073     
        1069           0   8.6442849372891789E-002
        1070           0   7.0046001223186841E-002
        1071           0   5.7879281932263930E-002
        1072           0   4.9839115610842678E-002
        1073           0   4.5842112847241663E-002
        1074           0   4.5842112847241663E-002
