# Supplementary material for: Protein-mediated RNA folding governs sequence-specific interactions between rotavirus genome segments
Source: eLife. 2017 Sep 18;6:e27453. doi: 10.7554/eLife.27453 (PMC5621836; doi:10.7554/eLife.27453)
Supplement: Source code 1. [file elife-27453-code1.zip]

Archive with 235 entries (211 files):
- BurstBrowser.m
- CHANGELOG.md
- CONTRIBUTING.md
- FCSFit.m
- functions/
- functions/.DS_Store
- __MACOSX/
- __MACOSX/functions/
- __MACOSX/functions/._.DS_Store
- functions/BurstBrowser/
- functions/BurstBrowser/export_to_tracy.m
- functions/BurstBrowser/gamma_from_ES.m
- functions/BurstBrowser/hexscatter.m
- functions/BurstBrowser/kde2d.m
- functions/BurstBrowser/regression/
- functions/BurstBrowser/regression/license.txt
- functions/BurstBrowser/regression/york_fit.m
- functions/BurstBrowser/to_plotly2d.m
- functions/BurstBrowser/unimplemented/
- functions/BurstBrowser/unimplemented/burstwise_corr_fitting.m
- functions/BurstBrowser/unimplemented/burstwise_traces.m
- functions/BurstBrowser/unimplemented/recurrence_hist.m
- functions/BurstBrowser/unimplemented/RecurrenceAnalysis.m
- functions/C_Files/
- functions/C_Files/DifSim.cpp
- functions/C_Files/DifSim_ani.cpp
- functions/C_Files/DifSim_ani_mac.cpp
- functions/C_Files/DifSim_mac.cpp
- functions/C_Files/Do_CCF.c
- functions/C_Files/Do_CCF_mac.c
- functions/C_Files/Do_CCF_new.c
- functions/C_Files/Do_CCF_new_mac.c
- functions/C_Files/DoPhasor.cpp
- functions/C_Files/DoPhasor_mac.cpp
- functions/C_Files/GetExeLocation.c
- functions/C_Files/ImageCalc.cpp
- functions/C_Files/ImageCalc_mac.cpp
- functions/C_Files/inplaceprod.c
- functions/C_Files/KDE_mex.cpp
- functions/CrossCorrelation.m
- functions/Custom_Read_Ins/
- functions/Custom_Read_Ins/Custom_Read_Ins.txt
- functions/Custom_Read_Ins/Fabsurf.m
- functions/Custom_Read_Ins/Fabsurf_ht3.m
- functions/Custom_Read_Ins/Hasselt_SPC830.m
- functions/Custom_Read_Ins/Leuven_PTU.m
- functions/dark_mode.m
- functions/fminsearchbnd.m
- functions/GenerateName.m
- functions/get_date_modified.m
- functions/GetAppFolder.m
- functions/GUI/
- functions/GUI/FileHistory.m
- functions/GUI/findjobj.m
- functions/GUI/iconbutton.m
- functions/GUI/jetvar.m
- functions/GUI/Notepad.m
- functions/GUI/Progress.m
- functions/GUI/SplashScreen.m
- functions/LSUserValues.m
- functions/Mat2clip.m
- functions/MEXfiles/
- functions/MEXfiles/DifSim.mexmaci64
- functions/MEXfiles/DifSim.mexw64
- functions/MEXfiles/DifSim_ani.mexmaci64
- functions/MEXfiles/DifSim_ani.mexw64
- functions/MEXfiles/Do_CCF_new.mexmaci64
- functions/MEXfiles/Do_CCF_new.mexw64
- functions/MEXfiles/DoPhasor.mexmaci64
- functions/MEXfiles/DoPhasor.mexw64
- functions/MEXfiles/GetExeLocation.mexmaci64
- functions/MEXfiles/GetExeLocation.mexw64
- functions/MEXfiles/ImageCalc.mexmaci64
- functions/MEXfiles/ImageCalc.mexw64
- functions/MEXfiles/inplaceprod.mexmaci64
- functions/MEXfiles/inplaceprod.mexw64
- functions/MEXfiles/KDE_mex.mexmaci64
- functions/MEXfiles/KDE_mex.mexw64
- functions/PAM/
- functions/PAM/CalculateImage.m
- functions/PAM/LoadTcspc.m
- functions/PAM/LookSetup.m
- functions/PAM/write_photonHDF5.m
- functions/PDAFit/
- functions/PDAFit/accumarray_c.c
- functions/PDAFit/accumarray_c.mexmaci64
- functions/PDAFit/accumarray_c.mexw64
- functions/PDAFit/calc_PNF.c
- functions/PDAFit/calc_PNF.mexmaci64
- functions/PDAFit/calc_PNF.mexw64
- functions/PDAFit/compile.txt
- functions/PDAFit/mixPE_c.c
- functions/PDAFit/mixPE_c.mexmaci64
- functions/PDAFit/mixPE_c.mexw64
- functions/PDAFit/randist/
- functions/PDAFit/randist/binomial.c
- functions/PDAFit/randist/binomial.cu
- functions/PDAFit/randist/multinomial.c
- functions/PDAFit/randist/multinomial.cu
- functions/PDAFit/randist/randist.h
- functions/PDAFit/randist/randist_cuda.h
- functions/PDAFit/randist/specfunc/
- functions/PDAFit/randist/specfunc/eval.h
- functions/PDAFit/randist/specfunc/eval_cuda.h
- functions/PDAFit/randist/specfunc/gamma.c
- functions/PDAFit/randist/specfunc/gamma.cu
- functions/PDAFit/randist/specfunc/result.h
- functions/PDAFit/randist/specfunc/result_cuda.h
- functions/PDAFit/randist/specfunc/sf_gamma.h
- functions/PDAFit/randist/specfunc/sf_gamma_cuda.h
- functions/PDAFit/randist/sys/
- functions/PDAFit/randist/sys/expm1.c
- functions/PDAFit/randist/sys/log1p.c
- functions/PDAFit/randist/sys/minmax.h
- functions/PDAFit/randist/sys/sys.h
- functions/Phasor/
- functions/Phasor/interparc license.txt
- functions/Phasor/interparc.m
- functions/plot_to_txt.m
- functions/readin/
- functions/readin/Read_BH.m
- functions/readin/Read_ConfoCor3_Raw.m
- functions/readin/Read_hdf5.m
- functions/readin/Read_HT3.m
- functions/readin/Read_PhotonHDF5.m
- functions/readin/Read_PTU.m
- functions/readin/Read_T3R.m
- functions/StartParPool.m
- functions/TauFit/
- functions/TauFit/convnfft.m
- functions/TauFit/convol.m
- functions/TauFit/fitfun_1exp.m
- functions/TauFit/fitfun_2exp.m
- functions/TauFit/fitfun_2lt_2aniso_independent.m
- functions/TauFit/fitfun_2lt_aniso.m
- functions/TauFit/fitfun_2lt_aniso_2rot.m
- functions/TauFit/fitfun_3exp.m
- functions/TauFit/fitfun_aniso.m
- functions/TauFit/fitfun_aniso_2rot.m
- functions/TauFit/fitfun_dist.m
- functions/TauFit/fitfun_dist_donly.m
- functions/TauFit/LifetimeFitMLE_array.cpp
- functions/TauFit/LifetimeFitMLE_array.mexmaci64
- functions/TauFit/LifetimeFitMLE_array.mexw64
- functions/TauFit/LifetimeFitMLE_c.cpp
- functions/TauFit/LifetimeFitMLE_c.mexmaci64
- functions/TauFit/LifetimeFitMLE_c.mexw64
- functions/TauFit/shift_by_fraction.m
- images/
- images/.DS_Store
- __MACOSX/images/
- __MACOSX/images/._.DS_Store
- images/avatar.png
- __MACOSX/images/._avatar.png
- images/BurstBrowser/
- images/BurstBrowser/book_sim.jpg
- images/BurstBrowser/book_sim.png
- images/BurstBrowser/cc_sourcecodec.jpg
- images/BurstBrowser/crop_tool.jpg
- images/BurstBrowser/Floodfill_24.jpg
- images/BurstBrowser/folder.jpg
- images/BurstBrowser/foldericon.gif
- images/BurstBrowser/Freehand_24px.jpg
- images/BurstBrowser/greencircleicon.gif
- images/BurstBrowser/GreenPlus_12.jpg
- images/BurstBrowser/help_rn.jpg
- images/BurstBrowser/help_rn.png
- images/BurstBrowser/lifetime.jpg
- images/BurstBrowser/multiselection.png
- images/BurstBrowser/plot_multiple_icon.fig
- images/BurstBrowser/plot_multiple_icon.png
- images/BurstBrowser/plottype-hist.gif
- images/BurstBrowser/plottype-hist.jpg
- images/BurstBrowser/splash.jpg
- images/BurstBrowser/status_failed.jpg
- images/BurstBrowser/tool_colorbar.png
- images/BurstBrowser/zscale.png
- images/BurstBrowser/zscale_square.png
- images/Launcher/
- images/Launcher/BurstBrowser.jpg
- images/Launcher/Doc.jpg
- images/Launcher/FCSFit.jpg
- images/Launcher/MIA.jpg
- images/Launcher/MIAFit.jpg
- images/Launcher/Pam.jpg
- images/Launcher/PCF.jpg
- images/Launcher/PDA.jpg
- images/Launcher/Phasor.jpg
- images/Launcher/Sim.jpg
- images/Launcher/TauFit.jpg
- images/PAM/
- images/PAM/logo.png
- images/trash16p.png
- Launcher.m
- LICENSE.md
- Mia.m
- MIAFit.m
- Models/
- Models/2D_Gaussian_2Sigmas_Angle_Cor.miafit
- Models/2D_Gaussian_Cor.miafit
- Models/FCS_2Focus_D.txt
- Models/FCS_D.txt
- Models/FCS_D_2Component.txt
- Models/FCS_D_2exp.txt
- Models/FCS_Scanning.txt
- Models/FCS_SCCF_2exp_TauD_anomalous.txt
- Models/FCS_SCCF_TauD_anomalous.txt
- Models/FCS_TauD.txt
- Models/FCS_TauD_anomalous.txt
- Models/FCS_TauD_Bleaching.txt
- Models/FRET_Beta4.txt
- Models/FRET_Gauss4.txt
- Models/iMSD_Free_Dif.miafit
- Models/iMSD_Free_Dif_2D_N.miafit
- Models/iMSD_Free_Dif_3D_N.miafit
- Models/iMSD_Mob_Immob_Free_Dif.miafit
- Models/nsFCS_product.txt
- Models/nsFCS_sum.txt
- Models/PCF_GammaDistribution.txt
- Models/PCF_LogGaussian.txt
- Models/PCF_LogNormal.txt
- Models/RICS_2Comp_Imm.miafit
- Models/RICS_Mod_Imm_with_Shift.miafit
- Models/RICS_Simple3D.miafit
- Models/Standard.txt
- Models/Standard_MIA.miafit
- PAM.m
- ParticleDetection.m
- PCFAnalysis.m
- PDAFit.m
- Phasor.m
- PhasorTIFF.m
- README.md
- Sim.m
- TauFit.m
