# Supplementary material for: Protein-mediated RNA folding governs sequence-specific interactions between rotavirus genome segments
Source: eLife. 2017 Sep 18;6:e27453. doi: 10.7554/eLife.27453 (PMC5621836; doi:10.7554/eLife.27453)
Supplement: Source code 1. [file elife-27453-code1.zip › BurstBrowser.m]

function BurstBrowser(~,~)
%   2017 - FAB Lab Munich - Don C. Lamb

hfig=findobj('Tag','BurstBrowser');

addpath(genpath(['.' filesep 'functions']));

global UserValues BurstMeta PathToApp
LSUserValues(0);
Look=UserValues.Look;
if isempty(PathToApp)
    GetAppFolder();
end
if isempty(hfig)
    warning('off','MATLAB:uigridcontainer:MigratingFunction');
    warning('off','MATLAB:uiflowcontainer:MigratingFunction');
    
    %%% start splash screen
    s = SplashScreen( 'Splashscreen', [PathToApp filesep 'images' filesep 'BurstBrowser' filesep 'splash.jpg'], ...
                         'ProgressBar', 'on', ...
                         'ProgressPosition', 5, ...
                         'ProgressRatio', 0 );
     s.addText( 30, 50, 'BurstBrowser', 'FontSize', 30, 'Color', [1 1 1] );
     s.addText( 30, 80, 'v1.0', 'FontSize', 20, 'Color', [1 1 1] );
     s.addText( 385, 330, 'Loading...', 'FontSize', 20, 'Color', 'white' );
    %% Define main window
    h.BurstBrowser = figure(...
        'Units','normalized',...
        'Name','BurstBrowser',...
        'NumberTitle','off',...
        'MenuBar','none',...
        'defaultUicontrolFontName',Look.Font,...
        'defaultAxesFontName',Look.Font,...
        'defaultTextFontName',Look.Font,...
        'OuterPosition',[0.01 0.05 0.98 0.95],...
        'UserData',[],...
        'Visible','off',...
        'Tag','BurstBrowser',...
        'Toolbar','figure',...
        'CloseRequestFcn',@Close_BurstBrowser,...
        'KeyPressFcn',@BurstBrowser_KeyPress);
    %'WindowScrollWheelFcn',@Bowser_Wheel,...
    %'KeyPressFcn',@Bowser_KeyPressFcn,...
    whitebg(h.BurstBrowser,Look.Axes);
    set(h.BurstBrowser,'Color',Look.Back);
    %%% Remove unneeded items from toolbar
    toolbar = findall(h.BurstBrowser,'Type','uitoolbar');
    toolbar_items = findall(toolbar);
    delete(toolbar_items([2:7 9 13:17]));
    %%% get BurstBrowser size in pixels
    h.BurstBrowser.Units = 'pixels';
    h.figure_size = h.BurstBrowser.Position;
    %%% define menu items
    h.File_Menu = uimenu(...
        'Parent',h.BurstBrowser,...
        'Label','File',...
        'Tag','File_Menu',...
        'Enable','off');
    %%% Load Burst Data Callback
    h.Load_Bursts = uimenu(...
        'Parent',h.File_Menu,...
        'Label','<html>Load <b>New</b> Burst Data <b>(Crtl+N)</b><html>',...
        'Callback',@Load_Burst_Data_Callback,...
        'Tag','Load_Burst_Data');
    h.Load_Bursts_From_Folder = uimenu(...
        'Parent',h.File_Menu,...
        'Label','<html>Load <b>New</b> Burst Files from <b>Subfolders</b></html>',...
        'Callback',@Load_Burst_Data_Callback,...
        'Tag','Load_Bursts_From_Folder');
    h.Append_File = uimenu(...
        'Parent',h.File_Menu,...
        'Label','<html><b>Add</b> Burst Data<html>',...
        'Callback',@Load_Burst_Data_Callback,...
        'Tag','Load_Burst_Data',...
        'Separator','on',...
        'Enable','off');
    %h.Database.Add = uimenu(...
    %    'Parent', h.File_Menu,...
    %    'Tag','Database_Add',...
    %    'Label','Add Burst File to Database',...
    %    'enable', 'off',...
    %    'Callback',{@Database,1});
    
    %%% Save Analysis State
    h.Save_Bursts = uimenu(...
        'Parent',h.File_Menu,...
        'Label','<html><b>Save</b> Analysis State <b>(Ctrl+S)</b></html>',...
        'Callback',@Save_Analysis_State_Callback,...
        'Tag','Save_Analysis_State',...
        'Separator','on');
    %%% Merge *.bur files
    h.Merge_Files_Menu = uimenu(...
        'Parent',h.File_Menu,...
        'Label','<html><b>Merge</b> <i>*.bur</i>-files</html>',...
        'Callback',@Merge_bur_files,...
        'Tag','Merge_Files_Menu',...
        'Separator','on');
    
    %%% "Export" Menu    
    h.Export_Menu = uimenu(...
        'Parent',h.BurstBrowser,...
        'Label','Export',...
        'Tag','More_Export_Menu',...
        'Enable','on');
    %%% Export FRET histograms for all loaded measurements
    h.FRET_Export_Top_Menu = uimenu(...
        'Parent',h.Export_Menu,...
        'Label','<html>Export <b>FRET efficiency histograms</b>...</html>',...
        'Callback',[],...
        'Tag','FRET_Export_Top_Menu',...
        'Separator','off');
    h.FRET_Export_Sel_Menu = uimenu(...
        'Parent',h.FRET_Export_Top_Menu,...
        'Label','<html>for all selected species</html>',...
        'Callback',@Export_FRET_Hist,...
        'Tag','FRET_Export_Sel__Menu',...
        'Separator','off');
    h.FRET_Export_All_Menu = uimenu(...
        'Parent',h.FRET_Export_Top_Menu,...
        'Label','<html>for all loaded files</html>',...
        'Callback',@Export_FRET_Hist,...
        'Tag','FRET_Export_All_Menu',...
        'Separator','off');
    h.Export_PDA_Top_Menu = uimenu(...
        'Parent',h.Export_Menu,...
        'Label','<html>Export to <b>PDA</b>...</html>',...
        'Tag','Export_PDA_Top_Menu',...
        'Callback',[],...
        'Enable','on',...
        'Separator','off');
    h.Export_PDA_Sel_Menu = uimenu(...
        'Parent',h.Export_PDA_Top_Menu,...
        'Label','<html>for all selected species</html>',...
        'Tag','Export_PDA_Sel_Menu',...
        'Callback',@Export_To_PDA,...
        'Enable','on');
    h.Export_PDA_All_Menu = uimenu(...
        'Parent',h.Export_PDA_Top_Menu,...
        'Label','<html>for all loaded files</html>',...
        'Tag','Export_PDA_All_Menu',...
        'Callback',@Export_To_PDA,...
        'Enable','on');
    h.ExportAllGraphs_Menu = uimenu(...
        'Parent',h.Export_Menu,...
        'Label','<html>Export all graphs (E, E-S, lifetime...)</html>',...
        'Tag','ExportAllGraphs_Menu',...
        'Callback',@ExportAllGraphs,...
        'Separator','on');
     %%% Choose print path
    h.Autoset_PrintPath_Menu = uimenu(...
        'Parent',h.Export_Menu,...
        'Label','<html>Export to <b>Current</b> File Path<html>',...
        'Callback',@Choose_PrintPath_Menu,...
        'Tag','Autoset_PrintPath_Menu',...
        'Separator','on');
    h.Choose_PrintPath_Menu = uimenu(...
        'Parent',h.Export_Menu,...
        'Label','<html><b>Change</b> Export Path<html>',...
        'Callback',@Choose_PrintPath_Menu,...
        'Tag','Choose_PrintPath_Menu',...
        'Separator','off');
    h.Current_PrintPath_Menu = uimenu(...
        'Parent',h.Export_Menu,...
        'Label','<html><i>Current Export Path:</i></html>',...
        'Callback',[],...
        'Tag','Current_PrintPath_Menu',...
        'Separator','off');
    h.Current_PrintPath_Text = uimenu(...
        'Parent',h.Current_PrintPath_Menu,...
        'Label',UserValues.BurstBrowser.PrintPath,...
        'Callback',[],...
        'Tag','Current_PrintPath_Text',...
        'Separator','off');
    if UserValues.BurstBrowser.Settings.UseFilePathForExport
        h.Autoset_PrintPath_Menu.Checked = 'on';
        h.Choose_PrintPath_Menu.Enable = 'off';
        h.Current_PrintPath_Menu.Enable = 'off';
    else
        h.Autoset_PrintPath_Menu.Checked = 'off';
        h.Choose_PrintPath_Menu.Enable = 'on';
        h.Current_PrintPath_Menu.Enable = 'on';
    end
    h.ExportToTracy = uimenu(...
        'Parent',h.Export_Menu,...
        'Label','Export burst-wise traces',...
        'Callback',@Export_to_Tracy,...
        'Tag','ExportToTracy',...
        'Separator','on');
    %%% "Parameter Comparison" Menu
    h.Parameter_Comparison_Menu = uimenu(....
        'Parent',h.BurstBrowser,...
        'Label','Compare',...
        'Tag','Parameter_Comparison_Menu');
    h.FRET_comp_selected_Menu = uimenu(...
        'Parent',h.Parameter_Comparison_Menu,...
        'Label','<html>Compare <b>FRET efficiency histograms</b> of selected species</html>',...
        'Callback',@Compare_FRET_Hist,...
        'Tag','FRET_comp_selected_Menu',...
        'Enable','off',...
        'Separator','off');
    h.Param_comp_selected_Menu = uimenu(...
        'Parent',h.Parameter_Comparison_Menu,...
        'Label','<html>Compare <b>current parameter</b> of selected species</html>',...
        'Callback',@Compare_FRET_Hist,...
        'Tag','Param_comp_selected_Menu',...
        'Enable','off',...
        'Separator','off');
    %%% FRET Comparions plot of loaded files
    h.FRET_comp_Loaded_Menu = uimenu(...
        'Parent',h.Parameter_Comparison_Menu,...
        'Label','<html>Compare <b>FRET efficiency histograms</b> of loaded files</html>',...
        'Callback',@Compare_FRET_Hist,...
        'Tag','FRET_comp_Loaded_Menu',...
        'Separator','on');
    %%% Parameter Comparions plot from loaded files
    h.Param_comp_Loaded_Menu = uimenu(...
        'Parent',h.Parameter_Comparison_Menu,...
        'Label','<html>Compare <b>current parameter</b> of loaded files</html>',...
        'Callback',@Compare_FRET_Hist,...
        'Tag','Param_comp_Loaded_Menu',...
        'Separator','off');
    
    %%% FRET Comparions plot from *.his files
    h.FRET_comp_File_Menu = uimenu(...
        'Parent',h.Parameter_Comparison_Menu,...
        'Label','<html>Compare <b>FRET efficiency histograms</b> from <i>*.his</i>-files</html>',...
        'Callback',@Compare_FRET_Hist,...
        'Tag','FRET_comp_File_Menu',...
        'Separator','on');
    %%% Notepad Menu Item
    h.Notepad_Menu = uimenu(...
        'Parent',h.BurstBrowser,...
        'Label','Notepad',...
        'Callback',@Open_Notepad,...
        'Tag','Notepad_Menu',...
        'Separator','off');
    %define tabs
    %main tab
    h.Main_Tab = uitabgroup(...
        'Parent',h.BurstBrowser,...
        'Tag','Main_Tab',...
        'Units','normalized',...
        'Position',[0 0 0.65 1],...
        'SelectionChangedFcn',@TabSelectionChange);
    
    h.Main_Tab_General = uitab(h.Main_Tab,...
        'title','General',...
        'Tag','Main_Tab_General'...
        );
    
    h.MainTabGeneralPanel = uibuttongroup(...
        'Parent',h.Main_Tab_General,...
        'BackgroundColor', Look.Back,...
        'ForegroundColor', Look.Fore,...
        'HighlightColor', Look.Control,...
        'ShadowColor', Look.Shadow,...
        'Units','normalized',...
        'Position',[0 0 1 1],...
        'Tag','MainTabGeneralPanel');
    
    
    %%% Progress Bar
    %%% Panel for progressbar
    h.Progress_Panel = uibuttongroup(...
        'Parent',h.BurstBrowser,...
        'Tag','Progress_Panel',...
        'Units','normalized',...
        'BackgroundColor', Look.Back,...
        'ForegroundColor', Look.Fore,...
        'HighlightColor', Look.Control,...
        'ShadowColor', Look.Shadow,...
        'Position',[0.65 0 0.35 0.03]);
    %%% Axes for progressbar
    h.Progress_Axes = axes(...
        'Parent',h.Progress_Panel,...
        'Tag','Progress_Axes',...
        'Units','normalized',...
        'Color',Look.Control,...
        'Position',[0 0 1 1]);
    h.Progress_Axes.XTick=[]; h.Progress_Axes.YTick=[];
    %%% Progress and filename text
    h.Progress_Text=text(...
        'Parent',h.Progress_Axes,...
        'Tag','Progress_Text',...
        'Units','normalized',...
        'FontSize',12,...
        'FontWeight','bold',...
        'String','Nothing loaded',...
        'Interpreter','none',...
        'HorizontalAlignment','center',...
        'BackgroundColor','none',...
        'Color',Look.Fore,...
        'Position',[0.5 0.5]);
    
    %%% Define hide uitabgroup
    h.Hide_Tab =  uitabgroup(...
        'Parent',h.BurstBrowser,...
        'Tag','Hide_Tab',...
        'Units','normalized',...
        'Position',[0 0 1 1],...
        'Visible','off');
    h.Hide_Stuff = uitab(...
        'Parent',h.Hide_Tab,...
        'Tag','Hide_Stuff');
    
    h.Main_Tab_Lifetime= uitab(h.Main_Tab,...
        'title','Lifetime',...
        'Tag','Main_Tab_Lifetime'...
        );
    
    h.LifetimeTabgroup = uitabgroup(...
        'Parent',h.Main_Tab_Lifetime,...
        'Units','normalized',...
        'Position',[0 0 1 1],...
        'SelectionChangedFcn',@TabSelectionChange);
    h.LifetimeTabAll = uitab('Parent',h.LifetimeTabgroup,...
        'title','All');
    h.LifetimePanelAll = uibuttongroup(...
        'Parent',h.LifetimeTabAll,...
        'BackgroundColor', Look.Back,...
        'ForegroundColor', Look.Fore,...
        'HighlightColor', Look.Control,...
        'ShadowColor', Look.Shadow,...
        'Units','normalized',...
        'Position',[0 0 1 1],...
        'Tag','LifetimePanelAll');%,...
        %'UIContextMenu',h.LifeTime_Menu);
    h.LifetimeTabInd = uitab('Parent',h.LifetimeTabgroup,'title','Individual');
    h.LifetimePanelInd = uibuttongroup(...
        'Parent',h.LifetimeTabInd,...
        'BackgroundColor', Look.Back,...
        'ForegroundColor', Look.Fore,...
        'HighlightColor', Look.Control,...
        'ShadowColor', Look.Shadow,...
        'Units','normalized',...
        'Position',[0 0 1 1],...
        'Tag','LifetimePanelInd');%,...
        %'UIContextMenu',h.LifeTime_Menu);
     
    %%% fFCS main tab
    h.Main_Tab_fFCS= uitab(h.Main_Tab,...
        'title','filtered FCS',...
        'Tag','Main_Tab_fFCS'...
        );
    
    h.MainTabfFCSPanel = uibuttongroup(...
        'Parent',h.Main_Tab_fFCS,...
        'BackgroundColor', Look.Back,...
        'ForegroundColor', Look.Fore,...
        'HighlightColor', Look.Control,...
        'ShadowColor', Look.Shadow,...
        'Units','normalized',...
        'Position',[0 0 1 1],...
        'Tag','MainTabfFCSPanel');
    
    h.Main_Tab_Corrections= uitab(h.Main_Tab,...
        'title','Corrections',...
        'Tag','Main_Tab_Corrections'...
        );
    
    h.MainTabCorrectionsPanel = uibuttongroup(...
        'Parent',h.Main_Tab_Corrections,...
        'BackgroundColor', Look.Back,...
        'ForegroundColor', Look.Fore,...
        'HighlightColor', Look.Control,...
        'ShadowColor', Look.Shadow,...
        'Units','normalized',...
        'Position',[0 0 1 1],...
        'Tag','MainTabCorrectionsPanel');
    h.Main_Tab_Corrections_ThreeCMFD= uitab(h.Hide_Tab,...
        'title','Corrections (3C)',...
        'Tag','Main_Tab_Corrections_ThreeCMFD'...
        );
    
    h.MainTabCorrectionsThreeCMFDPanel = uibuttongroup(...
        'Parent',h.Main_Tab_Corrections_ThreeCMFD,...
        'BackgroundColor', Look.Back,...
        'ForegroundColor', Look.Fore,...
        'HighlightColor', Look.Control,...
        'ShadowColor', Look.Shadow,...
        'Units','normalized',...
        'Position',[0 0 1 1],...
        'Tag','MainTabCorrectionsThreeCMFDPanel'...
        );
    
    
    %%% fFCS sub tabs for display of filter and filter matching
    h.fFCS_SubTabPar = uitabgroup(...
        'Parent',h.MainTabfFCSPanel,...
        'Tag','fFCS_SubTabPar',...
        'Units','normalized',...
        'Position',[0 0 0.5 0.45]);
    
    h.fFCS_SubTabParFilter = uitab(h.fFCS_SubTabPar,...
        'title','Filter Par',...
        'Tag','fFCS_SubTabParFilter');
    h.fFCS_SubTabParFilterPanel = uibuttongroup(...
        'Parent',h.fFCS_SubTabParFilter,...
        'BackgroundColor', Look.Back,...
        'ForegroundColor', Look.Fore,...
        'HighlightColor', Look.Control,...
        'ShadowColor', Look.Shadow,...
        'Units','normalized',...
        'Position',[0 0 1 1],...
        'Tag','fFCS_SubTabParFilterPanel');
    
    h.fFCS_SubTabParReconstruction = uitab(h.fFCS_SubTabPar,...
        'title','Reconstruction Par',...
        'Tag','fFCS_SubTabParReconstruction');
    h.fFCS_SubTabParReconstructionPanel = uibuttongroup(...
        'Parent',h.fFCS_SubTabParReconstruction,...
        'BackgroundColor', Look.Back,...
        'ForegroundColor', Look.Fore,...
        'HighlightColor', Look.Control,...
        'ShadowColor', Look.Shadow,...
        'Units','normalized',...
        'Position',[0 0 1 1],...
        'Tag','fFCS_SubTabParReconstructionPanel');
    
    h.fFCS_SubTabPerp = uitabgroup(...
        'Parent',h.MainTabfFCSPanel,...
        'Tag','fFCS_SubTabPerp',...
        'Units','normalized',...
        'Position',[0.5 0 0.5 0.45]);
    
    h.fFCS_SubTabPerpFilter = uitab(h.fFCS_SubTabPerp,...
        'title','Filter Perp',...
        'Tag','fFCS_SubTabPerpFilter');
    h.fFCS_SubTabPerpFilterPanel = uibuttongroup(...
        'Parent',h.fFCS_SubTabPerpFilter,...
        'BackgroundColor', Look.Back,...
        'ForegroundColor', Look.Fore,...
        'HighlightColor', Look.Control,...
        'ShadowColor', Look.Shadow,...
        'Units','normalized',...
        'Position',[0 0 1 1],...
        'Tag','fFCS_SubTabPerpFilterPanel');
    
    h.fFCS_SubTabPerpReconstruction = uitab(h.fFCS_SubTabPerp,...
        'title','Reconstruction Perp',...
        'Tag','fFCS_SubTabPerpReconstruction');
    h.fFCS_SubTabPerpReconstructionPanel = uibuttongroup(...
        'Parent',h.fFCS_SubTabPerpReconstruction,...
        'BackgroundColor', Look.Back,...
        'ForegroundColor', Look.Fore,...
        'HighlightColor', Look.Control,...
        'ShadowColor', Look.Shadow,...
        'Units','normalized',...
        'Position',[0 0 1 1],...
        'Tag','fFCS_SubTabPerpReconstructionPanel');
    %% Secondary tab selection gui
    h.Secondary_Tab = uitabgroup(...
        'Parent',h.BurstBrowser,...
        'Tag','Secondary_Tab',...
        'Units','normalized',...
        'Position',[0.65 0.25 0.35 0.75]);
    
    h.Secondary_Tab_Selection = uitab(h.Secondary_Tab,...
        'title','Selection',...
        'Tag','Secondary_Tab_Selection'...
        );
    
    h.SecondaryTabSelectionPanel = uibuttongroup(...
        'Parent',h.Secondary_Tab_Selection,...
        'BackgroundColor', Look.Back,...
        'ForegroundColor', Look.Fore,...
        'HighlightColor', Look.Control,...
        'ShadowColor', Look.Shadow,...
        'Units','normalized',...
        'Position',[0 0 1 1],...
        'Tag','SecondaryTabSelectionPanel');
    
    h.Secondary_Tab_Corrections= uitab(h.Secondary_Tab,...
        'title','Corrections/FCS',...
        'Tag','Secondary_Tab_Corrections'...
        );
    
    h.SecondaryTabCorrectionsPanel = uibuttongroup(...
        'Parent',h.Secondary_Tab_Corrections,...
        'BackgroundColor', Look.Back,...
        'ForegroundColor', Look.Fore,...
        'HighlightColor', Look.Control,...
        'ShadowColor', Look.Shadow,...
        'Units','normalized',...
        'Position',[0 0 1 1],...
        'Tag','SecondaryTabCorrectionsPanel');
    
    h.Secondary_Tab_Fitting= uitab(...
        'Parent',h.Secondary_Tab,...
        'title','Fitting',...
        'Tag','Secondary_Tab_Fitting'...
        );
    
    h.Secondary_Tab_Options= uitab(h.Secondary_Tab,...
        'title','Options',...
        'Tag','Secondary_Tab_DisplayOptions'...
        );
    
    h.SecondaryTabOptionsPanel = uibuttongroup(...
        'Parent',h.Secondary_Tab_Options,...
        'BackgroundColor', Look.Back,...
        'ForegroundColor', Look.Fore,...
        'HighlightColor', Look.Control,...
        'ShadowColor', Look.Shadow,...
        'Units','normalized',...
        'Position',[0 0 1 1],...
        'Tag','SecondaryTabOptionsPanel');
    h.Secondary_Tab_Database= uitab(h.Secondary_Tab,...
        'title','Database',...
        'Tag','Secondary_Tab_Database');
    
    h.DatabaseBB.Panel = uibuttongroup(...
        'Parent',h.Secondary_Tab_Database,...
        'BackgroundColor', Look.Back,...
        'ForegroundColor', Look.Fore,...
        'HighlightColor', Look.Control,...
        'ShadowColor', Look.Shadow,...
        'Units','normalized',...
        'Position',[0 0 1 1],...
        'Tag','SecondaryTabDatabasePanel');
    
    s.ProgressRatio = 0.25;
    
    %%% jave based right-click menu for uitree implementation
    %%% see http://undocumentedmatlab.com/blog/adding-context-menu-to-uitree
    % Prepare the context menu (can use HTML labels)
    h.AddSpeciesMenuItem = javax.swing.JMenuItem('Add Species');
    h.RemoveSpeciesMenuItem = javax.swing.JMenuItem('Remove Species');
    h.RenameSpeciesMenuItem = javax.swing.JMenuItem('Rename Species');
    h.ExportMenuItem = javax.swing.JMenu('Export...');
    h.ExportSpeciesToPDAMenuItem = javax.swing.JMenuItem('Export Species to PDA');
    h.ExportMicrotimePattern = javax.swing.JMenuItem('Export Microtime Pattern');
    h.DoTimeWindowAnalysis = javax.swing.JMenuItem('Time Window Analysis');
    h.Export_FRET_Hist_Menu = javax.swing.JMenuItem('Export FRET Efficiency Histogram');
    h.Export_FRET_Hist_Timeseries_Menu = javax.swing.JMenuItem('Export FRET Efficiency Histogram (Time Series)');
    h.SendToTauFit = javax.swing.JMenuItem('Send Selected Species to TauFit');
    h.DisplayFileInfo = javax.swing.JMenuItem('Display File Info');
    % set callbacks
    set(h.AddSpeciesMenuItem,'ActionPerformedCallback',@AddSpecies);
    set(h.RemoveSpeciesMenuItem,'ActionPerformedCallback',@RemoveSpecies);
    set(h.RenameSpeciesMenuItem,'ActionPerformedCallback',@RenameSpecies);
    set(h.ExportSpeciesToPDAMenuItem,'ActionPerformedCallback',@Export_To_PDA)
    set(h.ExportMicrotimePattern,'ActionPerformedCallback',@Export_Microtime_Pattern); 
    set(h.DoTimeWindowAnalysis,'ActionPerformedCallback',@Time_Window_Analysis);
    set(h.Export_FRET_Hist_Menu,'ActionPerformedCallback',@Export_FRET_Hist); 
    set(h.Export_FRET_Hist_Timeseries_Menu,'ActionPerformedCallback',@Export_FRET_Hist); 
    set(h.SendToTauFit,'ActionPerformedCallback',@Send_To_TauFit);
    set(h.DisplayFileInfo,'ActionPerformedCallback',@DisplayFileInfo);
    % construct contextmenu
    h.SpeciesListMenu = javax.swing.JPopupMenu;
    h.SpeciesListMenu.add(h.AddSpeciesMenuItem);
    h.SpeciesListMenu.add(h.RemoveSpeciesMenuItem);
    h.SpeciesListMenu.add(h.RenameSpeciesMenuItem);
    h.SpeciesListMenu.addSeparator;
    h.SpeciesListMenu.add(h.SendToTauFit);
    h.ExportMenuItem.add(h.Export_FRET_Hist_Menu);
    h.ExportMenuItem.add(h.ExportSpeciesToPDAMenuItem);
    h.ExportMenuItem.add(h.ExportMicrotimePattern);
    h.ExportMenuItem.add(h.Export_FRET_Hist_Timeseries_Menu);
    h.SpeciesListMenu.add(h.ExportMenuItem);
    h.SpeciesListMenu.add(h.DoTimeWindowAnalysis);
    h.SpeciesListMenu.addSeparator;
    h.SpeciesListMenu.add(h.DisplayFileInfo);
    %%% Define Species List
    % new: use uitreenode
    %%% read icons
    [iconBurst,map] = imread([PathToApp filesep 'images/BurstBrowser/plottype-hist.gif']);
    iconBurst = ind2rgb(iconBurst,map);
    h.icons.iconBurst = imresize(iconBurst,[16,16]);
    h.icons.iconFile = imresize(imread([PathToApp filesep 'images/BurstBrowser/folder.jpg']),[16,16]);
    h.icons.iconSpecies = imresize(imread([PathToApp filesep 'images/BurstBrowser/book_sim.jpg']),[16,16]);
    h.icons.iconSubspecies = imresize(imread([PathToApp filesep 'images/BurstBrowser/help_rn.jpg']),[16,16]);
    h.SpeciesList.Root = uitreenode('v0','internalHandle','Burst Data',[],false);
    h.SpeciesList.Root.setIcon(im2java(h.icons.iconBurst));
    [h.SpeciesList.Tree, h.SpeciesList.container] = uitree('v0','Root',h.SpeciesList.Root);
    set(h.SpeciesList.container,...% 'Parent', h.SecondaryTabSelectionPanel,...
        'Parent',h.BurstBrowser,...
        'Units','normalize',...
        'Position',[0.65 0.03 0.35 0.22]);  % fix the uitree Parent
    set(h.SpeciesList.Tree,'NodeSelectedCallback',@SpeciesList_ButtonDownFcn);
    h.SpeciesList.Tree.getTree.setBackground(java.awt.Color(0.9,0.9,0.9));
    % Set the tree mouse-click callback
    set(h.SpeciesList.Tree.getTree, 'MousePressedCallback', {@SpeciesListContextMenuCallback,h.SpeciesListMenu});
    
    buttonsize = 20;
    offset = 5;
    button_posX = (h.SpeciesList.container.Position(1)+0.5*h.SpeciesList.container.Position(3))*h.figure_size(3);
    button_posY = 0.2375*h.figure_size(4)-buttonsize;

    %%% add buttons to species list
    h.AddSpecies_Button = uicontrol(...
        'Parent',h.BurstBrowser,...
        'Units','pixels',...
        'BackgroundColor','white',...
        'ForegroundColor', Look.Fore,...
        'Position',[button_posX button_posY buttonsize buttonsize],...
        'Style','pushbutton',...
        'Tag','AddSpecies_Button',...
        'FontSize',12,...
        'TooltipString','Add Species...',...
        'Callback',@AddSpecies);
    iconbutton(h.AddSpecies_Button,[PathToApp filesep 'images/BurstBrowser/GreenPlus_12.jpg']);

    h.RemoveSpecies_Button = uicontrol(...
        'Parent',h.BurstBrowser,...
        'Units','pixels',...
        'BackgroundColor','white',...
        'ForegroundColor', Look.Fore,...
        'Position',[button_posX+buttonsize+offset button_posY buttonsize buttonsize],...
        'Style','pushbutton',...
        'Tag','RemoveSpecies_Button',...
        'FontSize',12,...
        'TooltipString','Remove Species...',...
        'Callback',@RemoveSpecies);
    iconbutton(h.RemoveSpecies_Button,[PathToApp filesep 'images/BurstBrowser/status_failed.jpg']);
    
    h.RenameSpecies_Button = uicontrol(...
        'Parent',h.BurstBrowser,...
        'Units','pixels',...
        'BackgroundColor','white',...
        'ForegroundColor', Look.Fore,...
        'Position',[button_posX+2*(buttonsize+offset) button_posY buttonsize buttonsize],...
        'Style','pushbutton',...
        'Tag','RenameSpecies_Button',...
        'FontSize',12,...
        'TooltipString','Rename Species...',...
        'Callback',@RenameSpecies);
    iconbutton(h.RenameSpecies_Button,[PathToApp filesep 'images/BurstBrowser/cc_sourcecodec.jpg']);
    
    h.Send_to_TauFit_Button = uicontrol(...
        'Parent',h.BurstBrowser,...
        'Units','pixels',...
        'BackgroundColor','black',...
        'ForegroundColor', Look.Fore,...
        'Position',[button_posX+3*(buttonsize+offset)+10 button_posY buttonsize buttonsize],...
        'Style','pushbutton',...
        'Tag','Send_to_TauFit_Button',...
        'FontSize',12,...
        'TooltipString','Send selected species to TauFit',...
        'Callback',@Send_To_TauFit);
    iconbutton(h.Send_to_TauFit_Button,[PathToApp filesep 'images/BurstBrowser/lifetime.jpg']);
    
    h.Export_To_PDA_Button = uicontrol(...
        'Parent',h.BurstBrowser,...
        'Units','pixels',...
        'BackgroundColor','white',...
        'ForegroundColor', Look.Fore,...
        'Position',[button_posX+4*(buttonsize+offset)+10 button_posY buttonsize buttonsize],...
        'Style','pushbutton',...
        'Tag','Export_To_PDA_Button',...
        'FontSize',12,...
        'TooltipString','Export selected species to PDA',...
        'Callback',@Export_To_PDA);
    iconbutton(h.Export_To_PDA_Button,[PathToApp filesep 'images/BurstBrowser/plottype-hist.jpg']);
    
    %%% Multiselect checkbox and multiplot button
    h.MultiPlotButtonMenu = uicontextmenu;
    h.MultiPlotButtonMenu_ToggleNormalize = uimenu(...
        h.MultiPlotButtonMenu,...
        'Tag','MultiPlotButtonMenu_ToggleNormalize',...
        'Label','Normalize populations',...
        'Callback',@UpdateOptions);
    if UserValues.BurstBrowser.Settings.Normalize_Multiplot
        h.MultiPlotButtonMenu_ToggleNormalize.Checked = 'on';
    else
        h.MultiPlotButtonMenu_ToggleNormalize.Checked = 'off';
    end
    %%% Define MultiPlot Button
    h.MultiPlotButton = uicontrol(...
        'Parent',h.BurstBrowser,...
        'Units','pixels',...
        'BackgroundColor', 'white',...
        'ForegroundColor', Look.Fore,...
        'Position',[button_posX+3*(buttonsize+offset)+10 button_posY 2.5*buttonsize buttonsize],...
        'Style','pushbutton',...
        'Tag','MutliPlotButton',...
        'TooltipString','Plots multiple species using different colors. Support up to three species.',...
        'FontSize',12,...
        'Visible','off',...
        'Callback',@MultiPlot,...
        'Enable','on');
        %'String','Plot multiple species',...
    iconbutton(h.MultiPlotButton,[PathToApp filesep 'images/BurstBrowser/plot_multiple_icon.png']);
    
    h.MultiselectOnCheckbox = uicontrol(...
        'Parent',h.BurstBrowser,...
        'Units','pixels',...
        'BackgroundColor', 'white',...
        'ForegroundColor', Look.Fore,...
        'Position',[button_posX+6*(buttonsize+offset)+20 button_posY buttonsize buttonsize],...
        'Style','pushbutton',...
        'Tag','MultiselectOnCheckbox',...
        'FontSize',12,...
        'TooltipString','Enable multiselection for plotting',...
        'Callback',@UpdateOptions,...
        'UserData',0,...
        'UIContextMenu', h.MultiPlotButtonMenu);
    iconbutton(h.MultiselectOnCheckbox,[PathToApp filesep 'images/BurstBrowser/multiselection.png']);
    h.MultiselectOnCheckbox.CData(:,:,[2,3]) = 0;
    
    %%% Cut Table right click menu
    h.CutTable_Menu = uicontextmenu;
    h.StoreInCutDatabase_Menu = uimenu(...
        'Parent',h.CutTable_Menu,...
        'Tag','StoreInCutDatabase_Menu',...
        'Label','Store in cut database',...
        'Callback',@UpdateCutDatabase);
    h.ApplyCutsToLoaded_Menu = uimenu(...
        'Parent',h.CutTable_Menu,...
        'Tag','ApplyCutsToLoaded_Menu',...
        'Label','Apply current cuts to all loaded files',...
        'Separator','on',...
        'Callback',@ApplyCutsToLoaded);
    
    %define the cut table
    if ispc
        trash_image = ['<html><img src="file:/' PathToApp '/images/trash16p.png"/></html>'];
        trash_image = strrep(trash_image,'\','/');
        circle_image = ['<html><img src="file:/' PathToApp '/images/BurstBrowser/greencircleicon.gif"/></html>'];
        circle_image = strrep(circle_image,'\','/');
        zscale_image = ['<html><img src="file:/' PathToApp '/images/BurstBrowser/zscale_square.png"/></html>'];
        zscale_image = strrep(zscale_image,'\','/');
    else
        trash_image = ['<html><img src="file://' PathToApp '/images/trash16p.png"/></html>'];
        circle_image = ['<html><img src="file://' PathToApp '/images/BurstBrowser/greencircleicon.gif"/></html>'];
        zscale_image = ['<html><img src="file://' PathToApp '/images/BurstBrowser/zscale_square.png"/></html>'];
    end
    cname = {'<html><font size=4><b>Parameter</b></font></html>','<html><font size=4><b>min</b></font></html>','<html><font size=4><b>max</b></font></html>',circle_image,trash_image,zscale_image};
    cformat = {'char','numeric','numeric','logical','logical','logical'};
    ceditable = [false,true true true true true];
    table_dat = {'','','',false,false,false};
    cwidth = {225,80,80,25,25,25};
    
    h.CutTable = uitable(...
        'Parent',h.SecondaryTabSelectionPanel,...
        'Units','normalized',...
        'ForegroundColor',[0,0,0],...
        'Position',[0 0.04 1 0.345],...
        'BackgroundColor', [Look.Table1;Look.Table2],...
        'ForegroundColor', Look.TableFore,...
        'Tag','CutTable',...
        'RowName',[],...
        'ColumnName',cname,...
        'ColumnFormat',cformat,...
        'ColumnEditable',ceditable,...
        'Data',table_dat,...
        'ColumnWidth',cwidth,...
        'FontSize',12,...
        'CellEditCallback',@CutTableChange,...
        'UIContextMenu',h.CutTable_Menu);
    h.CutTable.Units = 'pixels';
    h.CutTable.ColumnWidth{1} = h.CutTable.Position(3)-2*80-2*25-56;
    h.CutTable.Units = 'normalized';
    
    %define the parameter selection listboxes
    h.ParameterListX = uicontrol(...
        'Parent',h.SecondaryTabSelectionPanel,...
        'Units','normalized',...
        'BackgroundColor', Look.List,...
        'ForegroundColor', Look.ListFore,...
        'Max',1,...
        'Position',[0 0.385 0.5 0.615],...
        'Style','listbox',...
        'Tag','ParameterListX',...
        'Interruptible','off',...
        'Enable','on',...
        'FontSize',12,...
        'KeyPressFcn',@BurstBrowser_KeyPress);%,...
        %'Callback',{@ParameterList_ButtonDownFcn,'left'},...
        %'ButtonDownFcn',{@ParameterList_ButtonDownFcn,'right'});
    
    h.ParameterListY = uicontrol(...
        'Parent',h.SecondaryTabSelectionPanel,...
        'Units','normalized',...
        'BackgroundColor', Look.List,...
        'ForegroundColor', Look.ListFore,...
        'Max',1,...
        'Position',[0.5 0.385 0.5 0.615],...
        'Style','listbox',...
        'Tag','ParameterListY',...
        'Interruptible','off',...
        'Enable','on',...
        'FontSize',12);%,...
        %'Callback',{@ParameterList_ButtonDownFcn,'left'},...
        %'ButtonDownFcn',{@ParameterList_ButtonDownFcn,'right'});
    
    % for right click selection to work, we need to access the underlying
    % java object
    %see: http://undocumentedmatlab.com/blog/setting-listbox-mouse-actions
    drawnow;
    jScrollPaneX = findjobj(h.ParameterListX);
    jScrollPaneY = findjobj(h.ParameterListY);
    jParameterListX = jScrollPaneX.getViewport.getComponent(0);
    jParameterListY = jScrollPaneY.getViewport.getComponent(0);
    jParameterListX = handle(jParameterListX, 'CallbackProperties');
    jParameterListY = handle(jParameterListY, 'CallbackProperties');
    set(jParameterListX, 'MousePressedCallback',{@ParameterList_ButtonDownFcn,h.ParameterListX});
    set(jParameterListY, 'MousePressedCallback',{@ParameterList_ButtonDownFcn,h.ParameterListY});
    
    %define manual cut button
    h.CutButton = uicontrol(...
        'Parent',h.SecondaryTabSelectionPanel,...
        'Units','normalized',...
        'BackgroundColor','white',...
        'ForegroundColor', Look.Fore,...
        'Position',[0 0.0025 0.05 0.035],...
        'Style','pushbutton',...
        'Tag','CutButton',...
        'FontSize',12,...
        'TooltipString','Manual Cut (ctr+space)',...
        'Callback',@ManualCut);
    iconbutton(h.CutButton,[PathToApp filesep 'images/BurstBrowser/crop_tool.jpg']);
    %define arbitrary cut button
    h.ArbitraryCutButton = uicontrol(...
        'Parent',h.SecondaryTabSelectionPanel,...
        'Units','normalized',...
        'BackgroundColor','white',...
        'ForegroundColor', Look.Fore,...
        'Position',[0.05 0.0025 0.05 0.035],...
        'Style','pushbutton',...
        'Tag','ArbitraryCutButton',...
        'FontSize',12,...
        'TooltipString','Arbitrary Cut (space)',...
        'Callback',@ManualCut);
    iconbutton(h.ArbitraryCutButton,[PathToApp filesep 'images/BurstBrowser/Freehand_24px.jpg']);
    h.ArbitraryCutButton_Menu = uicontextmenu;
    h.ArbitraryCutInvertCheckbox = uimenu(...
        'Parent',h.ArbitraryCutButton_Menu,...
        'Label','Invert Arbitrary Region Cut',...
        'Checked','off',...
        'Callback',@UpdateOptions);
    h.ArbitraryCutButton.UIContextMenu = h.ArbitraryCutButton_Menu;
    %h.ArbitraryCutInvertCheckbox = uicontrol(...
    %    'Parent',h.SecondaryTabSelectionPanel,...
    %    'Units','normalized',...
    %    'BackgroundColor', Look.Back,...
    %    'ForegroundColor', Look.Fore,...
    %    'Position',[0.86 0.0025 0.14 0.035],...
    %    'Style','checkbox',...
    %    'Tag','ArbitraryCutInvertCheckbox',...
    %    'String','Invert AR',...
    %    'Value',0,...
    %    'FontSize',12,...
    %    'TooltipString','Invert arbitrary cut',...
    %    'Callback',[]);
    cutdatabasetooltip = '<html>Cut Database:<br>Define Cuts and store in Database for frequent use.<br>Choose to add cuts to current species, or add a new species with the defined cuts.</html>';
    h.CutDatabaseText = uicontrol(...
        'Parent',h.SecondaryTabSelectionPanel,...
        'Units','normalized',...
        'BackgroundColor', Look.Back,...
        'ForegroundColor', Look.Fore,...
        'Position',[0.1 0.0025 0.2 0.035],...
        'Style','text',...
        'Tag','CutDatabaseText',...
        'HorizontalAlignment','right',...
        'TooltipString',cutdatabasetooltip,...
        'String','Cut Database:',...
        'FontSize',12);
    %define cut selection popupmenu
    h.CutDatabase = uicontrol(...
        'Parent',h.SecondaryTabSelectionPanel,...
        'Units','normalized',...
        'BackgroundColor', Look.Control,...
        'ForegroundColor', Look.Fore,...
        'Position',[0.3 0.0025 0.5 0.035],...
        'Style','popupmenu',...
        'Tag','CutDatabase',...
        'TooltipString',cutdatabasetooltip,...
        'String',{'-'},...
        'FontSize',12);
    %%% Update string if cuts have been stores
    if ~isempty(fieldnames(UserValues.BurstBrowser.CutDatabase{1}))
        h.CutDatabase.String = fieldnames(UserValues.BurstBrowser.CutDatabase{1});
    end
    %%% Button for applying cut from database
    h.ApplyCutDatabase = uicontrol(...
        'Parent',h.SecondaryTabSelectionPanel,...
        'Units','normalized',...
        'BackgroundColor','white',...
        'ForegroundColor', Look.Fore,...
        'Position',[0.9 0.0025 0.05 0.035],...
        'Style','pushbutton',...
        'Tag','ApplyCutDatabase',...
        'FontSize',12,...
        'TooltipString','Applies cut from database.',...
        'Callback',@UpdateCutDatabase);
    iconbutton(h.ApplyCutDatabase,[PathToApp filesep 'images/BurstBrowser/Floodfill_24.jpg']);
    h.AddCutDatabase = uicontrol(...
        'Parent',h.SecondaryTabSelectionPanel,...
        'Units','normalized',...
        'BackgroundColor','white',...
        'ForegroundColor', Look.Fore,...
        'Position',[0.95 0.0025 0.05 0.035],...
        'Style','pushbutton',...
        'Tag','AddCutDatabase',...
        'FontSize',12,...
        'TooltipString','Adds cut from database as species',...
        'Callback',@UpdateCutDatabase);
    iconbutton(h.AddCutDatabase,[PathToApp filesep 'images/BurstBrowser/GreenPlus_12.jpg']);
    %%% Right-click menu for removing cut from database
    h.ApplyCutDatabase_Menu = uicontextmenu;
    h.PrintDatabaseCut_Menu = uimenu(...
        'Parent',h.ApplyCutDatabase_Menu,...
        'Tag','PrintDatabaseCut_Menu',...
        'Label','Display Selected Cut from Database',...
        'Callback',@UpdateCutDatabase);
    h.RemoveCutDatabase_Menu = uimenu(...
        'Parent',h.ApplyCutDatabase_Menu,...
        'Tag','RemoveCutDatabase_Menu',...
        'Label','Remove Cut from Database',...
        'Callback',@UpdateCutDatabase);
    h.CutDatabase.UIContextMenu = h.ApplyCutDatabase_Menu;
    %% Secondary tab corrections
    s.ProgressRatio = 0.5;
    %%% Buttons
    %%% vertical layout for buttons
    h.CorrectionsButtonsContainer = uiflowcontainer(...
        'Parent',h.SecondaryTabCorrectionsPanel,...
        'Units','norm',...
        'Position',[0 0.6 0.5 0.4],...
        'FlowDirection','TopDown',...
        'Margin',10,...
        'BackgroundColor',Look.Back);
    %%% Button to determine CrossTalk and DirectExcitation
    h.DetermineCorrectionsButton = uicontrol(...
        'Parent',h.CorrectionsButtonsContainer,...
        'Units','normalized',...
        'BackgroundColor', Look.Control,...
        'ForegroundColor', Look.Fore,...
        'Position',[0 0.95 0.4 0.03],...
        'Style','pushbutton',...
        'Tag','DetermineCorrectionsButton',...
        'String','Fit ct/de',...
        'TooltipString',sprintf('Uses donor and acceptor only subpopulations\nto determine crosstalk (ct) and direct excitation (de).'),...
        'FontSize',12,...
        'Callback',@DetermineCorrections);
    
    %%% Layout container for edit box and text
%     h.CorrectionsFilterContainer = uigridcontainer(...
%         'GridSize',[1,2],...
%         'HorizontalWeight',[0.7,0.3],...
%         'Parent',h.CorrectionsButtonsContainer,...
%         'Units','norm',...
%         'Position',[.1,.1,.8,.8],...
%         'BackgroundColor',Look.Back);
%     h.TGX_TRR_text = uicontrol('Style','text',...
%         'Tag','T_Threshold_Text',...
%         'String','Threshold |TGX-TRR|',...
%         'FontSize',12,...
%         'Units','normalized',...
%         'Parent',h.CorrectionsFilterContainer,...
%         'Position',[0.45 0.96 0.35 0.02],...
%         'BackgroundColor',Look.Back,...
%         'ForegroundColor',Look.Fore);
%     
%     h.T_Threshold_Edit =  uicontrol('Style','edit',...
%         'Tag','T_Threshold_Edit',...
%         'String','0.1',...
%         'FontSize',12,...
%         'Units','normalized',...
%         'Parent',h.CorrectionsFilterContainer,...
%         'Position',[0.8 0.96 0.15 0.02],...
%         'BackgroundColor',Look.Control,...
%         'ForegroundColor',Look.Fore);
    h.Menu_gammadetermination = uicontextmenu;
    h.DetermineGammaManuallyButton = uimenu(...
        'Parent',h.Menu_gammadetermination,...
        'Label','<html>Determine gamma factor manually.<br>Select the midpoints of two different FRET species in S vs E plot.<br>Uses currently selected bursts.</html>',...
        'Tag','DetermineGammaManuallyButton',...
        'Callback',@DetermineCorrections);
    %%% Button to fit gamma
    h.FitGammaButton = uicontrol(...
        'Parent',h.CorrectionsButtonsContainer,...
        'Units','normalized',...
        'BackgroundColor', Look.Control,...
        'ForegroundColor', Look.Fore,...
        'Position',[0 0.91 0.4 0.03],...
        'Style','pushbutton',...
        'Tag','FitGammaButton',...
        'String','<html>Fit &gamma;-factor</html>',...
        'TooltipString','<html>Fit &gamma;-factor by linear interpolation of 1/S vs. E.<br>At least 2 FRET species are required.<br>Uses currently selected bursts.</html>',...
        'FontSize',12,...
        'UIContextMenu',h.Menu_gammadetermination,...
        'Callback',@DetermineCorrections);
    
    %%% Button for manual gamma determination
    h.CalculateGammaButton = uicontrol(...
        'Parent',h.CorrectionsButtonsContainer,...
        'Units','normalized',...
        'BackgroundColor', Look.Control,...
        'ForegroundColor', Look.Fore,...
        'Position',[0 0.86 0.4 0.03],...
        'Style','pushbutton',...
        'Tag','CalculateGammaButton',...
        'String','<html>Calculate &gamma;-factor</html>',...
        'TooltipString','<html>Calculates the &gamma;-factor from specified center values</html>',...
        'FontSize',12,...
        'Callback',@CalculateGammaGUI);
    
    %%% Button to determine gamma from lifetime
    h.DetermineGammaLifetimeTwoColorButton = uicontrol(...
        'Parent',h.CorrectionsButtonsContainer,...
        'Units','normalized',...
        'BackgroundColor', Look.Control,...
        'ForegroundColor', Look.Fore,...
        'Position',[0.5 0.91 0.5 0.03],...
        'Style','pushbutton',...
        'Tag','DetermineGammaLifetimeTwoColorButton',...
        'String','<html>Fit &gamma;-factor from lifetime</html>',...
        'TooltipString','<html>Determine &gamma;-factor from lifetime. <br>Minimizes deviation between data and static FRET line.<br>Uses currently selected bursts.</html>',...
        'FontSize',12,...
        'Callback',@DetermineCorrections);
    
    %     h.GetBackgroundTwoColorButton = uicontrol(...
    %         'Parent',h.SecondaryTabCorrectionsPanel,...
    %         'Units','normalized',...
    %         'BackgroundColor', Look.Control,...
    %         'ForegroundColor', Look.Fore,...
    %         'Position',[0.5 0.86 0.5 0.03],...
    %         'Style','pushbutton',...
    %         'Tag','GetBackgroundTwoColorButton',...
    %         'String','Get Background from data',...
    %         'FontSize',12,...
    %         'Callback',@GetBackground);
    
    h.DetermineGammaLifetimeThreeColorButton = uicontrol(...
        'Parent',h.SecondaryTabCorrectionsPanel,...
        'Units','normalized',...
        'BackgroundColor', Look.Control,...
        'ForegroundColor', Look.Fore,...
        'Position',[0.5 0.86 0.5 0.03],...
        'Style','pushbutton',...
        'Tag','DetermineGammaLifetimeThreeColorButton',...
        'String','<html>Fit &gamma;-factor from lifetime (3C)</html>',...
        'TooltipString','<html>Determine &gamma;<sub>BG</sub> and &gamma;<sub>BR</sub> from lifetime (3C)<br>Minimizes the deviation between data and static FRET line for total FRET efficiency from B->G+R and blue lifetime.<br>Uses currently selected bursts and takes previously determined value for &gamma;<sub>GR</sub> for calculations.</html>',...
        'FontSize',12,...
        'Callback',@DetermineCorrections,...
        'Visible','off');
    
    %     h.GetBackgroundThreeColorButton = uicontrol(...
    %         'Parent',h.SecondaryTabCorrectionsPanel,...
    %         'Units','normalized',...
    %         'BackgroundColor', Look.Control,...
    %         'ForegroundColor', Look.Fore,...
    %         'Position',[0.5 0.81 0.5 0.03],...
    %         'Style','pushbutton',...
    %         'Tag','GetBackgroundThreeColorButton',...
    %         'String','Get Background from data',...
    %         'FontSize',12,...
    %         'Callback',@GetBackground,...
    %         'Visible','off');
    
    %%% Button to apply custom correction factors
    h.ApplyCorrectionsButton = uicontrol(...
        'Parent',h.CorrectionsButtonsContainer,...
        'Units','normalized',...
        'BackgroundColor', Look.Control,...
        'ForegroundColor', Look.Fore,...
        'Position',[0 0.81 0.4 0.03],...
        'Style','pushbutton',...
        'Tag','ApplyCorrectionsButton',...
        'String','Apply Corrections',...
        'TooltipString','Apply corrections to selected data',...
        'FontSize',12,...
        'Callback',@ApplyCorrections);
    h.ApplyCorrection_Menu = uicontextmenu;
    h.ApplyCorrectionsAll_Menu = uimenu(...
        'Parent',h.ApplyCorrection_Menu,...
        'Tag','ApplyCorrectionsAll_Menu',...
        'Label','Replace corrections of all files with current one',...
        'Callback',@ApplyCorrections);
    set(h.ApplyCorrectionsButton,'UIContextMenu',h.ApplyCorrection_Menu);
    %%% Checkbox to enabel/disable beta factor Stoichiometry corrections
    %%% (Corrects S to be 0.5 for double labeled)
    h.UseBetaCheckbox = uicontrol(...
        'Parent',h.CorrectionsButtonsContainer,...
        'Units','normalized',...
        'BackgroundColor', Look.Back,...
        'ForegroundColor', Look.Fore,...
        'Position',[0 0.76 0.4 0.03],...
        'Style','checkbox',...
        'Tag','UseBetaCheckbox',...
        'Value',UserValues.BurstBrowser.Corrections.UseBeta,...
        'String','<html>&beta - Correction of Stoichiometry</html>',...
        'TooltipString','<html>Applies &beta correction of Stoichiometry accounting for<br>different excitation efficiencies.</html>',...
        'FontSize',12,...
        'Callback',@ApplyCorrections);
    
    %%% Table for Corrections factors
    Corrections_Rownames = {'<html><b>&gamma</b></html>','<html><b>&beta</b></html>',...
        '<html><b>crosstalk</b></html>','<html><b>direct exc.</b></html>',...
        '<html><b>G(green)</b></html>','<html><b>G(red)</b></html>',...
        '<html><b>l1</b></html>','<html><b>l2</b></html>',...
        '<html><b>BG DD par</b></html>','<html><b>BG DD perp</b></html>','<html><b>BG DA par</b></html>',...
        '<html><b>BG DA perp</b></html>','<html><b>BG AA par</b></html>','<html><b>BG AA perp</b></html>'}';
    Corrections_Columnnames = {'<html><b>Parameter</b></html>','<html><b>Value</b></html>'};
    Corrections_Editable = [false,true];
    Corrections_Data = {1;1;0;0;1;1;0;0;0:0;0;0;0;0;0};
    Corrections_Columnformat = {'char','numeric'};
    Tooltip = ['<html>Correction factors:<br>',...
        '&gamma: Detection efficiency ratio red over green<br>',...
        '&beta: Excitation efficiency ratio red over green<br>',...
        'crosstalk: Spectral crosstalk as percentage of donor signal<br>',...
        'direct exc.: Direct acceptor excitation by donor laser as percentage of acceptor signal after direct acceptor probing<br>',...
        'G: Detection efficiency ratio perpendicular over parallel channel<br>',...
        'l1,l2: Anisotropy correction factors accounting for polarization mixing by high N.A. objective<br>',...
        'BG: Background counts per channel in kHz',...
        '</html>'];
    h.CorrectionsTable = uitable(...
        'Parent',h.SecondaryTabCorrectionsPanel,...
        'Units','normalized',...
        'Tag','CorrectionsTable',...
        'Position',[0.5 0.4 0.5 0.6],...
        'Data',horzcat(Corrections_Rownames,Corrections_Data),...
        'BackgroundColor', [Look.Table1;Look.Table2],...
        'ForegroundColor', Look.TableFore,...
        'RowName',[],...
        'ColumnName',Corrections_Columnnames,...
        'ColumnEditable',Corrections_Editable,...
        'ColumnFormat',Corrections_Columnformat,...
        'ColumnWidth',{100,50},...
        'TooltipString',Tooltip,...
        'CellEditCallback',@UpdateCorrections,...
        'ForegroundColor',[0,0,0]);
    
    %%% Uipanel for fitting lifetime-related quantities
    h.FitLifetimeRelatedPanel = uipanel(...
        'Parent',h.Secondary_Tab_Fitting,...
        'Units','normalized',...
        'Position',[0 0.5 1 0.5],...
        'Tag','DisplayOptionsPanel',...
        'BackgroundColor',Look.Back,...
        'ForegroundColor',Look.Fore,...
        'Title','Lifetime Plots',...
        'HighlightColor',Look.Fore,...
        'FontSize',12);
    
    h.FitAnisotropyButton = uicontrol(...
        'Parent',h.FitLifetimeRelatedPanel,...
        'Units','normalized',...
        'BackgroundColor', Look.Control,...
        'ForegroundColor', Look.Fore,...
        'Position',[0.05 0.89 0.4 0.1],...
        'Style','pushbutton',...
        'Tag','FitAnisotropyButton',...
        'String','Fit Anisotropy',...
        'FontSize',12,...
        'TooltipString','<html>Fit Perrin line to anisotropy plots.<br>r(&tau)=r<sub>0</sub>/(1+&tau/&rho)</html>',...
        'Callback',@UpdateLifetimeFits);
    
    h.ManualAnisotropyButton = uicontrol(...
        'Parent',h.FitLifetimeRelatedPanel,...
        'Units','normalized',...
        'BackgroundColor', Look.Control,...
        'ForegroundColor', Look.Fore,...
        'Position',[0.05 0.79 0.4 0.1],...
        'Style','pushbutton',...
        'Tag','ManualAnisotropyButton',...
        'String','Manual Perrin line',...
        'TooltipString','<html>Add manual Perrin line to anisotropy plots by clicking species mid-point.<br>r(&tau)=r<sub>0</sub>/(1+&tau/&rho)<br>Left-click adds first line or resets if multiple lines were present.<br>Right-click adds new line (up to three).</html>',...
        'FontSize',12,...
        'Callback',@UpdateLifetimeFits);
    
    h.r0Green_text = uicontrol(...
        'Parent',h.FitLifetimeRelatedPanel,...
        'Units','normalized',...
        'BackgroundColor', Look.Back,...
        'ForegroundColor', Look.Fore,...
        'Position',[0.5 0.92 0.2 0.07],...
        'Style','text',...
        'Tag','r0GG_text',...
        'String','r0 Donor',...
        'HorizontalAlignment','left',...
        'TooltipString','Fundamental anisotropy of green dye',...
        'FontSize',12);
    
    h.r0Green_edit = uicontrol(...
        'Parent',h.FitLifetimeRelatedPanel,...
        'Units','normalized',...
        'BackgroundColor', Look.Control,...
        'ForegroundColor', Look.Fore,...
        'Position',[0.75 0.92 0.2 0.07],...
        'Style','edit',...
        'Tag','r0Green_edit',...
        'String',num2str(UserValues.BurstBrowser.Corrections.r0_green),...
        'TooltipString','Fundamental anisotropy of green dye',...
        'FontSize',12,...
        'Callback',@UpdateCorrections);
    
    h.r0Red_text = uicontrol(...
        'Parent',h.FitLifetimeRelatedPanel,...
        'Units','normalized',...
        'BackgroundColor', Look.Back,...
        'ForegroundColor', Look.Fore,...
        'Position',[0.5 0.84 0.2 0.07],...
        'Style','text',...
        'HorizontalAlignment','left',...
        'Tag','r0RR_text',...
        'String','r0 Acceptor',...
        'TooltipString','Fundamental anisotropy of red dye',...
        'FontSize',12);
    
    h.r0Red_edit = uicontrol(...
        'Parent',h.FitLifetimeRelatedPanel,...
        'Units','normalized',...
        'BackgroundColor', Look.Control,...
        'ForegroundColor', Look.Fore,...
        'Position',[0.75 0.84 0.2 0.07],...
        'Style','edit',...
        'Tag','r0Red_edit',...
        'String',num2str(UserValues.BurstBrowser.Corrections.r0_red),...
        'TooltipString','Fundamental anisotropy of red dye',...
        'FontSize',12,...
        'Callback',@UpdateCorrections);
    
    h.r0Blue_text = uicontrol(...
        'Parent',h.FitLifetimeRelatedPanel,...
        'Units','normalized',...
        'BackgroundColor', Look.Back,...
        'ForegroundColor', Look.Fore,...
        'Position',[0.5 0.76 0.2 0.07],...
        'Style','text',...
        'Tag','r0BB_text',...
        'HorizontalAlignment','left',...
        'String','r0 Blue',...
        'TooltipString','Fundamental anisotropy of blue dye',...
        'FontSize',12,...
        'Visible','off');
    
    h.r0Blue_edit = uicontrol(...
        'Parent',h.FitLifetimeRelatedPanel,...
        'Units','normalized',...
        'BackgroundColor', Look.Control,...
        'ForegroundColor', Look.Fore,...
        'Position',[0.75 0.76 0.2 0.07],...
        'Style','edit',...
        'Tag','r0Blue_edit',...
        'String',num2str(UserValues.BurstBrowser.Corrections.r0_blue),...
        'TooltipString','Fundamental anisotropy of blue dye',...
        'FontSize',12,...
        'Visible','off',...
        'Callback',@UpdateCorrections);
    
    h.PlotStaticFRETButton = uicontrol(...
        'Parent',h.FitLifetimeRelatedPanel,...
        'Units','normalized',...
        'BackgroundColor', Look.Control,...
        'ForegroundColor', Look.Fore,...
        'Position',[0.05 0.55 0.4 0.1],...
        'Style','pushbutton',...
        'Tag','PlotStaticFRETButton',...
        'String','Plot static FRET line',...
        'TooltipString','<html>Add static FRET line: E=1-&tau<sub>D,A</sub>/&tau<sub>D,0</sub><br>Includes linker contributions given by F?rster radius and effective linker length.</html>',...
        'FontSize',12,...
        'Callback',@UpdateLifetimeFits);
    
    h.DynamicFRET_Menu = uicontextmenu;
    h.DynamicFRETManual_Menu = uimenu(...
        'Parent',h.DynamicFRET_Menu,...
        'Tag','DynamicFRETManual_Menu',...
        'Callback',@UpdateLifetimeFits,...
        'Label','Define States');
    h.DynamicFRETRemove_Menu = uimenu(...
        'Parent',h.DynamicFRET_Menu,...
        'Tag','DynamicFRETRemove_Menu',...
        'Callback',@UpdateLifetimeFits,...
        'Label','Remove Plot');
    
    h.PlotDynamicFRETButton = uicontrol(...
        'Parent',h.FitLifetimeRelatedPanel,...
        'Units','normalized',...
        'BackgroundColor', Look.Control,...
        'ForegroundColor', Look.Fore,...
        'Position',[0.55 0.55 0.4 0.1],...
        'Style','pushbutton',...
        'Tag','PlotDynamicFRETButton',...
        'String','Dynamic FRET line',...
        'TooltipString','<html>Add dynamic FRET line by clicking start and end point donor lifetimes in Efficiency-&tau<sub>DA</sub> plot<br>Right-click: Open menu to enter state donor lifetimes manually or remove plots.<br>A total of three lines can be added.</html>',...
        'FontSize',12,...
        'UIContextMenu',h.DynamicFRET_Menu,...
        'Callback',@UpdateLifetimeFits);
    
    h.DonorLifetimeText = uicontrol(...
        'Parent',h.FitLifetimeRelatedPanel,...
        'Units','normalized',...
        'BackgroundColor', Look.Back,...
        'ForegroundColor', Look.Fore,...
        'Position',[0.05 0.45 0.35 0.07],...
        'HorizontalAlignment','left',...
        'Style','text',...
        'Tag','SelectDonorDyeText',...
        'String','Donor Lifetime (ns)',...
        'TooltipString','Lifetime of the donor dye in absence of the acceptor dye',...
        'FontSize',12);
    
    h.DonorLifetimeEdit = uicontrol(...
        'Parent',h.FitLifetimeRelatedPanel,...
        'Units','normalized',...
        'BackgroundColor', Look.Control,...
        'ForegroundColor', Look.Fore,...
        'Position',[0.37 0.45 0.1 0.07],...
        'Style','edit',...
        'Tag','DonorLifetimeEdit',...
        'String',num2str(UserValues.BurstBrowser.Corrections.DonorLifetime),...
        'TooltipString','Lifetime of the donor dye in absence of the acceptor dye',...
        'FontSize',12,...
        'Callback',@UpdateCorrections);
    
    h.AcceptorLifetimeText = uicontrol(...
        'Parent',h.FitLifetimeRelatedPanel,...
        'Units','normalized',...
        'BackgroundColor', Look.Back,...
        'ForegroundColor', Look.Fore,...
        'Position',[0.05 0.3 0.35 0.07],...
        'HorizontalAlignment','left',...
        'Style','text',...
        'Tag','SelectAcceptorDyeText',...
        'String','Acceptor Lifetime (ns)',...
        'TooltipString','Lifetime of the acceptor dye',...
        'FontSize',12);
    
    h.AcceptorLifetimeEdit = uicontrol(...
        'Parent',h.FitLifetimeRelatedPanel,...
        'Units','normalized',...
        'BackgroundColor', Look.Control,...
        'ForegroundColor', Look.Fore,...
        'Position',[0.37 0.3 0.1 0.07],...
        'Style','edit',...
        'Tag','AcceptorLifetimeEdit',...
        'String',num2str(UserValues.BurstBrowser.Corrections.AcceptorLifetime),...
        'TooltipString','Lifetime of the acceptor dye',...
        'FontSize',12,...
        'Callback',@UpdateCorrections);
    
    h.DonorLifetimeBlueText = uicontrol(...
        'Parent',h.FitLifetimeRelatedPanel,...
        'Units','normalized',...
        'BackgroundColor', Look.Back,...
        'ForegroundColor', Look.Fore,...
        'Position',[0.05 0.15 0.35 0.07],...
        'Style','text',...
        'Tag','DonorLifetimeBlueText',...
        'String','Donor Lifetime Blue (ns)',...
        'TooltipString','Lifetime of the blue dye in absence of the acceptor dyes',...
        'HorizontalAlignment','left',...
        'Visible','off',...
        'FontSize',12);
    
    h.DonorLifetimeBlueEdit = uicontrol(...
        'Parent',h.FitLifetimeRelatedPanel,...
        'Units','normalized',...
        'BackgroundColor', Look.Control,...
        'ForegroundColor', Look.Fore,...
        'Position',[0.37 0.15 0.1 0.07],...
        'Style','edit',...
        'Tag','DonorLifetimeBlueEdit',...
        'String',num2str(UserValues.BurstBrowser.Corrections.DonorLifetimeBlue),...
        'TooltipString','Lifetime of the blue dye in absence of the acceptor dyes',...
        'FontSize',12,...
        'Visible','off',...
        'Callback',@UpdateCorrections);
    
    h.DonorLifetimeFromDataCheckbox = uicontrol(....
        'Parent',h.FitLifetimeRelatedPanel,...
        'Units','normalized',...
        'BackgroundColor', Look.Control,...
        'ForegroundColor', Look.Fore,...
        'Position',[0.05 0.05 0.4 0.1],...
        'Style','pushbutton',...
        'Tag','DonorLifetimeFromDataCheckbox',...
        'String','Get dye lifetimes from data',...
        'TooltipString','Extract dye lifetimes from single-labeled subpopulations using stoichiometry threshold.',...
        'enable','off',...
        'FontSize',12,...
        'Callback',@DonorOnlyLifetimeCallback);
    
    h.FoersterRadiusText = uicontrol(...
        'Parent',h.FitLifetimeRelatedPanel,...
        'Units','normalized',...
        'BackgroundColor', Look.Back,...
        'ForegroundColor', Look.Fore,...
        'Position',[0.5 0.45 0.35 0.07],...
        'Style','text',...
        'Tag','FoersterRadiusText',...
        'String','Foerster Radius [A]',...
        'HorizontalAlignment','left',...
        'FontSize',12);
    
    h.FoersterRadiusEdit = uicontrol(...
        'Parent',h.FitLifetimeRelatedPanel,...
        'Units','normalized',...
        'BackgroundColor', Look.Control,...
        'ForegroundColor', Look.Fore,...
        'Position',[0.87 0.45 0.1 0.07],...
        'Style','edit',...
        'Tag','FoersterRadiusEdit',...
        'String',num2str(UserValues.BurstBrowser.Corrections.FoersterRadius),...
        'FontSize',12,...
        'Callback',@UpdateCorrections);
    
    h.LinkerLengthText = uicontrol(...
        'Parent',h.FitLifetimeRelatedPanel,...
        'Units','normalized',...
        'BackgroundColor', Look.Back,...
        'ForegroundColor', Look.Fore,...
        'Position',[0.5 0.37 0.35 0.07],...
        'Style','text',...
        'Tag','LinkerLengthText',...
        'String','Linker Length [A]',...
        'HorizontalAlignment','left',...
        'FontSize',12);
    
    h.LinkerLengthEdit = uicontrol(...
        'Parent',h.FitLifetimeRelatedPanel,...
        'Units','normalized',...
        'BackgroundColor', Look.Control,...
        'ForegroundColor', Look.Fore,...
        'Position',[0.87 0.37 0.1 0.07],...
        'Style','edit',...
        'Tag','LinkerLengthEdit',...
        'String',num2str(UserValues.BurstBrowser.Corrections.LinkerLength),...
        'FontSize',12,...
        'Callback',@UpdateCorrections);
    
    h.FoersterRadiusBGText = uicontrol(...
        'Parent',h.FitLifetimeRelatedPanel,...
        'Units','normalized',...
        'BackgroundColor', Look.Back,...
        'ForegroundColor', Look.Fore,...
        'Position',[0.5 0.29 0.35 0.07],...
        'Style','text',...
        'Tag','FoersterRadiusBGText',...
        'HorizontalAlignment','left',...
        'String','Foerster Radius BG [A]',...
        'FontSize',12,...
        'Visible','off');
    
    h.FoersterRadiusBGEdit = uicontrol(...
        'Parent',h.FitLifetimeRelatedPanel,...
        'Units','normalized',...
        'BackgroundColor', Look.Control,...
        'ForegroundColor', Look.Fore,...
        'Position',[0.87 0.29 0.1 0.07],...
        'Style','edit',...
        'Tag','FoersterRadiusBGEdit',...
        'String',num2str(UserValues.BurstBrowser.Corrections.FoersterRadiusBG),...
        'FontSize',12,...
        'Visible','off',...
        'Callback',@UpdateCorrections);
    
    h.LinkerLengthBGText = uicontrol(...
        'Parent',h.FitLifetimeRelatedPanel,...
        'Units','normalized',...
        'BackgroundColor', Look.Back,...
        'ForegroundColor', Look.Fore,...
        'Position',[0.5 0.21 0.35 0.07],...
        'Style','text',...
        'Tag','LinkerLengthBGText',...
        'HorizontalAlignment','left',...
        'String','Linker Length BG [A]',...
        'Visible','off',...
        'FontSize',12);
    
    h.LinkerLengthBGEdit = uicontrol(...
        'Parent',h.FitLifetimeRelatedPanel,...
        'Units','normalized',...
        'BackgroundColor', Look.Control,...
        'ForegroundColor', Look.Fore,...
        'Position',[0.87 0.21 0.1 0.07],...
        'Style','edit',...
        'Tag','F?rsterRadiusEdit',...
        'String',num2str(UserValues.BurstBrowser.Corrections.LinkerLengthBG),...
        'FontSize',12,...
        'Visible','off',...
        'Callback',@UpdateCorrections);
    
    h.FoersterRadiusBRText = uicontrol(...
        'Parent',h.FitLifetimeRelatedPanel,...
        'Units','normalized',...
        'BackgroundColor', Look.Back,...
        'ForegroundColor', Look.Fore,...
        'Position',[0.5 0.13 0.35 0.07],...
        'Style','text',...
        'Tag','FoersterRadiusBRText',...
        'HorizontalAlignment','left',...
        'String','Foerster Radius BR [A]',...
        'Visible','off',...
        'FontSize',12);
    
    h.FoersterRadiusBREdit = uicontrol(...
        'Parent',h.FitLifetimeRelatedPanel,...
        'Units','normalized',...
        'BackgroundColor', Look.Control,...
        'ForegroundColor', Look.Fore,...
        'Position',[0.87 0.13 0.1 0.07],...
        'Style','edit',...
        'Tag','FoersterRadiusBREdit',...
        'String',num2str(UserValues.BurstBrowser.Corrections.FoersterRadiusBR),...
        'FontSize',12,...
        'Visible','off',...
        'Callback',@UpdateCorrections);
    
    h.LinkerLengthBRText = uicontrol(...
        'Parent',h.FitLifetimeRelatedPanel,...
        'Units','normalized',...
        'BackgroundColor', Look.Back,...
        'ForegroundColor', Look.Fore,...
        'Position',[0.5 0.05 0.35 0.07],...
        'Style','text',...
        'Tag','LinkerLengthBRText',...
        'HorizontalAlignment','left',...
        'Visible','off',...
        'String','Linker Length BR [A]',...
        'FontSize',12);
    
    h.LinkerLengthBREdit = uicontrol(...
        'Parent',h.FitLifetimeRelatedPanel,...
        'Units','normalized',...
        'BackgroundColor', Look.Control,...
        'ForegroundColor', Look.Fore,...
        'Position',[0.87 0.05 0.1 0.07],...
        'Style','edit',...
        'Tag','FoersterRadiusBREdit',...
        'String',num2str(UserValues.BurstBrowser.Corrections.LinkerLengthBR),...
        'FontSize',12,...
        'Visible','off',...
        'Callback',@UpdateCorrections);
    %% Secondary tab correlation
    h.Correlation_Panel = uipanel(...
        'Parent',h.SecondaryTabCorrectionsPanel,...
        'Units','normalized',...
        'Position',[0 0 1 0.4],...
        'Tag','DisplayOptionsPanel',...
        'BackgroundColor',Look.Back,...
        'ForegroundColor',Look.Fore,...
        'Title','Burstwise FCS',...
        'HighlightColor',Look.Fore,...
        'FontSize',12);
    %%% Contexmenu for correlation table
    h.Secondary_Tab_Correlation_Menu = uicontextmenu;
    
    %%% Sets a divider for correlation
    h.Secondary_Tab_Correlation_Standard2CMFD_Menu = uimenu(...
        'Parent',h.Secondary_Tab_Correlation_Menu,...
        'Label','FRET FCCS selection',...
        'Tag','Secondary_Tab_Correlation_Standard2CMFD_Menu',...
        'Callback',@Calculate_Settings,...
        'Visible','off');
    h.Secondary_Tab_Correlation_Reset_Menu = uimenu(...
        'Parent',h.Secondary_Tab_Correlation_Menu,...
        'Label','Reset',...
        'Tag','Secondary_Tab_Correlation_Reset_Menu',...
        'Callback',@Calculate_Settings);
    h.Secondary_Tab_Correlation_Divider_Menu = uimenu(...
        'Parent',h.Secondary_Tab_Correlation_Menu,...
        'Label',['Divider: ' num2str(UserValues.Settings.Pam.Cor_Divider)],...
        'Tag','Secondary_Tab_Correlation_Divider_Menu',...
        'Callback',@Calculate_Settings,...
        'Separator','on');
    
    Names = {'DD1','DD2','DA1','DA2','AA1','AA2','DD','DA','DX','DX1','DX2','AA'};
    h.Correlation_Table = uitable(...
        'Parent',h.Correlation_Panel,...
        'Units','normalized',...
        'Position',[0 0.12 1 0.88],...
        'Tag','CorrelationTable',...
        'TooltipString',sprintf([...
        'Rightclick to open contextmenu with additional function: \n'...
        'Divider: Divider for correlation time resolution for certain excitation schemes']),...
        'UIContextMenu',h.Secondary_Tab_Correlation_Menu,...
        'ColumnWidth',{40},...
        'ColumnEditable',true,...
        'ColumnName',Names,...
        'BackgroundColor', [Look.Table1;Look.Table2],...
        'ForegroundColor', Look.TableFore,...
        'RowName',Names,...
        'Data',false(numel(Names)));
    
    h.Correlate_Button = uicontrol(...
        'Style','pushbutton',...
        'Parent',h.Correlation_Panel,...
        'Units','normalized',...
        'Position',[0.01 0.025 0.25 0.08],...
        'Tag','Correlate_Button',...
        'String','Correlate',...
        'ForegroundColor',Look.Fore,...
        'BackgroundColor',Look.Control,...
        'FontSize',12,...
        'Callback',@Correlate_Bursts);
    
%     h.LoadAllPhotons_Button = uicontrol(...
%         'Style','pushbutton',...
%         'Parent',h.SecondaryTabCorrelationPanel,...
%         'Units','normalized',...
%         'Position',[0 0.45 0.3 0.05],...
%         'ForegroundColor',Look.Fore,...
%         'BackgroundColor',Look.Control,...
%         'Tag','LoadAllPhotons_Button',...
%         'String','Load All Photons (*.aps)',...
%         'FontSize',12,...
%         'Callback',@Load_Photons);
    h.CorrelateWindow_Menu = uicontextmenu;
    h.BurstwiseDiffusionTime_Menu = uimenu(...
        'Parent',h.CorrelateWindow_Menu,...
        'Label','Fit burst wise diffusion time',...
        'Callback',@Correlate_Bursts);
    h.CorrelateWindow_Button = uicontrol(...
        'Style','pushbutton',...
        'Parent',h.Correlation_Panel,...
        'Units','normalized',...
        'Position',[0.27 0.025 0.33 0.08],...
        'Tag','CorrelateWindow_Button',...
        'String','Correlate with time window',...
        'ForegroundColor',Look.Fore,...
        'BackgroundColor',Look.Control,...
        'Callback',@Correlate_Bursts,...
        'FontSize',12,...
        'Enable','on',...
        'UIContextMenu',h.CorrelateWindow_Menu);
    
    h.CorrelateWindow_Edit = uicontrol(...
        'Style','edit',...
        'Parent',h.Correlation_Panel,...
        'Units','normalized',...
        'BackgroundColor',Look.Control,...
        'ForegroundColor',Look.Fore,...
        'Position',[0.87 0.025 0.12 0.08],...
        'Tag','CorrelateWindow_Edit',...
        'String',num2str(UserValues.BurstBrowser.Settings.Corr_TimeWindowSize),...
        'Callback',@UpdateOptions,...
        'FontSize',12,...
        'Enable','on');
    
    h.CorrelateWindow_Text = uicontrol(...
        'Style','text',...
        'Parent',h.Correlation_Panel,...
        'Units','normalized',...
        'Position',[0.6 0.035 0.265 0.08],...
        'Tag','CorrelateWindow_Text',...
        'String','Time window [ms]:',...
        'Callback',@UpdateOptions,...
        'BackgroundColor',Look.Back,...
        'ForegroundColor',Look.Fore,...
        'HorizontalAlignment','right',...
        'FontSize',12,...
        'Enable','on');
    
    %%% Gaussian mixture fitting
    h.FitGaussian_Panel = uipanel(...
        'Parent',h.Secondary_Tab_Fitting,...
        'Units','normalized',...
        'Position',[0 0 1 0.5],...
        'Tag','FitGaussian_Panel',...
        'BackgroundColor',Look.Back,...
        'ForegroundColor',Look.Fore,...
        'Title','Gaussian Mixture Fitting',...
        'HighlightColor',Look.Fore,...
        'FontSize',12);
    
    h.Fit_Gaussian_Button = uicontrol(...
        'Parent',h.FitGaussian_Panel,...
        'Callback',@UpdatePlot,...
        'Units','normalized',...
        'Position',[0.1,0.9,0.3,0.08],...
        'String','Fit Gaussian mixture',...
        'ForegroundColor',Look.Fore,...
        'BackgroundColor',Look.Control,...
        'FontSize',12,...
        'TooltipString','<html>Fits a Gaussian mixture model to current 2D plot using the gmdistfit function in Matlab.<br>To fit 1D only, select the same parameter for x and y.<br>Set number of Gaussian using the popupmenu.<br>Start points are guessed unless fixed when using LSQ.</html>');
    h.Fit_NGaussian_Popupmenu = uicontrol('Style','popup',...
        'Units','normalized',...
        'Callback',@UpdateOptions,...
        'Position',[0.4,0.9,0.2,0.08],...
        'String',{'1','2','3','4','5'},...
        'Parent',h.FitGaussian_Panel,...
        'FontSize',12,...
        'TooltipStr','Number of Gaussian components of the model.');
    h.Fit_Gaussian_Pick = uicontrol('Style','checkbox',...
        'Units','normalized',...
        'Callback',@UpdateOptions,...
        'Value',UserValues.BurstBrowser.Settings.FitGaussPick,...
        'Position',[0.6,0.9,0.4,0.08],...
        'String','Pick start points manually',...
        'Parent',h.FitGaussian_Panel,...
        'BackgroundColor', Look.Back,...
        'ForegroundColor', Look.Fore,...
        'FontSize',12,...
        'TooltipString','If selected, you are required to manually select the start point for the fit by clicking inside the 2D plot.');
    h.Fit_GaussianMethod_Popupmenu = uicontrol('Style','popup',...
        'Units','normalized',...
        'Callback',@UpdateOptions,...
        'Position',[0.4,0.8,0.2,0.08],...
        'String',{'MLE','LSQ'},...
        'Value',find(strcmp({'MLE','LSQ'},UserValues.BurstBrowser.Settings.GaussianFitMethod)),...
        'Parent',h.FitGaussian_Panel,...
        'FontSize',12,...
        'TooltipStr','Fit Method. LSQ allows fixing of parameters.');
    h.Fit_GaussianChi2_Text = uicontrol('Style','text',...
        'Units','normalized',...
        'Callback',@UpdateOptions,...
        'Position',[0.6,0.8,0.4,0.08],...
        'String','',...
        'HorizontalAlignment','center',...
        'Parent',h.FitGaussian_Panel,...
        'FontSize',12,...
        'BackgroundColor',Look.Back,...
        'ForegroundColor',Look.Fore,...
        'TooltipStr','red. Chi2 value');
    h.FitTable_ContextMenu = uicontextmenu;
    h.FitTable_SpeciesFromGaussFit = uimenu(h.FitTable_ContextMenu,'Label','Copy fit result to clipboard','Callback',@CopyFitresultToClipboard);
    h.FitTable_SpeciesFromGaussFit = uimenu(h.FitTable_ContextMenu,'Label','Define Species from Fit','Callback',@SpeciesFromGaussianFit,'Separator','on');
    h.GUIData.TableDataMLE = cell(8,6);
    h.GUIData.TableDataMLE(3,1:6) = {'<html><b>Fraction</b></html>','<html><b>Mean(X)</b></html>','<html><b>Mean(Y)</b></html>','<html><b>&sigma(XX)</b></html>','<html><b>&sigma(YY)</b></html>','<html><b>COV(XY)</b></html>'};
    h.GUIData.ColumnNameMLE = {'<html><b>Converged</b></html>','<html><b>-logL</b></html>','<html><b>BIC</b></html>'};
    h.GUIData.ColumnEditableMLE = false(1,6);
    h.GUIData.ColumnWidthMLE = {100,100,100,100,100,100,100};
    h.GUIData.ColumnFormatMLE = repmat({'numeric'},1,7);
    h.GUIData.TableDataLSQ = num2cell(repmat([1,0,1,false,0.5,0,Inf,false,0.5,0,Inf,false,0.05,0.01,Inf,false,0.05,0.01,Inf,false,0,-Inf,Inf,false],[5,1]));
    for i =1:5
        h.GUIData.TableDataLSQ(i,4:4:end) = {false,false,false,false,false,false};
    end
    h.GUIData.ColumnEditableLSQ = true(1,24);
    h.GUIData.ColumnNameLSQ = {'<html><b>Fraction</b></html>','LB','UB','F','<html><b>Mean(X)</b></html>','LB','UB','F','<html><b>Mean(Y)</b></html>','LB','UB','F','<html><b>&sigma(XX)</b></html>','LB','UB','F','<html><b>&sigma(YY)</b></html>','LB','UB','F','<html><b>COV(XY)</b></html>','LB','UB','F'};
    h.GUIData.ColumnWidthLSQ = repmat({60,25,25,20},[1,6]);
    h.GUIData.ColumnFormatLSQ = repmat({'numeric','numeric','numeric','logical'},[1,6]);
    switch UserValues.BurstBrowser.Settings.GaussianFitMethod
        case 'MLE'
            h.Fit_Gaussian_Text = uitable(...
                'Units','normalized',...
                'Position',[0,0,1,0.75],...
                'Parent',h.FitGaussian_Panel,...
                'FontSize',12,...
                'ColumnName',h.GUIData.ColumnNameMLE,...
                'RowName',[],...
                'ColumnEditable',h.GUIData.ColumnEditableMLE,...
                'Data',h.GUIData.TableDataMLE,...
                'ColumnWidth',h.GUIData.ColumnWidthMLE,...
                'ColumnFormat',h.GUIData.ColumnFormatMLE,...
                'UIContextMenu',h.FitTable_ContextMenu,...
                'TooltipString','<html>Result of the Gaussian mixture fit.<br>If "converged" is zero, the fit did not converge. <br>-logL: negative log-likelihood. <br>BIC: Bayesian information criterion. The model with the lowest value is preferred.<br>Distribution widths are given as &sigma=sqrt(&sigma<sup>2</sup>), while the covariance COV(XY) is given as actual variance.</html>');
        case 'LSQ'
            h.Fit_Gaussian_Text = uitable(...
                'Units','normalized',...
                'Position',[0,0,1,0.75],...
                'Parent',h.FitGaussian_Panel,...
                'FontSize',12,...
                'ColumnName',h.GUIData.ColumnNameLSQ,...
                'ColumnFormat',h.GUIData.ColumnFormatLSQ,...
                'RowName',[],...
                'ColumnEditable',h.GUIData.ColumnEditableLSQ,...
                'Data',h.GUIData.TableDataLSQ,...
                'ColumnWidth',h.GUIData.ColumnWidthLSQ,...
                'UIContextMenu',h.FitTable_ContextMenu,...
                'TooltipString','<html>Gaussian fit table</html>');
    end
    %% Secondary tab options
    s.ProgressRatio = 0.75;
    %%% Display Options Panel
    h.DisplayOptionsPanel = uipanel(...
        'Parent',h.SecondaryTabOptionsPanel,...
        'Units','normalized',...
        'Position',[0 0.5 1 0.5],...
        'Tag','DisplayOptionsPanel',...
        'BackgroundColor',Look.Back,...
        'ForegroundColor',Look.Fore,...
        'HighlightColor', Look.Fore,...
        'Title','Display Options',...
        'FontSize',12);
    
    %%% Specify the Number of Bins
    h.NbinsXText = uicontrol('Style','text',...
        'Parent',h.DisplayOptionsPanel,...
        'String','Number of Bins X',...
        'Tag','Text_Number_of_BinsX',...
        'Units','normalized',...
        'Position',[0 0.92 0.25 0.07],...
        'FontSize',12,...
        'BackgroundColor', Look.Back,...
        'ForegroundColor', Look.Fore);
    
    h.NumberOfBinsXEdit = uicontrol(...
        'Style','edit',...
        'Parent',h.DisplayOptionsPanel,...
        'BackgroundColor', Look.Control,...
        'ForegroundColor', Look.Fore,...
        'Units','normalized',...
        'Position',[0.3 0.92 0.2 0.07],...
        'FontSize',12,...
        'Tag','NumberOfBinsEdit',...
        'String',UserValues.BurstBrowser.Display.NumberOfBinsX,...
        'Callback',@UpdatePlot...
        );
    %%% log X option
    h.logX_checkbox = uicontrol(...
        'Style','checkbox',...
        'Parent',h.DisplayOptionsPanel,...
        'BackgroundColor', Look.Back,...
        'ForegroundColor', Look.Fore,...
        'Units','normalized',...
        'Position',[0.5 0.92 0.2 0.07],...
        'FontSize',12,...
        'Tag','logX_checkbox',...
        'Value',UserValues.BurstBrowser.Display.logX,...
        'String','logX',...
        'TooltipStr','Logarithmic X-axis',...
        'Callback',@UpdatePlot...
        );
    h.NBinsYText = uicontrol('Style','text',...
        'Parent',h.DisplayOptionsPanel,...
        'String','Number of Bins Y',...
        'Tag','Text_Number_of_BinsY',...
        'Units','normalized',...
        'Position',[0 0.85 0.25 0.07],...
        'FontSize',12,...
        'BackgroundColor', Look.Back,...
        'ForegroundColor', Look.Fore);
    
    h.NumberOfBinsYEdit = uicontrol(...
        'Style','edit',...
        'Parent',h.DisplayOptionsPanel,...
        'BackgroundColor', Look.Control,...
        'ForegroundColor', Look.Fore,...
        'Units','normalized',...
        'Position',[0.3 0.85 0.2 0.07],...
        'FontSize',12,...
        'Tag','NumberOfBinsEdit',...
        'String',UserValues.BurstBrowser.Display.NumberOfBinsY,...
        'Callback',@UpdatePlot...
        );
    %%% log Y option
    h.logY_checkbox = uicontrol(...
        'Style','checkbox',...
        'Parent',h.DisplayOptionsPanel,...
        'BackgroundColor', Look.Back,...
        'ForegroundColor', Look.Fore,...
        'Units','normalized',...
        'Position',[0.5 0.85 0.2 0.07],...
        'FontSize',12,...
        'Tag','logY_checkbox',...
        'Value',UserValues.BurstBrowser.Display.logY,...
        'String','logY',...
        'TooltipStr','Logarithmic Y-axis',...
        'Callback',@UpdatePlot...
        );
    %%% Plot grid lines above data
    h.PlotGridAboveDataCheckbox = uicontrol(...
        'Style','checkbox',...
        'Parent',h.DisplayOptionsPanel,...
        'BackgroundColor', Look.Back,...
        'ForegroundColor', Look.Fore,...
        'Units','normalized',...
        'Position',[0.7 0.92 0.3 0.07],...
        'FontSize',12,...
        'Tag','PlotGridAboveDataCheckbox',...
        'Value',UserValues.BurstBrowser.Display.PlotGridAboveData,...
        'String','Plot grid on top of data',...
        'TooltipStr','Choose to overlay grid lines on data, or to plot grid lines behind data.',...
        'Callback',@UpdateGUIOptions...
        );
    %%% Plot grid lines above data
    h.Restrict_EandS_Range = uicontrol(...
        'Style','checkbox',...
        'Parent',h.DisplayOptionsPanel,...
        'BackgroundColor', Look.Back,...
        'ForegroundColor', Look.Fore,...
        'Units','normalized',...
        'Position',[0.7 0.85 0.3 0.07],...
        'FontSize',12,...
        'Tag','Restrict_EandS_Range',...
        'Value',UserValues.BurstBrowser.Display.Restrict_EandS_Range,...
        'String','Restrict E and S range',...
        'TooltipStr','Restrict Efficiency and Stoichiometry plot ranges to [0,1].',...
        'Callback',@UpdatePlot...
        );
    
    %%% Specify the Plot Type
    h.PlotTypeText = uicontrol('Style','text',...
        'Parent',h.DisplayOptionsPanel,...
        'String','Plot Type',...
        'Tag','Text_Plot_Type',...
        'Units','normalized',...
        'Position',[0 0.75 0.4 0.07],...
        'FontSize',12,...
        'BackgroundColor', Look.Back,...
        'ForegroundColor', Look.Fore);
    
    PlotType_String = {'Image','Contour','Scatter','Hex'};
    h.PlotTypePopumenu = uicontrol(...
        'Style','popupmenu',...
        'Parent',h.DisplayOptionsPanel,...
        'BackgroundColor', Look.Control,...
        'ForegroundColor', Look.Fore,...
        'Units','normalized',...
        'Position',[0.4 0.75 0.2 0.07],...
        'FontSize',12,...
        'Tag','PlotTypePopupmenu',...
        'String',PlotType_String,...
        'Value',find(strcmp(PlotType_String,UserValues.BurstBrowser.Display.PlotType)),...
        'Callback',@ChangePlotType...
        );
    %%% Contour plot settings
    h.NumberOfContourLevels_text = uicontrol(...
        'Style','text',...
        'Parent',h.DisplayOptionsPanel,...
        'BackgroundColor', Look.Back,...
        'ForegroundColor', Look.Fore,...
        'Units','normalized',...
        'Position',[0.62 0.75 0.28 0.07],...
        'FontSize',12,...
        'Tag','NumberOfContourLevels_edit',...
        'String','# Contour Levels'...
        );
    
    h.NumberOfContourLevels_edit = uicontrol(...
        'Style','edit',...
        'Parent',h.DisplayOptionsPanel,...
        'BackgroundColor', Look.Control,...
        'ForegroundColor', Look.Fore,...
        'Units','normalized',...
        'Position',[0.9 0.75 0.1 0.07],...
        'FontSize',12,...
        'Tag','NumberOfContourLevels_edit',...
        'String',num2str(UserValues.BurstBrowser.Display.NumberOfContourLevels),...
        'Callback',@UpdatePlot...
        );
    
    h.PlotOffset_text = uicontrol(...
        'Style','text',...
        'Parent',h.DisplayOptionsPanel,...
        'BackgroundColor', Look.Back,...
        'ForegroundColor', Look.Fore,...
        'Units','normalized',...
        'Position',[0.62 0.65 0.28 0.07],...
        'FontSize',12,...
        'Tag','ContourOffset_text',...
        'String','Plot Offset [%]'...
        );
    
    h.PlotOffset_edit = uicontrol(...
        'Style','edit',...
        'Parent',h.DisplayOptionsPanel,...
        'BackgroundColor', Look.Control,...
        'ForegroundColor', Look.Fore,...
        'Units','normalized',...
        'Position',[0.9 0.65 0.1 0.07],...
        'FontSize',12,...
        'Tag','NumberOfContourLevels_edit',...
        'String',num2str(UserValues.BurstBrowser.Display.ContourOffset),...
        'Callback',@UpdatePlot...
        );
    
    %%% scatter plot settings
    h.MarkerColor_text = uicontrol(...
        'Style','text',...
        'Parent',h.DisplayOptionsPanel,...
        'BackgroundColor', Look.Back,...
        'ForegroundColor', Look.Fore,...
        'Units','normalized',...
        'Position',[0.62 0.75 0.28 0.07],...
        'FontSize',12,...
        'Tag','MarkerColor_text',...
        'String','Marker Color'...
        );
    h.MarkerColor_button = uicontrol('Style','pushbutton',...
        'Parent',h.DisplayOptionsPanel,...
        'String','',...
        'Tag','MarkerColor_button',...
        'Units','normalized',...
        'Position',[0.9 0.75 0.1 0.07],...
        'FontSize',12,...
        'BackgroundColor', UserValues.BurstBrowser.Display.MarkerColor,...
        'ForegroundColor', Look.Fore,...
        'Callback',@UpdateLineColor...
        );
    
    h.MarkerSize_text = uicontrol(...
        'Style','text',...
        'Parent',h.DisplayOptionsPanel,...
        'BackgroundColor', Look.Back,...
        'ForegroundColor', Look.Fore,...
        'Units','normalized',...
        'Position',[0.62 0.65 0.28 0.07],...
        'FontSize',12,...
        'Tag','MarkerSize_text',...
        'String','Marker Size'...
        );
    
    h.MarkerSize_edit = uicontrol(...
        'Style','edit',...
        'Parent',h.DisplayOptionsPanel,...
        'BackgroundColor', Look.Control,...
        'ForegroundColor', Look.Fore,...
        'Units','normalized',...
        'Position',[0.9 0.65 0.1 0.07],...
        'FontSize',12,...
        'Tag','NumberOfContourLevels_edit',...
        'String',num2str(UserValues.BurstBrowser.Display.MarkerSize),...
        'Callback',@UpdateGUIOptions...
        );
    %%% Specify the colormap
    h.ColormapText = uicontrol('Style','text',...
        'Parent',h.DisplayOptionsPanel,...
        'String','Colormap',...
        'Tag','Text_ColorMap',...
        'Units','normalized',...
        'Position',[0 0.65 0.4 0.07],...
        'FontSize',12,...
        'BackgroundColor', Look.Back,...
        'ForegroundColor', Look.Fore);
    
    Colormaps_String = {'jet','jetvar','parula','hot','cool','spring','summer','autumn','winter','bone','gray','copper','pink','hsv'};
    if ischar(UserValues.BurstBrowser.Display.ColorMap)
        try
            colormap_val = find(strcmp(Colormaps_String,UserValues.BurstBrowser.Display.ColorMap));
        catch
            colormap_val = 1;
            UserValues.BurstBrowser.Display.ColorMap = Colormaps_String(1);
        end
    else
        colormap_val = 2;
    end
    h.ColorMapPopupmenu = uicontrol(...
        'Style','popupmenu',...
        'Parent',h.DisplayOptionsPanel,...
        'BackgroundColor', Look.Control,...
        'ForegroundColor', Look.Fore,...
        'Units','normalized',...
        'Position',[0.4 0.65 0.2 0.07],...
        'FontSize',12,...
        'Tag','ColorMapPopupmenu',...
        'String',Colormaps_String,...
        'Value',colormap_val,...
        'Callback',@UpdatePlot...
        );
    
    h.ColorMapInvert = uicontrol(...
        'Style','checkbox',...
        'Parent',h.DisplayOptionsPanel,...
        'BackgroundColor', Look.Back,...
        'ForegroundColor', Look.Fore,...
        'Units','normalized',...
        'Position',[0.3 0.65 0.1 0.07],...
        'FontSize',12,...
        'Tag','ColorMapInvert',...
        'String','Invert',...
        'Value',UserValues.BurstBrowser.Display.ColorMapInvert,...
        'Callback',@UpdatePlot...
        );
    
    h.PlotContourLines = uicontrol('Style','checkbox',...
        'Parent',h.DisplayOptionsPanel,...
        'String','Plot Contour Lines',...
        'Tag','PlotContourLines',...
        'Value', UserValues.BurstBrowser.Display.PlotContourLines,...
        'Units','normalized',...
        'Position',[0.52 0.55 0.48 0.07],...
        'FontSize',12,...
        'BackgroundColor', Look.Back,...
        'ForegroundColor', Look.Fore,...
        'Callback',@ChangePlotType...
        );
    %%% Option to take log10 of 2D histogram
    h.Hist_log10 = uicontrol('Style','checkbox',...
        'Parent',h.DisplayOptionsPanel,...
        'String','take log10 of 2D histogram',...
        'Tag','Hist_log10',...
        'Value', 0,...
        'Units','normalized',...
        'Position',[0.02 0.55 0.4 0.07],...
        'FontSize',12,...
        'BackgroundColor', Look.Back,...
        'ForegroundColor', Look.Fore,...
        'Callback',@UpdatePlot...
        );
    %%% Option to display average values in 1d histograms
    h.DisplayAverage = uicontrol('Style','checkbox',...
        'Parent',h.DisplayOptionsPanel,...
        'String','Display Average Value in 1D Histograms',...
        'Tag','DisplayAverage',...
        'Value', 0,...
        'Units','normalized',...
        'Position',[0.02 0.45 0.5 0.07],...
        'FontSize',12,...
        'BackgroundColor', Look.Back,...
        'ForegroundColor', Look.Fore,...
        'Callback',@UpdatePlot...
        );
    
    %%% Option to turn KDE estimate (data smoothing) on or off
    h.SmoothKDE = uicontrol('Style','checkbox',...
        'Parent',h.DisplayOptionsPanel,...
        'String','Plot Kernel Density Estimate (Smoothing)',...
        'Tag','SmoothKDE',...
        'Value', UserValues.BurstBrowser.Display.KDE,...
        'Units','normalized',...
        'Position',[0.02 0.35 0.48 0.07],...
        'FontSize',12,...
        'BackgroundColor', Look.Back,...
        'ForegroundColor', Look.Fore,...
        'Callback',@UpdatePlot...
        );
    
    h.SaveFileExportFigure_Checkbox = uicontrol('Style','checkbox',...
        'Parent',h.DisplayOptionsPanel,...
        'String','Save file when exporting figure',...
        'TooltipString','Save file when exporting figure',...
        'Tag','SaveFileExportFigure_Checkbox',...
        'Value', UserValues.BurstBrowser.Settings.SaveFileExportFigure,...
        'Units','normalized',...
        'Position',[0.02 0.25 0.48 0.07],...
        'FontSize',12,...
        'BackgroundColor', Look.Back,...
        'ForegroundColor', Look.Fore,...
        'Callback',@UpdateOptions...
        );
    
    %%% Option to  color-code a third parameter in 2d histograms using
    %%% colormap, while frequency is encoded in grayscale
    h.ZScale_Intensity = uicontrol('Style','checkbox',...
        'Parent',h.DisplayOptionsPanel,...
        'String','Grayscale Intensity for ZScale',...
        'TooltipString','<html>Enable grayscale colormap for encoding frequency when using Z-Scale parameter to define colormap.<br>Affected by colormap brightening.</html>',...
        'Tag','ZScale_Intensity',...
        'Value', UserValues.BurstBrowser.Display.ZScale_Intensity,...
        'Units','normalized',...
        'Position',[0.52 0.45 0.48 0.07],...
        'FontSize',12,...
        'BackgroundColor', Look.Back,...
        'ForegroundColor', Look.Fore,...
        'Callback',@UpdatePlot...
        );
    %%% Option to brighten the grayscale colormap used for encoding
    %%% frequency information
    h.BrightenColorMap_text = uicontrol(...
        'Style','text',...
        'Parent',h.DisplayOptionsPanel,...
        'BackgroundColor', Look.Back,...
        'ForegroundColor', Look.Fore,...
        'Units','normalized',...
        'TooltipString','Brightens the colormap. Affects z-scaling and multiplot.',...
        'Position',[0.52 0.35 0.36 0.07],...
        'FontSize',12,...
        'Tag','BrightenColorMap_text',...
        'String','Brighten Colormap'...
        );
    
    h.BrightenColorMap_edit = uicontrol(...
        'Style','edit',...
        'Parent',h.DisplayOptionsPanel,...
        'BackgroundColor', Look.Control,...
        'ForegroundColor', Look.Fore,...
        'Units','normalized',...
        'Position',[0.88 0.35 0.1 0.07],...
        'FontSize',12,...
        'Tag','BrightenColorMap_edit',...
        'TooltipString','Brightens the colormap. Affects z-scaling and multiplot.',...
        'String',num2str(UserValues.BurstBrowser.Display.BrightenColorMap),...
        'Callback',@UpdatePlot...
        );
    %if ~UserValues.BurstBrowser.Display.ZScale_Intensity
    %    set([h.BrightenColorMap_text,h.BrightenColorMap_edit],'Visible','off');
    %end
    
    h.MultiPlot_PlotType = uicontrol('Style','checkbox',...
        'Parent',h.DisplayOptionsPanel,...
        'String','Use black-to-white for multi plot',...
        'TooltipString','<html>Uses black-to-white color scaling for plotting multiple species,<br> instead of white-to-black RGB plot mode. <br> Affected by colormap brightening.</html>',...
        'Tag','SaveFileExportFigure_Checkbox',...
        'Value', UserValues.BurstBrowser.Display.MultiPlotMode,...
        'Units','normalized',...
        'Position',[0.52 0.25 0.48 0.07],...
        'FontSize',12,...
        'BackgroundColor', Look.Back,...
        'ForegroundColor', Look.Fore,...
        'Callback',@UpdateOptions...
        );
    
    h.ColorSettingContainer = uigridcontainer(h.DisplayOptionsPanel,...
        'GridSize',[2,6],...
        'Units','norm',...
        'Position',[0.02,0,0.96,.17],...
        'BackgroundColor',Look.Back);
    
    h.ColorLine1Text = uicontrol('Style','text',...
        'Parent',h.ColorSettingContainer,...
        'String','Line 1',...
        'Tag','ColorLine1Text',...
        'FontSize',12,...
        'BackgroundColor', Look.Back,...
        'ForegroundColor', Look.Fore);
    
    h.ColorLine2Text = uicontrol('Style','text',...
        'Parent',h.ColorSettingContainer,...
        'String','Line 2',...
        'Tag','ColorLine2Text',...
        'Units','normalized',...
        'Position',[0.21 0.1 0.12 0.07],...
        'FontSize',12,...
        'BackgroundColor', Look.Back,...
        'ForegroundColor', Look.Fore);
    
    h.ColorLine3Text = uicontrol('Style','text',...
        'Parent',h.ColorSettingContainer,...
        'String','Line 3',...
        'Tag','ColorLine3Text',...
        'FontSize',12,...
        'BackgroundColor', Look.Back,...
        'ForegroundColor', Look.Fore);
    
    h.ColorLine4Text = uicontrol('Style','text',...
        'Parent',h.ColorSettingContainer,...
        'String','Line 4',...
        'Tag','ColorLine4Text',...
        'FontSize',12,...
        'BackgroundColor', Look.Back,...
        'ForegroundColor', Look.Fore);
    
    h.ColorLine5Text = uicontrol('Style','text',...
        'Parent',h.ColorSettingContainer,...
        'String','Line 5',...
        'Tag','ColorLine5Text',...
        'FontSize',12,...
        'BackgroundColor', Look.Back,...
        'ForegroundColor', Look.Fore);

    h.ColorLine6Text = uicontrol('Style','text',...
        'Parent',h.ColorSettingContainer,...
        'String','Line 6',...
        'Tag','ColorLine6Text',...
        'FontSize',12,...
        'BackgroundColor', Look.Back,...
        'ForegroundColor', Look.Fore);
    
    h.ColorLine1 = uicontrol('Style','pushbutton',...
        'Parent',h.ColorSettingContainer,...
        'String','',...
        'Tag','ColorLine1',...
        'FontSize',12,...
        'BackgroundColor', UserValues.BurstBrowser.Display.ColorLine1,...
        'ForegroundColor', Look.Fore,...
        'Callback',@UpdateLineColor...
        );
    
    h.ColorLine2 = uicontrol('Style','pushbutton',...
        'Parent',h.ColorSettingContainer,...
        'String','',...
        'Tag','ColorLine2',...
        'FontSize',12,...
        'BackgroundColor', UserValues.BurstBrowser.Display.ColorLine2,...
        'ForegroundColor', Look.Fore,...
        'Callback',@UpdateLineColor...
        );
    
    h.ColorLine3 = uicontrol('Style','pushbutton',...
        'Parent',h.ColorSettingContainer,...
        'String','',...
        'Tag','ColorLine3',...
        'FontSize',12,...
        'BackgroundColor', UserValues.BurstBrowser.Display.ColorLine3,...
        'ForegroundColor', Look.Fore,...
        'Callback',@UpdateLineColor...
        );
    
    h.ColorLine4 = uicontrol('Style','pushbutton',...
        'Parent',h.ColorSettingContainer,...
        'String','',...
        'Tag','ColorLine4',...
        'FontSize',12,...
        'BackgroundColor', UserValues.BurstBrowser.Display.ColorLine4,...
        'ForegroundColor', Look.Fore,...
        'Callback',@UpdateLineColor...
        );
    
    h.ColorLine5 = uicontrol('Style','pushbutton',...
        'Parent',h.ColorSettingContainer,...
        'String','',...
        'Tag','ColorLine5',...
        'FontSize',12,...
        'BackgroundColor', UserValues.BurstBrowser.Display.ColorLine5,...
        'ForegroundColor', Look.Fore,...
        'Callback',@UpdateLineColor...
        );
    
    h.ColorLine6 = uicontrol('Style','pushbutton',...
        'Parent',h.ColorSettingContainer,...
        'String','',...
        'Tag','ColorLine6',...
        'FontSize',12,...
        'BackgroundColor', UserValues.BurstBrowser.Display.ColorLine6,...
        'ForegroundColor', Look.Fore,...
        'Callback',@UpdateLineColor...
        );
    
    %%%%%%%%%%%%%%%%%%%%%%%%%%%%%%%%%%%%%%%%%%%%%%%%%%%%%%%%%%%%%%%%%%%%%%%%%%%
    %%%%%%%%%%%%%%%%%%%%%%%%%%%%%%%%%%%
    %%% Data Processing Options Panel
    h.DataProcessingPanel = uipanel(...
        'Parent',h.SecondaryTabOptionsPanel,...
        'Units','normalized',...
        'Position',[0 0 1 0.5],...
        'Tag','DataProcessingPanel',...
        'BackgroundColor',Look.Back,...
        'ForegroundColor',Look.Fore,...
        'Title','Data Processing Options',...
        'HighlightColor', Look.Fore,...
        'FontSize',12);
    
    %%% Option to enable/disable save dialog on closing
    h.SaveOnClose = uicontrol('Style','checkbox',...
        'Parent',h.DataProcessingPanel,...
        'String','Ask for saving when closing program',...
        'Tag','SaveOnClose',...
        'Value', UserValues.BurstBrowser.Settings.SaveOnClose,...
        'Units','normalized',...
        'Position',[0.1 0.88 0.8 0.07],...
        'FontSize',12,...
        'BackgroundColor', Look.Back,...
        'ForegroundColor', Look.Fore,...
        'Callback',@UpdateOptions...
        );
    
    h.TimeBinPDAText = uicontrol('Style','text',...
        'Parent',h.DataProcessingPanel,...
        'String','Timebin for PDA [ms]',...
        'Tag','TimeBinPDAText',...
        'Units','normalized',...
        'Position',[0.05 0.68 0.55 0.07],...
        'FontSize',12,...
        'BackgroundColor', Look.Back,...
        'ForegroundColor', Look.Fore);
    
    h.TimeBinPDAEdit = uicontrol(...
        'Style','edit',...
        'Parent',h.DataProcessingPanel,...
        'BackgroundColor', Look.Control,...
        'ForegroundColor', Look.Fore,...
        'Units','normalized',...
        'Position',[0.6 0.68 0.2 0.07],...
        'FontSize',12,...
        'Tag','TimeBinPDAEdit',...
        'String',UserValues.BurstBrowser.Settings.PDATimeBin,...
        'Callback',@UpdateOptions,...
        'TooltipString', 'e.g. "1" or "0.2, 0.5, 0.75, 1"'...
        );
    
    h.ApplyCorrectionsOnLoad = uicontrol('Style','checkbox',...
        'Parent',h.DataProcessingPanel,...
        'String','Automatically apply default/stored corrections when loading a file',...
        'Tag','SaveOnClose',...
        'Value', UserValues.BurstBrowser.Settings.CorrectionOnLoad,...
        'Units','normalized',...
        'Position',[0.1 0.78 0.8 0.07],...
        'FontSize',12,...
        'BackgroundColor', Look.Back,...
        'ForegroundColor', Look.Fore,...
        'Callback',@UpdateOptions...
        );
    
    h.IsoLineGaussFit_Text = uicontrol('Style','text',...
        'Parent',h.DataProcessingPanel,...
        'String','Isoline height for Gaussian Fit Display',...
        'Tag','IsoLineGaussFit_Text',...
        'Units','normalized',...
        'Position',[0.05 0.58 0.55 0.07],...
        'FontSize',12,...
        'BackgroundColor', Look.Back,...
        'ForegroundColor', Look.Fore);
    
    h.IsoLineGaussFit_Edit = uicontrol(...
        'Style','edit',...
        'Parent',h.DataProcessingPanel,...
        'BackgroundColor', Look.Control,...
        'ForegroundColor', Look.Fore,...
        'Units','normalized',...
        'Position',[0.6 0.58 0.2 0.07],...
        'FontSize',12,...
        'Tag','IsoLineGaussFit_Edit',...
        'String',num2str(UserValues.BurstBrowser.Settings.IsoLineGaussFit),...
        'Callback',@UpdateOptions...
        );
    
    h.CompareFRETHist_Waterfall = uicontrol('Style','checkbox',...
        'Parent',h.DataProcessingPanel,...
        'String','Make waterfall plot when comparing FRET histograms',...
        'Tag','CompareFRETHist_Waterfall',...
        'Value', UserValues.BurstBrowser.Settings.CompareFRETHist_Waterfall,...
        'Units','normalized',...
        'Position',[0.1 0.48 0.8 0.07],...
        'FontSize',12,...
        'BackgroundColor', Look.Back,...
        'ForegroundColor', Look.Fore,...
        'Callback',@UpdateOptions...
        );
    %%% Editboxes for S thresholds for species selection
    h.ThresholdsContainer = uigridcontainer(...
        'GridSize',[3,5],...
        'HorizontalWeight',[0.4,0.3,0.3,0.5,0.3],...
        'Parent',h.DataProcessingPanel,...
        'Units','norm',...
        'Position',[.02,.20,.7,.25],...
        'BackgroundColor',Look.Back);
    h.Threshold_Text = uicontrol('style','text',...
        'Parent',h.ThresholdsContainer,...
        'String','Thresholds:',...
        'Units','normalized',...
        'FontSize',12,...
        'BackgroundColor', Look.Back,...
        'ForegroundColor', Look.Fore);
    h.Threshold_MinText = uicontrol('style','text',...
        'Parent',h.ThresholdsContainer,...
        'String','Min',...
        'Units','normalized',...
        'FontSize',12,...
        'BackgroundColor', Look.Back,...
        'ForegroundColor', Look.Fore);
    h.Threshold_MaxText = uicontrol('style','text',...
        'Parent',h.ThresholdsContainer,...
        'String','Max',...
        'Units','normalized',...
        'FontSize',12,...
        'BackgroundColor', Look.Back,...
        'ForegroundColor', Look.Fore);
    h.Threshold_E1 = uicontrol('style','text',...
        'Parent',h.ThresholdsContainer,...
        'String','',...
        'Units','normalized',...
        'FontSize',12,...
        'BackgroundColor', Look.Back,...
        'ForegroundColor', Look.Fore);
    h.Threshold_E2 = uicontrol('style','text',...
        'Parent',h.ThresholdsContainer,...
        'String','',...
        'Units','normalized',...
        'FontSize',12,...
        'BackgroundColor', Look.Back,...
        'ForegroundColor', Look.Fore);
    h.Threshold_SDonlyText = uicontrol('style','text',...
        'Parent',h.ThresholdsContainer,...
        'String','S(D only)',...
        'Units','normalized',...
        'FontSize',12,...
        'BackgroundColor', Look.Back,...
        'ForegroundColor', Look.Fore);
    h.Threshold_S_Donly_Min_Edit = uicontrol('style','edit',...
        'Parent',h.ThresholdsContainer,...
        'String',num2str(UserValues.BurstBrowser.Settings.S_Donly_Min),...
        'BackgroundColor', Look.Control,...
        'ForegroundColor', Look.Fore,...
        'Units','normalized',...
        'FontSize',12,...
        'Callback',@UpdateOptions);
    h.Threshold_S_Donly_Max_Edit = uicontrol('style','edit',...
        'Parent',h.ThresholdsContainer,...
        'String',num2str(UserValues.BurstBrowser.Settings.S_Donly_Max),...
        'BackgroundColor', Look.Control,...
        'ForegroundColor', Look.Fore,...
        'Units','normalized',...
        'FontSize',12,...
        'Callback',@UpdateOptions);
    h.Threshold_EDonlyMaxText1 = uicontrol('style','text',...
        'Parent',h.ThresholdsContainer,...
        'String','',...
        'Units','normalized',...
        'FontSize',12,...
        'BackgroundColor', Look.Back,...
        'ForegroundColor', Look.Fore);
    h.Threshold_EDonlyMaxText2 = uicontrol('style','text',...
        'Parent',h.ThresholdsContainer,...
        'String','',...
        'Units','normalized',...
        'FontSize',12,...
        'BackgroundColor', Look.Back,...
        'ForegroundColor', Look.Fore);
    h.Threshold_SAonlyText = uicontrol('style','text',...
        'Parent',h.ThresholdsContainer,...
        'String','S(A only)',...
        'Units','normalized',...
        'FontSize',12,...
        'BackgroundColor', Look.Back,...
        'ForegroundColor', Look.Fore);
    h.Threshold_S_Aonly_Min_Edit = uicontrol('style','edit',...
        'Parent',h.ThresholdsContainer,...
        'String',num2str(UserValues.BurstBrowser.Settings.S_Aonly_Min),...
        'BackgroundColor', Look.Control,...
        'ForegroundColor', Look.Fore,...
        'Units','normalized',...
        'FontSize',12,...
        'Callback',@UpdateOptions);
    h.Threshold_S_Aonly_Max_Edit = uicontrol('style','edit',...
        'Parent',h.ThresholdsContainer,...
        'String',num2str(UserValues.BurstBrowser.Settings.S_Aonly_Max),...
        'BackgroundColor', Look.Control,...
        'ForegroundColor', Look.Fore,...
        'Units','normalized',...
        'FontSize',12,...
        'Callback',@UpdateOptions);
    h.Threshold_EAonlyMinText = uicontrol('style','text',...
        'Parent',h.ThresholdsContainer,...
        'String','EPR(A only) min',...
        'Units','normalized',...
        'TooltipStr','Minimum proximity ratio for Acceptor Only selection.',...
        'FontSize',12,...
        'BackgroundColor', Look.Back,...
        'ForegroundColor', Look.Fore);
    h.Threshold_E_Aonly_Min_Edit = uicontrol('style','edit',...
        'Parent',h.ThresholdsContainer,...
        'String',num2str(UserValues.BurstBrowser.Settings.E_Aonly_Min),...
        'BackgroundColor', Look.Control,...
        'ForegroundColor', Look.Fore,...
        'Units','normalized',...
        'FontSize',12,...
        'Callback',@UpdateOptions);
    %% Database tab   
    %%% Database list
    h.DatabaseBB.List = uicontrol(...
        'Parent',h.DatabaseBB.Panel,...
        'Tag','DatabaseBB_List',...
        'Style','listbox',...
        'Units','normalized',...
        'FontSize',12,...
        'Max',2,...
        'String',UserValues.BurstBrowser.DatabaseString,...
        'BackgroundColor', Look.List,...
        'ForegroundColor', Look.ListFore,...
        'KeyPressFcn',{@Database,0},...
        'Callback',{@Database,0},...
        'Tooltipstring', ['<html>'...
                          'List of files in database <br>',...
                          '<i>"return"</i>: Loads selected files<br>',...
                          '<I>"delete"</i>: Removes selected files from list </b>'],...
        'Position',[0.01 0.51 0.98 0.38]);
    h.DatabaseBB.Load = uicontrol(...
        'Parent',h.DatabaseBB.Panel,...
        'Tag','DatabaseBB_Load_Button',...
        'Units','normalized',...
        'FontSize',12,...
        'BackgroundColor', Look.Control,...
        'ForegroundColor', Look.Fore,...
        'String','Load database',...
        'Callback',{@Database,3},...
        'Position',[0.05 0.95 0.25 0.035],...
        'Tooltipstring', 'Load database from file');
    %%% Button to add files to the database
    h.DatabaseBB.Save = uicontrol(...
        'Parent',h.DatabaseBB.Panel,...
        'Tag','DatabaseBB_Save_Button',...
        'Units','normalized',...
        'FontSize',12,...
        'BackgroundColor', Look.Control,...
        'ForegroundColor', Look.Fore,...
        'String','Save Database',...
        'Callback',{@Database,4},...
        'Position',[0.05 0.91 0.25 0.035],...
        'enable', 'on',...
        'Tooltipstring', 'Save database to a file');
    %%% Button to add files to the database from dialog
    h.DatabaseBB.AddFiles = uicontrol(...
        'Parent',h.DatabaseBB.Panel,...
        'Tag','DatabaseBB_Correlate_Button',...
        'Units','normalized',...
        'FontSize',12,...
        'BackgroundColor', Look.Control,...
        'ForegroundColor', Look.Fore,...
        'String','Add files to database',...
        'Callback',{@Database,1},...
        'Position',[0.35 0.95 0.3 0.035],...
        'enable', 'on',...
        'UserData',0,...
        'Tooltipstring', ''); 
    %%% Button to add all loaded files to the database
    h.DatabaseBB.AppendLoadedFiles = uicontrol(...
        'Parent',h.DatabaseBB.Panel,...
        'Tag','DatabaseBB_AppendLoadedFiles',...
        'Units','normalized',...
        'FontSize',12,...
        'BackgroundColor', Look.Control,...
        'ForegroundColor', Look.Fore,...
        'String','Append loaded files to database',...
        'Callback',{@Database,1},...
        'Position',[0.35 0.91 0.3 0.035],...
        'enable', 'off',...
        'UserData',0,...
        'Tooltipstring', '');  
    
    %%% Button to make database from selected folder
    h.DatabaseBB.DatabaseFromFolder = uicontrol(...
        'Parent',h.DatabaseBB.Panel,...
        'Tag','DatabaseBB_DatbaseFromFolder',...
        'Units','normalized',...
        'FontSize',12,...
        'BackgroundColor', Look.Control,...
        'ForegroundColor', Look.Fore,...
        'String','Create database from folder',...
        'Callback',{@Database,1},...
        'Position',[0.675 0.95 0.3 0.035],...
        'enable', 'on',...
        'UserData',0,...
        'Tooltipstring', '');  
    
     h.DatabaseBB.FileHistoryContainer = uibuttongroup(...
        'Parent',h.DatabaseBB.Panel,...
        'Tag','DatabaseBB_List',...
        'Units','normalized',...
        'FontSize',12,...
        'Title','File History',...
        'BackgroundColor', Look.Back,...
        'ForegroundColor', Look.Fore,...
        'Position',[0.01 0.01 0.98 0.48]);
    h.DatabaseBB.FileHistory = FileHistory(h.DatabaseBB.FileHistoryContainer,'BurstBrowser',@(x) Load_Burst_Data_Callback([],[],x));
    %% Define axes in main_tab_general
    %%% Right-click menu for axes
    h.ExportGraph_Menu = uicontextmenu('Parent',h.BurstBrowser);
    
    h.Export1DX_Menu = uimenu(...
        'Parent',h.ExportGraph_Menu,...
        'Label','Export X 1D',...
        'Tag','Export1DX_Menu',...
        'Callback',@ExportGraphs);
    
    h.Export1DY_Menu = uimenu(...
        'Parent',h.ExportGraph_Menu,...
        'Label','Export Y 1D',...
        'Tag','Export1DY_Menu',...
        'Callback',@ExportGraphs);
    
    h.Export2D_Menu = uimenu(...
        'Parent',h.ExportGraph_Menu,...
        'Label','Export 2D',...
        'Tag','Export2D_Menu',...
        'Callback',@ExportGraphs);
    
    %define 2d axis
    h.axes_general =  axes(...
        'Parent',h.MainTabGeneralPanel,...
        'Units','normalized',...
        'Position',[0.07 0.06 0.71 0.73],...
        'Box','on',...
        'Tag','Axes_General',...
        'FontSize',12,...
        'View',[0 90],...
        'XColor',Look.Fore,...
        'YColor',Look.Fore,...
        'nextplot','add',...
        'LineWidth', Look.AxWidth,...
        'XGrid','on',...
        'YGrid','on',...
        'GridAlpha',0.5,...
        'Color',Look.Axes,...
        'UIContextMenu',h.ExportGraph_Menu);
    
    %display no. bursts
    h.text_nobursts = uicontrol(...
        'Style','text',...
        'Parent',h.MainTabGeneralPanel,...
        'Tag','Text_Burst',...
        'Units','normalized',...
        'FontSize',11,...
        'String','no bursts',...
        'HorizontalAlignment','left',...
        'BackgroundColor', Look.Back,...
        'ForegroundColor', Look.Fore,...
        'Position',[0 0.97 0.2 0.03]);
    
    %define 1d axes
    h.axes_1d_x =  axes(...
        'Parent',h.MainTabGeneralPanel,...
        'Units','normalized',...
        'Position',[0.07 0.79 0.71, 0.15],...
        'Box','on',...
        'Tag','Axes_1D_X',...
        'FontSize',12,...
        'XAxisLocation','top',...
        'nextplot','add',...
        'View',[0 90],...
        'LineWidth', Look.AxWidth,...
        'XColor',Look.Fore,...
        'YColor',Look.Fore,...
        'Color',Look.Axes,...
        'XGrid','on',...
        'YGrid','on',...
        'GridAlpha',0.5,...
        'UIContextMenu',h.ExportGraph_Menu);
    ylabel(h.axes_1d_x, 'counts','Color',Look.Fore);
    
    h.axes_1d_x_text =text(...
        'Parent',h.axes_1d_x,...
        'Tag','axes_1d_x_text',...
        'Units','normalized',...
        'FontSize',14,...
        'String','avg = ',...
        'Interpreter','none',...
        'HorizontalAlignment','left',...
        'BackgroundColor','none',...
        'Color', 'r',...
        'Position',[0.025 0.8],...
        'Visible','off');
    
    %%% Colorbar
    h.colorbar = colorbar(h.axes_general,'Location','north','Color',Look.Fore,'FontSize',12);
    h.colorbar.Position = [0.78,0.92,0.15,0.02];
    h.colorbar.Label.Color = Look.Fore;
    h.colorbar.Label.String = 'Occurrence';
    h.colorbar.Label.FontWeight = 'bold'; 
    h.colorbar.Label.Position(1) = 0.5;
    h.colorbar.Label.Position(2) = 2.5;
    h.colorbar.Label.Units = 'normalized';
    
    h.axes_1d_y =  axes(...
        'Parent',h.MainTabGeneralPanel,...
        'Units','normalized',...
        'Position',[0.78 0.06 0.15, 0.73],...
        'Tag','Main_Tab_General_Plot',...
        'Box','on',...
        'Tag','Axes_1D_Y',...
        'FontSize',12,...
        'XAxisLocation','top',...
        'nextplot','add',...
        'XColor',Look.Fore,...
        'YColor',Look.Fore,...
        'LineWidth', Look.AxWidth,...
        'View',[90 90],...
        'Color',Look.Axes,...
        'XGrid','on',...
        'YGrid','on',...
        'GridAlpha',0.5,...
        'XDir','reverse',...
        'UIContextMenu',h.ExportGraph_Menu);
    ylabel(h.axes_1d_y, 'counts','Color',Look.Fore);
    %     set(h.axes_1d_y.XLabel, 'String', '')
    %     p = get(h.axes_1d_y.XLabel, 'Pos');
    %     p(2) = p(2)*1.1;
    %     set(h.axes_1d_y.XLabel, 'Pos', p);
    
    h.axes_1d_y_text =text(...
        'Parent',h.axes_1d_y,...
        'Tag','axes_1d_y_text',...
        'Units','normalized',...
        'FontSize',14,...
        'String','avg = ',...
        'Interpreter','none',...
        'HorizontalAlignment','left',...
        'BackgroundColor','none',...
        'Color', 'r',...
        'Position',[0.1 0.95],...
        'Visible','off');
    %%% Axis for ZScale parameter, shows histogram of average values
    h.axes_ZScale =  axes(...
        'Parent',h.MainTabGeneralPanel,...
        'Units','normalized',...
        'Position',[0.78 0.79 0.15, 0.13],...
        'Tag','Main_Tab_General_Plot',...
        'Box','on',...
        'Tag','axes_ZScale',...
        'FontSize',12,...
        'LineWidth', Look.AxWidth,...
        'nextplot','add',...
        'XColor',Look.Fore,...
        'YColor',Look.Fore,...
        'XTick',[],...
        'YTick',[],...
        'XGrid','on',...
        'YGrid','on',...
        'GridAlpha',0.5,...
        'UIContextMenu',h.ExportGraph_Menu,...
        'Color',Look.Axes,...
        'Visible','off');
    ylabel(h.axes_ZScale, [],'Color',Look.Fore);
    xlabel(h.axes_ZScale, [],'Color',Look.Fore);
    
    linkaxes([h.axes_general,h.axes_1d_x],'x');
    addlistener(h.axes_general,'YLim','PostSet',@linkaxes_y);
    addlistener(h.axes_1d_y,'XLim','PostSet',@linkaxes_y);
    %% Define axes in Corrections tab
    % defined context menu for corrections tab
    h.Corrections_Menu = uicontextmenu;
    h.ExportCorrections_Menu = uimenu(...
        'Parent',h.Corrections_Menu,...
        'Label','Export Correction Plots',...
        'Tag','ExportCorrections_Menu',...
        'Callback',@ExportGraphs);
    h.MainTabCorrectionsPanel.UIContextMenu = h.Corrections_Menu;
    %% Corrections - 2ColorMFD
    h.Corrections.TwoCMFD.axes_crosstalk =  axes(...
        'Parent',h.MainTabCorrectionsPanel,...
        'Units','normalized',...
        'Position',[0.05 0.55 0.4 0.4],...
        'Tag','Main_Tab_Corrections_Plot_crosstalk',...
        'Box','on',...
        'FontSize',12,...
        'XColor',Look.Fore,...
        'YColor',Look.Fore,...
        'LineWidth', Look.AxWidth,...
        'nextplot','add',...
        'XGrid','on',...
        'YGrid','on',...
        'GridAlpha',0.5,...
        'View',[0 90],...
        'UIContextMenu', h.Corrections_Menu);
    xlabel(h.Corrections.TwoCMFD.axes_crosstalk,'Proximity Ratio','Color',UserValues.Look.Fore);
    ylabel(h.Corrections.TwoCMFD.axes_crosstalk,'#','Color',UserValues.Look.Fore);
    title(h.Corrections.TwoCMFD.axes_crosstalk,'Proximity Ratio of Donor only','Color',UserValues.Look.Fore);
    
    h.Corrections.TwoCMFD.axes_direct_excitation =  axes(...
        'Parent',h.MainTabCorrectionsPanel,...
        'Units','normalized',...
        'Position',[0.55 0.55 0.4 0.4],...
        'Tag','Main_Tab_Corrections_Plot_direct_excitation',...
        'Box','on',...
        'XColor',Look.Fore,...
        'YColor',Look.Fore,...
        'LineWidth', Look.AxWidth,...
        'FontSize',12,...
        'nextplot','add',...
                           'XGrid','on',...
        'YGrid','on',...
        'GridAlpha',0.5,...
        'View',[0 90],...
        'UIContextMenu', h.Corrections_Menu);
    xlabel(h.Corrections.TwoCMFD.axes_direct_excitation,'Stoichiometry (raw)','Color',UserValues.Look.Fore);
    ylabel(h.Corrections.TwoCMFD.axes_direct_excitation,'#','Color',UserValues.Look.Fore);
    title(h.Corrections.TwoCMFD.axes_direct_excitation,'Raw Stoichiometry of Acceptor only','Color',UserValues.Look.Fore);
    
    h.Corrections.TwoCMFD.axes_gamma=  axes(...
        'Parent',h.MainTabCorrectionsPanel,...
        'Units','normalized',...
        'Position',[0.05 0.05 0.4 0.4],...
        'Tag','Main_Tab_Corrections_Plot_gamma',...
        'Box','on',...
        'FontSize',12,...
        'XColor',Look.Fore,...
        'YColor',Look.Fore,...
        'LineWidth', Look.AxWidth,...
        'nextplot','add',...
                           'XGrid','on',...
        'YGrid','on',...
        'GridAlpha',0.5,...
        'View',[0 90],...
        'UIContextMenu', h.Corrections_Menu);
    xlabel(h.Corrections.TwoCMFD.axes_gamma,'FRET Efficiency','Color',UserValues.Look.Fore);
    ylabel(h.Corrections.TwoCMFD.axes_gamma,'Stoichiometry','Color',UserValues.Look.Fore);
    title(h.Corrections.TwoCMFD.axes_gamma,'1/Stoichiometry vs. FRET Efficiency for \gamma = 1','Color',UserValues.Look.Fore);
    
    h.Corrections.TwoCMFD.axes_gamma_lifetime =  axes(...
        'Parent',h.MainTabCorrectionsPanel,...
        'Units','normalized',...
        'Position',[0.55 0.05 0.4 0.4],...
        'Tag','Main_Tab_Corrections_Plot_gamma_lifetime',...
        'Box','on',...
        'FontSize',12,...
        'XColor',Look.Fore,...
        'YColor',Look.Fore,...
        'LineWidth', Look.AxWidth,...
        'nextplot','add',...
                           'XGrid','on',...
        'YGrid','on',...
        'GridAlpha',0.5,...
        'View',[0 90],...
        'UIContextMenu', h.Corrections_Menu);
    xlabel(h.Corrections.TwoCMFD.axes_gamma_lifetime,'Lifetime D [ns]','Color',UserValues.Look.Fore);
    ylabel(h.Corrections.TwoCMFD.axes_gamma_lifetime,'FRET Efficiency','Color',UserValues.Look.Fore);
    title(h.Corrections.TwoCMFD.axes_gamma_lifetime,'FRET Efficiency vs. Lifetime D','Color',UserValues.Look.Fore);

    %% Corrections - 3ColorMFD
    h.Corrections.ThreeCMFD.axes_crosstalk_BG =  axes(...
        'Parent',h.MainTabCorrectionsThreeCMFDPanel,...
        'Units','normalized',...
        'Position',[0.05 0.7 0.2 0.25],...
        'Tag','Main_Tab_Corrections_Plot_crosstalk',...
        'Box','on',...
        'XColor',Look.Fore,...
        'YColor',Look.Fore,...
        'LineWidth', Look.AxWidth,...
        'FontSize',12,...
        'nextplot','add',...
                           'XGrid','on',...
        'YGrid','on',...
        'GridAlpha',0.5,...
        'View',[0 90],...
        'UIContextMenu', h.Corrections_Menu);
    xlabel(h.Corrections.ThreeCMFD.axes_crosstalk_BG,'Proximity Ratio BG','Color',UserValues.Look.Fore);
    ylabel(h.Corrections.ThreeCMFD.axes_crosstalk_BG,'#','Color',UserValues.Look.Fore);
    title(h.Corrections.ThreeCMFD.axes_crosstalk_BG,'Blue dye only','Color',UserValues.Look.Fore);
    
    h.Corrections.ThreeCMFD.axes_crosstalk_BR =  axes(...
        'Parent',h.MainTabCorrectionsThreeCMFDPanel,...
        'Units','normalized',...
        'Position',[(0.25+0.1/3) 0.7 0.2 0.25],...
        'Tag','Main_Tab_Corrections_Plot_crosstalk',...
        'Box','on',...
        'XColor',Look.Fore,...
        'YColor',Look.Fore,...
        'FontSize',12,...
        'LineWidth', Look.AxWidth,...
        'nextplot','add',...
                           'XGrid','on',...
        'YGrid','on',...
        'GridAlpha',0.5,...
        'View',[0 90],...
        'UIContextMenu', h.Corrections_Menu);
    xlabel(h.Corrections.ThreeCMFD.axes_crosstalk_BR,'Proximity Ratio BR','Color',UserValues.Look.Fore);
    ylabel(h.Corrections.ThreeCMFD.axes_crosstalk_BR,'#','Color',UserValues.Look.Fore);
    title(h.Corrections.ThreeCMFD.axes_crosstalk_BR,'Blue dye only','Color',UserValues.Look.Fore);
    
    h.Corrections.ThreeCMFD.axes_direct_excitation_BG =  axes(...
        'Parent',h.MainTabCorrectionsThreeCMFDPanel,...
        'Units','normalized',...
        'Position',[(0.45+0.2/3) 0.7 0.2 0.25],...
        'Tag','Main_Tab_Corrections_Plot_direct_excitation',...
        'Box','on',...
        'XColor',Look.Fore,...
        'YColor',Look.Fore,...
        'LineWidth', Look.AxWidth,...
        'FontSize',12,...
        'nextplot','add',...
                           'XGrid','on',...
        'YGrid','on',...
        'GridAlpha',0.5,...
        'View',[0 90],...
        'UIContextMenu', h.Corrections_Menu);
    xlabel(h.Corrections.ThreeCMFD.axes_direct_excitation_BG,'Stoichiometry BG (raw)','Color',UserValues.Look.Fore);
    ylabel(h.Corrections.ThreeCMFD.axes_direct_excitation_BG,'#','Color',UserValues.Look.Fore);
    title(h.Corrections.ThreeCMFD.axes_direct_excitation_BG,'Green dye only','Color',UserValues.Look.Fore);
    
    h.Corrections.ThreeCMFD.axes_direct_excitation_BR =  axes(...
        'Parent',h.MainTabCorrectionsThreeCMFDPanel,...
        'Units','normalized',...
        'Position',[0.75 0.7 0.2 0.25],...
        'Tag','Main_Tab_Corrections_Plot_direct_excitation',...
        'Box','on',...
        'LineWidth', Look.AxWidth,...
        'XColor',Look.Fore,...
        'YColor',Look.Fore,...
        'FontSize',12,...
        'nextplot','add',...
                           'XGrid','on',...
        'YGrid','on',...
        'GridAlpha',0.5,...
        'View',[0 90],...
        'UIContextMenu', h.Corrections_Menu);
    xlabel(h.Corrections.ThreeCMFD.axes_direct_excitation_BR,'Stoichiometry BR (raw)','Color',UserValues.Look.Fore);
    ylabel(h.Corrections.ThreeCMFD.axes_direct_excitation_BR,'#','Color',UserValues.Look.Fore);
    title(h.Corrections.ThreeCMFD.axes_direct_excitation_BR,'Red dye only','Color',UserValues.Look.Fore);
    
    h.Corrections.ThreeCMFD.axes_gammaBG_threecolor=  axes(...
        'Parent',h.MainTabCorrectionsThreeCMFDPanel,...
        'Units','normalized',...
        'Position',[0.05 0.375 0.4 0.25],...
        'Tag','Main_Tab_Corrections_Plot_gammaBG_threecolor',...
        'Box','on',...
        'XColor',Look.Fore,...
        'YColor',Look.Fore,...
        'LineWidth', Look.AxWidth,...
        'FontSize',12,...
        'nextplot','add',...
                           'XGrid','on',...
        'YGrid','on',...
        'GridAlpha',0.5,...
        'View',[0 90],...
        'UIContextMenu', h.Corrections_Menu);
    xlabel(h.Corrections.ThreeCMFD.axes_gammaBG_threecolor,'FRET Efficiency* BG','Color',UserValues.Look.Fore);
    ylabel(h.Corrections.ThreeCMFD.axes_gammaBG_threecolor,'1/Stoichiometry* BG','Color',UserValues.Look.Fore);
    title(h.Corrections.ThreeCMFD.axes_gammaBG_threecolor,'1/Stoichiometry* BG vs. FRET Efficiency* BG for gammaBG = 1','Color',UserValues.Look.Fore);
    
    h.Corrections.ThreeCMFD.axes_gammaBR_threecolor=  axes(...
        'Parent',h.MainTabCorrectionsThreeCMFDPanel,...
        'Units','normalized',...
        'Position',[0.05 0.05 0.4 0.25],...
        'Tag','Main_Tab_Corrections_Plot_gammaBG_threecolor',...
        'Box','on',...
        'XColor',Look.Fore,...
        'YColor',Look.Fore,...
        'LineWidth', Look.AxWidth,...
        'FontSize',12,...
        'nextplot','add',...
                           'XGrid','on',...
        'YGrid','on',...
        'GridAlpha',0.5,...
        'View',[0 90],...
        'UIContextMenu', h.Corrections_Menu);
    xlabel(h.Corrections.ThreeCMFD.axes_gammaBR_threecolor,'FRET Efficiency* BR','Color',UserValues.Look.Fore);
    ylabel(h.Corrections.ThreeCMFD.axes_gammaBR_threecolor,'1/Stoichiometry* BR','Color',UserValues.Look.Fore);
    title(h.Corrections.ThreeCMFD.axes_gammaBR_threecolor,'1/Stoichiometry* BR vs. FRET Efficiency* BR for gammaBR = 1','Color',UserValues.Look.Fore);
    
    %%% 07-2015 Disable Gamma from populations since it does not work
    h.Corrections.ThreeCMFD.axes_gammaBR_threecolor.Visible = 'off';
    h.Corrections.ThreeCMFD.axes_gammaBG_threecolor.Visible = 'off';
    
    h.Corrections.ThreeCMFD.axes_gamma_threecolor_lifetime =  axes(...
        'Parent',h.MainTabCorrectionsThreeCMFDPanel,...
        'Units','normalized',...
        'Position',[0.5 0.05 0.45 0.575],...
        'Tag','Main_Tab_Corrections_Plot_gamma_threecolor_lifetime',...
        'Box','on',...
        'XColor',Look.Fore,...
        'YColor',Look.Fore,...
        'LineWidth', Look.AxWidth,...
        'FontSize',12,...
        'nextplot','add',...
                           'XGrid','on',...
        'YGrid','on',...
        'GridAlpha',0.5,...
        'View',[0 90],...
        'UIContextMenu', h.Corrections_Menu);
    xlabel(h.Corrections.ThreeCMFD.axes_gamma_threecolor_lifetime,'Lifetime BB [ns]','Color',UserValues.Look.Fore);
    ylabel(h.Corrections.ThreeCMFD.axes_gamma_threecolor_lifetime,'FRET Efficiency B->G+R','Color',UserValues.Look.Fore);
    title(h.Corrections.ThreeCMFD.axes_gamma_threecolor_lifetime,'FRET Efficiency B->G+R vs. Lifetime BB','Color',UserValues.Look.Fore);
    %% Define Axes in Lifetime Tab
    s.ProgressRatio = 0.9;
    %%% Make Tabs for all plots and one for selecting individual plots for
    %%% inspection in detail
    % context menu for All tab lifetimes
    h.LifeTime_Menu = uicontextmenu;
    h.ExportLifetime_Menu = uimenu(...
        'Parent',h.LifeTime_Menu,...
        'Label','Export Lifetime Plots',...
        'Tag','ExportLifetime_Menu',...
        'Callback',@ExportGraphs);
%     h.ExportEvsTau_Menu = uimenu(...
%         'Parent',h.LifeTime_Menu,...
%         'Label','Export E vs TauGG Plot',...
%         'Tag','ExportEvsTau_Menu',...
%         'Callback',@ExportGraphs);
%     h.ExportEvsTauBB_Menu = uimenu(...
%         'Parent',h.LifeTime_Menu,...
%         'Label','Export E(B->G+R) vs TauBB Plot',...
%         'Tag','ExportEvsTauBB_Menu',...
%         'Callback',@ExportGraphs,...
%         'Visible','off');
    h.LifetimePanelAll.UIContextMenu = h.LifeTime_Menu;
    
    h.axes_EvsTauGG =  axes(...
        'Parent',h.LifetimePanelAll,...
        'Units','normalized',...
        'Position',[0.075 0.57 0.4 0.4],...
        'Tag','Main_Tab_Corrections_Plot_EvsTauGG',...
        'Box','on',...
        'XColor',Look.Fore,...
        'YColor',Look.Fore,...
        'LineWidth', Look.AxWidth,...
        'FontSize',12,...
        'nextplot','add',...
                           'XGrid','on',...
        'YGrid','on',...
        'GridAlpha',0.5,...
        'View',[0 90],...
        'UIContextMenu', h.LifeTime_Menu);
    ylabel(h.axes_EvsTauGG,'FRET Efficiency','Color',UserValues.Look.Fore);
    xlabel(h.axes_EvsTauGG,'\tau_{D(A)} [ns]','Color',UserValues.Look.Fore);
    
    h.axes_EvsTauRR =  axes(...
        'Parent',h.LifetimePanelAll,...
        'Units','normalized',...
        'Position',[0.575 0.57 0.4 0.4],...
        'Tag','Main_Tab_Corrections_Plot_EvsTauRR',...
        'Box','on',...
        'XColor',Look.Fore,...
        'YColor',Look.Fore,...
        'LineWidth', Look.AxWidth,...
        'FontSize',12,...
        'nextplot','add',...
                                   'XGrid','on',...
        'YGrid','on',...
        'GridAlpha',0.5,...
        'View',[0 90],...
        'UIContextMenu', h.LifeTime_Menu);
    ylabel(h.axes_EvsTauRR,'FRET Efficiency','Color',UserValues.Look.Fore);
    xlabel(h.axes_EvsTauRR,'\tau_{A} [ns]','Color',UserValues.Look.Fore);
    
    h.axes_rGGvsTauGG =  axes(...
        'Parent',h.LifetimePanelAll,...
        'Units','normalized',...
        'Position',[0.075 0.07 0.4 0.4],...
        'Tag','Main_Tab_Corrections_Plot_rGGvsTauGG',...
        'Box','on',...
        'XColor',Look.Fore,...
        'YColor',Look.Fore,...
        'LineWidth', Look.AxWidth,...
        'FontSize',12,...
        'nextplot','add',...
                           'XGrid','on',...
        'YGrid','on',...
        'GridAlpha',0.5,...
        'View',[0 90],...
        'UIContextMenu', h.LifeTime_Menu);
    ylabel(h.axes_rGGvsTauGG,'r_{D}','Color',UserValues.Look.Fore,'Rotation',0,'Units', 'Normalized', 'Position', [-0.075, 0.5, 0]);
    xlabel(h.axes_rGGvsTauGG,'\tau_{D(A)} [ns]','Color',UserValues.Look.Fore);
    title(h.axes_rGGvsTauGG,'Anisotropy D vs. Lifetime D','Color',UserValues.Look.Fore);
    h.axes_rGGvsTauGG.YLabel.Position(1) = h.axes_rGGvsTauGG.YLabel.Position(1)-0.01;
    
    h.axes_rRRvsTauRR=  axes(...
        'Parent',h.LifetimePanelAll,...
        'Units','normalized',...
        'Position',[0.575 0.07 0.4 0.4],...
        'Tag','Main_Tab_Corrections_Plot_rRRvsTauRR',...
        'Box','on',...
        'XColor',Look.Fore,...
        'YColor',Look.Fore,...
        'LineWidth', Look.AxWidth,...
        'FontSize',12,...
        'nextplot','add',...
                           'XGrid','on',...
        'YGrid','on',...
        'GridAlpha',0.5,...
        'View',[0 90],...
        'UIContextMenu', h.LifeTime_Menu);
    ylabel(h.axes_rRRvsTauRR,'r_{A}','Color',UserValues.Look.Fore,'Rotation',0,'Units', 'Normalized', 'Position', [-0.075, 0.5, 0]);
    xlabel(h.axes_rRRvsTauRR,'\tau_{A} [ns]','Color',UserValues.Look.Fore);
    title(h.axes_rRRvsTauRR,'Anisotropy A vs. Lifetime A','Color',UserValues.Look.Fore);
    
    %%% Define Axes for 3C
    %%% (For 3C, the four axes of 2C are shifted to the left and two
    %%% additional axes are made visible)
    h.axes_E_BtoGRvsTauBB =  axes(...
        'Parent',h.Hide_Stuff,...
        'Units','normalized',...
        'Position',[(0.15+0.8*2/3)+0.025 0.57 0.8/3 0.4],...
        'Tag','Main_Tab_Corrections_Plot_EBtoGRvsTauBB',...
        'Box','on',...
        'XColor',Look.Fore,...
        'YColor',Look.Fore,...
        'LineWidth', Look.AxWidth,...
        'FontSize',12,...
        'nextplot','add',...
                           'XGrid','on',...
        'YGrid','on',...
        'GridAlpha',0.5,...
        'View',[0 90],...
        'UIContextMenu', h.LifeTime_Menu);
    ylabel(h.axes_E_BtoGRvsTauBB,'FRET Efficiency B->G+R','Color',UserValues.Look.Fore);
    xlabel(h.axes_E_BtoGRvsTauBB,'\tau_{BB} [ns]','Color',UserValues.Look.Fore);
    title(h.axes_E_BtoGRvsTauBB,'FRET Efficiency B->G+R vs. Lifetime BB','Color',UserValues.Look.Fore);
    
    h.axes_rBBvsTauBB=  axes(...
        'Parent',h.Hide_Stuff,...
        'Units','normalized',...
        'Position',[(0.15+0.8*2/3)+0.025 0.07 0.8/3 0.4],...
        'Tag','Main_Tab_Corrections_Plot_rBBvsTauBB',...
        'Box','on',...
        'XColor',Look.Fore,...
        'YColor',Look.Fore,...
        'LineWidth', Look.AxWidth,...
        'FontSize',12,...
        'nextplot','add',...
                           'XGrid','on',...
        'YGrid','on',...
        'GridAlpha',0.5,...
        'View',[0 90],...
        'UIContextMenu', h.LifeTime_Menu);
    ylabel(h.axes_rBBvsTauBB,'r_{BB}','Color',UserValues.Look.Fore,'Rotation',0,'Units', 'Normalized', 'Position', [-0.12, 0.5, 0]);
    xlabel(h.axes_rBBvsTauBB,'\tau_{BB} [ns]','Color',UserValues.Look.Fore);
    title(h.axes_rBBvsTauBB,'Anisotropy BB vs. Lifetime BB','Color',UserValues.Look.Fore);
    
    %%% Axes in Lifetime Ind Tab
    %define uicontextmenu
    h.ExportGraphLifetime_Menu = uicontextmenu('Parent',h.BurstBrowser);

    h.Export2DLifetime_Menu = uimenu(...
        'Parent',h.ExportGraphLifetime_Menu,...
        'Label','Export Graph',...
        'Tag','Export2DLifetime_Menu',...
        'Callback',@ExportGraphs);
    h.LifetimePanelInd.UIContextMenu = h.ExportGraphLifetime_Menu;
    
    %define 2d axis
    h.axes_lifetime_ind_2d =  axes(...
        'Parent',h.LifetimePanelInd,...
        'Units','normalized',...
        'Position',[0.07 0.06 0.71 0.73],...
        'Box','on',...
        'Tag','axes_lifetime_ind_2d',...
        'FontSize',12,...
        'View',[0 90],...
        'XColor',Look.Fore,...
        'YColor',Look.Fore,...
        'LineWidth', Look.AxWidth,...
                           'XGrid','on',...
        'YGrid','on',...
        'GridAlpha',0.5,...
        'nextplot','add',...
        'Color',Look.Axes,...
        'UIContextMenu',h.ExportGraphLifetime_Menu);
    
    
    %display popupmenu for selection
    h.lifetime_ind_popupmenu = uicontrol(...
        'Style','listbox',...
        'Parent',h.LifetimePanelInd,...
        'Tag','lifetime_ind_popupmenu',...
        'Units','normalized',...
        'FontSize',12,...
        'String',{'<html>E vs &tau;<sub>D(A)</sub></html>','<html>E vs &tau;<sub>A</sub></html>','<html>r<sub>D</sub> vs &tau;<sub>D(A)</sub></html>','<html>r<sub>A</sub> vs &tau;<sub>A</sub></html>'},...
        'BackgroundColor', Look.Back,...
        'ForegroundColor', Look.Fore,...
        'Callback',@PlotLifetimeInd,...
        'Position',[0.81 0.81 0.16 0.13],...
        'UIContextMenu',h.ExportGraphLifetime_Menu);
%     %%% export button
%     h.lifetime_ind_export_button = uicontrol(...
%         'Style','pushbutton',...
%         'Parent',h.LifetimePanelInd,...
%         'Tag','lifetime_ind_export_button',...
%         'Units','normalized',...
%         'FontSize',12,...
%         'String','Export Graph',...
%         'BackgroundColor', Look.Control,...
%         'ForegroundColor', Look.Fore,...
%         'Callback',@ExportGraphs,...
%         'Position',[0.81 0.96 0.16 0.025]);
    
    %define 1d axes
    h.axes_lifetime_ind_1d_x =  axes(...
        'Parent',h.LifetimePanelInd,...
        'Units','normalized',...
        'Position',[0.07 0.79 0.71, 0.15],...
        'Box','on',...
        'Tag','axes_lifetime_ind_1d_x',...
        'FontSize',12,...
        'XAxisLocation','top',...
        'nextplot','add',...
        'View',[0 90],...
                           'XGrid','on',...
        'YGrid','on',...
        'GridAlpha',0.5,...
        'XColor',Look.Fore,...
        'YColor',Look.Fore,...
        'LineWidth', Look.AxWidth,...
        'UIContextMenu',h.ExportGraphLifetime_Menu);
    ylabel(h.axes_lifetime_ind_1d_x, 'counts','Color',Look.Fore);
    
    h.axes_lifetime_ind_1d_y =  axes(...
        'Parent',h.LifetimePanelInd,...
        'Units','normalized',...
        'Position',[0.78 0.06 0.15, 0.73],...
        'Tag','axes_lifetime_ind_1d_y',...
        'Box','on',...
        'FontSize',12,...
        'XAxisLocation','top',...
        'nextplot','add',...
        'XColor',Look.Fore,...
        'YColor',Look.Fore,...
        'LineWidth', Look.AxWidth,...
                           'XGrid','on',...
        'YGrid','on',...
        'GridAlpha',0.5,...
        'View',[90 90],...
        'XDir','reverse',...
        'UIContextMenu',h.ExportGraphLifetime_Menu);
    ylabel(h.axes_lifetime_ind_1d_y, 'counts','Color',Look.Fore);
    %% Define Axes in filtered FCS tab
    h.fFCS_axes_tab = uitabgroup(...
        'Parent',h.MainTabfFCSPanel,...
        'Units','normalized',...
        'Position',[0 0.45 1 0.45],...
        'Tag','fFCS_axes_tab');
    
    h.fFCS_axes_decay_tab = uitab(...
        'Parent',h.fFCS_axes_tab,...
        'Units','normalized',...
        'Title','Microtime patterns',...
        'BackgroundColor', Look.Back,...
        'Tag','fFCS_axes_decay_tab');
    
    h.axes_fFCS_DecayPar =  axes(...
        'Parent',h.fFCS_axes_decay_tab,...
        'Units','normalized',...
        'Position',[0.06 0.12 0.42 0.83],...
        'Tag','Main_Tab_fFCS_Decays_Par',...
        'Box','on',...
        'XColor',Look.Fore,...
        'YColor',Look.Fore,...
        'LineWidth', Look.AxWidth,...
        'XGrid','on',...
        'YGrid','on',...
        'GridAlpha',0.5,...
        'FontSize',12,...
        'nextplot','add');
    xlabel(h.axes_fFCS_DecayPar,'TCSPC bin','Color',UserValues.Look.Fore);
    ylabel(h.axes_fFCS_DecayPar,'Probability','Color',UserValues.Look.Fore);
    
    h.axes_fFCS_DecayPerp =  axes(...
        'Parent',h.fFCS_axes_decay_tab,...
        'Units','normalized',...
        'Position',[0.56 0.12 0.42 0.83],...
        'Tag','Main_Tab_fFCS_Decays_Perp',...
        'Box','on',...
        'XColor',Look.Fore,...
        'YColor',Look.Fore,...
        'LineWidth', Look.AxWidth,...
        'XGrid','on',...
        'YGrid','on',...
        'GridAlpha',0.5,...
        'FontSize',12,...
        'nextplot','add');
    xlabel(h.axes_fFCS_DecayPerp,'TCSPC bin','Color',UserValues.Look.Fore);
    ylabel(h.axes_fFCS_DecayPerp,'Probability','Color',UserValues.Look.Fore);
    
    h.fFCS_axes_result_tab = uitab(...
        'Parent',h.fFCS_axes_tab,...
        'Units','normalized',...
        'BackgroundColor', Look.Back,...
        'Title','fFCS result',...
        'Tag','fFCS_axes_decay_tab');
    
    h.axes_fFCS_Result =  axes(...
        'Parent',h.fFCS_axes_result_tab,...
        'Units','normalized',...
        'Position',[0.07 0.135 0.92 0.815],...
        'Tag','axes_fFCS_Result',...
        'Box','on',...
        'XColor',Look.Fore,...
        'YColor',Look.Fore,...
        'LineWidth', Look.AxWidth,...
        'XGrid','on',...
        'YGrid','on',...
        'GridAlpha',0.5,...
        'FontSize',12,...
        'nextplot','add',...
        'XScale','log');
    xlabel(h.axes_fFCS_Result,'time lag \tau [s]','Color',UserValues.Look.Fore);
    ylabel(h.axes_fFCS_Result,'G(\tau)','Color',UserValues.Look.Fore);
    
     h.fFCS_save_result_button = uicontrol(...
        'Style','pushbutton',...
        'Tag','fFCS_save_result_button',...
        'Parent',h.fFCS_axes_result_tab,...
        'Units','normalized',...
        'Position',[0.85 0.825 0.125 0.1],...
        'String','Save result',...
        'ForegroundColor',Look.Fore,...
        'BackgroundColor',Look.Control,...
        'FontSize',12,...
        'Callback',@Save_fFCS);
    %%% settings panel
    h.fFCS_settings_panel = uibuttongroup(...
        'Parent',h.MainTabfFCSPanel,...
        'Units','normalized',...
        'BackgroundColor', Look.Back,...
        'ForegroundColor', Look.Fore,...
        'HighlightColor', Look.Fore,...
        'ShadowColor', Look.Shadow,...
        'Position',[0 0.9 1 0.1],...
        'Tag','fFCS_settings_panel');
    
    %%% Popupmenus for selection of species
    h.fFCS_Species1_text = uicontrol('Style','text',...
        'Parent',h.fFCS_settings_panel,...
        'Units','normalized',...
        'Position',[0.03 0.6 0.15 0.3],...
        'String','Species 1:',...
        'BackgroundColor',Look.Back,...
        'ForegroundColor',Look.Fore,...
        'FontSize',12);
    
    h.fFCS_Species1_popupmenu = uicontrol(...
        'Style','popupmenu',...
        'Tag','fFCS_Species1_popupmenu',...
        'Parent',h.fFCS_settings_panel,...
        'Units','normalized',...
        'ForegroundColor',Look.Fore,...
        'BackgroundColor',Look.Control,...
        'Position',[0.18 0.6 0.15 0.3],...
        'String',{'-'},...
        'Value',1,...
        'Callback',@Update_fFCS_GUI,...
        'FontSize',12);
    
    h.fFCS_Species2_text = uicontrol('Style','text',...
        'Parent',h.fFCS_settings_panel,...
        'Units','normalized',...
        'Position',[0.03 0.1 0.15 0.3],...
        'String','Species 2:',...
        'BackgroundColor',Look.Back,...
        'ForegroundColor',Look.Fore,...
        'FontSize',12);
    
    h.fFCS_Species2_popupmenu = uicontrol(...
        'Style','popupmenu',...
        'Tag','fFCS_Species2_popupmenu',...
        'Parent',h.fFCS_settings_panel,...
        'ForegroundColor',Look.Fore,...
        'BackgroundColor',Look.Control,...
        'Units','normalized',...
        'Position',[0.18 0.1 0.15 0.3],...
        'String',{'-'},...
        'Callback',@Update_fFCS_GUI,...
        'Value',1,...
        'FontSize',12);
    
    %%% Button to Update Microtime Histograms
    h.Plot_Microtimes_button = uicontrol(...
        'Style','pushbutton',...
        'Tag','Plot_Microtimes_button',...
        'Parent',h.fFCS_settings_panel,...
        'Units','normalized',...
        'Position',[0.725 0.675 0.25 0.25],...
        'String','Plot Microtimes',...
        'FontSize',12,...
        'ForegroundColor',Look.Fore,...
        'BackgroundColor',Look.Control,...
        'Callback',@Update_MicrotimeHistogramsfFCS);
    
    %%% Button to calculate filters
    h.Calc_fFCS_Filter_button = uicontrol(...
        'Style','pushbutton',...
        'Tag','Calc_fFCS_Filter_button',...
        'Parent',h.fFCS_settings_panel,...
        'Units','normalized',...
        'Position',[0.725 0.375 0.25 0.25],...
        'String','Calculate Filters',...
        'FontSize',12,...
        'Enable','off',...
        'ForegroundColor',Look.Fore,...
        'BackgroundColor',Look.Control,...
        'Callback',@Calc_fFCS_Filters);
    
    %%% Button to do correlation
    h.Do_fFCS_button = uicontrol(...
        'Style','pushbutton',...
        'Tag','Do_fFCS_button',...
        'Parent',h.fFCS_settings_panel,...
        'Units','normalized',...
        'Position',[0.725 0.075 0.25 0.25],...
        'String','Do fFCS',...
        'FontSize',12,...
        'Enable','off',...
        'ForegroundColor',Look.Fore,...
        'BackgroundColor',Look.Control,...
        'Callback',@Do_fFCS);
    
    %%% fFCS options
    %%% Option to check/uncheck downsampling for fFCS
    h.Downsample_fFCS = uicontrol('Style','checkbox',...
        'Parent',h.fFCS_settings_panel,...
        'String','Increase TCSPC bin width',...
        'Tag','Downsample_fFCS',...
        'Value', UserValues.BurstBrowser.Settings.Downsample_fFCS,...
        'Units','normalized',...
        'Position',[0.35 0.075 0.2 0.25],...
        'FontSize',12,...
        'BackgroundColor', Look.Back,...
        'ForegroundColor', Look.Fore,...
        'Callback',@UpdateOptions...
        );
    
    h.Downsample_fFCS_edit = uicontrol('Style','edit',...
        'Parent',h.fFCS_settings_panel,...
        'Tag','Downsample_fFCS',...
        'String', num2str(UserValues.BurstBrowser.Settings.Downsample_fFCS_Time),...
        'Units','normalized',...
        'Position',[0.55 0.075 0.1 0.25],...
        'FontSize',12,...
        'BackgroundColor', Look.Control,...
        'ForegroundColor', Look.Fore,...
        'Callback',@UpdateOptions...
        );
    h.Downsample_fFCS_text = uicontrol('Style','text',...
        'Parent',h.fFCS_settings_panel,...
        'Tag','Downsample_fFCS',...
        'String','ps',...
        'Units','normalized',...
        'Position',[0.65 0.075 0.05 0.25],...
        'FontSize',12,...
        'BackgroundColor', Look.Back,...
        'ForegroundColor', Look.Fore...
        );
    
    if UserValues.BurstBrowser.Settings.Downsample_fFCS
        h.Downsample_fFCS_edit.Enable = 'on';
    else
        h.Downsample_fFCS_edit.Enable = 'off';
    end
    h.fFCS_selectmode_text = uicontrol('Style','text',...
        'Parent',h.fFCS_settings_panel,...
        'Tag','fFCS_selectmode_text',...
        'String','fFCS mode:',...
        'Units','normalized',...
        'HorizontalAlignment','left',...
        'Position',[0.35 0.675 0.1 0.25],...
        'FontSize',12,...
        'BackgroundColor', Look.Back,...
        'ForegroundColor', Look.Fore...
        );
    
    h.fFCS_selectmode_popupmenu = uicontrol('Style','popupmenu',...
        'Parent',h.fFCS_settings_panel,...
        'Tag','fFCS_selectmode_text',...
        'String',{'burstwise','burstwise with time window','continuous photon stream','continuous photon stream with donor only'},...
        'Units','normalized',...
        'Value',UserValues.BurstBrowser.Settings.fFCS_Mode,...
        'Position',[0.45 0.675 0.25 0.25],...
        'FontSize',12,...
        'BackgroundColor', Look.Control,...
        'ForegroundColor', Look.Fore,...
        'Callback',@UpdateOptions...
        );
    
    h.fFCS_UseIRF = uicontrol('Style','checkbox',...
        'Parent',h.fFCS_settings_panel,...
        'String','Include Scatter Pattern',...
        'Tag','fFCS_UseIRF',...
        'Value', UserValues.BurstBrowser.Settings.fFCS_UseIRF,...
        'Units','normalized',...
        'Position',[0.35 0.375 0.175 0.25],...
        'FontSize',12,...
        'BackgroundColor', Look.Back,...
        'ForegroundColor', Look.Fore,...
        'Callback',@UpdateOptions...
        );
    
    h.fFCS_UseFRET = uicontrol('Style','checkbox',...
        'Parent',h.fFCS_settings_panel,...
        'String','Include FRET Channel',...
        'Tag','fFCS_UseFRET',...
        'Value', UserValues.BurstBrowser.Settings.fFCS_UseFRET,...
        'Units','normalized',...
        'Position',[0.4975 0.375 0.175 0.25],...
        'FontSize',12,...
        'BackgroundColor', Look.Back,...
        'ForegroundColor', Look.Fore,...
        'Callback',@UpdateOptions...
        );
    %     h.fFCS_UseTimeWindow = uicontrol('Style','checkbox',...
    %         'Parent',h.fFCS_settings_panel,...
    %         'String','Include Time Window for fFCS',...
    %         'Tag','fFCS_UseTimeWindow',...
    %         'Value', UserValues.BurstBrowser.Settings.fFCS_UseTimewindow,...
    %         'Units','normalized',...
    %         'Position',[0.1 0.58 0.5 0.07],...
    %         'FontSize',12,...
    %         'BackgroundColor', Look.Back,...
    %         'ForegroundColor', Look.Fore,...
    %         'Callback',@UpdateOptions...
    %         );
    
    %%% Axes for fFCS
    h.axes_fFCS_FilterPar =  axes(...
        'Parent',h.fFCS_SubTabParFilterPanel,...
        'Units','normalized',...
        'Position',[0.12 0.12 0.855 0.855],...
        'Tag','Sub_Tab_fFCS_Filter_Par',...
        'Box','on',...
        'XColor',Look.Fore,...
        'YColor',Look.Fore,...
        'LineWidth', Look.AxWidth,...
        'FontSize',12,...
                           'XGrid','on',...
        'YGrid','on',...
        'GridAlpha',0.5,...
        'nextplot','add');
    ylabel(h.axes_fFCS_FilterPar,'Filter value','Color',UserValues.Look.Fore);
    xlabel(h.axes_fFCS_FilterPar,'TCSPC bin','Color',UserValues.Look.Fore);
    
    h.axes_fFCS_FilterPerp =  axes(...
        'Parent',h.fFCS_SubTabPerpFilterPanel,...
        'Units','normalized',...
        'Position',[0.12 0.12 0.855 0.855],...
        'Tag','Sub_Tab_fFCS_Filter_Perp',...
        'Box','on',...
        'XColor',Look.Fore,...
        'YColor',Look.Fore,...
        'LineWidth', Look.AxWidth,...
        'FontSize',12,...
                           'XGrid','on',...
        'YGrid','on',...
        'GridAlpha',0.5,...
        'nextplot','add');
    ylabel(h.axes_fFCS_FilterPerp,'Filter value','Color',UserValues.Look.Fore);
    xlabel(h.axes_fFCS_FilterPerp,'TCSPC bin','Color',UserValues.Look.Fore);
    
    h.axes_fFCS_ReconstructionPar =  axes(...
        'Parent',h.fFCS_SubTabParReconstructionPanel,...
        'Units','normalized',...
        'Position',[0.12 0.12 0.855 0.705],...
        'Tag','Sub_Tab_fFCS_Reconstruction_Par',...
        'Box','on',...
        'XColor',Look.Fore,...
        'YColor',Look.Fore,...
        'LineWidth', Look.AxWidth,...
        'FontSize',12,...
                           'XGrid','on',...
        'YGrid','on',...
        'GridAlpha',0.5,...
        'nextplot','add');
    ylabel(h.axes_fFCS_ReconstructionPar,'Counts','Color',UserValues.Look.Fore);
    xlabel(h.axes_fFCS_ReconstructionPar,'TCSPC bin','Color',UserValues.Look.Fore);
    
    h.axes_fFCS_ReconstructionParResiduals =  axes(...
        'Parent',h.fFCS_SubTabParReconstructionPanel,...
        'Units','normalized',...
        'Position',[0.12 0.825 0.855 0.15],...
        'Tag','Sub_Tab_fFCS_Reconstruction_Par_Residuals',...
        'Box','on',...
        'XColor',Look.Fore,...
        'YColor',Look.Fore,...
        'LineWidth', Look.AxWidth,...
        'FontSize',12,...
                           'XGrid','on',...
        'YGrid','on',...
        'GridAlpha',0.5,...
        'nextplot','add',...
        'XTickLabel',[]);
    ylabel(h.axes_fFCS_ReconstructionParResiduals,'w_{res}','Color',UserValues.Look.Fore);
    
    h.axes_fFCS_ReconstructionPerp =  axes(...
        'Parent',h.fFCS_SubTabPerpReconstructionPanel,...
        'Units','normalized',...
        'Position',[0.12 0.12 0.855 0.705],...
        'Tag','Sub_Tab_fFCS_Reconstruction_Perp',...
        'Box','on',...
        'XColor',Look.Fore,...
        'YColor',Look.Fore,...
        'LineWidth', Look.AxWidth,...
                           'XGrid','on',...
        'YGrid','on',...
        'GridAlpha',0.5,...
        'FontSize',12,...
        'nextplot','add');
    ylabel(h.axes_fFCS_ReconstructionPerp,'Counts','Color',UserValues.Look.Fore);
    xlabel(h.axes_fFCS_ReconstructionPerp,'TCSPC bin','Color',UserValues.Look.Fore);
    
    h.axes_fFCS_ReconstructionPerpResiduals =  axes(...
        'Parent',h.fFCS_SubTabPerpReconstructionPanel,...
        'Units','normalized',...
        'Position',[0.12 0.825 0.855 0.15],...
        'Tag','Sub_Tab_fFCS_Reconstruction_Perp_Residuals',...
        'Box','on',...
        'XColor',Look.Fore,...
        'YColor',Look.Fore,...
        'LineWidth', Look.AxWidth,...
                           'XGrid','on',...
        'YGrid','on',...
        'GridAlpha',0.5,...
        'FontSize',12,...
        'nextplot','add',...
        'XTickLabel',[]);
    ylabel(h.axes_fFCS_ReconstructionPerpResiduals,'w_{res}','Color',UserValues.Look.Fore);
    
    %% Mac upscaling of Font Sizes
    if ismac
        scale_factor = 1.2;
        fields = fieldnames(h); %%% loop through h structure
        for i = 1:numel(fields)
            if isprop(h.(fields{i}),'FontSize')
                h.(fields{i}).FontSize = (h.(fields{i}).FontSize)*scale_factor;
            end
            if isprop(h.(fields{i}),'Style')
                if strcmp(h.(fields{i}).Style,'popupmenu')
                    h.(fields{i}).BackgroundColor = [1 1 1];
                    h.(fields{i}).ForegroundColor = [0 0 0];
                end
            end
        end
    end
    %% add keypress function to all gui elements
    fields = fieldnames(h); %%% loop through h structure
    for i = 1:numel(fields)
        if isprop(h.(fields{i}),'KeyPressFcn')
            if isempty(h.(fields{i}).KeyPressFcn)
                h.(fields{i}).KeyPressFcn = @BurstBrowser_KeyPress;
            end
        end
    end
    %% Store GUI data
    guidata(h.BurstBrowser,h);
    BurstMeta.SelectedFile = 1;
    BurstMeta.Database = UserValues.BurstBrowser.Database;
    %%% Clear BurstData if it still exists from editing in PAM
    global BurstData
    if isstruct(BurstData)
        BurstData = [];
    end
    %%% Initialize Plots
    Initialize_Plots(1);
    UpdateOptions(h.Fit_NGaussian_Popupmenu,[],h);
    UpdateGUIOptions(h.PlotGridAboveDataCheckbox,[],h);
    ChangePlotType([],[],h);
    %% set UserValues in GUI
    UpdateCorrections([],[],h);
    %%% Update ColorMap
    if ischar(UserValues.BurstBrowser.Display.ColorMap)
        eval(['colormap(' UserValues.BurstBrowser.Display.ColorMap ')']);
    else
        colormap(UserValues.BurstBrowser.Display.ColorMap);
    end
    %%% Re-Enable Menu
    h.File_Menu.Enable = 'on';
    
    h.BurstBrowser.Visible = 'on';
    
    delete(s);
else
    figure(hfig);
end

clearvars -global BurstData BurstTCSPCData
if ~isempty(findobj('Tag','Pam'))
    h_pam = guidata(findobj('Tag','Pam'));
    %%% Reset loaded file textbox
    h_pam.Burst_LoadedFile_Text.String = '';
    h_pam.Burst_LoadedFile_Text.TooltipString = '';
    %%% Set Analysis Buttons in Pam
    %%% set the text of the BurstSearch Button to green color to indicate that
    %%% a burst search has been done
    h_pam.Burst_Button.ForegroundColor = Look.Fore;
    %%% Disable Lifetime and 2CDE Button
    h_pam.BurstLifetime_Button.Enable = 'off';
    h_pam.BurstLifetime_Button.ForegroundColor = Look.Fore;
    h_pam.NirFilter_Button.Enable = 'off';
    h_pam.NirFilter_Button.ForegroundColor = Look.Fore;
end

%%%%%%%%%%%%%%%%%%%%%%%%%%%%%%%%%%%%%%%%%%%%%%%%%%%%%%%%%%%%%%%%%%%%%%%%%%%
%%%%%%% Initializes/Resets Plots %%%%%%%%%%%%%%%%%%%%%%%%%%%%%%%%%%%%%%%%%%
%%%%%%%%%%%%%%%%%%%%%%%%%%%%%%%%%%%%%%%%%%%%%%%%%%%%%%%%%%%%%%%%%%%%%%%%%%%
function Initialize_Plots(mode)
global BurstMeta UserValues BurstData
h = guidata(findobj('Tag','BurstBrowser'));
%%% supress warning associated with constant Z data and contour plots
warning('off','MATLAB:contour:ConstantData');
warning('off','MATLAB:gui:array:InvalidArrayShape');
switch mode
    case 1
        %%% Initialize Plots in Global Variable
        %%% Enables easy Updating later on
        BurstMeta.Plots = [];
        %%% Main Tab
        BurstMeta.Plots.Main_histX = bar(h.axes_1d_x,[0 1],[nan nan],'FaceColor',[0.6 0.6 0.6],'BarWidth',1,'UIContextMenu',h.ExportGraph_Menu);
        BurstMeta.Plots.Main_histY = bar(h.axes_1d_y,[0 1],[nan nan],'FaceColor',[0.6 0.6 0.6],'BarWidth',1,'UIContextMenu',h.ExportGraph_Menu);
        BurstMeta.Plots.ZScale_hist= bar(h.axes_ZScale,0.5,1,'FaceColor',[0 0 0],'BarWidth',1,'LineStyle','none','UIContextMenu',h.ExportGraph_Menu,'Visible','off');
        %%% Initialize both image AND contour plots in array
        BurstMeta.Plots.Main_Plot(1) = imagesc(linspace(0,1,10),linspace(0,1,10),zeros(10),'Parent',h.axes_general,'UIContextMenu',h.ExportGraph_Menu);axis(h.axes_general,'tight');
        [~,BurstMeta.Plots.Main_Plot(2)] = contourf(linspace(0,1,10),linspace(0,1,10),zeros(10),10,'Parent',h.axes_general,'Visible','off');BurstMeta.Plots.Main_Plot(2).UIContextMenu = h.ExportGraph_Menu;
        BurstMeta.HexPlot.MainPlot_hex = [];
        BurstMeta.Plots.Main_Plot(3) = scatter([0,1],[0,1],'.','Parent',h.axes_general,'CData',UserValues.BurstBrowser.Display.MarkerColor,'SizeData',UserValues.BurstBrowser.Display.MarkerSize);
        %%% Main Tab multiple species (consider up to three)
        BurstMeta.Plots.Multi.Main_Plot_multiple = imagesc(zeros(2),'Parent',h.axes_general,'Visible','off','UIContextMenu',h.ExportGraph_Menu);
        BurstMeta.Plots.Multi.Multi_histX(1) = stairs(h.axes_1d_x,0.5,1,'Color','b','LineWidth',2,'Visible','off');
        BurstMeta.Plots.Multi.Multi_histX(2) = stairs(h.axes_1d_x,0.5,1,'Color','r','LineWidth',2,'Visible','off');
        BurstMeta.Plots.Multi.Multi_histX(3) = stairs(h.axes_1d_x,0.5,1,'Color','g','LineWidth',2,'Visible','off');
        BurstMeta.Plots.Multi.Multi_histY(1) = stairs(h.axes_1d_y,0.5,1,'Color','b','LineWidth',2,'Visible','off');
        BurstMeta.Plots.Multi.Multi_histY(2) = stairs(h.axes_1d_y,0.5,1,'Color','r','LineWidth',2,'Visible','off');
        BurstMeta.Plots.Multi.Multi_histY(3) = stairs(h.axes_1d_y,0.5,1,'Color','g','LineWidth',2,'Visible','off');
        BurstMeta.Plots.MultiScatter.h1dx = [];
        BurstMeta.Plots.MultiScatter.h1dy = [];
        %%% Plots for Gaussian mixture fitting
        [~,BurstMeta.Plots.Mixture.Main_Plot(2)] = contour(zeros(2),10,'Parent',h.axes_general,'Visible','off','LineWidth',2,'LineColor',UserValues.BurstBrowser.Display.ColorLine2,'LineStyle','--');BurstMeta.Plots.Mixture.Main_Plot(2).UIContextMenu = h.ExportGraph_Menu;
        [~,BurstMeta.Plots.Mixture.Main_Plot(3)] = contour(zeros(2),10,'Parent',h.axes_general,'Visible','off','LineWidth',2,'LineColor',UserValues.BurstBrowser.Display.ColorLine3,'LineStyle','--');BurstMeta.Plots.Mixture.Main_Plot(3).UIContextMenu = h.ExportGraph_Menu;
        [~,BurstMeta.Plots.Mixture.Main_Plot(4)] = contour(zeros(2),10,'Parent',h.axes_general,'Visible','off','LineWidth',2,'LineColor',UserValues.BurstBrowser.Display.ColorLine4,'LineStyle','--');BurstMeta.Plots.Mixture.Main_Plot(4).UIContextMenu = h.ExportGraph_Menu;
        [~,BurstMeta.Plots.Mixture.Main_Plot(5)] = contour(zeros(2),10,'Parent',h.axes_general,'Visible','off','LineWidth',2,'LineColor',UserValues.BurstBrowser.Display.ColorLine5,'LineStyle','--');BurstMeta.Plots.Mixture.Main_Plot(5).UIContextMenu = h.ExportGraph_Menu;
        [~,BurstMeta.Plots.Mixture.Main_Plot(6)] = contour(zeros(2),10,'Parent',h.axes_general,'Visible','off','LineWidth',2,'LineColor',UserValues.BurstBrowser.Display.ColorLine6,'LineStyle','--');BurstMeta.Plots.Mixture.Main_Plot(6).UIContextMenu = h.ExportGraph_Menu;
        [~,BurstMeta.Plots.Mixture.Main_Plot(1)] = contour(zeros(2),10,'Parent',h.axes_general,'Visible','off','LineWidth',2,'LineColor',UserValues.BurstBrowser.Display.ColorLine1);BurstMeta.Plots.Mixture.Main_Plot(1).UIContextMenu = h.ExportGraph_Menu;
        BurstMeta.Plots.Mixture.plotX(2) = plot(h.axes_1d_x,0.5,1,'Color',UserValues.BurstBrowser.Display.ColorLine2,'LineWidth',2,'Visible','off','LineStyle','--');
        BurstMeta.Plots.Mixture.plotX(3) = plot(h.axes_1d_x,0.5,1,'Color',UserValues.BurstBrowser.Display.ColorLine3,'LineWidth',2,'Visible','off','LineStyle','--');
        BurstMeta.Plots.Mixture.plotX(4) = plot(h.axes_1d_x,0.5,1,'Color',UserValues.BurstBrowser.Display.ColorLine4,'LineWidth',2,'Visible','off','LineStyle','--');
        BurstMeta.Plots.Mixture.plotX(5) = plot(h.axes_1d_x,0.5,1,'Color',UserValues.BurstBrowser.Display.ColorLine5,'LineWidth',2,'Visible','off','LineStyle','--');
        BurstMeta.Plots.Mixture.plotX(6) = plot(h.axes_1d_x,0.5,1,'Color',UserValues.BurstBrowser.Display.ColorLine6,'LineWidth',2,'Visible','off','LineStyle','--');
        BurstMeta.Plots.Mixture.plotX(1) = plot(h.axes_1d_x,0.5,1,'Color',UserValues.BurstBrowser.Display.ColorLine1,'LineWidth',2,'Visible','off');
        BurstMeta.Plots.Mixture.plotY(2) = plot(h.axes_1d_y,0.5,1,'Color',UserValues.BurstBrowser.Display.ColorLine2,'LineWidth',2,'Visible','off','LineStyle','--');
        BurstMeta.Plots.Mixture.plotY(3) = plot(h.axes_1d_y,0.5,1,'Color',UserValues.BurstBrowser.Display.ColorLine3,'LineWidth',2,'Visible','off','LineStyle','--');
        BurstMeta.Plots.Mixture.plotY(4) = plot(h.axes_1d_y,0.5,1,'Color',UserValues.BurstBrowser.Display.ColorLine4,'LineWidth',2,'Visible','off','LineStyle','--');
        BurstMeta.Plots.Mixture.plotY(5) = plot(h.axes_1d_y,0.5,1,'Color',UserValues.BurstBrowser.Display.ColorLine5,'LineWidth',2,'Visible','off','LineStyle','--');
        BurstMeta.Plots.Mixture.plotY(6) = plot(h.axes_1d_y,0.5,1,'Color',UserValues.BurstBrowser.Display.ColorLine6,'LineWidth',2,'Visible','off','LineStyle','--');
        BurstMeta.Plots.Mixture.plotY(1) = plot(h.axes_1d_y,0.5,1,'Color',UserValues.BurstBrowser.Display.ColorLine1,'LineWidth',2,'Visible','off');
        %%%Corrections Tab
        BurstMeta.Plots.histE_donly = bar(h.Corrections.TwoCMFD.axes_crosstalk,0.5,1,'FaceColor',[0 0 0],'BarWidth',1);
        %%%Consider fits also (three lines for 2 gauss fit)
        BurstMeta.Plots.Fits.histE_donly(1) = plot(h.Corrections.TwoCMFD.axes_crosstalk,[0 1],[0 0],'Color','r','LineStyle','-','LineWidth',3);
        BurstMeta.Plots.Fits.histE_donly(2) = plot(h.Corrections.TwoCMFD.axes_crosstalk,[0 1],[0 0],'Color','r','LineStyle','--','LineWidth',3,'Visible','off');
        BurstMeta.Plots.Fits.histE_donly(3) = plot(h.Corrections.TwoCMFD.axes_crosstalk,[0 1],[0 0],'Color','r','LineStyle','--','LineWidth',3,'Visible','off');
        BurstMeta.Plots.histS_aonly = bar(h.Corrections.TwoCMFD.axes_direct_excitation,0.5,1,'FaceColor',[0 0 0],'BarWidth',1);
        %%%Consider fits also (three lines for 2 gauss fit)
        BurstMeta.Plots.Fits.histS_aonly(1) = plot(h.Corrections.TwoCMFD.axes_direct_excitation,[0 1],[0 0],'Color','r','LineStyle','-','LineWidth',3);
        BurstMeta.Plots.Fits.histS_aonly(2) = plot(h.Corrections.TwoCMFD.axes_direct_excitation,[0 1],[0 0],'Color','r','LineStyle','--','LineWidth',3,'Visible','off');
        BurstMeta.Plots.Fits.histS_aonly(3) = plot(h.Corrections.TwoCMFD.axes_direct_excitation,[0 1],[0 0],'Color','r','LineStyle','--','LineWidth',3,'Visible','off');
        BurstMeta.Plots.gamma_fit(1) = imagesc(zeros(2),'Parent',h.Corrections.TwoCMFD.axes_gamma);axis(h.Corrections.TwoCMFD.axes_gamma,'tight');
        [~,BurstMeta.Plots.gamma_fit(2)] = contourf(zeros(2),10,'Parent',h.Corrections.TwoCMFD.axes_gamma,'Visible','off');
        BurstMeta.Plots.Fits.gamma = plot(h.Corrections.TwoCMFD.axes_gamma,[0 1],[0 0],'Color',UserValues.BurstBrowser.Display.ColorLine1,'LineStyle','-','LineWidth',3);  %Fit
        BurstMeta.Plots.Fits.gamma_manual = scatter(h.Corrections.TwoCMFD.axes_gamma,[0 1],[0 1],1000,'+','LineWidth',4,'MarkerFaceColor','b','MarkerEdgeColor','b','Visible','off');  %Manual
        BurstMeta.Plots.gamma_lifetime(1) = imagesc(zeros(2),'Parent',h.Corrections.TwoCMFD.axes_gamma_lifetime);axis(h.Corrections.TwoCMFD.axes_gamma_lifetime,'tight');
        [~,BurstMeta.Plots.gamma_lifetime(2)] = contourf(zeros(2),'Parent',h.Corrections.TwoCMFD.axes_gamma_lifetime,'Visible','off');
        BurstMeta.Plots.Fits.staticFRET_gamma_lifetime = plot(h.Corrections.TwoCMFD.axes_gamma_lifetime,[0 1],[0 0],'Color',UserValues.BurstBrowser.Display.ColorLine1,'LineStyle','-','LineWidth',3,'Visible','off');
        %%% Lifetime Tab
        BurstMeta.Plots.EvsTauGG(1) = imagesc(zeros(2),'Parent',h.axes_EvsTauGG);axis(h.axes_EvsTauGG,'tight');
        [~,BurstMeta.Plots.EvsTauGG(2)] = contourf(zeros(2),10,'Parent',h.axes_EvsTauGG,'Visible','off');
        BurstMeta.Plots.EvsTauGG(1).UIContextMenu = h.LifeTime_Menu;BurstMeta.Plots.EvsTauGG(2).UIContextMenu = h.LifeTime_Menu;
        BurstMeta.HexPlot.EvsTauGG = [];
        BurstMeta.Plots.EvsTauGG(3) = scatter([0,1],[0,1],'.','Parent',h.axes_EvsTauGG,'CData',UserValues.BurstBrowser.Display.MarkerColor,'SizeData',UserValues.BurstBrowser.Display.MarkerSize);
        BurstMeta.Plots.Fits.staticFRET_EvsTauGG = plot(h.axes_EvsTauGG,[0 1],[0 0],'Color',UserValues.BurstBrowser.Display.ColorLine1,'LineStyle','-','LineWidth',3,'Visible','off');
        BurstMeta.Plots.Fits.dynamicFRET_EvsTauGG(1) = plot(h.axes_EvsTauGG,[0 1],[0 0],'Color',UserValues.BurstBrowser.Display.ColorLine1,'LineStyle','--','LineWidth',3,'Visible','off');
        BurstMeta.Plots.Fits.dynamicFRET_EvsTauGG(2) = plot(h.axes_EvsTauGG,[0 1],[0 0],'Color',UserValues.BurstBrowser.Display.ColorLine2,'LineStyle','--','LineWidth',3,'Visible','off');
        BurstMeta.Plots.Fits.dynamicFRET_EvsTauGG(3) = plot(h.axes_EvsTauGG,[0 1],[0 0],'Color',UserValues.BurstBrowser.Display.ColorLine3,'LineStyle','--','LineWidth',3,'Visible','off');
        BurstMeta.Plots.EvsTauRR(1) = imagesc(zeros(2),'Parent',h.axes_EvsTauRR);axis(h.axes_EvsTauRR,'tight');
        [~,BurstMeta.Plots.EvsTauRR(2)] = contourf(zeros(2),10,'Parent',h.axes_EvsTauRR,'Visible','off');
        BurstMeta.Plots.EvsTauRR(1).UIContextMenu = h.LifeTime_Menu;BurstMeta.Plots.EvsTauRR(2).UIContextMenu = h.LifeTime_Menu;
        BurstMeta.HexPlot.EvsTauRR = [];
        BurstMeta.Plots.EvsTauRR(3) = scatter([0,1],[0,1],'.','Parent',h.axes_EvsTauRR,'CData',UserValues.BurstBrowser.Display.MarkerColor,'SizeData',UserValues.BurstBrowser.Display.MarkerSize);
        BurstMeta.Plots.Fits.AcceptorLifetime_EvsTauRR = plot(h.axes_EvsTauGG,[0],[1],'Color',UserValues.BurstBrowser.Display.ColorLine1,'LineStyle','-','LineWidth',3,'Visible','off');
        BurstMeta.Plots.rGGvsTauGG(1) = imagesc(zeros(2),'Parent',h.axes_rGGvsTauGG);axis(h.axes_rGGvsTauGG,'tight');
        [~,BurstMeta.Plots.rGGvsTauGG(2)] = contourf(zeros(2),10,'Parent',h.axes_rGGvsTauGG,'Visible','off');
        BurstMeta.Plots.rGGvsTauGG(1).UIContextMenu = h.LifeTime_Menu;BurstMeta.Plots.rGGvsTauGG(2).UIContextMenu = h.LifeTime_Menu;
        BurstMeta.HexPlot.rGGvsTauGG = [];
        BurstMeta.Plots.rGGvsTauGG(3) = scatter([0,1],[0,1],'.','Parent',h.axes_rGGvsTauGG,'CData',UserValues.BurstBrowser.Display.MarkerColor,'SizeData',UserValues.BurstBrowser.Display.MarkerSize);
        %%% Consider up to three Perrin lines
        BurstMeta.Plots.Fits.PerrinGG(1) = plot(h.axes_rGGvsTauGG,[0 1],[0 0],'Color',UserValues.BurstBrowser.Display.ColorLine1,'LineStyle','-','LineWidth',3,'Visible','off');
        BurstMeta.Plots.Fits.PerrinGG(2) = plot(h.axes_rGGvsTauGG,[0 1],[0 0],'Color',UserValues.BurstBrowser.Display.ColorLine2,'LineStyle','-','LineWidth',3,'Visible','off');
        BurstMeta.Plots.Fits.PerrinGG(3) = plot(h.axes_rGGvsTauGG,[0 1],[0 0],'Color',UserValues.BurstBrowser.Display.ColorLine3,'LineStyle','-','LineWidth',3,'Visible','off');
        BurstMeta.Plots.rRRvsTauRR(1) = imagesc(zeros(2),'Parent',h.axes_rRRvsTauRR);axis(h.axes_rRRvsTauRR,'tight');
        [~,BurstMeta.Plots.rRRvsTauRR(2)] = contourf(zeros(2),10,'Parent',h.axes_rRRvsTauRR,'Visible','off');axis(h.axes_rRRvsTauRR,'tight');
        BurstMeta.Plots.rRRvsTauRR(1).UIContextMenu = h.LifeTime_Menu;BurstMeta.Plots.rRRvsTauRR(2).UIContextMenu = h.LifeTime_Menu;
        BurstMeta.HexPlot.rRRvsTauRR = [];
        BurstMeta.Plots.rRRvsTauRR(3) = scatter([0,1],[0,1],'.','Parent',h.axes_rRRvsTauRR,'CData',UserValues.BurstBrowser.Display.MarkerColor,'SizeData',UserValues.BurstBrowser.Display.MarkerSize);
        %%% Consider up to three Perrin lines
        BurstMeta.Plots.Fits.PerrinRR(1) = plot(h.axes_rRRvsTauRR,[0 1],[0 0],'Color',UserValues.BurstBrowser.Display.ColorLine1,'LineStyle','-','LineWidth',3,'Visible','off');
        BurstMeta.Plots.Fits.PerrinRR(2) = plot(h.axes_rRRvsTauRR,[0 1],[0 0],'Color',UserValues.BurstBrowser.Display.ColorLine2,'LineStyle','-','LineWidth',3,'Visible','off');
        BurstMeta.Plots.Fits.PerrinRR(3) = plot(h.axes_rRRvsTauRR,[0 1],[0 0],'Color',UserValues.BurstBrowser.Display.ColorLine3,'LineStyle','-','LineWidth',3,'Visible','off');
        %%% Lifetime Tab 3C
        BurstMeta.Plots.E_BtoGRvsTauBB(1) = imagesc(zeros(2),'Parent',h.axes_E_BtoGRvsTauBB);axis(h.axes_E_BtoGRvsTauBB,'tight');
        [~,BurstMeta.Plots.E_BtoGRvsTauBB(2)] = contourf(zeros(2),10,'Parent',h.axes_E_BtoGRvsTauBB,'Visible','off');
        BurstMeta.Plots.E_BtoGRvsTauBB(1).UIContextMenu = h.LifeTime_Menu;BurstMeta.Plots.E_BtoGRvsTauBB(2).UIContextMenu = h.LifeTime_Menu;
        BurstMeta.HexPlot.E_BtoGRvsTauBB = [];
        BurstMeta.Plots.E_BtoGRvsTauBB(3) = scatter([0,1],[0,1],'.','Parent',h.axes_E_BtoGRvsTauBB,'CData',UserValues.BurstBrowser.Display.MarkerColor,'SizeData',UserValues.BurstBrowser.Display.MarkerSize);
        BurstMeta.Plots.Fits.staticFRET_E_BtoGRvsTauBB = plot(h.axes_E_BtoGRvsTauBB,[0 1],[0 0],'Color',UserValues.BurstBrowser.Display.ColorLine1,'LineStyle','-','LineWidth',3,'Visible','off');
        BurstMeta.Plots.rBBvsTauBB(1) = imagesc(zeros(2),'Parent',h.axes_rBBvsTauBB);axis(h.axes_rBBvsTauBB,'tight');
        [~,BurstMeta.Plots.rBBvsTauBB(2)] = contourf(zeros(2),10,'Parent',h.axes_rBBvsTauBB,'Visible','off');
        BurstMeta.Plots.rBBvsTauBB(1).UIContextMenu = h.LifeTime_Menu;BurstMeta.Plots.rBBvsTauBB(2).UIContextMenu = h.LifeTime_Menu;
        BurstMeta.HexPlot.rBBvsTauBB = [];
        BurstMeta.Plots.rBBvsTauBB(3) = scatter([0,1],[0,1],'.','Parent',h.axes_rBBvsTauBB,'CData',UserValues.BurstBrowser.Display.MarkerColor,'SizeData',UserValues.BurstBrowser.Display.MarkerSize);
        %%% Consider up to three Perrin lines
        BurstMeta.Plots.Fits.PerrinBB(1) = plot(h.axes_rBBvsTauBB,[0 1],[0 0],'Color',UserValues.BurstBrowser.Display.ColorLine1,'LineStyle','-','LineWidth',3,'Visible','off');
        BurstMeta.Plots.Fits.PerrinBB(2) = plot(h.axes_rBBvsTauBB,[0 1],[0 0],'Color',UserValues.BurstBrowser.Display.ColorLine2,'LineStyle','-','LineWidth',3,'Visible','off');
        BurstMeta.Plots.Fits.PerrinBB(3) = plot(h.axes_rBBvsTauBB,[0 1],[0 0],'Color',UserValues.BurstBrowser.Display.ColorLine3,'LineStyle','-','LineWidth',3,'Visible','off');
        %%% Individual Lifetime Tab
        BurstMeta.Plots.LifetimeInd_histX = bar(h.axes_lifetime_ind_1d_x,0.5,1,'FaceColor',[0.6 0.6 0.6],'BarWidth',1);BurstMeta.Plots.LifetimeInd_histX.UIContextMenu = h.ExportGraphLifetime_Menu;
        BurstMeta.Plots.LifetimeInd_histY = bar(h.axes_lifetime_ind_1d_y,0.5,1,'FaceColor',[0.6 0.6 0.6],'BarWidth',1);BurstMeta.Plots.LifetimeInd_histY.UIContextMenu = h.ExportGraphLifetime_Menu;
        BurstMeta.Plots.MultiScatter.h1dx_lifetime = [];
        BurstMeta.Plots.MultiScatter.h1dy_lifetime = [];
        %%% fFCS Tab
        BurstMeta.Plots.fFCS.IRF_par = plot(h.axes_fFCS_DecayPar,[0 1],[0 0],'Color','r','LineStyle','-','LineWidth',1);
        BurstMeta.Plots.fFCS.Microtime_Species1_par = plot(h.axes_fFCS_DecayPar,[0 1],[0 0],'Color','b','LineStyle','-','LineWidth',1);
        BurstMeta.Plots.fFCS.Microtime_Species2_par = plot(h.axes_fFCS_DecayPar,[0 1],[0 0],'Color',[0 0.5 0],'LineStyle','-','LineWidth',1);
        BurstMeta.Plots.fFCS.Microtime_DOnly_par = plot(h.axes_fFCS_DecayPar,[0 1],[0 0],'Color',[0.75 0 0.75],'LineStyle','-','LineWidth',1,'Visible','off');
        BurstMeta.Plots.fFCS.Microtime_Total_par = plot(h.axes_fFCS_DecayPar,[0 1],[0 0],'Color','k','LineStyle','-','LineWidth',1);
        
        BurstMeta.Plots.fFCS.IRF_perp = plot(h.axes_fFCS_DecayPerp,[0 1],[0 0],'Color','r','LineStyle','-','LineWidth',1);
        BurstMeta.Plots.fFCS.Microtime_Species1_perp = plot(h.axes_fFCS_DecayPerp,[0 1],[0 0],'Color','b','LineStyle','-','LineWidth',1);
        BurstMeta.Plots.fFCS.Microtime_Species2_perp = plot(h.axes_fFCS_DecayPerp,[0 1],[0 0],'Color',[0 0.5 0],'LineStyle','-','LineWidth',1);
        BurstMeta.Plots.fFCS.Microtime_DOnly_perp = plot(h.axes_fFCS_DecayPerp,[0 1],[0 0],'Color',[0.75 0 0.75],'LineStyle','-','LineWidth',1,'Visible','off');
        BurstMeta.Plots.fFCS.Microtime_Total_perp = plot(h.axes_fFCS_DecayPerp,[0 1],[0 0],'Color','k','LineStyle','-','LineWidth',1);
        
        BurstMeta.Plots.fFCS.FilterPar_Species1 = plot(h.axes_fFCS_FilterPar,[0 1],[0 0],'Color','b','LineStyle','-','LineWidth',1);
        BurstMeta.Plots.fFCS.FilterPar_Species2 = plot(h.axes_fFCS_FilterPar,[0 1],[0 0],'Color',[0 0.5 0],'LineStyle','-','LineWidth',1);
        BurstMeta.Plots.fFCS.FilterPar_IRF = plot(h.axes_fFCS_FilterPar,[0 1],[0 0],'Color','r','LineStyle','-','LineWidth',1);
        BurstMeta.Plots.fFCS.FilterPar_DOnly = plot(h.axes_fFCS_FilterPar,[0 1],[0 0],'Color',[0.75 0 0.75],'LineStyle','-','LineWidth',1,'Visible','off');
        BurstMeta.Plots.fFCS.Reconstruction_Par = plot(h.axes_fFCS_ReconstructionPar,[0 1],[0 0],'Color','r','LineStyle','-','LineWidth',1);
        BurstMeta.Plots.fFCS.Reconstruction_Decay_Par = plot(h.axes_fFCS_ReconstructionPar,[0 1],[0 0],'Color','k','LineStyle','-','LineWidth',1);
        BurstMeta.Plots.fFCS.Weighted_Residuals_Par = plot(h.axes_fFCS_ReconstructionParResiduals,[0 1],[0 0],'Color','k','LineStyle','-','LineWidth',1);
        
        BurstMeta.Plots.fFCS.FilterPerp_Species1 = plot(h.axes_fFCS_FilterPerp,[0 1],[0 0],'Color','b','LineStyle','-','LineWidth',1);
        BurstMeta.Plots.fFCS.FilterPerp_Species2 = plot(h.axes_fFCS_FilterPerp,[0 1],[0 0],'Color',[0 0.5 0],'LineStyle','-','LineWidth',1);
        BurstMeta.Plots.fFCS.FilterPerp_IRF = plot(h.axes_fFCS_FilterPerp,[0 1],[0 0],'Color','r','LineStyle','-','LineWidth',1);
        BurstMeta.Plots.fFCS.FilterPerp_DOnly = plot(h.axes_fFCS_FilterPerp,[0 1],[0 0],'Color',[0.75 0 0.75],'LineStyle','-','LineWidth',1,'Visible','off');
        BurstMeta.Plots.fFCS.Reconstruction_Perp = plot(h.axes_fFCS_ReconstructionPerp,[0 1],[0 0],'Color','r','LineStyle','-','LineWidth',1);
        BurstMeta.Plots.fFCS.Reconstruction_Decay_Perp = plot(h.axes_fFCS_ReconstructionPerp,[0 1],[0 0],'Color','k','LineStyle','-','LineWidth',1);
        BurstMeta.Plots.fFCS.Weighted_Residuals_Perp = plot(h.axes_fFCS_ReconstructionPerpResiduals,[0 1],[0 0],'Color','k','LineStyle','-','LineWidth',1);
        BurstMeta.Plots.fFCS.result_1x1 = plot(h.axes_fFCS_Result,[0 1],[0 0],'Color','b','LineStyle','-','LineWidth',1);
        BurstMeta.Plots.fFCS.result_2x2 = plot(h.axes_fFCS_Result,[0 1],[0 0],'Color',[0 0.5 0],'LineStyle','-','LineWidth',1);
        BurstMeta.Plots.fFCS.result_1x2 = plot(h.axes_fFCS_Result,[0 1],[0 0],'Color','k','LineStyle','-','LineWidth',1);
        BurstMeta.Plots.fFCS.result_2x1 = plot(h.axes_fFCS_Result,[0 1],[0 0],'Color',[0.5 0.5 0.5],'LineStyle','-','LineWidth',1);
        %%%Corrections Tab for 3CMFD
        BurstMeta.Plots.histEBG_blueonly = bar(h.Corrections.ThreeCMFD.axes_crosstalk_BG,0.5,1,'FaceColor',[0 0 0],'BarWidth',1);
        %%%Consider fits also (three lines for 2 gauss fit)
        BurstMeta.Plots.Fits.histEBG_blueonly(1) = plot(h.Corrections.ThreeCMFD.axes_crosstalk_BG,[0 1],[0 0],'Color','r','LineStyle','-','LineWidth',3);
        BurstMeta.Plots.Fits.histEBG_blueonly(2) = plot(h.Corrections.ThreeCMFD.axes_crosstalk_BG,[0 1],[0 0],'Color','r','LineStyle','--','LineWidth',3,'Visible','off');
        BurstMeta.Plots.Fits.histEBG_blueonly(3) = plot(h.Corrections.ThreeCMFD.axes_crosstalk_BG,[0 1],[0 0],'Color','r','LineStyle','--','LineWidth',3,'Visible','off');
        BurstMeta.Plots.histEBR_blueonly = bar(h.Corrections.ThreeCMFD.axes_crosstalk_BR,0.5,1,'FaceColor',[0 0 0],'BarWidth',1);
        %%%Consider fits also (three lines for 2 gauss fit)
        BurstMeta.Plots.Fits.histEBR_blueonly(1) = plot(h.Corrections.ThreeCMFD.axes_crosstalk_BR,[0 1],[0 0],'Color','r','LineStyle','-','LineWidth',3);
        BurstMeta.Plots.Fits.histEBR_blueonly(2) = plot(h.Corrections.ThreeCMFD.axes_crosstalk_BR,[0 1],[0 0],'Color','r','LineStyle','--','LineWidth',3,'Visible','off');
        BurstMeta.Plots.Fits.histEBR_blueonly(3) = plot(h.Corrections.ThreeCMFD.axes_crosstalk_BR,[0 1],[0 0],'Color','r','LineStyle','--','LineWidth',3,'Visible','off');
        BurstMeta.Plots.histSBG_greenonly = bar(h.Corrections.ThreeCMFD.axes_direct_excitation_BG,0.5,1,'FaceColor',[0 0 0],'BarWidth',1);
        %%%Consider fits also (three lines for 2 gauss fit)
        BurstMeta.Plots.Fits.histSBG_greenonly(1) = plot(h.Corrections.ThreeCMFD.axes_direct_excitation_BG,[0 1],[0 0],'Color','r','LineStyle','-','LineWidth',3);
        BurstMeta.Plots.Fits.histSBG_greenonly(2) = plot(h.Corrections.ThreeCMFD.axes_direct_excitation_BG,[0 1],[0 0],'Color','r','LineStyle','--','LineWidth',3,'Visible','off');
        BurstMeta.Plots.Fits.histSBG_greenonly(3) = plot(h.Corrections.ThreeCMFD.axes_direct_excitation_BG,[0 1],[0 0],'Color','r','LineStyle','--','LineWidth',3,'Visible','off');
        BurstMeta.Plots.histSBR_redonly = bar(h.Corrections.ThreeCMFD.axes_direct_excitation_BR,0.5,1,'FaceColor',[0 0 0],'BarWidth',1);
        %%%Consider fits also (three lines for 2 gauss fit)
        BurstMeta.Plots.Fits.histSBR_redonly(1) = plot(h.Corrections.ThreeCMFD.axes_direct_excitation_BR,[0 1],[0 0],'Color','r','LineStyle','-','LineWidth',3);
        BurstMeta.Plots.Fits.histSBR_redonly(2) = plot(h.Corrections.ThreeCMFD.axes_direct_excitation_BR,[0 1],[0 0],'Color','r','LineStyle','--','LineWidth',3,'Visible','off');
        BurstMeta.Plots.Fits.histSBR_redonly(3) = plot(h.Corrections.ThreeCMFD.axes_direct_excitation_BR,[0 1],[0 0],'Color','r','LineStyle','--','LineWidth',3,'Visible','off');
        BurstMeta.Plots.gamma_BG_fit(1) = imagesc(zeros(2),'Parent',h.Corrections.ThreeCMFD.axes_gammaBG_threecolor);axis(h.Corrections.ThreeCMFD.axes_gammaBG_threecolor,'tight');
        [~,BurstMeta.Plots.gamma_BG_fit(2)] = contourf(zeros(2),10,'Parent',h.Corrections.ThreeCMFD.axes_gammaBG_threecolor,'Visible','off');
        BurstMeta.Plots.Fits.gamma_BG = plot(h.Corrections.ThreeCMFD.axes_gammaBG_threecolor,[0 1],[0 0],'Color',UserValues.BurstBrowser.Display.ColorLine1,'LineStyle','-','LineWidth',3);  %Fit
        BurstMeta.Plots.Fits.gamma_BG_manual = scatter(h.Corrections.ThreeCMFD.axes_gammaBG_threecolor,[0 1],[0 1],1000,'+','LineWidth',4,'MarkerFaceColor','b','MarkerEdgeColor','b','Visible','off');  %Manual
        BurstMeta.Plots.gamma_BR_fit(1) = imagesc(zeros(2),'Parent',h.Corrections.ThreeCMFD.axes_gammaBR_threecolor);axis(h.Corrections.ThreeCMFD.axes_gammaBR_threecolor,'tight');
        [~,BurstMeta.Plots.gamma_BR_fit(2)] = contourf(zeros(2),10,'Parent',h.Corrections.ThreeCMFD.axes_gammaBR_threecolor,'Visible','off');
        BurstMeta.Plots.Fits.gamma_BR = plot(h.Corrections.ThreeCMFD.axes_gammaBR_threecolor,[0 1],[0 0],'Color',UserValues.BurstBrowser.Display.ColorLine1,'LineStyle','-','LineWidth',3);  %Fit
        BurstMeta.Plots.Fits.gamma_BR_manual = scatter(h.Corrections.ThreeCMFD.axes_gammaBR_threecolor,[0 1],[0 1],1000,'+','LineWidth',4,'MarkerFaceColor','b','MarkerEdgeColor','b','Visible','off');  %Manual
        BurstMeta.Plots.gamma_threecolor_lifetime(1) = imagesc(zeros(2),'Parent',h.Corrections.ThreeCMFD.axes_gamma_threecolor_lifetime);axis(h.Corrections.ThreeCMFD.axes_gamma_threecolor_lifetime,'tight');
        [~,BurstMeta.Plots.gamma_threecolor_lifetime(2)] = contourf(zeros(2),'Parent',h.Corrections.ThreeCMFD.axes_gamma_threecolor_lifetime,'Visible','off');
        BurstMeta.Plots.Fits.staticFRET_gamma_threecolor_lifetime = plot(h.Corrections.ThreeCMFD.axes_gamma_threecolor_lifetime,[0 1],[0 0],'Color',UserValues.BurstBrowser.Display.ColorLine1,'LineStyle','-','LineWidth',3,'Visible','off');
        
        ChangePlotType(h.PlotContourLines,[]);
        ChangePlotType(h.PlotTypePopumenu,[]);

        %%% Force switchgui to 2color to update axis label positions and
        %%% axis locations
        if isempty(BurstData)
            SwitchGUI(2,1);
        else
            SwitchGUI(BurstData{1}.BAMethod,1);
        end
    case 2
        %%% reset plots
        obj = [findall(h.BurstBrowser,'Type','stair');...
            findall(h.BurstBrowser,'Type','line');...
            findall(h.BurstBrowser,'Type','bar')];
        set(obj,'XData',0.5,'YData',1);
        obj = findall(h.BurstBrowser,'Type','image');
        set(obj,'XData',[0 1],'YData',[0 1],'CData',zeros(2));
        obj = findall(h.BurstBrowser,'Type','contour');
        set(obj,'XData',[0 1],'YData',[0 1],'ZData',zeros(2));
end

%%%%%%%%%%%%%%%%%%%%%%%%%%%%%%%%%%%%%%%%%%%%%%%%%%%%%%%%%%%%%%%%%%%%%%%%%%%
%%%%%%% Close Function: Clear global Variable on closing  %%%%%%%%%%%%%%%%%
%%%%%%%%%%%%%%%%%%%%%%%%%%%%%%%%%%%%%%%%%%%%%%%%%%%%%%%%%%%%%%%%%%%%%%%%%%%
function Close_BurstBrowser(obj,~)
global BurstData UserValues BurstTCSPCData PhotonStream BurstMeta
if ~isempty(BurstData) && UserValues.BurstBrowser.Settings.SaveOnClose
    %%% Ask for saving
    choice = questdlg('Save Changes?','Save before closing','Yes','Discard','Cancel','Discard');
    switch choice
        case 'Yes'
            Save_Analysis_State_Callback([],[]);
        case 'Cancel'
            return;
    end
end

delete(gcf);
LSUserValues(1);

clear global -regexp BurstMeta BurstTCSPCData PhotonStream BurstData
Pam = findobj('Tag','Pam');
if ~isempty(Pam)
    %%% reset the burst gui
    h.Burst.Button.ForegroundColor = UserValues.Look.Fore;
    h.Burst.BurstLifetime_Button.Enable = 'off';
    h.Burst.NirFilter_Button.Enable = 'off';
    h.Burst.LoadedFile_Text.String = 'no *.bur file loaded';
    h.Burst.LoadedFile_Text.TooltipString = '';
end
Phasor=findobj('Tag','Phasor');
FCSFit=findobj('Tag','FCSFit');
MIAFit=findobj('Tag','MIAFit');
Mia=findobj('Tag','Mia');
Sim=findobj('Tag','Sim');
PCF=findobj('Tag','PCF');
TauFit=findobj('Tag','TauFit');
PhasorTIFF = findobj('Tag','PhasorTIFF');
PDA = findobj('Tag','GlobalPDAFit');
tcPDA = findobj('Tag','tcPDA');
if isempty(Pam) && isempty(Phasor) && isempty(FCSFit) && isempty(MIAFit) && isempty(PCF) && isempty(Mia) && isempty(Sim) && isempty(PhasorTIFF) && isempty(TauFit) && isempty(PDA) && isempty(tcPDA)
    clear global -regexp UserValues
end

%%%%%%%%%%%%%%%%%%%%%%%%%%%%%%%%%%%%%%%%%%%%%%%%%%%%%%%%%%%%%%%%%%%%%%%%%%%
%%%%%%% Load *.bur file  %%%%%%%%%%%%%%%%%%%%%%%%%%%%%%%%%%%%%%%%%%%%%%%%%%
%%%%%%%%%%%%%%%%%%%%%%%%%%%%%%%%%%%%%%%%%%%%%%%%%%%%%%%%%%%%%%%%%%%%%%%%%%%
function Load_Burst_Data_Callback(obj,~,filenames)
global BurstData UserValues BurstMeta PhotonStream BurstTCSPCData

if ~isempty(obj)
    h = guidata(obj);
else
    h = guidata(findobj('Tag','BurstBrowser'));
    obj = 'FileHistory';
end

if obj ~= h.Append_File
    if ~isempty(BurstData) && UserValues.BurstBrowser.Settings.SaveOnClose
        %%% Ask for saving
        choice = questdlg('Save Changes?','Save before closing','Yes','Discard','Cancel','Discard');
        switch choice
            case 'Yes'
                Save_Analysis_State_Callback([],[]);
            case 'Cancel'
                return;
        end
    end
end
    
if obj ~= h.DatabaseBB.List
    LSUserValues(0);
    %%% check if there are subfolders
    subdir = dir(UserValues.File.BurstBrowserPath);
    subdir = subdir([subdir.isdir]);
    subdir = subdir(3:end); %%% remove '.' and '..' folders
    if isempty(subdir) %%% no subfolders, move one folder up
        path = fullfile(UserValues.File.BurstBrowserPath,'..',filesep);
    else 
        path = UserValues.File.BurstBrowserPath;
    end
    switch obj
        case {h.Load_Bursts, h.Append_File}
            switch obj
                case h.Load_Bursts %%% load once from one folder
                    [FileName,pathname,FilterIndex] = uigetfile({'*.bur','*.bur file';'*.kba','*.kba file from old PAM'}, 'Choose a file', path, 'MultiSelect', 'on');
                    if FilterIndex == 0
                        return;
                    end
                    if ischar(FileName)
                        FileName = {FileName};
                    end
                    %%% make pathname to cell array
                    for i = 1:numel(FileName)
                        PathName{i} = pathname;
                    end
                case h.Append_File
                    %%% query multiple files (only allow  *.bur files)
                    [FileName,pathname,FilterIndex] = uigetfile({'*.bur','*.bur file'}, 'Choose a file', path, 'MultiSelect', 'on');
                    if ischar(FileName)
                        FileName = {FileName};
                    end
                    %%% make pathname to cell array
                    for i = 1:numel(FileName)
                        PathName{i} = pathname;
                    end
                    while FilterIndex ~= 0 %%% query for more files until cancel is selected
                        [fn,pn,FilterIndex] = uigetfile({'*.bur','*.bur file'}, 'Choose a file', path, 'MultiSelect', 'on');
                        if FilterIndex ~= 0
                            if ischar(fn)
                                fn = {fn};
                            end
                            FileName = [FileName;fn];
                            for i = 1:numel(fn)
                                PathName{end+1} = pn;
                            end
                        end
                    end
            end
            
        case h.Load_Bursts_From_Folder
            %%% Choose a folder and load files from all subfolders
            %%% only consider one level downwards
            FileName = cell(0);
            PathName = cell(0);
            pathname = uigetdir(path,'Choose a folder. All *.bur files from direct subfolders will be loaded.');
            if pathname == 0
                return;
            end
            subdir = dir(pathname);
            subdir = subdir([subdir.isdir]);
            subdir = subdir(3:end); %%% remove '.' and '..' folders
            if isempty(subdir) %%% no subfolders
                return;
            end
            for i = 1:numel(subdir)
                files = dir([pathname filesep subdir(i).name]);
                files = files(3:end);
                if ~isempty(files) %%% ensure that there are files in this subfolder
                    for j = 1:numel(files)
                        if strcmp(files(j).name(end-3:end),'.bur') %%% check for bur extension
                            FileName{end+1} = files(j).name;
                            PathName{end+1} = [pathname filesep subdir(i).name];
                        end
                    end
                end
            end
            if isempty(FileName)
                %%% no files have been found
                return;
            end
            FilterIndex = 1; %%% Only bur files supported
        case 'FileHistory'
            pathname = fileparts(filenames{1});
        otherwise
            pathname = UserValues.File.BurstBrowserPath;
    end
elseif obj == h.DatabaseBB.List
    %%% get Filelist from Database
    PathName = BurstMeta.Database(h.DatabaseBB.List.Value,2);
    FileName = BurstMeta.Database(h.DatabaseBB.List.Value,1);
    FilterIndex = 1;
    pathname = PathName{1};
else
    pathname = UserValues.File.BurstBrowserPath;
end

UserValues.File.BurstBrowserPath=pathname;
LSUserValues(1);

%%% Reset FCS buttons (no *.aps loaded anymore!)
%h.CorrelateWindow_Button.Enable = 'off';
%h.CorrelateWindow_Edit.Enable = 'off';
%%% Load data
switch obj
    case {h.Load_Bursts,h.DatabaseBB.List,h.Load_Bursts_From_Folder}
        Load_BurstFile(PathName,FileName,FilterIndex);
        %%% Enable append file
        h.Append_File.Enable = 'on';
    case h.Append_File
        Load_BurstFile(PathName,FileName,FilterIndex,1)
    otherwise %%% loaded from recent file list
        if nargin > 2
            for i = 1:numel(filenames)
                [PathName{i},FileName{i},ext] = fileparts(filenames{i});
                FileName{i} = [FileName{i},ext];
            end
            Load_BurstFile(PathName,FileName,1);
        end
        %%% Enable append file
        h.Append_File.Enable = 'on';
end
if isempty(BurstData)
    Progress(1,h.Progress_Axes,h.Progress_Text);
    return;
end

BurstMeta.SelectedFile = 1;
%%% Update Figure Name
BurstMeta.DisplayName = BurstData{1}.FileName;

%%%update file history with new files
%%% add files to file history
for i = 1:numel(FileName)
    file = fullfile(PathName{i},FileName{i});
    if strcmp(file(end-3:end),'.bur')
        h.DatabaseBB.FileHistory.add_file(file);
    end
end

% set default to efficiency and stoichiometry
if any(BurstData{1}.BAMethod == [1,2,5]) %%% Two-Color MFD
    %find positions of FRET Efficiency and Stoichiometry in NameArray
    posE = find(strcmp(BurstData{1}.NameArray,'FRET Efficiency'));
    %%% Compatibility check for old BurstExplorer Data
    if sum(strcmp(BurstData{1}.NameArray,'Stoichiometry')) == 0
        BurstData{1}.NameArray{strcmp(BurstData{1}.NameArray,'Stochiometry')} = 'Stoichiometry';
    end
    posS = find(strcmp(BurstData{1}.NameArray,'Stoichiometry'));
elseif any(BurstData{1}.BAMethod == [3,4]) %%% Three-Color MFD
    posE = find(strcmp(BurstData{1}.NameArray,'FRET Efficiency GR'));
    posS = find(strcmp(BurstData{1}.NameArray,'Stoichiometry GR'));
end

if BurstData{1}.APBS == 1
    %%% Enable the donor only lifetime checkbox
    h.DonorLifetimeFromDataCheckbox.Enable = 'on';
end

%%% Enable DataBase Append Loaded Files
h.DatabaseBB.AppendLoadedFiles.Enable = 'on';
%%% Reset Plots
Initialize_Plots(2);

%%% Switches GUI to 3cMFD or 2cMFD format
SwitchGUI(BurstData{1}.BAMethod);

%%% Initialize Parameters and Corrections for every loaded file
for i = 1:numel(BurstData)
    BurstMeta.SelectedFile = i;
    %%% Initialize Correction Structure
    UpdateCorrections([],[],h);
    %%% Add Derived Parameters
    AddDerivedParameters([],[],h);
    %%% ensure that Cut data is available
    UpdateCuts();
end
BurstMeta.SelectedFile = 1;

%%% Set Parameter list after all parameters are defined
set(h.ParameterListX, 'String', BurstData{1}.NameArray);
set(h.ParameterListX, 'Value', posE);

set(h.ParameterListY, 'String', BurstData{1}.NameArray);
set(h.ParameterListY, 'Value', posS);

if isfield(BurstMeta,'fFCS')
    BurstMeta = rmfield(BurstMeta,'fFCS');
end
if isfield(BurstMeta,'Data')
    BurstMeta = rmfield(BurstMeta,'Data');
end

%%% Update Species List
UpdateSpeciesList(h);
h = guidata(h.BurstBrowser);drawnow;

%%% Apply correction on load
if UserValues.BurstBrowser.Settings.CorrectionOnLoad == 1
    for i = 1:numel(BurstData)
        BurstMeta.SelectedFile = i;
        ApplyCorrections([],[],h,0);
    end
else %%% indicate that no corrections are applied
    h.ApplyCorrectionsButton.ForegroundColor = [1 0 0];
end

UpdateCutTable(h);
UpdateCuts();

ChangePlotType(h.PlotContourLines) 
ChangePlotType(h.PlotTypePopumenu) 

Update_fFCS_GUI(gcbo,[]);

function Load_BurstFile(PathName,FileName,FilterIndex,append)
global BurstData BurstMeta BurstTCSPCData PhotonStream
if ischar(FileName)
    FileName = {FileName};
end
if nargin < 4
    append = 0;
end
if append == 0
    %%% clear global variables
    BurstData = [];
    BurstTCSPCData = [];
    PhotonStream = [];
end
h = guidata(findobj('Tag','BurstBrowser'));
for i = 1:numel(FileName)
    Progress((i-1)/numel(FileName),h.Progress_Axes,h.Progress_Text,['Loading File ' num2str(i) ' of ' num2str(numel(FileName))]);
    if ~exist(fullfile(PathName{i},FileName{i}),'file')
        disp(['File ' fullfile(PathName{i},FileName{i}) ' does not exist.']);
        h.Progress_Text.String = 'Error - File not found.';
        uiwait(h.BurstBrowser,1);
        return;
    end
    S = load('-mat',fullfile(PathName{i},FileName{i}));
    
    %%% Convert old File Format to new
    if FilterIndex == 2 % KBA file was loaded
        if ~isfield(S,'Data') % no variable named Data exists (very old)
            %%% find out the BurstSearch Type from filename
            if ~isempty(strfind(FileName{i},'ACBS_2C'))
                S.Data.BAMethod = 1;
            elseif ~isempty(strfind(FileName{i},'DCBS_2C'))
                S.Data.BAMethod = 2;
            elseif ~isempty(strfind(FileName{i},'ACBS_3C'))
                S.Data.BAMethod = 3;
            elseif ~isempty(strfind(FileName{i},'TCBS_3C'))
                S.Data.BAMethod = 4;
            end
        end
        switch S.Data.BAMethod
            case {1,2} %%% 2 Color MFD
                %%% Convert NameArray
                S.NameArray{strcmp(S.NameArray,'TFRET - TR')} = '|TDX-TAA| Filter';
                S.NameArray{strcmp(S.NameArray,'Stochiometry')} = 'Stoichiometry';
                S.NameArray{strcmp(S.NameArray,'Number of Photons (green)')} = 'Number of Photons (DD)';
                S.NameArray{strcmp(S.NameArray,'Number of Photons (fret)')} = 'Number of Photons (DA)';
                S.NameArray{strcmp(S.NameArray,'Number of Photons (red)')} = 'Number of Photons (AA)';
                S.NameArray{strcmp(S.NameArray,'Number of Photons (green, parallel)')} = 'Number of Photons (DD par)';
                S.NameArray{strcmp(S.NameArray,'Number of Photons (green, perpendicular)')} = 'Number of Photons (DD perp)';
                S.NameArray{strcmp(S.NameArray,'Number of Photons (fret, parallel)')} = 'Number of Photons (DA par)';
                S.NameArray{strcmp(S.NameArray,'Number of Photons (fret, perpendicular)')} = 'Number of Photons (DA perp)';
                S.NameArray{strcmp(S.NameArray,'Number of Photons (red, parallel)')} = 'Number of Photons (AA par)';
                S.NameArray{strcmp(S.NameArray,'Number of Photons (red, perpendicular)')} = 'Number of Photons (AA perp)';
                if sum(strcmp(S.NameArray,'tau(green)')) > 0
                    S.NameArray{strcmp(S.NameArray,'tau(green)')} = 'Lifetime D [ns]';
                    S.NameArray{strcmp(S.NameArray,'tau(red)')} = 'Lifetime A [ns]';
                    S.DataArray(:,strcmp(S.NameArray,'Lifetime D [ns]')) = S.DataArray(:,strcmp(S.NameArray,'Lifetime D [ns]'))*1E9;
                    S.DataArray(:,strcmp(S.NameArray,'Lifetime A [ns]')) = S.DataArray(:,strcmp(S.NameArray,'Lifetime A [ns]'))*1E9;
                else %%% create zero value arrays
                    S.NameArray{end+1} = 'Lifetime D [ns]';
                    S.NameArray{end+1} = 'Lifetime A [ns]';
                    S.DataArray(:,end+1) = zeros(size(S.DataArray,1),1);
                    S.DataArray(:,end+1) = zeros(size(S.DataArray,1),1);
                end
                S.NameArray{end+1} = 'Anisotropy D';
                S.NameArray{end+1} = 'Anisotropy A';
                %%% Calculate Anisotropies
                S.DataArray(:,end+1) = (S.DataArray(:,strcmp(S.NameArray,'Number of Photons (DD par)')) - S.DataArray(:,strcmp(S.NameArray,'Number of Photons (DD perp)')))./...
                    (S.DataArray(:,strcmp(S.NameArray,'Number of Photons (DD par)')) + 2.*S.DataArray(:,strcmp(S.NameArray,'Number of Photons (DD perp)')));
                S.DataArray(:,end+1) = (S.DataArray(:,strcmp(S.NameArray,'Number of Photons (AA par)')) - S.DataArray(:,strcmp(S.NameArray,'Number of Photons (AA perp)')))./...
                    (S.DataArray(:,strcmp(S.NameArray,'Number of Photons (AA par)')) + 2*S.DataArray(:,strcmp(S.NameArray,'Number of Photons (AA perp)')));
                
                if sum(strcmp(S.NameArray,'Proximity Ratio')) == 0
                    S.NameArray{end+1} = 'Proximity Ratio';
                    S.DataArray(:,end+1) = (S.DataArray(:,strcmp(S.NameArray,'Number of Photons (DA par)')) + S.DataArray(:,strcmp(S.NameArray,'Number of Photons (DA perp)')))./...
                        (S.DataArray(:,strcmp(S.NameArray,'Number of Photons (DD par)')) + S.DataArray(:,strcmp(S.NameArray,'Number of Photons (DD perp)')) +...
                         S.DataArray(:,strcmp(S.NameArray,'Number of Photons (DA par)')) + S.DataArray(:,strcmp(S.NameArray,'Number of Photons (DA perp)')));
                end
                S.BurstData.NameArray = S.NameArray;
                S.BurstData.DataArray = S.DataArray;
                S.BurstData.BAMethod = S.Data.BAMethod;
                if isfield(S.Data,'Filetype')
                    S.BurstData.FileType = S.Data.Filetype;
                else
                    S.BurstData.FileType = 'SPC';
                end
                if ~isfield(S.Data,'SyncRate')
                    S.Data.SyncRate = round(1/37.5E-9);
                end
                if isfield(S.Data,'TACrange')
                    S.BurstData.TACRange = S.Data.TACrange;
                else
                    S.BurstData.TACRange = 1E9./S.Data.SyncRate; %kba file from old Pam
                    % this will not work when the syncrate and clock rate are
                    % different
                end
                S.BurstData.SyncPeriod = 1./S.Data.SyncRate;
                S.BurstData.ClockPeriod = S.BurstData.SyncPeriod;
                S.BurstData.FileInfo.MI_Bins = 4096;
                S.BurstData.FileInfo.TACRange = S.BurstData.TACRange;
                if isfield(S.Data,'PIEChannels')
                    S.BurstData.PIE.From = [S.Data.PIEChannels.fromGG1, S.Data.PIEChannels.fromGG2,...
                        S.Data.PIEChannels.fromGR1, S.Data.PIEChannels.fromGR2,...
                        S.Data.PIEChannels.fromRR1, S.Data.PIEChannels.fromRR2];
                    S.BurstData.PIE.To = [S.Data.PIEChannels.toGG1, S.Data.PIEChannels.toGG2,...
                        S.Data.PIEChannels.toGR1, S.Data.PIEChannels.toGR2,...
                        S.Data.PIEChannels.toRR1, S.Data.PIEChannels.toRR2];
                elseif isfield(S.Data,'fFCS')
                    S.BurstData.PIE.From = S.Data.fFCS.lower;
                    S.BurstData.PIE.To = S.Data.fFCS.upper;
                end

                %%% Calculate IRF microtime histogram
                if isfield(S.Data,'IRFmicrotime')
                    for j = 1:6
                        S.BurstData.IRF{j} = histc(S.Data.IRFmicrotime{j}, 0:(S.BurstData.FileInfo.MI_Bins-1));
                    end
                    S.BurstData.ScatterPattern = S.BurstData.IRF;
                end
                if isfield(S.Data,'Macrotime')
                    S.BurstTCSPCData.Macrotime = S.Data.Macrotime;
                    S.BurstTCSPCData.Microtime = S.Data.Microtime;
                    S.BurstTCSPCData.Channel = S.Data.Channel;
                    S.BurstTCSPCData.Macrotime = cellfun(@(x) x',S.BurstTCSPCData.Macrotime,'UniformOutput',false);
                    S.BurstTCSPCData.Microtime = cellfun(@(x) x',S.BurstTCSPCData.Microtime,'UniformOutput',false);
                    S.BurstTCSPCData.Channel = cellfun(@(x) x',S.BurstTCSPCData.Channel,'UniformOutput',false);
                end
            case {3,4} %%% 3Color MFD
                %%% Convert NameArray
                S.NameArray{strcmp(S.NameArray,'TG - TR (PIE)')} = '|TGX-TRR| Filter';
                S.NameArray{strcmp(S.NameArray,'TB - TR (PIE)')} = '|TBX-TRR| Filter';
                S.NameArray{strcmp(S.NameArray,'TB - TG (PIE)')} = '|TBX-TGX| Filter';
                S.NameArray{strcmp(S.NameArray,'Efficiency* (G -> R)')} = 'FRET Efficiency GR';
                S.NameArray{strcmp(S.NameArray,'Efficiency* (B -> R)')} = 'FRET Efficiency BR';
                S.NameArray{strcmp(S.NameArray,'Efficiency* (B -> G)')} = 'FRET Efficiency BG';
                S.NameArray{strcmp(S.NameArray,'Efficiency* (B -> G+R)')} = 'FRET Efficiency B->G+R';
                S.NameArray{strcmp(S.NameArray,'Stochiometry (GR)')} = 'Stoichiometry GR';
                S.NameArray{strcmp(S.NameArray,'Stochiometry (BG)')} = 'Stoichiometry BG';
                S.NameArray{strcmp(S.NameArray,'Stochiometry (BR)')} = 'Stoichiometry BR';
                if sum(strcmp(S.NameArray,'tau(green)')) > 0
                    S.NameArray{strcmp(S.NameArray,'tau(blue)')} = 'Lifetime BB [ns]';
                    S.NameArray{strcmp(S.NameArray,'tau(green)')} = 'Lifetime GG [ns]';
                    S.NameArray{strcmp(S.NameArray,'tau(red)')} = 'Lifetime RR [ns]';
                    S.DataArray(:,strcmp(S.NameArray,'Lifetime BB [ns]')) = S.DataArray(:,strcmp(S.NameArray,'Lifetime BB [ns]'))*1E9;
                    S.DataArray(:,strcmp(S.NameArray,'Lifetime GG [ns]')) = S.DataArray(:,strcmp(S.NameArray,'Lifetime GG [ns]'))*1E9;
                    S.DataArray(:,strcmp(S.NameArray,'Lifetime RR [ns]')) = S.DataArray(:,strcmp(S.NameArray,'Lifetime RR [ns]'))*1E9;
                else %%% create zero value arrays
                    S.NameArray{end+1} = 'Lifetime BB [ns]';
                    S.NameArray{end+1} = 'Lifetime GG [ns]';
                    S.NameArray{end+1} = 'Lifetime RR [ns]';
                    S.DataArray(:,end+1) = zeros(size(S.DataArray,1),1);
                    S.DataArray(:,end+1) = zeros(size(S.DataArray,1),1);
                    S.DataArray(:,end+1) = zeros(size(S.DataArray,1),1);
                end
                if sum(strcmp(S.NameArray,'Proximity Ratio B->G+R'))==0
                    S.NameArray{end+1} = 'Proximity Ratio B->G+R';
                    S.DataArray(:,end+1) = S.DataArray(:,strcmp(S.NameArray,'FRET Efficiency B->G+R'));
                end
                %%% Calculate Anisotropies
                S.NameArray{end+1} = 'Anisotropy BB';
                S.NameArray{end+1} = 'Anisotropy GG';
                S.NameArray{end+1} = 'Anisotropy RR';
                if sum(strcmp(S.NameArray,'Number of Photons (BB par)'))
                    S.DataArray(:,end+1) = (S.DataArray(:,strcmp(S.NameArray,'Number of Photons (BB par)')) - S.DataArray(:,strcmp(S.NameArray,'Number of Photons (BB perp)')))./...
                        (S.DataArray(:,strcmp(S.NameArray,'Number of Photons (BB par)')) + 2.*S.DataArray(:,strcmp(S.NameArray,'Number of Photons (BB perp)')));
                    S.DataArray(:,end+1) = (S.DataArray(:,strcmp(S.NameArray,'Number of Photons (GG par)')) - S.DataArray(:,strcmp(S.NameArray,'Number of Photons (GG perp)')))./...
                        (S.DataArray(:,strcmp(S.NameArray,'Number of Photons (GG par)')) + 2.*S.DataArray(:,strcmp(S.NameArray,'Number of Photons (GG perp)')));
                    S.DataArray(:,end+1) = (S.DataArray(:,strcmp(S.NameArray,'Number of Photons (RR par)')) - S.DataArray(:,strcmp(S.NameArray,'Number of Photons (RR perp)')))./...
                        (S.DataArray(:,strcmp(S.NameArray,'Number of Photons (RR par)')) + 2*S.DataArray(:,strcmp(S.NameArray,'Number of Photons (RR perp)')));
                else
                    S.DataArray(:,end+1) = zeros(size(S.DataArray,1),1);
                    S.DataArray(:,end+1) = zeros(size(S.DataArray,1),1);
                    S.DataArray(:,end+1) = zeros(size(S.DataArray,1),1);
                end
                S.BurstData.NameArray = S.NameArray;
                S.BurstData.DataArray = S.DataArray;
                S.BurstData.BAMethod = S.Data.BAMethod;
                if isfield(S.Data,'Filetype')
                    S.BurstData.FileType = S.Data.Filetype;
                end
                if ~isfield(S.Data,'SyncRate')
                    S.Data.SyncRate = round(1/37.5E-9);
                end
                if isfield(S.Data,'TACrange')
                    S.BurstData.TACRange = S.Data.TACrange;
                    S.BurstData.FileInfo.TACRange = S.Data.TACrange;
                else
                    S.BurstData.TACRange =  1E9./S.Data.SyncRate;
                    S.BurstData.FileInfo.TACRange =  1E9./S.Data.SyncRate;
                    % this will not work if the syncrate and clockrate are
                    % different
                end
                S.BurstData.SyncPeriod = 1./S.Data.SyncRate;
                S.BurstData.ClockPeriod = S.BurstData.SyncPeriod;  %kba file from old pam
                S.BurstData.FileInfo.MI_Bins = 4096;

                if isfield(S.Data,'PIEChannels')
                    S.BurstData.PIE.From = [S.Data.PIEChannels.fromBB1, S.Data.PIEChannels.fromBB2,...
                        S.Data.PIEChannels.fromBG1, S.Data.PIEChannels.fromBG2,...
                        S.Data.PIEChannels.fromBR1, S.Data.PIEChannels.fromBR2,...
                        S.Data.PIEChannels.fromGG1, S.Data.PIEChannels.fromGG2,...
                        S.Data.PIEChannels.fromGR1, S.Data.PIEChannels.fromGR2,...
                        S.Data.PIEChannels.fromRR1, S.Data.PIEChannels.fromRR2];
                    S.BurstData.PIE.To = [S.Data.PIEChannels.toBB1, S.Data.PIEChannels.toBB2,...
                        S.Data.PIEChannels.toBG1, S.Data.PIEChannels.toBG2,...
                        S.Data.PIEChannels.toBR1, S.Data.PIEChannels.toBR2,...
                        S.Data.PIEChannels.toGG1, S.Data.PIEChannels.toGG2,...
                        S.Data.PIEChannels.toGR1, S.Data.PIEChannels.toGR2,...
                        S.Data.PIEChannels.toRR1, S.Data.PIEChannels.toRR2];
                elseif isfield(S.Data,'fFCS')
                    S.BurstData.PIE.From = S.Data.fFCS.lower;
                    S.BurstData.PIE.To = S.Data.fFCS.upper;
                end

                %%% Calculate IRF microtime histogram
                if isfield(S.Data,'IRFmicrotime')
                    for j = 1:12
                        S.BurstData.IRF{j} = histc(S.Data.IRFmicrotime{j}, 0:(S.BurstData.FileInfo.MI_Bins-1));
                    end
                    S.BurstData.ScatterPattern = S.BurstData.IRF;
                end
                if isfield(S.Data,'Macrotime')
                    S.BurstTCSPCData.Macrotime = S.Data.Macrotime;
                    S.BurstTCSPCData.Microtime = S.Data.Microtime;
                    S.BurstTCSPCData.Channel = S.Data.Channel;
                    S.BurstTCSPCData.Macrotime = cellfun(@(x) x',S.BurstTCSPCData.Macrotime,'UniformOutput',false);
                    S.BurstTCSPCData.Microtime = cellfun(@(x) x',S.BurstTCSPCData.Microtime,'UniformOutput',false);
                    S.BurstTCSPCData.Channel = cellfun(@(x) x',S.BurstTCSPCData.Channel,'UniformOutput',false);
                end
        end
    end
    
    %%% Check if newly loaded file is compatible with currently loaded file
    if ~isempty(BurstData) %%% make sure the was a file loaded before
        switch BurstData{1}.BAMethod
            case {1,2,5} %%% loaded files are 2color
                if ~any(S.BurstData.BAMethod == [1,2,5]) %%% loaded file is not of same type
                    fprintf('Error loading file %s\nSkipping file %i because it is not of same type as loaded files.\nLoaded files are 2 color type.\nFile %i is 3 color type.\n',FileName{i},i,i);
                    Progress(1,h.Progress_Axes,h.Progress_Text);
                    return; %%% Skip file
                end
            case {3,4} %%% loaded files are 2color
                if ~any(S.BurstData.BAMethod == [3,4]) %%% loaded file is not of same type
                    fprintf('Error loading file %s\nSkipping file %i because it is not of same type as loaded files.\nLoaded files are 3 color type.\nFile %i is 2 color type.\n',FileName{i},i,i);
                    Progress(1,h.Progress_Axes,h.Progress_Text);
                    return; %%% Skip file
                end
        end
    end
    
    %%% Determine if an APBS or DCBS file was loaded
    %%% This is important because for APBS, the donor only lifetime can be
    %%% determined from the measurement!
    %%% Check for DCBS/TCBS
    if isfield(S.BurstData,'BAMethod')
        if ~any(S.BurstData.BAMethod == [2,4]);
            %%% Crosstalk/direct excitation can be determined!
            %%% set flag:
            S.BurstData.APBS = 1;
        else
            S.BurstData.APBS = 0;
        end
    end
    %%% New: Cuts stored in Additional Variable when it was already saved
    %%% once in BurstBrowser
    %%% overwrite BurstData subfields with separately saved variables
    if isfield(S,'Cut')
        S.BurstData.Cut = S.Cut;
    end
    
    %%% Add corrected proximity ratios (== signal fractions) for three-colorMFD
    if any(S.BurstData.BAMethod == [3,4])
        if ~any(strcmp(S.BurstData.NameArray,'Proximity Ratio GR (raw)'))
            NameArray_dummy = cell(1,size(S.BurstData.NameArray,2)+4);
            DataArray_dummy = zeros(size(S.BurstData.DataArray,1),size(S.BurstData.DataArray,2)+4);
            %%% Insert corrected proximity ratios into namearray
            NameArray_dummy(1:11) = S.BurstData.NameArray(1:11);
            NameArray_dummy(12:15) = {'Proximity Ratio GR (raw)','Proximity Ratio BG (raw)','Proximity Ratio BR (raw)','Proximity Ratio B->G+R (raw)'};
            NameArray_dummy(16:end) = S.BurstData.NameArray(12:end);
            %%% duplicate proximity ratios into data array
            DataArray_dummy(:,1:11) = S.BurstData.DataArray(:,1:11);
            DataArray_dummy(:,12:15) = S.BurstData.DataArray(:,8:11);
            DataArray_dummy(:,16:end) = S.BurstData.DataArray(:,12:end);
            %%% replace arrays
            S.BurstData.NameArray = NameArray_dummy;
            S.BurstData.DataArray = DataArray_dummy;
        end
    end

    %% Fix missing "FRET" in Efficiency naming (NameArray) and update old GG/RR naming scheme to D/A
    try
        if any(S.BurstData.BAMethod == [1,2,5])
            S.BurstData.NameArray{strcmp(S.BurstData.NameArray,'Efficiency')} = 'FRET Efficiency';
            %%% also fix Cuts
            if isfield(S.BurstData,'Cut')
                for k = 1:numel(S.BurstData.Cut) %%% loop over species
                    for l = 1:numel(S.BurstData.Cut{k}) %%% loop over cuts in species
                        if strcmp(S.BurstData.Cut{k}{l}{1},'Efficiency')
                            S.BurstData.Cut{k}{l}{1} = 'FRET Efficiency';
                        end
                    end
                end
            end
        elseif any(S.BurstData.BAMethod == [3,4])
            S.BurstData.NameArray{strcmp(S.BurstData.NameArray,'Efficiency GR')} = 'FRET Efficiency GR';
            S.BurstData.NameArray{strcmp(S.BurstData.NameArray,'Efficiency BG')} = 'FRET Efficiency BG';
            S.BurstData.NameArray{strcmp(S.BurstData.NameArray,'Efficiency BR')} = 'FRET Efficiency BR';
            S.BurstData.NameArray{strcmp(S.BurstData.NameArray,'Efficiency B->G+R')} = 'FRET Efficiency B->G+R';
            %%% also fix Cuts
            if isfield(S.BurstData,'Cut')
                for k = 1:numel(S.BurstData.Cut) %%% loop over species
                    for j = 1:numel(S.BurstData.Cut{k}) %%% loop over cuts in species
                        if strcmp(S.BurstData.Cut{k}{j}{1},'Efficiency GR')
                            S.BurstData.Cut{k}{j}{1} = 'FRET Efficiency GR';
                        end
                        if strcmp(S.BurstData.Cut{k}{j}{1},'Efficiency BG')
                            S.BurstData.Cut{k}{j}{1} = 'FRET Efficiency BG';
                        end
                        if strcmp(S.BurstData.Cut{k}{j}{1},'Efficiency BR')
                            S.BurstData.Cut{k}{j}{1} = 'FRET Efficiency BR';
                        end
                        if strcmp(S.BurstData.Cut{k}{j}{1},'Efficiency B->G+R')
                            S.BurstData.Cut{k}{j}{1} = 'FRET Efficiency B->G+R';
                        end
                    end
                end
            end
        end
    end
	if any(S.BurstData.BAMethod == [1,2,5])
        oldNames = {'Lifetime GG [ns]','Lifetime RR [ns]','Anisotropy GG','Anisotropy RR','|TGX-TRR| Filter','|TGG-TGR| Filter','Countrate [kHz]'...
            'Count rate (GG) [kHz]','Count rate (GR) [kHz]','Count rate (RR) [kHz]','Count rate (GG par) [kHz]','Count rate (GG per) [kHz]','Count rate (GR par) [kHz]','Count rate (GR per) [kHz]','Count rate (RR par) [kHz]','Count rate (RR per) [kHz]',...
            'Countrate (GG) [kHz]','Countrate (GR) [kHz]','Countrate (RR) [kHz]','Countrate (GG par) [kHz]','Countrate (GG per) [kHz]','Countrate (GR par) [kHz]','Countrate (GR per) [kHz]','Countrate (RR par) [kHz]','Countrate (RR per) [kHz]',...
            'Number of Photons (GG)','Number of Photons (GR)','Number of Photons (RR)','Number of Photons (GG par)','Number of Photons (GG perp)','Number of Photons (GR par)','Number of Photons (GR perp)','Number of Photons (RR par)','Number of Photons (RR perp)'};
        newNames = {'Lifetime D [ns]','Lifetime A [ns]','Anisotropy D','Anisotropy A','|TDX-TAA| Filter','|TDD-TDA| Filter','Count rate [kHz]'...
            'Count rate (DD) [kHz]','Count rate (DA) [kHz]','Count rate (AA) [kHz]','Count rate (DD par) [kHz]','Count rate (DD perp) [kHz]','Count rate (DA par) [kHz]','Count rate (DA perp) [kHz]','Count rate (AA par) [kHz]','Count rate (AA perp) [kHz]',...
            'Count rate (DD) [kHz]','Count rate (DA) [kHz]','Count rate (AA) [kHz]','Count rate (DD par) [kHz]','Count rate (DD perp) [kHz]','Count rate (DA par) [kHz]','Count rate (DA perp) [kHz]','Count rate (AA par) [kHz]','Count rate (AA perp) [kHz]',...
            'Number of Photons (DD)','Number of Photons (DA)','Number of Photons (AA)','Number of Photons (DD par)','Number of Photons (DD perp)','Number of Photons (DA par)','Number of Photons (DA perp)','Number of Photons (AA par)','Number of Photons (AA perp)'};
        oldName_exists = false(size(oldNames));
        for m = 1:numel(oldNames)
            if sum(strcmp(S.BurstData.NameArray,oldNames{m})) > 0
                S.BurstData.NameArray{strcmp(S.BurstData.NameArray,oldNames{m})} = newNames{m};
                oldName_exists(m) = true;
            end
        end
        %%% also fix Cuts for corrected parameters
        if isfield(S.BurstData,'Cut')
            for k = 1:numel(S.BurstData.Cut) %%% loop over species
                for l = 1:numel(S.BurstData.Cut{k}) %%% loop over cuts in species
                    for m = 1:numel(oldNames)
                        if oldName_exists(m)
                            if strcmp(S.BurstData.Cut{k}{l}{1},oldNames{m})
                                S.BurstData.Cut{k}{l}{1} = newNames{m};
                            end
                        end
                    end
                end
            end
        end
    end
    %% Fix naming of ClockPeriod/SyncPeriod
    % burst analysis before December 16, 2015
    if ~isfield(S.BurstData, 'ClockPeriod')
        S.BurstData.ClockPeriod = S.BurstData.SyncPeriod;
        if isfield(S.BurstData,'FileInfo')
            if isfield(S.BurstData.FileInfo,'SyncPeriod')
                S.BurstData.FileInfo.ClockPeriod = S.BurstData.FileInfo.SyncPeriod;
            end
        else
            S.BurstData.FileInfo.SyncPeriod = S.BurstData.SyncPeriod;
            S.BurstData.FileInfo.ClockPeriod = S.BurstData.SyncPeriod;
        end
        if isfield(S.BurstData.FileInfo,'Card')
            if ~strcmp(S.BurstData.FileInfo.Card, 'SPC-140/150/830/130')
                %if SPC-630 is used, set the SyncPeriod to what it really is
                S.BurstData.SyncPeriod = 1/8E7*3;
                S.BurstData.FileInfo.SyncPeriod = 1/8E7*3;
                if rand < 0.05
                    msgbox('Be aware that the SyncPeriod is hardcoded. This message appears 1 out of 20 times.')
                end
            end
        end
    end
    
    %%
    S.BurstData.FileName = FileName{i};
    S.BurstData.PathName = PathName{i};
    %%% check for existing Cuts
    if ~isfield(S.BurstData,'Cut') %%% no cuts existed
        %initialize Cut Cell Array with standard cuts
        switch S.BurstData.BAMethod
            case {1,2,5}
                %%% FRET efficiency and stoichiometry basic cuts
                Cut = {{'FRET Efficiency',-0.1,1.1,true,false},{'Stoichiometry',-0.1,1.1,true,false}};
            case {3,4}
                %%% 3color, only do FRET GR and Stoichiometry cuts
                Cut = {{'FRET Efficiency GR',-0.1,1.1,true,false},{'Stoichiometry GR',-0.1,1.1,true,false},...
                    {'Stoichiometry BG',-0.1,1.1,true,false},{'Stoichiometry BR',-0.1,1.1,true,false}};
        end
        S.BurstData.Cut{1} = Cut;
        S.BurstData.Cut{2} = Cut;
        S.BurstData.Cut{3} = Cut;
        %add species to list
        S.BurstData.SpeciesNames{1} = 'Global Cuts';
        % also add two species for convenience
        S.BurstData.SpeciesNames{2} = 'Species 1';
        S.BurstData.SpeciesNames{3} = 'Species 2';
        S.BurstData.SelectedSpecies = [1,1];
    elseif isfield(S.BurstData,'Cut') %%% cuts existed, change to new format with uitree
        if isfield(S.BurstData,'SelectedSpecies')
            if numel(S.BurstData.SelectedSpecies) == 1
                S.BurstData.SelectedSpecies = [1,1];
            end
        end
    end
    
    if isfield(S,'SpeciesNames')
        S.BurstData.SpeciesNames = S.SpeciesNames;
    end
    if isfield(S,'SelectedSpecies')
        S.BurstData.SelectedSpecies = S.SelectedSpecies;
    end
    if isfield(S,'Background')
        S.BurstData.Background = S.Background;
    end
    if isfield(S,'Corrections')
        S.BurstData.Corrections = S.Corrections;
    end
    if isfield(S,'FitCut')
        S.BurstData.FitCut = S.FitCut;
    end
    if isfield(S,'ArbitraryCut')
        S.BurstData.ArbitraryCut = S.ArbitraryCut;
    end
    if isfield(S,'AdditionalParameters')
        S.BurstData.AdditionalParameters = S.AdditionalParameters;
    end
    %%% initialize DataCut
    S.BurstData.DataCut = S.BurstData.DataArray;
    %%% transfer to Global BurstData Structure holding all loaded files
    if append
        BurstData{end+1} = S.BurstData;
        if ~isfield(S,'BurstTCSPCData')
            BurstTCSPCData{end+1} = [];
        elseif isfield(S,'BurstTCSPCData')
            BurstTCSPCData{end+1} = S.BurstTCSPCData;
        end
        PhotonStream{end+1} = [];
    else
        BurstData{i} = S.BurstData;
        if ~isfield(S,'BurstTCSPCData')
            BurstTCSPCData{i} = [];
        elseif isfield(S,'BurstTCSPCData')
            BurstTCSPCData{i} = S.BurstTCSPCData;
        end
        PhotonStream{i} = [];
    end
end

BurstMeta.SelectedFile = 1;
Progress(1,h.Progress_Axes,h.Progress_Text);

function Files = GetMultipleFiles(FilterSpec,Title,PathName)
FileName = 1;
count = 0;
PathName= fullfile(PathName,'..',filesep);%%% go one layer above since .*bur files are nested
Files = [];
while FileName ~= 0
    [FileName,PathName] = uigetfile(FilterSpec,Title, PathName, 'MultiSelect', 'on');
    if ~iscell(FileName)
        if FileName ~= 0
            count = count+1;
            Files{count,1} = FileName;
            Files{count,2} = PathName;
        end
    elseif iscell(FileName)
        for i = 1:numel(FileName)
            if FileName{i} ~= 0
                count = count+1;
                Files{count,1} = FileName{i};
                Files{count,2} = PathName;
            end
        end
        FileName = FileName{end};
    end
    PathName= fullfile(PathName,'..',filesep);%%% go one layer above since .*bur files are nested
end

%%%%%%%%%%%%%%%%%%%%%%%%%%%%%%%%%%%%%%%%%%%%%%%%%%%%%%%%%%%%%%%%%%%%%%%%%%%
%%%%%%% Merge multiple *.bur file  %%%%%%%%%%%%%%%%%%%%%%%%%%%%%%%%%%%%%%%%
%%%%%%%%%%%%%%%%%%%%%%%%%%%%%%%%%%%%%%%%%%%%%%%%%%%%%%%%%%%%%%%%%%%%%%%%%%%
function Merge_bur_files(~,~)
h = guidata(gcbo);
global UserValues

%%% Select files
Files = GetMultipleFiles({'*.bur','*.bur file'}, 'Choose a file', UserValues.File.BurstBrowserPath);

if size(Files,1) < 2
    m = msgbox('Select more than one file!');
    pause(1);
    delete(m);
    return;
end
Progress(0,h.Progress_Axes,h.Progress_Text,'Merging files...');
%%% Load Files in CellArray
MergeData = cell(size(Files,1),1);
for i = 1:size(Files,1)
    MergeData{i} = load(fullfile(Files{i,2},Files{i,1}),'-mat');
    % burst analysis before December 16, 2015
    if ~isfield(MergeData{i}.BurstData, 'ClockPeriod')
        MergeData{i}.BurstData.ClockPeriod = MergeData{i}.BurstData.SyncPeriod;
        MergeData{i}.FileInfo.ClockPeriod = MergeData{i}.BurstData.FileInfo.SyncPeriod;
        if isfield(MergeData{i}.BurstData.FileInfo,'Card')
            if ~strcmp(MergeData{i}.BurstData.FileInfo.Card, 'SPC-140/150/830/130')
                %if SPC-630 is used, set the SyncPeriod to what it really is
                MergeData{i}.BurstData.SyncPeriod = 1/8E7*3;
                MergeData{i}.BurstData.FileInfo.SyncPeriod = 1/8E7*3;
                if rand < 0.05
                    msgbox('Be aware that the SyncPeriod is hardcoded. This message appears 1 out of 20 times.')
                end
            end
        end
    end
end

Progress(0.2,h.Progress_Axes,h.Progress_Text,'Merging files...');

%%% Create Arrays of Parameters
for i=1:numel(MergeData)
    MergedParameters.NameArray{i} = MergeData{i}.BurstData.NameArray;
    try
        MergedParameters.TACRange{i} = MergeData{i}.BurstData.TACRange;
    catch
        MergedParameters.TACRange{i} = MergeData{i}.BurstData.TACrange;
    end
    MergedParameters.BAMethod{i} = MergeData{i}.BurstData.BAMethod;
    MergedParameters.Filetype{i} = MergeData{i}.BurstData.Filetype;
    MergedParameters.SyncPeriod{i} = MergeData{i}.BurstData.SyncPeriod;
    MergedParameters.ClockPeriod{i} = MergeData{i}.BurstData.ClockPeriod;
    MergedParameters.FileInfo{i} = MergeData{i}.BurstData.FileInfo;
    MergedParameters.PIE{i} = MergeData{i}.BurstData.PIE;
    MergedParameters.IRF{i} = MergeData{i}.BurstData.IRF;
    MergedParameters.ScatterPattern{i} = MergeData{i}.BurstData.ScatterPattern;
    MergedParameters.Background{i} = MergeData{i}.BurstData.Background;
    MergedParameters.FileNameSPC{i} = MergeData{i}.BurstData.FileNameSPC;
    %%% use update path information
    MergedParameters.PathName{i} = fileparts(Files{i,1});
    MergedParameters.FileName{i} = Files{i,1};
    %MergedParameters.PathName{i} = MergeData{i}.BurstData.PathName;
    %MergedParameters.FileName{i} = MergeData{i}.BurstData.FileName;
    if isfield(MergeData{i}.BurstData,'Cut')
        MergedParameters.Cut{i} = MergeData{i}.BurstData.Cut;
    end
    if isfield(MergeData{i}.BurstData,'SpeciesNames')
        MergedParameters.SpeciesNames{i} = MergeData{i}.BurstData.SpeciesNames;
    end
    if isfield(MergeData{i}.BurstData,'SelectedSpecies')
        MergedParameters.SelectedSpecies{i} = MergeData{i}.BurstData.SelectedSpecies;
    end
    if isfield(MergeData{i}.BurstData,'Corrections')
        MergedParameters.Corrections{i} = MergeData{i}.BurstData.Corrections;
    end
end
%%% Use first file for general variables
Merged = MergeData{1}.BurstData;

Progress(0.2,h.Progress_Axes,h.Progress_Text,'Merging files...');

%%% Concatenate DataArray
for i =2:numel(MergeData)
    Merged.DataArray = [Merged.DataArray;MergeData{i}.BurstData.DataArray];
end

%%% Add a new parameter (file number);
Merged.NameArray{end+1} = 'File Number';
filenumber = [];
for i = 1:numel(MergeData)
    filenumber = [filenumber; i*ones(size(MergeData{i}.BurstData.DataArray,1),1)];
end
Merged.DataArray(:,end+1) = filenumber;

BurstData = Merged;
BurstData.MergedParameters = MergedParameters;

Progress(0.3,h.Progress_Axes,h.Progress_Text,'Merging files...');

%%% Also Load *.bps files and concatenate
MergeData = cell(size(Files,1),1);
for i = 1:size(Files,1)
    file = fullfile(Files{i,2},Files{i,1});
    MergeData{i} = load([file(1:end-3) 'bps'],'-mat');
end

Progress(0.4,h.Progress_Axes,h.Progress_Text,'Merging files...');

Macrotime = MergeData{1}.Macrotime;
Microtime = MergeData{1}.Microtime;
Channel = MergeData{1}.Channel;
for i = 2:numel(MergeData)
    Macrotime = vertcat(Macrotime,MergeData{i}.Macrotime);
    Microtime = vertcat(Microtime,MergeData{i}.Microtime);
    Channel = vertcat(Channel,MergeData{i}.Channel);
end

Progress(0.6,h.Progress_Axes,h.Progress_Text,'Saving merged file...');

%%% Save merged data
[FileName,PathName] = uiputfile({'*.bur','*.bur file'},'Choose a filename for the merged file',fileparts(Files{1,1}));
if FileName == 0
    m = msgbox('No valid filepath specified... Canceling');
    pause(1);
    delete(m);
    return;
end
BurstData.PathName = PathName;
BurstData.FileName = FileName;

filename = fullfile(BurstData.PathName,BurstData.FileName);
save(filename,'BurstData');
Progress(0.8,h.Progress_Axes,h.Progress_Text,'Saving merged file...');
save([filename(1:end-3) 'bps'],'Macrotime','Microtime','Channel');

Progress(1,h.Progress_Axes,h.Progress_Text);

%%%%%%%%%%%%%%%%%%%%%%%%%%%%%%%%%%%%%%%%%%%%%%%%%%%%%%%%%%%%%%%%%%%%%%%%%%%
%%%%%%% Update the print path %%%%%%%%%%%%%%%%%%%%%%%%%%%%%%%%%%%%%%%%%%%%%
%%%%%%%%%%%%%%%%%%%%%%%%%%%%%%%%%%%%%%%%%%%%%%%%%%%%%%%%%%%%%%%%%%%%%%%%%%%
function Choose_PrintPath_Menu(obj,~)
global UserValues BurstData BurstMeta
h = guidata(obj);
switch obj
    case h.Choose_PrintPath_Menu
        try
            PathName = uigetdir(UserValues.BurstBrowser.PrintPath, 'Choose a folder to place files into');
        catch
            path = pwd;
            PathName = uigetdir(path, 'Choose a folder to place files into');
        end

        if PathName == 0
            return;
        end
        UserValues.BurstBrowser.PrintPath = PathName;
    case h.Autoset_PrintPath_Menu
        switch obj.Checked
            case 'off'
                if ~isempty(BurstData)
                    PathName = BurstData{BurstMeta.SelectedFile}.PathName;
                end
                obj.Checked = 'on';
                UserValues.BurstBrowser.Settings.UseFilePathForExport = 1;
                h.Choose_PrintPath_Menu.Enable = 'off';
                h.Current_PrintPath_Menu.Enable = 'off';
            case 'on'
                obj.Checked = 'off';
                UserValues.BurstBrowser.Settings.UseFilePathForExport = 0;
                PathName = UserValues.BurstBrowser.PrintPath;
                h.Choose_PrintPath_Menu.Enable = 'on';
                h.Current_PrintPath_Menu.Enable = 'on';
        end
end
LSUserValues(1);

%%%%%%%%%%%%%%%%%%%%%%%%%%%%%%%%%%%%%%%%%%%%%%%%%%%%%%%%%%%%%%%%%%%%%%%%%%%
%%%%%%% Compare exported FRET histograms %%%%%%%%%%%%%%%%%%%%%%%%%%%%%%%%%%
%%%%%%%%%%%%%%%%%%%%%%%%%%%%%%%%%%%%%%%%%%%%%%%%%%%%%%%%%%%%%%%%%%%%%%%%%%%
function Compare_FRET_Hist(obj,~)
global UserValues BurstMeta BurstData
h = guidata(obj);
if obj == h.FRET_comp_File_Menu
    %%% Load *.his files (assume they are in one folder)
    try
        [FileNames,PathName] = uigetfile('*.his','Choose *.his files',getPrintPath(),'Multiselect','on');
    catch
        Choose_PrintPath_Menu([],[]);
        [FileNames,PathName] = uigetfile('*.his','Choose *.his files',getPrintPath(),'Multiselect','on');
    end
    if ~iscell(FileNames)
        return;
    end
    dummy = load(fullfile(PathName,FileNames{1}),'-mat');
    switch numel(fieldnames(dummy))% 2is 2color, 3 is 3color
        case 1
            mode = 2;
        case 3
            mode= 3;
    end

    switch mode
        case 2 
            %%% Load FRET arrays
            for i = 1:numel(FileNames)
                data = load(fullfile(PathName,FileNames{i}),'-mat');
                E{i} = data.E;
            end
        case 3
            %%% Load FRET arrays
        for i = 1:numel(FileNames)
            data = load(fullfile(PathName,FileNames{i}),'-mat');
            EGR{i} = data.EGR;
            EBG{i} = data.EBG;
            EBR{i} = data.EBR;
        end
    end
elseif any(obj == [h.FRET_comp_Loaded_Menu,h.FRET_comp_selected_Menu])
    file = BurstMeta.SelectedFile;
    switch BurstData{file}.BAMethod
        case {1,2,5}
            mode = 2;
        case {3,4}
            mode = 3;
    end
    
    switch obj
        case h.FRET_comp_Loaded_Menu
            sel_file = BurstMeta.SelectedFile;
            for i = 1:numel(BurstData);
                BurstMeta.SelectedFile = i;
                %%% Make sure to apply corrections
                ApplyCorrections(obj,[],h,0);
                %%% read fret values
                file = i;
                SelectedSpeciesName = BurstData{file}.SpeciesNames{BurstData{file}.SelectedSpecies(1),BurstData{file}.SelectedSpecies(2)};
                if BurstData{file}.SelectedSpecies(2) > 1 %%% subspecies selected
                    SelectedSpeciesName = [BurstData{file}.SpeciesNames{BurstData{file}.SelectedSpecies(1),1} '/' SelectedSpeciesName];
                end
                FileNames{i} = [BurstData{file}.FileName(1:end-4) '/' SelectedSpeciesName '.his'];
                switch mode
                    case 2
                        E{i} = BurstData{file}.DataCut(:,1);
                    case 3
                        EGR{i} = BurstData{file}.DataCut(:,1);
                        EBG{i} = BurstData{file}.DataCut(:,2);
                        EBR{i} = BurstData{file}.DataCut(:,3);
                end
            end
            BurstMeta.SelectedFile = sel_file;
        case h.FRET_comp_selected_Menu
            sel_file = BurstMeta.SelectedFile;
            [files,species,subspecies] = get_multiselection(h);
            for i = 1:numel(files)
                file = files(i);
                BurstMeta.SelectedFile = file;
                %%% Make sure to apply corrections
                ApplyCorrections(obj,[],h,0);
                %%% read fret values
                try
                    SelectedSpeciesName = BurstData{file}.SpeciesNames{species(i),subspecies(i)};
                    if subspecies(i) > 1 %%% subspecies selected
                        SelectedSpeciesName = [BurstData{file}.SpeciesNames{species(i),1} '/' SelectedSpeciesName];
                    end
                    FileNames{i} = [BurstData{file}.FileName(1:end-4) '/' SelectedSpeciesName '.his'];
                catch
                    FileNames{i} = [BurstData{file}.FileName(1:end-4) '.his'];
                end
                [~, Data] = UpdateCuts([species(i),subspecies(i)],file);
                switch mode
                    case 2
                        E{i} = Data(:,1);
                    case 3
                        EGR{i} = Data(:,1);
                        EBG{i} = Data(:,2);
                        EBR{i} = Data(:,3);
                end
            end
            BurstMeta.SelectedFile = sel_file;
    end
elseif  obj == h.Param_comp_Loaded_Menu
    mode = 0;
    param = h.ParameterListX.String{h.ParameterListX.Value};
    sel_file = BurstMeta.SelectedFile;
    P = cell(numel(BurstData),1);
    for i = 1:numel(BurstData);
        BurstMeta.SelectedFile = i;
        %%% Make sure to apply corrections
        ApplyCorrections(obj,[],h,0);
        %%% read parameter values
        file = i;
        try
            SelectedSpeciesName = BurstData{file}.SpeciesNames{BurstData{file}.SelectedSpecies(1),BurstData{file}.SelectedSpecies(2)};
            if BurstData{file}.SelectedSpecies(2) > 1 %%% subspecies selected
                SelectedSpeciesName = [BurstData{file}.SpeciesNames{BurstData{file}.SelectedSpecies(1),1} '/' SelectedSpeciesName];
            end
            FileNames{i} = [BurstData{file}.FileName(1:end-4) '/' SelectedSpeciesName '.his'];
        catch
            FileNames{i} = [BurstData{file}.FileName(1:end-4) '.his'];
        end
        p = find(strcmp(BurstData{file}.NameArray,param));
        if ~isempty(p)
            P{i} = BurstData{file}.DataCut(:,p);
        end
    end
    BurstMeta.SelectedFile = sel_file;
elseif obj == h.Param_comp_selected_Menu
    [files,species,subspecies] = get_multiselection(h);
    mode = 0;
    param = h.ParameterListX.String{h.ParameterListX.Value};
    sel_file = BurstMeta.SelectedFile;
    P = cell(numel(files),1);
    for i = 1:numel(files)
        file = files(i);
        BurstMeta.SelectedFile = file;
        %%% Make sure to apply corrections
        ApplyCorrections(obj,[],h,0);
        %%% read parmeter values
        try
            SelectedSpeciesName = BurstData{file}.SpeciesNames{species(i),subspecies(i)};
            if subspecies(i) > 1 %%% subspecies selected
                SelectedSpeciesName = [BurstData{file}.SpeciesNames{species(i),1} '/' SelectedSpeciesName];
            end
            FileNames{i} = [BurstData{file}.FileName(1:end-4) '/' SelectedSpeciesName '.his'];
        catch
            FileNames{i} = [BurstData{file}.FileName(1:end-4) '.his'];
        end
        p = find(strcmp(BurstData{file}.NameArray,param));
        if ~isempty(p)
            [~, Data] = UpdateCuts([species(i),subspecies(i)],file);
            P{i} = Data(:,p);
        end
    end
    BurstMeta.SelectedFile = sel_file;
end

N_bins = UserValues.BurstBrowser.Display.NumberOfBinsX;

if numel(FileNames) == 1
    return;
end

switch mode
    case 2 % 2ColorMFD
        xE = linspace(-0.1,1,N_bins+1);
        for i = 1:numel(E)
            H{i} = histcounts(E{i},xE);
            H{i} = H{i}./sum(H{i});
        end
        
        color = lines(numel(H));
        f = figure('Color',[1 1 1],'Position',[100 100 600 400]);
        stairs(xE(1:end),[H{1} H{1}(end)],'Color',color(1,:),'LineWidth',2);
        hold on
        for i = 2:numel(H)
            stairs(xE(1:end),[H{i} H{i}(end)],'Color',color(i,:),'LineWidth',2);
        end
        ax = gca;
        ax.Color = [1 1 1];
        ax.FontSize = 20;
        ax.LineWidth = 2;
        ax.Layer = 'top';
        ax.XLim = [-0.1,1];
        ax.Units = 'pixels';
        xlabel('FRET efficiency');
        ylabel('occurrence (norm.)');
        legend_entries = cellfun(@(x) strrep(x(1:end-4),'_',' '),FileNames,'UniformOutput',false);
        hl = legend(legend_entries,'fontsize',12,'Box','off');
        set([f,ax,hl],'Units','pixel');
        f.Position(4) = f.Position(4)+hl.Position(4);
        hl.Position(1) = 40;
        hl.Position(2) = 390;
        if UserValues.BurstBrowser.Settings.CompareFRETHist_Waterfall
            %%% waterfall or image/contour plot
            %%% constuct time series histogram
            for i = 1:numel(H);
                H{i} = [H{i} H{i}(end)];
                H{i} = smooth(H{i},3); H{i} = H{i}';
            end
            H = vertcat(H{:}); H = H';
            f = figure('Color',[1 1 1],'Position',[700 100 600 400]);
            contourf(1:1:size(H,2),xE(1:end),H);
            colormap(jet);
            ax = gca;
            ax.Color = [1 1 1];
            ax.FontSize = 20;
            ax.LineWidth = 2;
            ax.Layer = 'top';
            ax.YLim = [0,1];
            ax.Units = 'normalized';
            ax.Position(3) = 0.6;
            ax.Units = 'pixels';
            ylabel('FRET efficiency');
            xlabel('File Number');
            text(1.02,ax.YLim(2),legend_entries);
        end
        FigureName = 'Comp_FRETefficiency';
    case 3 
        xE = linspace(-0.1,1,ceil(N_bins*1.1)+1);
        xEBR = linspace(-0.2,1,ceil(N_bins*1.2)+1);
        for i = 1:numel(EGR)
            HGR{i} = histcounts(EGR{i},xE);
            HGR{i} = HGR{i}./sum(HGR{i});
            HBG{i} = histcounts(EBG{i},xE);
            HBG{i} = HBG{i}./sum(HBG{i});
            HBR{i} = histcounts(EBR{i},xEBR);
            HBR{i} = HBR{i}./sum(HBR{i});
        end
        
        color = lines(numel(HGR));
        H_all = {HGR,HBG,HBR};
        xlb = {'FRET efficiency GR','FRET efficiency BG','FRET efficiency BR'};
        for j = 1:3
            if j == 3
                xE = xEBR;
            end
            H = H_all{j};
            f = figure('Color',[1 1 1],'Position',[100+600*(j-1) 100 600 400],'name',xlb{j});
            stairs(xE(1:end),[H{1} H{1}(end)],'Color',color(1,:),'LineWidth',2);
            hold on
            for i = 2:numel(H)
                stairs(xE(1:end),[H{i} H{i}(end)],'Color',color(i,:),'LineWidth',2);
            end
            ax = gca;
            ax.Color = [1 1 1];
            ax.FontSize = 20;
            ax.LineWidth = 2;
            ax.Layer = 'top';
            ax.XLim = [-0.1 1];
            if j == 3
                ax.XLim = [-0.2 1];
            end
            ax.Units = 'pixels';
            xlabel(xlb{j});
            ylabel('occurrence (norm.)');
            legend_entries = cellfun(@(x) strrep(x(1:end-4),'_',' '),FileNames,'UniformOutput',false);
            hl = legend(legend_entries,'fontsize',12,'Box','off');
            set([f,ax,hl],'Units','pixel');
            f.Position(4) = f.Position(4)+hl.Position(4);
            hl.Position(1) = 40;
            hl.Position(2) = 390;
        end
        
        if UserValues.BurstBrowser.Settings.CompareFRETHist_Waterfall
            %%% waterfall or image/contour plot
            %%% constuct time series histogram
            for i = 1:numel(EGR);
                HGR{i} = [HGR{i} HGR{i}(end)]; HGR{i} = smooth(HGR{i},3); HGR{i} = HGR{i}';
                HBG{i} = [HBG{i} HBG{i}(end)]; HBG{i} = smooth(HBG{i},3); HBG{i} = HBG{i}';
                HBR{i} = [HBR{i} HBR{i}(end)]; HBR{i} = smooth(HBR{i},3); HBR{i} = HBR{i}';
            end
            HGR = vertcat(HGR{:});
            HBG = vertcat(HBG{:});
            HBR = vertcat(HBR{:});
            H_all = {HGR,HBG,HBR};
            xE = linspace(-0.1,1,56);
            for j = 1:3
                if j == 3
                    xE = xEBR;
                end
                H = H_all{j}; H = H';
                figure('Color',[1 1 1],'Position',[100+600*(j-1) 500 600 400]);
                contourf(1:1:size(H,2),xE(1:end),H);
                colormap(jet);
                ax = gca;
                ax.Color = [1 1 1];
                ax.FontSize = 20;
                ax.LineWidth = 2;
                ax.Layer = 'top';
                ax.YLim = [0,1];
                ax.Units = 'normalized';
                ax.Position(3) = 0.6;
                ax.Units = 'pixels';
                ylabel(xlb{j});
                xlabel('File Number');
                text(1.02,ax.YLim(2),legend_entries);
            end
        end
    case 0 % no FRET, other parameter
        valid = ~(cellfun(@isempty,P));
        %%% take X hist limits
        xlim = h.axes_1d_x.XLim;
        xP = linspace(xlim(1),xlim(2),N_bins+1);
        for i = 1:numel(P)
            if valid(i)
                H{i} = histcounts(P{i},xP);
                H{i} = H{i}./sum(H{i});
            end
        end
        
        color = lines(numel(H));
        f = figure('Color',[1 1 1],'Position',[100 100 600 400]);
        hold on
        for i = 1:numel(H)
            if valid(i)
                stairs(xP(1:end),[H{i} H{i}(end)],'Color',color(i,:),'LineWidth',2);
            end
        end
        ax = gca;
        ax.Color = [1 1 1];
        ax.FontSize = 20;
        ax.LineWidth = 2;
        ax.Layer = 'top';
        ax.XLim = xlim;
        ax.Units = 'pixels';
        xlabel(param);
        ylabel('occurrence (norm.)');
        legend_entries = cellfun(@(x) strrep(x(1:end-4),'_',' '),FileNames,'UniformOutput',false);
        legend_entries = legend_entries(valid);
        hl = legend(legend_entries,'fontsize',12,'Box','off');
        set([f,ax,hl],'Units','pixel');
        f.Position(4) = f.Position(4)+hl.Position(4);
        hl.Position(1) = 40;
        hl.Position(2) = 390;
        FigureName = ['Comp_' h.ParameterListX.String{h.ParameterListX.Value}];
        FigureName = strrep(FigureName,' ','_');
end
%%% add close request function
if any(mode == [0,2])
    ask_file = 1;
    f.CloseRequestFcn = {@ExportGraph_CloseFunction,ask_file,FigureName};
end
%%%%%%%%%%%%%%%%%%%%%%%%%%%%%%%%%%%%%%%%%%%%%%%%%%%%%%%%%%%%%%%%%%%%%%%%%%%
%%%%%%% Update Options in UserValues Structure %%%%%%%%%%%%%%%%%%%%%%%%%%%%
%%%%%%%%%%%%%%%%%%%%%%%%%%%%%%%%%%%%%%%%%%%%%%%%%%%%%%%%%%%%%%%%%%%%%%%%%%%
function UpdateOptions(obj,~,h)
global UserValues
if isempty(obj)
    return;
end
if nargin < 3
    h = guidata(obj);
end
switch obj
    case h.SaveOnClose
        UserValues.BurstBrowser.Settings.SaveOnClose = obj.Value;
    case h.Downsample_fFCS_edit
        UserValues.BurstBrowser.Settings.Downsample_fFCS_Time = str2double(h.Downsample_fFCS_edit.String);
    case h.Downsample_fFCS
        UserValues.BurstBrowser.Settings.Downsample_fFCS = obj.Value;
        switch h.Downsample_fFCS.Value
            case 1
                h.Downsample_fFCS_edit.Enable = 'on';
            case 0
                h.Downsample_fFCS_edit.Enable = 'off';
        end
    case h.fFCS_UseIRF
        UserValues.BurstBrowser.Settings.fFCS_UseIRF = obj.Value;
    case h.CorrelateWindow_Edit
        UserValues.BurstBrowser.Settings.Corr_TimeWindowSize = str2double(obj.String);
    case h.fFCS_selectmode_popupmenu
        UserValues.BurstBrowser.Settings.fFCS_Mode = obj.Value;
    case h.SaveFileExportFigure_Checkbox
        UserValues.BurstBrowser.Settings.SaveFileExportFigure = obj.Value;
    case h.fFCS_UseFRET
        UserValues.BurstBrowser.Settings.fFCS_UseFRET = obj.Value;
    case h.Fit_Gaussian_Pick
        UserValues.BurstBrowser.Settings.FitGaussPick = obj.Value;
    case h.ApplyCorrectionsOnLoad
        UserValues.BurstBrowser.Settings.CorrectionOnLoad = obj.Value;
    case h.Fit_GaussianMethod_Popupmenu
        switch obj.Value
            case 1 %%% changed to MLE
                h.Fit_Gaussian_Text.ColumnName = h.GUIData.ColumnNameMLE;
                h.Fit_Gaussian_Text.Data = h.GUIData.TableDataMLE;
                h.Fit_Gaussian_Text.ColumnEditable = h.GUIData.ColumnEditableMLE;
                h.Fit_Gaussian_Text.ColumnWidth = h.GUIData.ColumnWidthMLE;
                h.Fit_Gaussian_Text.ColumnFormat = h.GUIData.ColumnFormatMLE;
                UserValues.BurstBrowser.Settings.GaussianFitMethod = 'MLE';
                h.Fit_GaussianChi2_Text.String = '';
            case 2 %%% changed to LSQ
                h.Fit_Gaussian_Text.ColumnName = h.GUIData.ColumnNameLSQ;
                h.Fit_Gaussian_Text.Data = h.GUIData.TableDataLSQ;
                h.Fit_Gaussian_Text.ColumnEditable = h.GUIData.ColumnEditableLSQ;
                h.Fit_Gaussian_Text.ColumnWidth = h.GUIData.ColumnWidthLSQ;
                h.Fit_Gaussian_Text.ColumnFormat = h.GUIData.ColumnFormatLSQ;
                UserValues.BurstBrowser.Settings.GaussianFitMethod = 'LSQ';
        end
        UpdateOptions(h.Fit_NGaussian_Popupmenu,[]);
    case h.Fit_NGaussian_Popupmenu
        if strcmp(UserValues.BurstBrowser.Settings.GaussianFitMethod,'LSQ')
            %%% change fixed values in table
            nG = obj.Value;
            h.Fit_Gaussian_Text.Data(:,1) = {1/nG,1/nG,1/nG,1/nG,1/nG};
            for i = 1:nG           
                h.Fit_Gaussian_Text.Data(i,4:4:end) = {false,false,false,false,false,false};
            end
            for i = (nG+1):5           
                h.Fit_Gaussian_Text.Data(i,4:4:end) = {true,true,true,true,true,true};
                h.Fit_Gaussian_Text.Data{i,1} = 0;
            end
        end
    case h.IsoLineGaussFit_Edit
        UserValues.BurstBrowser.Settings.IsoLineGaussFit = str2double(obj.String);
    case h.TimeBinPDAEdit
        % store it as a string cause it might not be a number but a range
        UserValues.BurstBrowser.Settings.PDATimeBin = obj.String;
    case h.CompareFRETHist_Waterfall
        UserValues.BurstBrowser.Settings.CompareFRETHist_Waterfall = obj.Value;
    case h.MultiPlot_PlotType
        UserValues.BurstBrowser.Display.MultiPlotMode = obj.Value;
    case h.MultiselectOnCheckbox
        switch obj.UserData
            case 0
                %%% enable multiselect
                h.SpeciesList.Tree.setMultipleSelectionEnabled(true);
                % disable right click
                set(h.SpeciesList.Tree.getTree, 'MousePressedCallback', []);
                %%% enable multiplot button
                h.MultiPlotButton.Visible = 'on';
                %%% Disable buttonsin Species List
                h.AddSpecies_Button.Visible = 'off';
                h.RemoveSpecies_Button.Visible = 'off';
                h.RenameSpecies_Button.Visible = 'off';
                h.Export_To_PDA_Button.Visible = 'off';
                h.Send_to_TauFit_Button.Visible = 'off';
                h.Param_comp_selected_Menu.Enable = 'on';
                h.FRET_comp_selected_Menu.Enable = 'on';
                obj.UserData = 1;
                obj.CData = circshift(obj.CData,[0,0,1]);
            case 1
                %%% disable multiselect
                h.SpeciesList.Tree.setMultipleSelectionEnabled(false);
                % reenable right click
                set(h.SpeciesList.Tree.getTree, 'MousePressedCallback', {@SpeciesListContextMenuCallback,h.SpeciesListMenu});
                %%% disable multiplot button
                h.MultiPlotButton.Visible = 'off';
                %%% Reenable buttonsin Species List
                h.AddSpecies_Button.Visible = 'on';
                h.RemoveSpecies_Button.Visible = 'on';
                h.RenameSpecies_Button.Visible = 'on';
                h.Export_To_PDA_Button.Visible = 'on';
                h.Send_to_TauFit_Button.Visible = 'on';
                h.Param_comp_selected_Menu.Enable = 'off';
                h.FRET_comp_selected_Menu.Enable = 'off';
                obj.UserData = 0;
                obj.CData = circshift(obj.CData,[0,0,-1]);
         end
    case h.Threshold_S_Donly_Min_Edit
        newVal = str2double(obj.String);
        if isnan(newVal)
             h.Threshold_S_Donly_Min_Edit.String = num2str(UserValues.BurstBrowser.Settings.S_Donly_Min);
        else
            UserValues.BurstBrowser.Settings.S_Donly_Min = newVal;
        end
    case h.Threshold_S_Donly_Max_Edit
        newVal = str2double(obj.String);
        if isnan(newVal)
             h.Threshold_S_Donly_Max_Edit.String = num2str(UserValues.BurstBrowser.Settings.S_Donly_Max);
        else
            UserValues.BurstBrowser.Settings.S_Donly_Max = newVal;
        end
    case h.Threshold_S_Aonly_Min_Edit
        newVal = str2double(obj.String);
        if isnan(newVal)
             h.Threshold_S_Aonly_Min_Edit.String = num2str(UserValues.BurstBrowser.Settings.S_Aonly_Min);
        else
            UserValues.BurstBrowser.Settings.S_Aonly_Min = newVal;
        end
    case h.Threshold_S_Aonly_Max_Edit
        newVal = str2double(obj.String);
        if isnan(newVal)
             h.Threshold_S_Aonly_Max_Edit.String = num2str(UserValues.BurstBrowser.Settings.S_Aonly_Max);
        else
            UserValues.BurstBrowser.Settings.S_Aonly_Max = newVal;
        end
    case h.Threshold_E_Aonly_Min_Edit
        newVal = str2double(obj.String);
        if isnan(newVal)
             h.Threshold_E_Aonly_Min_Edit.String = num2str(UserValues.BurstBrowser.Settings.E_Aonly_Min);
        else
            UserValues.BurstBrowser.Settings.E_Aonly_Min = newVal;
        end
    case h.ArbitraryCutInvertCheckbox
        switch h.ArbitraryCutInvertCheckbox.Checked
            case 'off'
                h.ArbitraryCutInvertCheckbox.Checked = 'on';
            case 'on'
                h.ArbitraryCutInvertCheckbox.Checked = 'off';
        end
    case h.MultiPlotButtonMenu_ToggleNormalize
        switch h.MultiPlotButtonMenu_ToggleNormalize.Checked
            case 'off'
                h.MultiPlotButtonMenu_ToggleNormalize.Checked = 'on';
                UserValues.BurstBrowser.Settings.Normalize_Multiplot = true;
            case 'on'
                h.MultiPlotButtonMenu_ToggleNormalize.Checked = 'off';
                UserValues.BurstBrowser.Settings.Normalize_Multiplot = false;
        end
        UpdatePlot([],[],h);
        UpdateLifetimePlots([],[],h);
        PlotLifetimeInd([],[],h);
end
LSUserValues(1);

%%%%%%%%%%%%%%%%%%%%%%%%%%%%%%%%%%%%%%%%%%%%%%%%%%%%%%%%%%%%%%%%%%%%%%%%%%%
%%%%%%% Callback for Parameter List: Left-click updates plot,    %%%%%%%%%%
%%%%%%% Right-click adds parameter to CutList                    %%%%%%%%%%
%%%%%%%%%%%%%%%%%%%%%%%%%%%%%%%%%%%%%%%%%%%%%%%%%%%%%%%%%%%%%%%%%%%%%%%%%%%
function ParameterList_ButtonDownFcn(jListbox,eventData,hListbox)
global BurstData BurstMeta
if isempty(BurstData)
    return;
end

h = guidata(hListbox);
file = BurstMeta.SelectedFile;
species = BurstData{file}.SelectedSpecies;

if eventData.isMetaDown % right-click is like a Meta-button
    clickType = 'right';
else
    clickType = 'left';
end

% Determine the current listbox index
% Remember: Java index starts at 0, Matlab at 1
mousePos = java.awt.Point(eventData.getX, eventData.getY);
clickedIndex = jListbox.locationToIndex(mousePos) + 1;
if strcmpi(clickType,'right')
    %%% check if master species is selected
    if all(species == [0,0])
        disp('Cuts can not be applied to total data set. Select a species first.');
        return;
    end

    %%%add to cut list if right-clicked
    param = clickedIndex;
    
    %%% Check whether the CutParameter already exists or not
    ExistingCuts = vertcat(BurstData{file}.Cut{species(1),species(2)}{:});
    if ~isempty(ExistingCuts)
        if any(strcmp(BurstData{file}.NameArray{param},ExistingCuts(:,1)))
            return;
        end
    end
    
    %%% use default limits for FRET efficiency and Stoichiometry
    switch BurstData{file}.NameArray{clickedIndex}
        case {'FRET Efficiency','FRET Efficiency GR','FRET Efficiency BG','FRET Efficiency BR'}
            lower = -0.1;
            upper = 1;
        case {'Stoichiometry','Stoichiometry GR','Stoichiometry BG','Stoichiometry BR'}
            lower = 0;
            upper = 1;
        case {'Anisotropy RR','Anisotropy GG','Anisotropy BB','Anisotropy A','Anisotropy D'}
            lower = -0.2;
            upper = 0.6;
        otherwise  
            lower = min(BurstData{file}.DataCut(~isinf(BurstData{file}.DataCut(:,param)),param));
            upper = max(BurstData{file}.DataCut(~isinf(BurstData{file}.DataCut(:,param)),param));
    end
            
    BurstData{file}.Cut{species(1),species(2)}{end+1} = {BurstData{file}.NameArray{param}, lower,upper, true,false};
    
    %%% If Global Cuts, Update all other species
    if species(2) == 1
        ChangedParameterName = BurstData{file}.NameArray{param};
        %%% find number of species for species group
        num_species = sum(~cellfun(@isempty,BurstData{file}.SpeciesNames(species(1),:)));
        if num_species > 1 %%% Check if there are other species defined
            %%% cycle through the number of other species
            for j = 2:num_species
                %%% Check if the parameter already exists in the species j
                ParamList = vertcat(BurstData{file}.Cut{species(1),j}{:});
                if ~isempty(ParamList)
                    ParamList = ParamList(1:numel(BurstData{file}.Cut{species(1),j}),1);
                    CheckParam = strcmp(ParamList,ChangedParameterName);
                    if any(CheckParam)
                        %%% do nothing
                    else %%% Parameter is new to species
                        BurstData{file}.Cut{species(1),j}(end+1) = BurstData{file}.Cut{species(1),1}(end);
                    end
                else %%% Parameter is new to GlobalCut
                    BurstData{file}.Cut{species(1),j}(end+1) = BurstData{file}.Cut{species(1),1}(end);
                end
            end
        end
    end
    UpdateCutTable(h);
    UpdateCuts();    
elseif strcmpi(clickType,'left') %%% Update Plot
    %%% Update selected value
    hListbox.Value = clickedIndex;
end
UpdatePlot([],[],h);

%%%%%%%%%%%%%%%%%%%%%%%%%%%%%%%%%%%%%%%%%%%%%%%%%%%%%%%%%%%%%%%%%%%%%%%%%%%
%%%%%%% Mouse-click Callback for Species List       %%%%%%%%%%%%%%%%%%%%%%%
%%%%%%% Left-click: Change plot to selected Species %%%%%%%%%%%%%%%%%%%%%%%
%%%%%%% Right-click: Open menu                      %%%%%%%%%%%%%%%%%%%%%%%
%%%%%%%%%%%%%%%%%%%%%%%%%%%%%%%%%%%%%%%%%%%%%%%%%%%%%%%%%%%%%%%%%%%%%%%%%%%
function SpeciesList_ButtonDownFcn(hTree,eventData)
global BurstData BurstMeta UserValues
if isempty(BurstData)
    return;
end
h = guidata(findobj('Tag','BurstBrowser'));

%%% get the clicked node
%clicked = eventData.getCurrentNode;
clicked = hTree.getSelectedNodes;
if isempty(clicked)
    return;
end
clicked = clicked(1);
%%% find out what exact node was clicked on with relation to array of
%%% species names
switch clicked.getLevel
    case 0
        % top level was clicked
        %%% reset selected node according to BurstData{file}.SelectedSpecies
        if all(BurstData{BurstMeta.SelectedFile}.SelectedSpecies == [0,0])
            h.SpeciesList.Tree.setSelectedNode(h.SpeciesList.File(BurstMeta.SelectedFile));
        elseif BurstData{BurstMeta.SelectedFile}.SelectedSpecies(2) == 1
            h.SpeciesList.Tree.setSelectedNode(h.SpeciesList.Species{BurstMeta.SelectedFile}(max([1,BurstData{BurstMeta.SelectedFile}.SelectedSpecies(1)])));
        elseif BurstData{BurstMeta.SelectedFile}.SelectedSpecies(2) > 1
            h.SpeciesList.Tree.setSelectedNode(h.SpeciesList.Species{BurstMeta.SelectedFile}(BurstData{BurstMeta.SelectedFile}.SelectedSpecies(1)).getChildAt(BurstData{BurstMeta.SelectedFile}.SelectedSpecies(2)-2));
        end
        return;
    case 1
        % file was clicked
        % which one?
        for i = 1:numel(h.SpeciesList.File)
            file(i) = h.SpeciesList.File(i).equals(clicked);
        end
        file = find(file);
        BurstMeta.SelectedFile = file;
        BurstData{file}.SelectedSpecies = [0,0];
        %%% enable/disable gui elements based on type of file
        if BurstData{file}.APBS == 1
            %%% Enable the donor only lifetime checkbox
            h.DonorLifetimeFromDataCheckbox.Enable = 'on';
        else
            h.DonorLifetimeFromDataCheckbox.Enable = 'off';
        end
       
    case 2
        % species group was clicked
        % which file?
        f = clicked.getParent;
        for i = 1:numel(h.SpeciesList.File)
            file(i) = h.SpeciesList.File(i).equals(f);
        end
        file = find(file);
        % which one?
        for i = 1:numel(h.SpeciesList.Species{file})
            species(i) = h.SpeciesList.Species{file}(i).equals(clicked);
        end
        species = find(species);
        
        BurstMeta.SelectedFile = file;
        BurstData{file}.SelectedSpecies = [species,1];
    case 3
        % subspecies was clicked
        % which parent file?
        f = clicked.getParent.getParent;
        for i = 1:numel(h.SpeciesList.File)
            file(i) = h.SpeciesList.File(i).equals(f);
        end
        file = find(file);
        % which parent species?
        parent = clicked.getParent;
        for i = 1:numel(h.SpeciesList.Species{file})
            group(i) = h.SpeciesList.Species{file}(i).equals(parent);
        end
        group = find(group);
        % which subspecies?
        for i = 1:parent.getChildCount
            subspecies(i) = parent.getChildAt(i-1).equals(clicked);
        end
        subspecies = find(subspecies)+1;
        
        BurstMeta.SelectedFile = file;
        BurstData{file}.SelectedSpecies = [group,subspecies];
end
UserValues.File.BurstBrowserPath = BurstData{file}.PathName;

UpdateCorrections([],[],h);
UpdateCutTable(h);
UpdateCuts();
Update_fFCS_GUI([],[],h);
Update_ParameterList([],[],h);

%%% Update Plots
%%% To speed up, find out which tab is visible and only update the respective tab
switch h.Main_Tab.SelectedTab
    case h.Main_Tab_General
        %%% we switched to the general tab
        UpdatePlot([],[],h);
    case h.Main_Tab_Lifetime
        %%% we switched to the lifetime tab
        %%% figure out what subtab is selected
        UpdateLifetimePlots([],[],h);
        switch h.LifetimeTabgroup.SelectedTab
            case h.LifetimeTabAll
            case h.LifetimeTabInd
                PlotLifetimeInd([],[],h);
        end     
end


%%%%%%%%%%%%%%%%%%%%%%%%%%%%%%%%%%%%%%%%%%%%%%%%%%%%%%%%%%%%%%%%%%%%%%%%%%%
%%%%%%% Add Species to List (Right-click menu item)  %%%%%%%%%%%%%%%%%%%%%%
%%%%%%%%%%%%%%%%%%%%%%%%%%%%%%%%%%%%%%%%%%%%%%%%%%%%%%%%%%%%%%%%%%%%%%%%%%%
function AddSpecies(~,~)
global BurstData BurstMeta
h = guidata(findobj('Tag','BurstBrowser'));

file = BurstMeta.SelectedFile;
species = BurstData{file}.SelectedSpecies;
% distinguish between top level ('Species') or SpeciesGroup 
% using name --> level = 0,1
if all(species == [0,0])
    level = 0;
elseif species(2) == 1
    level = 1;
else
    return;
end

switch level
    case 0
        %add a species group to top level
        name = ['Species ' num2str(size(BurstData{file}.SpeciesNames,1)+1)];
        BurstData{file}.SpeciesNames{end+1,1} = name;
        BurstData{file}.Cut{end+1,1} = {};
        BurstData{file}.SelectedSpecies = [size(BurstData{file}.SpeciesNames,1),1];
    case 1
        % add species to species group
        % check if species group exists
        if ~isempty(BurstData{file}.SpeciesNames{species(1),species(2)})
            % find out number of existing species for species group
            num_species= sum(~cellfun(@isempty,BurstData{file}.SpeciesNames(species(1),:)));
            name = ['Species ' num2str(num_species)];
            BurstData{file}.SpeciesNames{species(1),num_species+1} = name;
            BurstData{file}.Cut{species(1),num_species+1} = BurstData{file}.Cut{species(1),1};
            BurstData{file}.SelectedSpecies(2) = num_species+1;
        end
end
        
UpdateSpeciesList(h);
h = guidata(gcf);drawnow;
UpdateCutTable(h);
UpdateCuts();
Update_fFCS_GUI([],[]);

UpdatePlot([],[],h);
UpdateLifetimePlots([],[],h);
PlotLifetimeInd([],[],h);

%%%%%%%%%%%%%%%%%%%%%%%%%%%%%%%%%%%%%%%%%%%%%%%%%%%%%%%%%%%%%%%%%%%%%%%%%%%
%%%%%%% Remove Selected Species (Right-click menu item)  %%%%%%%%%%%%%%%%%%
%%%%%%%%%%%%%%%%%%%%%%%%%%%%%%%%%%%%%%%%%%%%%%%%%%%%%%%%%%%%%%%%%%%%%%%%%%%
function RemoveSpecies(obj,eventData)
global BurstData BurstMeta
h = guidata(findobj('Tag','BurstBrowser'));

file = BurstMeta.SelectedFile;
species = BurstData{file}.SelectedSpecies;
% distinguish between  SpeciesGroup or Species
% using name --> level = 1,2
if species(2) == 1
    level = 1;
elseif species(2) > 1
    level = 2;
elseif species(2) == 0
    level = 0;
end
switch level
    case 0
        %%% remove file
        BurstData{file} = [];
        for i = file:(numel(BurstData)-1);
            BurstData{i} = BurstData{i+1};
        end
        BurstData(end) = [];
        BurstMeta.SelectedFile = 1;
        UpdatePlot([],[],h);
        UpdateLifetimePlots([],[],h);
    case 1
        %%% remove entire species group
        BurstData{file}.SpeciesNames(species(1),:) = [];
        BurstData{file}.Cut(species(1),:) = [];
        BurstData{file}.SelectedSpecies(1)=species(1)-1;
    case 2
        %%% remove only the one field and shift right of it to the left
        BurstData{file}.SpeciesNames{species(1),species(2)} = [];
        temp = BurstData{file}.SpeciesNames(species(1),:);
        temp = temp(~cellfun(@isempty,temp));
        BurstData{file}.SpeciesNames(species(1),:) = [];
        BurstData{file}.SpeciesNames(species(1),1:numel(temp)) = temp;
        
        BurstData{file}.Cut{species(1),species(2)} = [];
        temp = BurstData{file}.Cut(species(1),:);
        temp = temp(~cellfun(@isempty,temp));
        BurstData{file}.Cut(species(1),:) = [];
        BurstData{file}.Cut(species(1),1:numel(temp)) = temp;
end

UpdateSpeciesList(h);
h = guidata(gcf);drawnow;
Update_fFCS_GUI([],[]);

%%%%%%%%%%%%%%%%%%%%%%%%%%%%%%%%%%%%%%%%%%%%%%%%%%%%%%%%%%%%%%%%%%%%%%%%%%%
%%%%%%% Rename Selected Species (Right-click menu item)  %%%%%%%%%%%%%%%%%%
%%%%%%%%%%%%%%%%%%%%%%%%%%%%%%%%%%%%%%%%%%%%%%%%%%%%%%%%%%%%%%%%%%%%%%%%%%%
function RenameSpecies(~,~)
global BurstData BurstMeta
h = guidata(findobj('Tag','BurstBrowser'));
file = BurstMeta.SelectedFile;
species = BurstData{file}.SelectedSpecies;
SelectedSpeciesName = BurstData{file}.SpeciesNames{species(1),species(2)};
NewName = inputdlg('Specify the new species name','Rename Species',[1 50],{SelectedSpeciesName},'on');

if ~isempty(NewName)
    BurstData{file}.SpeciesNames{species(1),species(2)} = NewName{1};
    UpdateSpeciesList(h);
end
Update_fFCS_GUI([],[]);

%%%%%%%%%%%%%%%%%%%%%%%%%%%%%%%%%%%%%%%%%%%%%%%%%%%%%%%%%%%%%%%%%%%%%%%%%%%
%%%%%%% Export Photons for PDA analysis %%%%%%%%%%%%%%%%%%%%%%%%%%%%%%%%%%%
%%%%%%%%%%%%%%%%%%%%%%%%%%%%%%%%%%%%%%%%%%%%%%%%%%%%%%%%%%%%%%%%%%%%%%%%%%%
function Export_To_PDA(obj,~)
global BurstData BurstTCSPCData UserValues BurstMeta
h = guidata(findobj('Tag','BurstBrowser'));
if obj == h.Export_PDA_All_Menu
    files = 1:numel(BurstData);
elseif obj == h.Export_PDA_Sel_Menu
    [files,species,subspecies] = get_multiselection(h);
else
    files = BurstMeta.SelectedFile;
end

k = 0;
sel_file =  BurstMeta.SelectedFile;
for i = 1:numel(files)
    file = files(i);
    BurstMeta.SelectedFile = file;
    if obj == h.Export_PDA_Sel_Menu
        sel_species = BurstData{file}.SelectedSpecies;
        BurstData{file}.SelectedSpecies = [species(i),subspecies(i)];        
    end
    UpdateCuts();
    Progress(k/numel(files),h.Progress_Axes,h.Progress_Text,'Loading Photon Data');
    %%% Load associated .bps file, containing Macrotime, Microtime and Channel
    if isempty(BurstTCSPCData{file})
        Load_Photons();
    end
    Progress(k/numel(files),h.Progress_Axes,h.Progress_Text,'Exporting...');
    
    SelectedSpeciesName = BurstData{file}.SpeciesNames{BurstData{file}.SelectedSpecies(1),BurstData{file}.SelectedSpecies(2)};
    SelectedSpeciesName = strrep(strrep(SelectedSpeciesName,'/','-'),':','');
    %% Export FRET Species
    %%% find selected bursts
    MT = BurstTCSPCData{file}.Macrotime(BurstData{file}.Selected);
    CH = BurstTCSPCData{file}.Channel(BurstData{file}.Selected);
    
    % Timebin can be a single number or a range e.g. "0.2,0.5,1", without the " "
    Timebin = str2num(h.TimeBinPDAEdit.String).*1E-3;
    
    for i = 1:numel(Timebin)
        timebin = Timebin(i);
        duration = timebin./BurstData{file}.ClockPeriod;
        
        PDAdata = Bursts_to_Timebins(MT,CH,duration);
        
        Progress(k/numel(files),h.Progress_Axes,h.Progress_Text,'Exporting...');
        
        %%% Save Brightness Reference?
        save_brightness_reference = 1;
        %now save channel wise photon numbers
        total = numel(PDAdata);
        filename = fullfile(BurstData{file}.PathName,BurstData{file}.FileName);
        
        newfilename = GenerateName([filename(1:end-4) '_' SelectedSpeciesName '_' num2str(timebin*1000) 'ms.pda'], 1);
        switch BurstData{file}.BAMethod
            case {1,2}
                PDA.NGP = zeros(total,1);
                PDA.NGS = zeros(total,1);
                PDA.NFP = zeros(total,1);
                PDA.NFS = zeros(total,1);
                PDA.NRP = zeros(total,1);
                PDA.NRS = zeros(total,1);
                
                PDA.NG = zeros(total,1);
                PDA.NF = zeros(total,1);
                PDA.NR = zeros(total,1);
                
                PDA.NGP = cellfun(@(x) sum((x==1)),PDAdata);
                PDA.NGS = cellfun(@(x) sum((x==2)),PDAdata);
                PDA.NFP = cellfun(@(x) sum((x==3)),PDAdata);
                PDA.NFS = cellfun(@(x) sum((x==4)),PDAdata);
                PDA.NRP = cellfun(@(x) sum((x==5)),PDAdata);
                PDA.NRS = cellfun(@(x) sum((x==6)),PDAdata);
                
                PDA.NG = PDA.NGP + PDA.NGS;
                PDA.NF = PDA.NFP + PDA.NFS;
                PDA.NR = PDA.NRP + PDA.NRS;
                
                PDA.Corrections = BurstData{file}.Corrections;
                PDA.Background = BurstData{file}.Background;
                if save_brightness_reference
                    posS = (strcmp(BurstData{file}.NameArray,'Stoichiometry'));
                    donly = (BurstData{file}.DataArray(:,posS) > 0.95);
                    DOnly_PDA = Bursts_to_Timebins(BurstTCSPCData{file}.Macrotime(donly),BurstTCSPCData{file}.Channel(donly),duration);
                    NGP = cellfun(@(x) sum((x==1)),DOnly_PDA);
                    NGS = cellfun(@(x) sum((x==2)),DOnly_PDA);
                    PDA.BrightnessReference.N = NGP + NGS;
                end
                save(newfilename, 'PDA', 'timebin')
            case 5 %noMFD
                PDA.NG = zeros(total,1);
                PDA.NF = zeros(total,1);
                PDA.NR = zeros(total,1);
                
                PDA.NG = cellfun(@(x) sum((x==1)),PDAdata);
                PDA.NF = cellfun(@(x) sum((x==2)),PDAdata);
                PDA.NR = cellfun(@(x) sum((x==3)),PDAdata);
                
                PDA.Corrections = BurstData{file}.Corrections;
                PDA.Background = BurstData{file}.Background;
                for i = fieldnames(PDA.Background)'
                    PDA.Background.(i{1}) = PDA.Background.(i{1})/2;
                end
                if save_brightness_reference
                    posS = (strcmp(BurstData{file}.NameArray,'Stoichiometry'));
                    donly = (BurstData{file}.DataArray(:,posS) > 0.95);
                    DOnly_PDA = Bursts_to_Timebins(BurstTCSPCData{file}.Macrotime(donly),BurstTCSPCData{file}.Channel(donly),duration);
                    NG = cellfun(@(x) sum((x==1)),DOnly_PDA);
                    PDA.BrightnessReference.N = NG;
                end
                save(newfilename, 'PDA', 'timebin')
            case {3,4}
                %%% ask user for either 3CPDA or two color subpopulation
                [choice, ok] = listdlg('PromptString','Select Export Mode:',...
                    'SelectionMode','single',...
                    'ListString',{'3CPDA','GR','BG','BR'});
                if ~ok
                    return;
                end
                switch choice
                    case 1
                        NBBP = cellfun(@(x) sum((x==1)),PDAdata);
                        NBBS = cellfun(@(x) sum((x==2)),PDAdata);
                        NBGP = cellfun(@(x) sum((x==3)),PDAdata);
                        NBGS = cellfun(@(x) sum((x==4)),PDAdata);
                        NBRP = cellfun(@(x) sum((x==5)),PDAdata);
                        NBRS = cellfun(@(x) sum((x==6)),PDAdata);
                        NGGP = cellfun(@(x) sum((x==7)),PDAdata);
                        NGGS = cellfun(@(x) sum((x==8)),PDAdata);
                        NGRP = cellfun(@(x) sum((x==9)),PDAdata);
                        NGRS = cellfun(@(x) sum((x==10)),PDAdata);
                        NRRP = cellfun(@(x) sum((x==11)),PDAdata);
                        NRRS = cellfun(@(x) sum((x==12)),PDAdata);
                        
                        tcPDAstruct.NBB = NBBP + NBBS;
                        tcPDAstruct.NBG = NBGP + NBGS;
                        tcPDAstruct.NBR = NBRP + NBRS;
                        tcPDAstruct.NGG = NGGP + NGGS;
                        tcPDAstruct.NGR = NGRP + NGRS;
                        tcPDAstruct.NRR = NRRP + NRRS;
                        tcPDAstruct.duration = ones(numel(NBBP),1)*timebin*1000;
                        tcPDAstruct.timebin = timebin*1000;
                        tcPDAstruct.background = BurstData{file}.Background;
                        tcPDAstruct.corrections = BurstData{file}.Corrections;
                        
                        if save_brightness_reference
                            posSGR = (strcmp(BurstData{file}.NameArray,'Stoichiometry GR'));
                            posSBG = (strcmp(BurstData{file}.NameArray,'Stoichiometry BG'));
                            posSBR = (strcmp(BurstData{file}.NameArray,'Stoichiometry BR'));
                            gonly = (BurstData{file}.DataArray(:,posSGR) > 0.95) & (BurstData{file}.DataArray(:,posSBG) < 0.05);
                            GOnly_PDA = Bursts_to_Timebins(BurstTCSPCData{file}.Macrotime(gonly),BurstTCSPCData{file}.Channel(gonly),duration);
                            NGP = cellfun(@(x) sum((x==7)),GOnly_PDA);
                            NGS = cellfun(@(x) sum((x==8)),GOnly_PDA);
                            tcPDAstruct.BrightnessReference.NG = NGP + NGS;
                            bonly = (BurstData{file}.DataArray(:,posSBR) > 0.95) & (BurstData{file}.DataArray(:,posSBG) > 0.95);
                            BOnly_PDA = Bursts_to_Timebins(BurstTCSPCData{file}.Macrotime(bonly),BurstTCSPCData{file}.Channel(bonly),duration);
                            NBP = cellfun(@(x) sum((x==1)),BOnly_PDA);
                            NBS = cellfun(@(x) sum((x==2)),BOnly_PDA);
                            tcPDAstruct.BrightnessReference.NB = NBP + NBS;
                        end
                        filename = fullfile(BurstData{file}.PathName,BurstData{file}.FileName);
                        newfilename = [filename(1:end-4) '_' SelectedSpeciesName '_' num2str(timebin*1000) 'ms.tcpda'];
                        save(newfilename, 'tcPDAstruct', 'timebin')
                    case {2,3,4}
                        PDA.NGP = zeros(total,1);
                        PDA.NGS = zeros(total,1);
                        PDA.NFP = zeros(total,1);
                        PDA.NFS = zeros(total,1);
                        PDA.NRP = zeros(total,1);
                        PDA.NRS = zeros(total,1);
                        
                        PDA.NG = zeros(total,1);
                        PDA.NF = zeros(total,1);
                        PDA.NR = zeros(total,1);
                        
                        %chan gives the photon counts in format
                        %[Donor_par/perp,FRET_par/perp,Acc_par/perp]
                        switch choice
                            case 2
                                chan = [7,8,9,10,11,12];
                                newfilename = [newfilename(1:end-4) '_GR.pda'];
                            case 3
                                chan = [1, 2, 3, 4, 7, 8];
                                newfilename = [newfilename(1:end-4) '_BG.pda'];
                            case 4
                                chan = [1, 2, 5, 6, 11, 12];
                                newfilename = [newfilename(1:end-4) '_BR.pda'];
                        end
                        
                        PDA.NGP = cellfun(@(x) sum((x==chan(1))),PDAdata);
                        PDA.NGS = cellfun(@(x) sum((x==chan(2))),PDAdata);
                        PDA.NFP = cellfun(@(x) sum((x==chan(3))),PDAdata);
                        PDA.NFS = cellfun(@(x) sum((x==chan(4))),PDAdata);
                        PDA.NRP = cellfun(@(x) sum((x==chan(5))),PDAdata);
                        PDA.NRS = cellfun(@(x) sum((x==chan(6))),PDAdata);
                        
                        %PDA.NGP = cellfun(@(x) sum((x==7)),PDAdata);
                        %PDA.NGS = cellfun(@(x) sum((x==8)),PDAdata);
                        %PDA.NFP = cellfun(@(x) sum((x==9)),PDAdata);
                        %PDA.NFS = cellfun(@(x) sum((x==10)),PDAdata);
                        %PDA.NRP = cellfun(@(x) sum((x==11)),PDAdata);
                        %PDA.NRS = cellfun(@(x) sum((x==12)),PDAdata);
                        
                        PDA.NG = PDA.NGP + PDA.NGS;
                        PDA.NF = PDA.NFP + PDA.NFS;
                        PDA.NR = PDA.NRP + PDA.NRS;
                        
                        PDA.Corrections = BurstData{file}.Corrections;
                        PDA.Background = BurstData{file}.Background;
                        %%% change corrections with values for selected species
                        switch choice
                            case 2
                                %%% keep as is
                            case 3
                                PDA.Corrections.Gamma_GR = PDA.Corrections.Gamma_BG;
                                PDA.Corrections.CrossTalk_GR = PDA.Corrections.CrossTalk_BG;
                                PDA.Corrections.FoersterRadius = PDA.Corrections.FoersterRadiusBG;
                                PDA.Background.Background_GGpar = PDA.Background.Background_BBpar;
                                PDA.Background.Background_GGperp = PDA.Background.Background_BBperp;
                                PDA.Background.Background_GRpar = PDA.Background.Background_BGpar;
                                PDA.Background.Background_GRperp = PDA.Background.Background_BGperp;
                                PDA.Background.Background_RRpar = PDA.Background.Background_GGpar;
                                PDA.Background.Background_RRperp = PDA.Background.Background_GGperp;
                            case 4
                                PDA.Corrections.Gamma_GR = PDA.Corrections.Gamma_BR;
                                PDA.Corrections.CrossTalk_GR = PDA.Corrections.CrossTalk_BR;
                                PDA.Corrections.FoersterRadius = PDA.Corrections.FoersterRadiusBR;
                                PDA.Background.Background_GGpar = PDA.Background.Background_BBpar;
                                PDA.Background.Background_GGperp = PDA.Background.Background_BBperp;
                                PDA.Background.Background_GRpar = PDA.Background.Background_BRpar;
                                PDA.Background.Background_GRperp = PDA.Background.Background_BRperp;
                        end
                        if save_brightness_reference
                            posSGR = (strcmp(BurstData{file}.NameArray,'Stoichiometry GR'));
                            posSBG = (strcmp(BurstData{file}.NameArray,'Stoichiometry BG'));
                            donly = (BurstData{file}.DataArray(:,posSGR) > 0.95) & (BurstData{file}.DataArray(:,posSBG) < 0.05);
                            DOnly_PDA = Bursts_to_Timebins(BurstTCSPCData{file}.Macrotime(donly),BurstTCSPCData{file}.Channel(donly),duration);
                            NGP = cellfun(@(x) sum((x==7)),DOnly_PDA);
                            NGS = cellfun(@(x) sum((x==8)),DOnly_PDA);
                            PDA.BrightnessReference.N = NGP + NGS;
                        end
                        save(newfilename, 'PDA', 'timebin')
                end
        end
    end
    k = k+1;
    
    if obj == h.Export_PDA_Sel_Menu
        BurstData{file}.SelectedSpecies = sel_species;
    end
end
BurstMeta.SelectedFile = sel_file;
Progress(1,h.Progress_Axes,h.Progress_Text);
%%% Set tcPDA Path to BurstBrowser Path
UserValues.tcPDA.PathName = UserValues.File.BurstBrowserPath;
UserValues.File.PDAPath = UserValues.File.BurstBrowserPath;
LSUserValues(1);

%%%%%%%%%%%%%%%%%%%%%%%%%%%%%%%%%%%%%%%%%%%%%%%%%%%%%%%%%%%%%%%%%%%%%%%%%%%
%%%%%%% Slice Bursts in time bins for  PDA %%%%%%%%%%%%%%%%%%%%%%%%%%%%%%%%
%%%%%%%%%%%%%%%%%%%%%%%%%%%%%%%%%%%%%%%%%%%%%%%%%%%%%%%%%%%%%%%%%%%%%%%%%%%
function PDAdata = Bursts_to_Timebins(MT,CH,duration)
%%% Get the maximum number of bins possible in data set
max_duration = double(ceil(max(cellfun(@(x) x(end)-x(1),MT))./duration));

%convert absolute macrotimes to relative macrotimes
bursts = cellfun(@(x) x-x(1)+1,MT,'UniformOutput',false);
bursts = cellfun(@double,bursts,'UniformOutput',false);
%bin the bursts according to dur, up to max_duration
bins = cellfun(@(x) histc(x,duration.*[0:1:max_duration]),bursts,'UniformOutput',false);

%remove last bin
last_bin = cellfun(@(x) find(x,1,'last'),bins,'UniformOutput',false);
for i = 1:numel(bins)
    bins{i}(last_bin{i}) = 0;
    %remove zero bins
    bins{i}(bins{i} == 0) = [];
end

%total number of bins is:
n_bins = sum(cellfun(@numel,bins));

%construct cumsum of bins
cumsum_bins = cellfun(@(x) [0; cumsum(x)],bins,'UniformOutput',false);

%get channel information --> This is the only relavant information for PDA!
PDAdata = cell(n_bins,1);
index = 1;
for i = 1:numel(CH)
    for j = 2:numel(cumsum_bins{i})
        PDAdata{index,1} = CH{i}(cumsum_bins{i}(j-1)+1:cumsum_bins{i}(j));
        index = index + 1;
    end
end

%%%%%%%%%%%%%%%%%%%%%%%%%%%%%%%%%%%%%%%%%%%%%%%%%%%%%%%%%%%%%%%%%%%%%%%%%%%
%%%%%%% Export Microtime Pattern for fFCS analysis %%%%%%%%%%%%%%%%%%%%%%%%
%%%%%%%%%%%%%%%%%%%%%%%%%%%%%%%%%%%%%%%%%%%%%%%%%%%%%%%%%%%%%%%%%%%%%%%%%%%
function Export_Microtime_Pattern(~,~)
global BurstData BurstTCSPCData BurstMeta
h = guidata(findobj('Tag','BurstBrowser'));

file = BurstMeta.SelectedFile;
Progress(0,h.Progress_Axes,h.Progress_Text,'Exporting...');
%%% Load associated .bps file, containing Macrotime, Microtime and Channel
Progress(0,h.Progress_Axes,h.Progress_Text,'Loading Photon Data');
if isempty(BurstTCSPCData{file})
    Load_Photons();
end
Progress(0,h.Progress_Axes,h.Progress_Text,'Exporting...');
%%% find selected bursts
MI = BurstTCSPCData{file}.Microtime(BurstData{file}.Selected);
CH = BurstTCSPCData{file}.Channel(BurstData{file}.Selected);

MI = vertcat(MI{:});
CH = vertcat(CH{:});

% read number of channels and compute microtime histograms
NChan = numel(unique(CH));
hMI = cell(NChan,1);
for i = 1:NChan %%% 6 Channels (GG1,GG2,GR1,GR2,RR1,RR2)
    hMI{i} = histc(MI(CH == i),0:(BurstData{file}.FileInfo.MI_Bins-1));
end

Progress(0.5,h.Progress_Axes,h.Progress_Text,'Exporting...');

% assign donor/fret/acceptor channels back to routing/detector
MIPattern = cell(0);
for i = 1:numel(hMI)
    MIPattern{BurstData{file}.PIE.Detector(i),BurstData{file}.PIE.Router(i)} = hMI{i};
end

% save
SpeciesName = BurstData{file}.SpeciesNames{BurstData{file}.SelectedSpecies(1),BurstData{file}.SelectedSpecies(2)};
SpeciesName = strrep(SpeciesName,' ','_');
SpeciesName = strrep(strrep(SpeciesName,'/','-'),':','');
Path = BurstData{file}.PathName;
FileName = [BurstData{file}.FileName(1:end-4) '_' SpeciesName];
[File, Path] = uiputfile('*.mi', 'Save Microtime Pattern', fullfile(Path,FileName));
if all(File==0)
    return
end
save(fullfile(Path,File),'MIPattern');

Progress(1,h.Progress_Axes,h.Progress_Text);

%%%%%%%%%%%%%%%%%%%%%%%%%%%%%%%%%%%%%%%%%%%%%%%%%%%%%%%%%%%%%%%%%%%%%%%%%%%
%%%%%%% Updates Plot in the Main Axis  %%%%%%%%%%%%%%%%%%%%%%%%%%%%%%%%%%%%
%%%%%%%%%%%%%%%%%%%%%%%%%%%%%%%%%%%%%%%%%%%%%%%%%%%%%%%%%%%%%%%%%%%%%%%%%%%
function UpdatePlot(obj,~,h)
%% Preparation
global BurstData UserValues BurstMeta
if nargin == 2
    if isempty(obj)
        h = guidata(findobj('Tag','BurstBrowser'));
    else
        h = guidata(obj);
    end
end

%%% If a display option was changed, update the UserValues!
UpdateGUIOptions(obj,[],h);

if isempty(BurstData)
    return;
end

drawnow nocallbacks
%% Update Main Plot
x = get(h.ParameterListX,'Value');
y = get(h.ParameterListY,'Value');
x_name = h.ParameterListX.String{x};
y_name = h.ParameterListY.String{y};
%%% Read out the Number of Bins
nbinsX = UserValues.BurstBrowser.Display.NumberOfBinsX;
nbinsY = UserValues.BurstBrowser.Display.NumberOfBinsY;

%%% Update ColorMap
if ischar(UserValues.BurstBrowser.Display.ColorMap)
    eval(['colormap(h.BurstBrowser,' UserValues.BurstBrowser.Display.ColorMap ')']);
else
    colormap(h.BurstBrowser,UserValues.BurstBrowser.Display.ColorMap);
end
if UserValues.BurstBrowser.Display.ColorMapInvert
    colormap(flipud(colormap));
end
h.colorbar.Visible = 'on';
%%% Disable/Enable respective plots
switch UserValues.BurstBrowser.Display.PlotType
    case 'Image'
        BurstMeta.Plots.Main_Plot(1).Visible = 'on';
    case 'Contour'
        BurstMeta.Plots.Main_Plot(2).Visible = 'on';
    case 'Scatter'
        BurstMeta.Plots.Main_Plot(3).Visible = 'on';
end
BurstMeta.Plots.Main_histX.Visible = 'on';
BurstMeta.Plots.Main_histY.Visible = 'on';
BurstMeta.Plots.Multi.Main_Plot_multiple.Visible = 'off';
set(BurstMeta.Plots.Multi.Multi_histX,'Visible','off');
set(BurstMeta.Plots.Multi.Multi_histY,'Visible','off');

for i = 1:numel(BurstMeta.Plots.MultiScatter.h1dx)
    try;delete(BurstMeta.Plots.MultiScatter.h1dx(i));end;
    try;delete(BurstMeta.Plots.MultiScatter.h1dy(i));end;
end
BurstMeta.Plots.MultiScatter.h1dx = [];
BurstMeta.Plots.MultiScatter.h1dy = [];
%%% additionally, delete all left-over stair plots (those are multi-species
%%% plots, which sometimes are not deleted by the above code...)
delete(h.axes_1d_x.Children(1:end-11));
delete(h.axes_1d_y.Children(1:end-11));

legend(h.axes_1d_x,'off');
%%% only hide fit plots if selection of parameter or species has changed,
%%% or if we switched on KDE
obj = gcbo;
if any(obj == [h.SmoothKDE,h.NumberOfBinsXEdit,h.NumberOfBinsYEdit])
    set(BurstMeta.Plots.Mixture.Main_Plot,'Visible','off');
    set(BurstMeta.Plots.Mixture.plotX,'Visible','off');
    set(BurstMeta.Plots.Mixture.plotY,'Visible','off');
elseif obj == h.SpeciesList.Tree
    set(BurstMeta.Plots.Mixture.Main_Plot,'Visible','off');
    set(BurstMeta.Plots.Mixture.plotX,'Visible','off');
    set(BurstMeta.Plots.Mixture.plotY,'Visible','off');
else
    try %%% try for java handle with property name
        if any(strcmp(obj.Name,{'ParameterListX','ParameterListY'}))
            set(BurstMeta.Plots.Mixture.Main_Plot,'Visible','off');
            set(BurstMeta.Plots.Mixture.plotX,'Visible','off');
            set(BurstMeta.Plots.Mixture.plotY,'Visible','off');
        end
    end
end

file = BurstMeta.SelectedFile;
datatoplot = BurstData{file}.DataCut;
species = BurstData{file}.SelectedSpecies;
NameArray = BurstData{file}.NameArray;
%%% logarithmic plot option
if UserValues.BurstBrowser.Display.logX
    val = datatoplot(:,x) > 0; % avoid complex numbers
    datatoplot(val,x) = log10(datatoplot(val,x));
    datatoplot(~val,x) = NaN;
end
if UserValues.BurstBrowser.Display.logY
    val = datatoplot(:,y) > 0; % avoid complex numbers
    datatoplot(val,y) = log10(datatoplot(val,y));
    datatoplot(~val,y) = NaN;
end
%% histogram generation and plotting
%%% set limits
xlimits = [min(datatoplot(isfinite(datatoplot(:,x)),x)) max(datatoplot(isfinite(datatoplot(:,x)),x))];
ylimits = [min(datatoplot(isfinite(datatoplot(:,y)),y)) max(datatoplot(isfinite(datatoplot(:,y)),y))];
%%% find cuts to parameters to be plotted and change limits if needed
if all(species == [0,0])
    CutState= {};
else
    Cut = BurstData{file}.Cut{species(1),species(2)};
    CutState = vertcat(Cut{:});
end
if size(CutState,2) > 0
    CutParameters = CutState(:,1);
    if any(strcmp(NameArray{x},CutParameters))
        if CutState{strcmp(NameArray{x},CutParameters),4} == 1 %%% Check if active
            %%% Set x-axis limits according to cut boundaries of selected parameter
            xlimits = [CutState{strcmp(NameArray{x},CutParameters),2},...
                CutState{strcmp(NameArray{x},CutParameters),3}];
            if UserValues.BurstBrowser.Display.logX
                xlimits(xlimits <= 0) = 1e-2;
                xlimits = log10(xlimits);
            end
        else
            %%% set to min max
            xlimits = [min(datatoplot(isfinite(datatoplot(:,x)),x)), max(datatoplot(isfinite(datatoplot(:,x)),x))];
        end
    else
        %%% set to min max
        xlimits = [min(datatoplot(isfinite(datatoplot(:,x)),x)), max(datatoplot(isfinite(datatoplot(:,x)),x))];
    end

    if any(strcmp(NameArray{y},CutParameters))
        if CutState{strcmp(NameArray{y},CutParameters),4} == 1 %%% Check if active
            %%% Set x-axis limits according to cut boundaries of selected parameter
            ylimits = [CutState{strcmp(NameArray{y},CutParameters),2},...
                CutState{strcmp(NameArray{y},CutParameters),3}];
            if UserValues.BurstBrowser.Display.logY
                ylimits(ylimits <= 0) = 1e-2;
                ylimits = log10(ylimits);
            end
        else
            %%% set to min max
            ylimits = [min(datatoplot(isfinite(datatoplot(:,y)),y)), max(datatoplot(isfinite(datatoplot(:,y)),y))];
        end
    else
        %%% set to min max
        ylimits = [min(datatoplot(isfinite(datatoplot(:,y)),y)), max(datatoplot(isfinite(datatoplot(:,y)),y))];
    end
    if isempty(xlimits)
        %selection is empty
        xlimits = [0,1];
    end
    if isempty(ylimits)
        %selection is empty
        ylimits = [0,1];
    end
    if sum(xlimits == [0,0]) == 2
        xlimits = [0 1];
    end
    if sum(ylimits == [0,0]) == 2
        ylimits = [0 1];
    end
    if UserValues.BurstBrowser.Display.Restrict_EandS_Range
        %%% hard-code limits of [-0.1,1.1] for any Stoichiometry or FRET
        %%% efficiency parameter if the cut limits fall within that range
        if ~isempty(strfind(NameArray{x},'Stoichiometry')) || ~isempty(strfind(NameArray{x},'Efficiency'))
            xlimits = [min(xlimits(1),-0.1) max(xlimits(2),1.1)];
            if UserValues.BurstBrowser.Display.logX
                if xlimits(1) <= 0
                    xlimits(1) = 1E-2;
                end
                xlimits = log10(xlimits);
            end
        end
        if ~isempty(strfind(NameArray{y},'Stoichiometry')) || ~isempty(strfind(NameArray{y},'Efficiency'))
            ylimits = [min(ylimits(1),-0.1) max(ylimits(2),1.1)];
            if UserValues.BurstBrowser.Display.logY
                if ylimits(1) <= 0
                    ylimits(1) = 1E-2;
                end
                ylimits = log10(ylimits);
            end
        end
    end
end

%%% check what plot type to use
advanced = any(cell2mat(h.CutTable.Data(:,6))) && ~h.MultiselectOnCheckbox.UserData && ~h.SmoothKDE.Value;
if ~advanced
    if ~h.MultiselectOnCheckbox.UserData
        [H, xbins,ybins,~,~,bin] = calc2dhist(datatoplot(:,x),datatoplot(:,y),[nbinsX nbinsY],xlimits,ylimits);
    else
        %%% call MultiPlot for superposition of all histograms
        [H,xbins,ybins,xlimits,ylimits,datapoints,n_per_species] = MultiPlot([],[],h);
    end
    if(get(h.Hist_log10, 'Value'))
        HH = log10(H);
        if UserValues.BurstBrowser.Display.KDE
            HH = real(HH);
        end
    else
        HH = H;
    end
    %%% Update Image Plot and Contour Plot
    BurstMeta.Plots.Main_Plot(1).XData = xbins;
    BurstMeta.Plots.Main_Plot(1).YData = ybins;
    BurstMeta.Plots.Main_Plot(1).CData = HH;
    if ~UserValues.BurstBrowser.Display.KDE
        BurstMeta.Plots.Main_Plot(1).AlphaData = HH./max(max(HH)) > UserValues.BurstBrowser.Display.ImageOffset/100;
    elseif UserValues.BurstBrowser.Display.KDE
        BurstMeta.Plots.Main_Plot(1).AlphaData = HH./max(max(HH)) > UserValues.BurstBrowser.Display.ImageOffset/100;%(HH./max(max(HH)) > 0.01);
    end
    BurstMeta.Plots.Main_Plot(2).XData = [xbins(1)-min(diff(xbins)),xbins,xbins(end)+min(diff(xbins))];
    BurstMeta.Plots.Main_Plot(2).YData = [ybins(1)-min(diff(ybins)),ybins,ybins(end)+min(diff(ybins))];
    HHcontour =zeros(size(HH)+2); HHcontour(2:end-1,2:end-1) = HH; 
    % replicate to fix edges
    HHcontour(2:end-1,1) = HH(:,1);HHcontour(2:end-1,end) = HH(:,end);HHcontour(1,2:end-1) = HH(1,:);HHcontour(end,2:end-1) = HH(end,:);
    HHcontour(1,1) = HH(1,1);HHcontour(end,1) = HH(end,1);HHcontour(1,end) = HH(1,end);HHcontour(end,end) = HH(end,end);
    BurstMeta.Plots.Main_Plot(2).ZData = HHcontour;
    BurstMeta.Plots.Main_Plot(2).LevelList = max(HH(:))*linspace(UserValues.BurstBrowser.Display.ContourOffset/100,1,UserValues.BurstBrowser.Display.NumberOfContourLevels);
    %%% Disable ZScale Axis
    h.axes_ZScale.Visible = 'off';
    BurstMeta.Plots.ZScale_hist.Visible = 'off';
    %%% Update Colorbar
    h.colorbar.Label.String = 'Occurrence';
    h.colorbar.Ticks = [];
    h.colorbar.TickLabels = [];
    h.colorbar.TickLabelsMode = 'auto';
    pause(0.1)
    h.colorbar.TicksMode = 'auto';
    %%% update hex plot if selected
    if strcmp(UserValues.BurstBrowser.Display.PlotType,'Hex')
        delete(BurstMeta.HexPlot.MainPlot_hex);
        %%% hide all other plots
        set(BurstMeta.Plots.Main_Plot,'Visible','off');
        %%% we need to choose one binning, choose x binning
        nbins = nbinsX;
        UserValues.BurstBrowser.Display.NumberOfBinsX = nbins;
        UserValues.BurstBrowser.Display.NumberOfBinsY = nbins;
        h.NumberOfBinsXEdit.String = num2str(nbins);
        h.NumberOfBinsYEdit.String = num2str(nbins);
        %%% get data
        if ~h.MultiselectOnCheckbox.UserData
            datapoints = [datatoplot(:,x),datatoplot(:,y)];
        end
        %%% make hexplot
        axes(h.axes_general);
        BurstMeta.HexPlot.MainPlot_hex = hexscatter(datapoints(:,1),datapoints(:,2),'xlim',xlimits,'ylim',ylimits,'res',nbins);
        set(BurstMeta.HexPlot.MainPlot_hex,'UIContextMenu',h.ExportGraph_Menu);
    end
    if  h.MultiselectOnCheckbox.UserData && numel(n_per_species) > 1 %%% multiple species selected, plot individual hists
        normalize = UserValues.BurstBrowser.Settings.Normalize_Multiplot && ~strcmp(UserValues.BurstBrowser.Display.PlotType,'Hex') && ~(gcbo == h.Fit_Gaussian_Button);
        %%% prepare 1d hists
        binsx = linspace(xlimits(1),xlimits(2),nbinsX+1);
        binsy = linspace(ylimits(1),ylimits(2),nbinsY+1);
        n_per_species_cum = cumsum([1,(n_per_species-1)]);
        for i = 1:numel(n_per_species_cum)-1
            hx{i} = histcounts(datapoints(n_per_species_cum(i):n_per_species_cum(i+1),1),binsx);
            hy{i} = histcounts(datapoints(n_per_species_cum(i):n_per_species_cum(i+1),2),binsy); 
            if normalize %obj ~= h.Fit_Gaussian_Button
                hx{i} = hx{i}./sum(hx{i});
                hy{i} = hy{i}./sum(hy{i});
            end
        end
        color = lines(numel(n_per_species));
        for i = 1:numel(hx)
            BurstMeta.Plots.MultiScatter.h1dx(i) = handle(stairs(binsx,[hx{i},hx{i}(end)],'Color',color(i,:),'LineWidth',2,'Parent',h.axes_1d_x));
            BurstMeta.Plots.MultiScatter.h1dy(i) = handle(stairs(binsy,[hy{i},hy{i}(end)],'Color',color(i,:),'LineWidth',2,'Parent',h.axes_1d_y));
        end
        hx_total = sum(vertcat(hx{:}),1);hy_total = sum(vertcat(hy{:}),1);
        BurstMeta.Plots.MultiScatter.h1dx(end+1) = handle(stairs(binsx,[hx_total,hx_total(end)],'Color',[0,0,0],'LineWidth',2,'Parent',h.axes_1d_x));
        BurstMeta.Plots.MultiScatter.h1dy(end+1) = handle(stairs(binsy,[hy_total,hy_total(end)],'Color',[0,0,0],'LineWidth',2,'Parent',h.axes_1d_y));
        %%% hide normal 1d plots
        BurstMeta.Plots.Main_histX.Visible = 'off';
        BurstMeta.Plots.Main_histY.Visible = 'off';
        %%% add legend
        [file_n,species_n,subspecies_n,sel] = get_multiselection(h);
        num_species = numel(file_n);
        str = cell(num_species,1);
        for i = 1:num_species
            %%% extract name
            name = BurstData{file_n(i)}.FileName;
            if (species_n(i) ~= 0)
                if (subspecies_n(i) ~= 1) %%% we have a subspecies selected
                    name = [name,'/', char(sel(i).getParent.getName),'/',char(sel(i).getName)];
                else %%% we have a species selected 
                    name = [name,'/', char(sel(i).getName)];
                end
            end
            str{i} = strrep(name,'_',' ');  
        end
        legend(h.axes_1d_x.Children(num_species+1:-1:2),str,'Interpreter','none','FontSize',12,'Box','off','Color','none');
    end
    if strcmp(UserValues.BurstBrowser.Display.PlotType,'Scatter') %%% update scatter plots
        if  h.MultiselectOnCheckbox.UserData && numel(n_per_species) > 1 %%% multiple species selected, color automatically
            color = [];
            for i = 1:numel(n_per_species)
                color = [color; i*ones(n_per_species(i),1)];
            end
            colors = lines(numel(n_per_species));
            colordata = colors(color,:);
            %%% permute data points randomly to avoid hiding populations below another
            perm = randperm(size(colordata,1));
            colordata = colordata(perm,:);
            datapoints = datapoints(perm,:);
        else
            datapoints = [datatoplot(:,x),datatoplot(:,y)];
            colordata = UserValues.BurstBrowser.Display.MarkerColor;
        end
        BurstMeta.Plots.Main_Plot(3).XData = datapoints(:,1);
        BurstMeta.Plots.Main_Plot(3).YData = datapoints(:,2);
        BurstMeta.Plots.Main_Plot(3).CData = colordata;
        h.colorbar.Visible = 'off';
    end
else
    % histogram X vs Y parameter
    [H, xbins,ybins,~,~,bin] = calc2dhist(datatoplot(:,x),datatoplot(:,y),[nbinsX nbinsY],xlimits,ylimits);
    % create Mask of size H
    Mask = zeros(size(H,1),size(H,2));
    counter = zeros(size(H,1),size(H,2));
    % which parameter in the list defines the Mask
    param = h.CutTable.Data{cell2mat(h.CutTable.Data(:,6)),1};
    %%% remove html formatting
    param = param(23:end-18);
    z = find(strcmp(param,BurstData{file}.NameArray)); 
    z = datatoplot(:,z);

    % sort all selected bursts into the Mask
    for i = 1:size(bin,1) %bin in a list of X and Y bins of all selected bursts
        if ~isnan(z(i)) && ~isnan(bin(i,1)) && ~isnan(bin(i,2))
            Mask(bin(i,1),bin(i,2)) = Mask(bin(i,1),bin(i,2)) + z(i);
            counter(bin(i,1),bin(i,2)) = counter(bin(i,1),bin(i,2)) + 1;
        end
    end
    % make the average of all entries in Mask depending on the number of bursts in the pixel
    Mask(counter > 0) = Mask(counter > 0)./counter(counter > 0); 
    zParam = Mask(:);
    % go in between the limits defined in the cut table 
    zlim = [h.CutTable.Data{cell2mat(h.CutTable.Data(:,6)),2} h.CutTable.Data{cell2mat(h.CutTable.Data(:,6)),3}];
    Mask(Mask < zlim(1)) = zlim(1);
    Mask(Mask > zlim(2)) = zlim(2);
    Mask = floor(63*(Mask-zlim(1))./(zlim(2)-zlim(1)))+1;
    % get the colormap user wants
    if ischar(UserValues.BurstBrowser.Display.ColorMap)
        eval(['cmap =' UserValues.BurstBrowser.Display.ColorMap '(64);']);
    else
        cmap=UserValues.BurstBrowser.Display.ColorMap;
    end
    % invert colormap
    if UserValues.BurstBrowser.Display.ColorMapInvert
        cmap=flipud(cmap);
    end
    % a = cmap(Mask,:)
    %    if Mask(1) = n, then a(1) is the nth element of cmap
    % reshape(a, size(Mask,1),size(Mask,2),3))
    %   converts a back to the size of Mask, but now the color in the 3rd dimension
    Color = reshape(cmap(Mask,:),size(Mask,1),size(Mask,2),3);

    if UserValues.BurstBrowser.Display.ZScale_Intensity
        %%% rescale intensity
        ImageColor=gray(128);
        %%% brighten image color map by beta = 25%
        beta = UserValues.BurstBrowser.Display.BrightenColorMap;
        if beta > 0
            ImageColor = ImageColor.^(1-beta);
        elseif beta <= 0
            ImageColor = ImageColor.^(1/(1+beta));
        end
        offset = 0;
        Image=round((127-offset)*(H-min(min(H)))/(max(max(H))-min(min(H))))+1+offset;
        Image=reshape(ImageColor(Image(:),:),size(Image,1),size(Image,2),3);
        Image = Image.*Color;
    else
        Image = Color;
    end
    BurstMeta.Plots.Main_Plot(1).XData = xbins;
    BurstMeta.Plots.Main_Plot(1).YData = ybins;
    BurstMeta.Plots.Main_Plot(1).CData = Image;
    BurstMeta.Plots.Main_Plot(1).AlphaData = (H./max(max(H)) > offset);
    
    %%% Enable ZScale Axis
    h.axes_ZScale.Visible = 'on';
    BurstMeta.Plots.ZScale_hist.Visible = 'on';
    %%% Plot histogram of average Z paramter
    if strcmp(UserValues.BurstBrowser.Display.PlotType,'Scatter')
        %%% use non-averaged parameter
        zData = z;
    else
        %%% image plot, show histogram of pixel wise average
        zData = zParam(zParam>0);
    end
    [Z,xZ] = histcounts(zData,linspace(zlim(1),zlim(2),26));
    Z(end-1) = Z(end-1)+Z(end); Z(end) = [];
    BurstMeta.Plots.ZScale_hist.XData = xZ;
    BurstMeta.Plots.ZScale_hist.YData = Z;
    xlim(h.axes_ZScale,zlim);
    h.axes_ZScale.XTick = linspace(zlim(1),zlim(2),5);
    h.axes_ZScale.XTickLabel = [];
    h.axes_ZScale.YTick = linspace(h.axes_ZScale.YLim(1),h.axes_ZScale.YLim(2),5);
    h.axes_ZScale.YTickLabel = [];
    %%% Update Colorbar
    h.colorbar.Label.String = param;%h.CutTable.RowName(cell2mat(h.CutTable.Data(:,5)));
    h.colorbar.Ticks = [0,1/2,1];
    h.colorbar.TickLabels = {sprintf('%.2f',(zlim(1)));sprintf('%.2f',zlim(1)+(zlim(2)-zlim(1))/2);sprintf('%.2f',zlim(2))};
    h.colorbar.AxisLocation='out';
    
    if any(strcmp(UserValues.BurstBrowser.Display.PlotType,{'Contour','Hex'}))
        %%% Change plot type to image
        h.PlotTypePopumenu.Value = 1;
        UserValues.BurstBrowser.Display.PlotType = 'Image';
        ChangePlotType(h.PlotTypePopumenu,[]);
    end
    
    if strcmp(UserValues.BurstBrowser.Display.PlotType,{'Scatter'})
        %%% simply use z-paramter as color
        BurstMeta.Plots.Main_Plot(3).XData = datatoplot(:,x);
        BurstMeta.Plots.Main_Plot(3).YData = datatoplot(:,y);
        %%% map z value to colormap
        cmap = colormap;
        z(z<zlim(1)) = zlim(1); z(z>zlim(2)) = zlim(2);
        z_to_color = ceil((z-min(z))./(max(z)-min(z)).*size(cmap,1));
        z_to_color(z_to_color == 0) = 1;
        z_to_color(isnan(z_to_color)) = size(cmap,1);
        z_color = cmap(z_to_color,:);
        BurstMeta.Plots.Main_Plot(3).CData = z_color;
    end

    HH = H;
end

%% plotting of 1d hists

%%% set limits of axes
if ~(xlimits(1) == xlimits(2))
    h.axes_general.XLim = xlimits;
    h.axes_1d_x.XLim = xlimits;
end
if ~(ylimits(1) == ylimits(2))
    h.axes_general.YLim = ylimits;
    h.axes_1d_y.XLim = ylimits;
end
%%% Update Labels
xlabel(h.axes_general,h.ParameterListX.String{x},'Color',UserValues.Look.Fore);
ylabel(h.axes_general,h.ParameterListY.String{y},'Color',UserValues.Look.Fore);
xlabel(h.axes_1d_x,h.ParameterListX.String{x},'Color',UserValues.Look.Fore);
%xlabel(h.axes_1d_y,h.ParameterListX.String{y},'Color',UserValues.Look.Fore,'Rotation',270,'Units','normalized','Position',[1.35,0.5]);

%plot 1D hists
h.axes_1d_x.XTickLabelMode = 'auto';
BurstMeta.Plots.Main_histX.XData = xbins;
BurstMeta.Plots.Main_histX.YData = sum(H,1);
h.axes_1d_x.YTickMode = 'auto';
yticks= get(h.axes_1d_x,'YTick');
set(h.axes_1d_x,'YTick',yticks(2:end));

BurstMeta.Plots.Main_histY.XData = ybins;
BurstMeta.Plots.Main_histY.YData = sum(H,2);
h.axes_1d_y.YTickMode = 'auto';
yticks = get(h.axes_1d_y,'YTick');
set(h.axes_1d_y,'YTick',yticks(2:end));

if (h.axes_1d_x.XLim(2) - h.axes_1d_x.XTick(end))/(h.axes_1d_x.XLim(2)-h.axes_1d_x.XLim(1)) < 0.02
    %%% Last XTick Label is at the end of the axis and thus overlaps with colorbar
    h.axes_1d_x.XTickLabel{end} = '';
else
    h.axes_1d_x.XTickLabel = h.axes_general.XTickLabel;
end

% Update no. bursts
set(h.text_nobursts, 'String', [num2str(sum(BurstData{file}.Selected)) ' bursts (' num2str(round(sum(BurstData{file}.Selected/numel(BurstData{file}.Selected)*1000))/10) '% of total)']);
if h.DisplayAverage.Value == 1
    h.axes_1d_x_text.Visible = 'on';
    h.axes_1d_y_text.Visible = 'on';

    set(h.axes_1d_x_text, 'String', sprintf('avg = %.2f%c%.2f',mean(BurstData{file}.DataCut(:,x)),char(177),std(BurstData{file}.DataCut(:,x))));
    set(h.axes_1d_y_text, 'String', sprintf('avg = %.2f%c%.2f',mean(BurstData{file}.DataCut(:,y)),char(177),std(BurstData{file}.DataCut(:,y))));
else
    h.axes_1d_x_text.Visible = 'off';
    h.axes_1d_y_text.Visible = 'off';
end

% Update axis labels if log option is used
%%% logarithmic plot option
if UserValues.BurstBrowser.Display.logX
    h.axes_general.XLabel.String = [h.axes_general.XLabel.String ' log'];
    h.axes_1d_x.XLabel.String = [h.axes_1d_x.XLabel.String ' log'];
end
if UserValues.BurstBrowser.Display.logY
    h.axes_general.YLabel.String = [h.axes_general.YLabel.String ' log'];
end
%% Gaussian fitting
if obj == h.Fit_Gaussian_Button
    %%% reset plots
    set(BurstMeta.Plots.Mixture.Main_Plot,'Visible','off');
    set(BurstMeta.Plots.Mixture.plotX,'Visible','off');
    set(BurstMeta.Plots.Mixture.plotY,'Visible','off');
    if isfield(BurstMeta,'Fitting')
        %%% remove field in BurstMeta
        BurstMeta = rmfield(BurstMeta,'Fitting');
    end
    paramx = x; paramy = y;
    %%% Perform fitting of Gausian Mixture model to currently plotted data
    h.Progress_Text.String = 'Fitting Gaussian Mixture...';drawnow;
    nG = h.Fit_NGaussian_Popupmenu.Value;
    %%% update datatoplot if multiselection is enabled
    if h.MultiselectOnCheckbox.UserData && numel(get_multiselection(h)) > 1
        data_x = get_multiselection_data(h,x_name);
        data_y = get_multiselection_data(h,y_name);
        %%% logarithmic plot option
        if UserValues.BurstBrowser.Display.logX
            val = data_x > 0; % avoid complex numbers
            data_x(val) = log10(data_x(val));
            data_x(~val) = NaN;
        end
        if UserValues.BurstBrowser.Display.logY
            val = data_y > 0; % avoid complex numbers
            data_y(val) = log10(data_y(val));
            data_y(~val) = NaN;
        end
    else
        data_x = datatoplot(:,x);
        data_y = datatoplot(:,y);
    end
    %%% we need to adjust the number of xbins/ybins of KDE has been used
    if UserValues.BurstBrowser.Display.KDE
        nbinsX = numel(xbins);
        nbinsY = numel(ybins);
    end
    % Fit mixture to data
    switch UserValues.BurstBrowser.Settings.GaussianFitMethod
        case 'MLE'
            if x == y %%% same data selected, 1D fitting
                BurstMeta.Fitting.FitType = '1D';
                
                GModel = fitgmdist(data_x,nG,'Options',statset('MaxIter',1000));
                xbins_fit = linspace(xbins(1)-min(diff(xbins)),xbins(end)+min(diff(xbins)),1000);
                p = pdf(GModel,xbins_fit');
                Res = zeros(1,3*nG);
                Res(1:3:end) = GModel.ComponentProportion;
                Res(2:3:end) = GModel.mu;
                Res(3:3:end) = sqrt(GModel.Sigma);
                Res(end+1) = GModel.NegativeLogLikelihood;
                Res(end+1) = GModel.BIC;
                BurstMeta.Fitting.FitResult = Res;
                
                BurstMeta.Plots.Mixture.plotX(1).Visible = 'on';
                BurstMeta.Plots.Mixture.plotX(1).XData = xbins_fit;
                BurstMeta.Plots.Mixture.plotX(1).YData = p./sum(p).*sum(sum(HH))*1000/nbinsX;
                if nG > 1
                    for i = 1:nG
                        p_ind = normpdf(xbins_fit,GModel.mu(i),sqrt(GModel.Sigma(:,:,i)));
                        p_ind = p_ind./sum(p_ind).*sum(sum(HH)).*GModel.ComponentProportion(i);
                        BurstMeta.Plots.Mixture.plotX(i+1).Visible = 'on';
                        BurstMeta.Plots.Mixture.plotX(i+1).XData = xbins_fit;
                        BurstMeta.Plots.Mixture.plotX(i+1).YData = p_ind*1000/nbinsX;
                    end
                end
                h.Fit_Gaussian_Text.Data(1,1:3) = {double(GModel.Converged),GModel.NegativeLogLikelihood,GModel.BIC};
                for i = 1:nG
                    h.Fit_Gaussian_Text.Data(3+i,:) = {GModel.ComponentProportion(i),GModel.mu(i,1),'-',sqrt(GModel.Sigma(1,1,i)),'-','-'};
                end
                if nG < 5
                    h.Fit_Gaussian_Text.Data(3+nG+1:end,:) = cell(5-nG,6);
                end
            else
                BurstMeta.Fitting.FitType = '2D';
                
                valid = isfinite(data_x) & isfinite(data_y);
                if h.Fit_Gaussian_Pick.Value
                    cov = [std(data_x),0; 0,std(data_y)];
                    [x_start,y_start] = ginput(nG);
                    start = struct('mu',[x_start,y_start],'Sigma',repmat(cov,[1,1,nG]),'ComponentProportion',ones(1,nG)./nG);
                    GModel = fitgmdist([data_x(valid),data_y(valid)],nG,'Start',start,'Options',statset('MaxIter',1000));
                else
                    %[~,ix_max] = max(HH(:));
                    %[y_start,x_start] = ind2sub([nbinsX,nbinsY],ix_max);
                    %start = struct('mu',repmat([xbins(x_start),ybins(y_start)],[nG,1]),'Sigma',repmat(cov,[1,1,nG]),'ComponentProportion',ones(1,nG)./nG);
                    GModel = fitgmdist([data_x(valid),data_y(valid)],nG,'Start','plus','Options',statset('MaxIter',1000));
                end
                Res = zeros(1,6*nG);
                Res(1:6:end) = GModel.ComponentProportion;
                Res(2:6:end) = GModel.mu(:,1);
                Res(3:6:end) = GModel.mu(:,2);
                Res(4:6:end) = sqrt(GModel.Sigma(1,1,:));
                Res(5:6:end) = sqrt(GModel.Sigma(2,2,:));
                Res(6:6:end) = GModel.Sigma(1,2,:);
                Res(end+1) = GModel.NegativeLogLikelihood;
                Res(end+1) = GModel.BIC;
                BurstMeta.Fitting.FitResult = Res;
                % plot contour plot over image plot
                % hide contourf plot, make image plot visible
                %BurstMeta.Plots.Main_Plot(1).Visible = 'on';
                %BurstMeta.Plots.Main_Plot(2).Visible = 'off';
                for i = 1:nG
                    BurstMeta.Plots.Mixture.Main_Plot(i).Visible = 'on';
                    BurstMeta.Plots.Mixture.plotX(i).Visible = 'on';
                    BurstMeta.Plots.Mixture.plotY(i).Visible = 'on';
                end
                % prepare fit data
                if h.Hist_log10.Value; HH = 10.^(HH);end;
                xbins_fit = linspace(xbins(1)-min(diff(xbins)),xbins(end)+min(diff(xbins)),1000);
                ybins_fit = linspace(ybins(1)-min(diff(ybins)),ybins(end)+min(diff(ybins)),1000);
                [X,Y] = meshgrid(xbins_fit,ybins_fit);
                p = reshape(pdf(GModel,[X(:) Y(:)]),[1000,1000]);
                pX = sum(p,1);pX = pX./sum(pX).*sum(sum(HH))*1000/nbinsX;
                pY = sum(p,2);pY = pY./sum(pY).*sum(sum(HH))*1000/nbinsY;
                BurstMeta.Plots.Mixture.Main_Plot(1).XData = xbins_fit;
                BurstMeta.Plots.Mixture.Main_Plot(1).YData = ybins_fit;
                BurstMeta.Plots.Mixture.Main_Plot(1).ZData = p/sum(sum(p)).*sum(sum(HH))*1000^2/nbinsX/nbinsY;
                BurstMeta.Plots.Mixture.Main_Plot(1).LevelList = UserValues.BurstBrowser.Settings.IsoLineGaussFit*max(max(BurstMeta.Plots.Mixture.Main_Plot(1).ZData));%linspace(0,max(max(HH)),10);
                BurstMeta.Plots.Mixture.plotX(1).XData = xbins_fit;
                BurstMeta.Plots.Mixture.plotX(1).YData = pX;
                BurstMeta.Plots.Mixture.plotY(1).XData = ybins_fit;
                BurstMeta.Plots.Mixture.plotY(1).YData = pY;
                
                [Xdata,Ydata] = meshgrid(xbins,ybins);
                %%% Update subplots
                if nG > 1
                    for i = 1:nG
                        p_ind = mvnpdf([X(:) Y(:)],GModel.mu(i,:),GModel.Sigma(:,:,i));
                        p_ind = reshape(p_ind,[1000,1000]);
                        p_ind = p_ind./sum(sum(p_ind)).*sum(sum(HH)).*GModel.ComponentProportion(i)*1000^2/nbinsX/nbinsY;
                        BurstMeta.Plots.Mixture.Main_Plot(i+1).Visible = 'on';
                        BurstMeta.Plots.Mixture.Main_Plot(i+1).XData = xbins_fit;
                        BurstMeta.Plots.Mixture.Main_Plot(i+1).YData = ybins_fit;
                        BurstMeta.Plots.Mixture.Main_Plot(i+1).ZData = p_ind;
                        BurstMeta.Plots.Mixture.Main_Plot(i+1).LevelList = UserValues.BurstBrowser.Settings.IsoLineGaussFit*max(max(BurstMeta.Plots.Mixture.Main_Plot(i+1).ZData));%linspace(0,max(max(p_ind)),10);
                        p_ind_x = sum(p_ind,1);
                        BurstMeta.Plots.Mixture.plotX(i+1).Visible = 'on';
                        BurstMeta.Plots.Mixture.plotX(i+1).XData = xbins_fit;
                        BurstMeta.Plots.Mixture.plotX(i+1).YData = p_ind_x./sum(p_ind_x).*sum(sum(HH)).*GModel.ComponentProportion(i)*1000/nbinsX;
                        p_ind_y = sum(p_ind,2);
                        BurstMeta.Plots.Mixture.plotY(i+1).Visible = 'on';
                        BurstMeta.Plots.Mixture.plotY(i+1).XData = ybins_fit;
                        BurstMeta.Plots.Mixture.plotY(i+1).YData = p_ind_y./sum(p_ind_y).*sum(sum(HH)).*GModel.ComponentProportion(i)*1000/nbinsY;
                        %%% store for species assignment using data binning
                        p_ind = mvnpdf([Xdata(:) Ydata(:)],GModel.mu(i,:),GModel.Sigma(:,:,i));
                        p_ind = reshape(p_ind,[numel(xbins),numel(ybins)]);p_ind = p_ind./sum(sum(p_ind));
                        BurstMeta.Fitting.Species{i} = p_ind;
                        BurstMeta.Fitting.MeanX(i) = GModel.mu(i,1);
                        BurstMeta.Fitting.MeanY(i) = GModel.mu(i,2);
                    end
                end
                %%% output result in table
                h.Fit_Gaussian_Text.Data(1,1:3) = {double(GModel.Converged),GModel.NegativeLogLikelihood,GModel.BIC};
                for i = 1:nG
                    h.Fit_Gaussian_Text.Data(3+i,:) = {GModel.ComponentProportion(i),GModel.mu(i,1),GModel.mu(i,2),sqrt(GModel.Sigma(1,1,i)),sqrt(GModel.Sigma(2,2,i)),GModel.Sigma(1,2,i)};
                end
                if nG < 5
                    h.Fit_Gaussian_Text.Data(3+nG+1:end,:) = cell(5-nG,6);
                end
            end
        case 'LSQ'
            if x == y %%% same data selected, 1D fitting
                BurstMeta.Fitting.FitType = '1D';
                
                xbins_fit = linspace(xbins(1)-min(diff(xbins)),xbins(end)+min(diff(xbins)),1000);
                x_start = mean(data_x(isfinite(data_x)));
                %%% for non fixed values, take estimate
                %%% set fixed values to x0
                x0 = zeros(1,12);
                lb = zeros(1,12);
                ub = inf(1,12);
                fixed = false(1,12);
                for i = 1:5
                    x0((1+(i-1)*3):(3+(i-1)*3)) = cell2mat(h.Fit_Gaussian_Text.Data(i,[1,5,13]));
                    lb((1+(i-1)*3):(3+(i-1)*3)) = cell2mat(h.Fit_Gaussian_Text.Data(i,[2,6,14]));
                    ub((1+(i-1)*3):(3+(i-1)*3)) = cell2mat(h.Fit_Gaussian_Text.Data(i,[3,7,15]));
                    fixed((1+(i-1)*3):(3+(i-1)*3)) = cell2mat(h.Fit_Gaussian_Text.Data(i,[4,8,16]));
                end

                %%% set starting center values to mean values or picked
                for i = 1:nG
                    if ~fixed(2+(i-1)*3)
                        x0(2+(i-1)*3) = x_start;
                    end
                    if ~fixed(1+(i-1)*3)
                        x0(1+(i-1)*3) = 1/nG;
                    end
                end
                
                xdata = {xbins,sum(sum(HH)),fixed,nG,0};
                ydata = sum(HH,1);
                BurstMeta.GaussianFit.Params = x0;
                opt = optimoptions('lsqcurvefit','MaxFunEvals',10000);
                [x,~,residuals] = lsqcurvefit(@MultiGaussFit_1D,x0(~fixed),xdata,ydata,lb(~fixed),ub(~fixed),opt);
                
                chi2 = sum((residuals.^2)./max(1,ydata))./(numel(ydata)-1-sum(fixed));
                h.Fit_GaussianChi2_Text.String = sprintf('red. Chi2 = %.2f',chi2);
                
                Res = zeros(1,numel(fixed));
                Res(~fixed)=x;
                %%% Assigns parameters from table to fixed parameters
                Res(fixed)=BurstMeta.GaussianFit.Params(fixed);
                Res(1:3:end) = Res(1:3:end)./sum(Res(1:3:end));
                BurstMeta.Fitting.FitResult = [Res(1:3*nG), chi2];
                
                p = MultiGaussFit_1D(Res,{xbins_fit,sum(sum(HH)),fixed,nG,1});
                BurstMeta.Plots.Mixture.plotX(1).Visible = 'on';
                BurstMeta.Plots.Mixture.plotX(1).XData = xbins_fit;
                BurstMeta.Plots.Mixture.plotX(1).YData = p*1000/nbinsX;
                if nG > 1
                    for i = 1:nG
                        x_ind = Res;
                        for j = 1:nG %%% set other components to zero
                            if j ~=i
                                x_ind(1+(j-1)*3) = 0;
                            else
                                x_ind(1+(j-1)*3) = 1;
                            end
                        end
                        p_ind = MultiGaussFit_1D(x_ind,{xbins_fit,sum(sum(HH)),fixed,nG,1});
                        BurstMeta.Plots.Mixture.plotX(i+1).Visible = 'on';
                        BurstMeta.Plots.Mixture.plotX(i+1).XData = xbins_fit;
                        BurstMeta.Plots.Mixture.plotX(i+1).YData = Res(1+(i-1)*3)*p_ind*1000/nbinsX;
                    end
                end
                 %%% output result in table
                Data = h.Fit_Gaussian_Text.Data;
                for i = 1:nG
                    Data(i,[1,5,13]) = num2cell(Res(1+(i-1)*3:3+(i-1)*3));
                end
                h.Fit_Gaussian_Text.Data = Data;
                
            else
                BurstMeta.Fitting.FitType = '2D';
                
                cov = [std(data_x).^2,std(data_y).^2,0];
                if h.Fit_Gaussian_Pick.Value
                    [x_start,y_start] = ginput(nG);
                    x0_input = zeros(1,18);
                    for i = 1:nG
                        x0_input((1+(i-1)*6):(6+(i-1)*6)) = [1/nG,x_start(i),y_start(i),cov];
                    end
                    drawnow;
                end

                %%% for non fixed values, take estimate
                %%% set fixed values to x0
                x0 = zeros(1,24);
                lb = zeros(1,24);
                ub = inf(1,24);
                fixed = false(1,24);
                lowerx = min(data_x);
                lowery = min(data_y);
                upperx = max(data_x);
                uppery = max(data_y);
                for i = 1:5
                    x0((1+(i-1)*6):(6+(i-1)*6)) = cell2mat(h.Fit_Gaussian_Text.Data(i,1:4:end));
                    lb((1+(i-1)*6):(6+(i-1)*6)) = cell2mat(h.Fit_Gaussian_Text.Data(i,2:4:end));
                    lb(2+(i-1)*6) = max([lowerx lb(2+(i-1)*6)]);
                    lb(3+(i-1)*6) = max([lowery lb(3+(i-1)*6)]);
                    ub((1+(i-1)*6):(6+(i-1)*6)) = cell2mat(h.Fit_Gaussian_Text.Data(i,3:4:end));
                    ub(2+(i-1)*6) = min([upperx ub(2+(i-1)*6)]);
                    ub(3+(i-1)*6) = min([uppery ub(3+(i-1)*6)]);
                    fixed((1+(i-1)*6):(6+(i-1)*6)) = cell2mat(h.Fit_Gaussian_Text.Data(i,4:4:end));
                    %%% square sigma
                    x0([4,5]+(i-1)*6) = x0([4,5]+(i-1)*6).^2;
                    lb([4,5]+(i-1)*6) = lb([4,5]+(i-1)*6).^2;
                    ub([4,5]+(i-1)*6) = ub([4,5]+(i-1)*6).^2;
                end

                %%% set starting center values to mean values or picked values
                if h.Fit_Gaussian_Pick.Value
                    for i = 1:nG
                        if ~fixed(2+(i-1)*6)
                            x0(2+(i-1)*6) = x0_input(2+(i-1)*6);
                        end
                        if ~fixed(3+(i-1)*6)
                            x0(3+(i-1)*6) = x0_input(3+(i-1)*6);
                        end
                        %%% set amplitude to 1/N
                        if ~fixed(1+(i-1)*6)
                            x0(1+(i-1)*6) = 1/nG;
                        end
                    end
                end
                
                if h.Hist_log10.Value; HH = 10.^(HH);end;
                ydata = HH;
                xdata = {xbins,ybins,sum(sum(ydata)),fixed,nG,0};
                BurstMeta.GaussianFit.Params = x0;
                opt = optimoptions('lsqcurvefit','MaxFunEvals',10000);
                [x,~,residuals] = lsqcurvefit(@MultiGaussFit,x0(~fixed),xdata,ydata,lb(~fixed),ub(~fixed),opt);
                valid = (ydata ~= 0);
                if UserValues.BurstBrowser.Display.KDE
                    %%% no bin is zero, so use a different threshold as well
                    valid = valid & (ydata >= 1);
                end
                chi2 = sum(sum((residuals(valid).^2)./max(1,ydata(valid))))./(numel(ydata(valid))-1-sum(fixed));
                h.Fit_GaussianChi2_Text.String = sprintf('red. Chi2 = %.2f',chi2);
                
                Res = zeros(1,numel(fixed));
                Res(~fixed)=x;
                %%% Assigns parameters from table to fixed parameters
                Res(fixed)=BurstMeta.GaussianFit.Params(fixed);
                for i =1:nG
                    COV = [Res(4+(i-1)*6),Res(6+(i-1)*6);Res(6+(i-1)*6),Res(5+(i-1)*6)];
                    [~,f] = chol(COV);
                    if f~=0 %%% error
                        COV = fix_covariance_matrix(COV);
                    end
                    Res(4+(i-1)*6) = COV(1,1);
                    Res(6+(i-1)*6) = COV(1,2);
                    Res(5+(i-1)*6) = COV(2,2);
                end
                Res(1:6:end) = Res(1:6:end)./sum(Res(1:6:end));
                
                FitResult = Res;
                FitResult(4:6:end) = sqrt(FitResult(4:6:end));
                FitResult(5:6:end) = sqrt(FitResult(5:6:end));
                BurstMeta.Fitting.FitResult = [FitResult(1:6*nG),chi2];
                % hide contourf plot, make image plot visible
                %BurstMeta.Plots.Main_Plot(1).Visible = 'on';
                %BurstMeta.Plots.Main_Plot(2).Visible = 'off';
                for i = 1:nG
                    BurstMeta.Plots.Mixture.Main_Plot(i).Visible = 'on';
                    BurstMeta.Plots.Mixture.plotX(i).Visible = 'on';
                    BurstMeta.Plots.Mixture.plotY(i).Visible = 'on';
                end

                % prepare fit data
                xbins_fit = linspace(xbins(1)-min(diff(xbins)),xbins(end)+min(diff(xbins)),1000);
                ybins_fit = linspace(ybins(1)-min(diff(ybins)),ybins(end)+min(diff(ybins)),1000);
                p = MultiGaussFit(x,{xbins_fit,ybins_fit,sum(sum(HH)),fixed,nG,0});
                pX = sum(p,1);
                pY = sum(p,2);
                BurstMeta.Plots.Mixture.Main_Plot(1).XData = xbins_fit;
                BurstMeta.Plots.Mixture.Main_Plot(1).YData = ybins_fit;
                BurstMeta.Plots.Mixture.Main_Plot(1).ZData = p*1000^2/nbinsX/nbinsY;
                BurstMeta.Plots.Mixture.Main_Plot(1).LevelList = UserValues.BurstBrowser.Settings.IsoLineGaussFit*max(max(BurstMeta.Plots.Mixture.Main_Plot(1).ZData));%linspace(0,max(max(HH)),10);
                BurstMeta.Plots.Mixture.plotX(1).XData = xbins_fit;
                BurstMeta.Plots.Mixture.plotX(1).YData = pX*1000/nbinsX;
                BurstMeta.Plots.Mixture.plotY(1).XData = ybins_fit;
                BurstMeta.Plots.Mixture.plotY(1).YData = pY*1000/nbinsY;

                %%% Update subplots
                if nG > 1
                    for i = 1:nG
                        x_ind = Res;
                        for j = 1:nG %%% set other components to zero
                            if j ~=i
                                x_ind(1+(j-1)*6) = 0;
                            else
                                x_ind(1+(j-1)*6) = 1;
                            end
                        end
                        p_ind = MultiGaussFit(x_ind,{xbins_fit,ybins_fit,sum(sum(HH)),fixed,nG,1});
                        BurstMeta.Plots.Mixture.Main_Plot(i+1).Visible = 'on';
                        BurstMeta.Plots.Mixture.Main_Plot(i+1).XData = xbins_fit;
                        BurstMeta.Plots.Mixture.Main_Plot(i+1).YData = ybins_fit;
                        BurstMeta.Plots.Mixture.Main_Plot(i+1).ZData = Res(1+(i-1)*6)*p_ind*1000^2/nbinsX/nbinsY;
                        BurstMeta.Plots.Mixture.Main_Plot(i+1).LevelList = UserValues.BurstBrowser.Settings.IsoLineGaussFit*max(max(BurstMeta.Plots.Mixture.Main_Plot(i+1).ZData));%linspace(0,max(max(p_ind)),10);
                        p_ind_x = sum(p_ind,1);
                        BurstMeta.Plots.Mixture.plotX(i+1).Visible = 'on';
                        BurstMeta.Plots.Mixture.plotX(i+1).XData = xbins_fit;
                        BurstMeta.Plots.Mixture.plotX(i+1).YData = Res(1+(i-1)*6)*p_ind_x*1000/nbinsX;
                        p_ind_y = sum(p_ind,2);
                        BurstMeta.Plots.Mixture.plotY(i+1).Visible = 'on';
                        BurstMeta.Plots.Mixture.plotY(i+1).XData = ybins_fit;
                        BurstMeta.Plots.Mixture.plotY(i+1).YData = Res(1+(i-1)*6)*p_ind_y*1000/nbinsY;
                        %%% store for species assignment using data binning
                        p_ind = MultiGaussFit(x_ind,{xbins,ybins,sum(sum(HH)),fixed,nG,1});
                        BurstMeta.Fitting.Species{i} = Res(1+(i-1)*6)*p_ind;
                        BurstMeta.Fitting.MeanX(i) = x_ind(2+(i-1)*6);
                        BurstMeta.Fitting.MeanY(i) = x_ind(3+(i-1)*6);
                    end
                end
                %%% make variance to sigma
                for i =1:5
                    Res([4,5]+(i-1)*6) = sqrt(Res([4,5]+(i-1)*6));
                end
                %%% output result in table
                Data = h.Fit_Gaussian_Text.Data;
                for i = 1:nG
                    Data(i,1:4:end) = num2cell(Res(1+(i-1)*6:6+(i-1)*6));
                end
                h.Fit_Gaussian_Text.Data = Data;
            end
    end
    if (paramx ~= paramy) && ~h.MultiselectOnCheckbox.UserData
        BurstMeta.Fitting.BurstBins = NaN(size(BurstData{file}.DataArray,1),2);
        BurstMeta.Fitting.BurstBins(BurstData{file}.Selected,:) = bin;
        BurstMeta.Fitting.BurstCount = H;
        BurstMeta.Fitting.ParamX = BurstData{file}.NameArray{paramx};
        BurstMeta.Fitting.ParamY = BurstData{file}.NameArray{paramy};
    end
    if advanced
        h.colorbar.Ticks = [h.colorbar.Limits(1) h.colorbar.Limits(1)+0.5*(h.colorbar.Limits(2)-h.colorbar.Limits(1)) h.colorbar.Limits(2)];
    end
    h.Progress_Text.String = 'Done';
    %%% set linecolor of bar plot to none
    BurstMeta.Plots.Main_histX.EdgeColor = 'none';
    BurstMeta.Plots.Main_histY.EdgeColor = 'none';
else
    %%% set linecolor of bar plot to black
    BurstMeta.Plots.Main_histX.EdgeColor = [0,0,0];
    BurstMeta.Plots.Main_histY.EdgeColor = [0,0,0];
end

drawnow;

%%%%%%%%%%%%%%%%%%%%%%%%%%%%%%%%%%%%%%%%%%%%%%%%%%%%%%%%%%%%%%%%%%%%%%%%%%%
%%%%%%% Defines new cuts from fitted Gaussians  %%%%%%%%%%%%%%%%%%%%%%%%%%%
%%%%%%%%%%%%%%%%%%%%%%%%%%%%%%%%%%%%%%%%%%%%%%%%%%%%%%%%%%%%%%%%%%%%%%%%%%%
function SpeciesFromGaussianFit(obj,~)
global BurstData BurstMeta
file = BurstMeta.SelectedFile;
h = guidata(obj);
if h.MultiselectOnCheckbox.UserData
    disp('Disable multiplot mode and fit a single file!');
    return;
end
if ~isfield(BurstMeta,'Fitting')
    disp('Perform a Gaussian fit first');
    return;
end
if ~isfield(BurstMeta.Fitting,'Species') %%% occurs when only one species was used for fitting
    disp('Multi-species fit required.');
    return;
end
%%% assign bursts to species according to bin and probability
%%% uses stored information in BurstMeta.Fitting

%%% convert species probability density functions to probability for bin
nSpecies = numel(BurstMeta.Fitting.Species);
pTotal = BurstMeta.Fitting.Species{1}(:);
for i = 2:nSpecies
    pTotal = pTotal + BurstMeta.Fitting.Species{i}(:);
end
pSpecies = BurstMeta.Fitting.Species{1}(:)./pTotal;
for i = 2:nSpecies
    pSpecies = [pSpecies, BurstMeta.Fitting.Species{i}(:)./pTotal];
end

%%% number of bursts in each bin
burstCount = BurstMeta.Fitting.BurstCount(:);
%%% bins of valid bursts
burstIdx = sub2ind(size(BurstMeta.Fitting.BurstCount),BurstMeta.Fitting.BurstBins(:,1),BurstMeta.Fitting.BurstBins(:,2));

speciesAssignment = NaN(numel(burstIdx),1);
%%% loop over all bins
for i = 1:numel(burstCount)
    if burstCount(i) == 0
        continue;
    end
    %%% assign the bursts randomly to a species based on pSpecies
    nPerSpecies = round(burstCount(i).*pSpecies(i,:));
    while sum(nPerSpecies) < burstCount(i)
        ix = randi(nSpecies);
        nPerSpecies(ix) = nPerSpecies(ix) + 1;
    end
    spec = [];
    for s = 1:nSpecies
        spec = [spec, s*ones(1,nPerSpecies(s))];
    end
    spec = spec(randperm(numel(spec)));
    spec = spec(1:burstCount(i));
    speciesAssignment(burstIdx == i) = spec;
end

%%% add a new species to the species list with specific name
%%% subspecies correspond to the identified species
SpeciesNames = BurstData{file}.SpeciesNames;
SpeciesNames(end+1,1) = {['Fit: ' BurstMeta.Fitting.ParamX ' - ' BurstMeta.Fitting.ParamY]};
BurstData{file}.Cut{end+1,1} = {{BurstMeta.Fitting.ParamX,h.axes_general.XLim(1),h.axes_general.XLim(2),true,false},{BurstMeta.Fitting.ParamY,h.axes_general.YLim(1),h.axes_general.YLim(2),true,false}};
for i = 1:nSpecies
    SpeciesNames(end,i+1) = {['Species ' num2str(i) ': ('  sprintf('%.2f',BurstMeta.Fitting.MeanX(i)) '/' sprintf('%.2f',BurstMeta.Fitting.MeanY(i)) ')']};
    BurstData{file}.Cut{end,i+1} = {{BurstMeta.Fitting.ParamX,h.axes_general.XLim(1),h.axes_general.XLim(2),true,false};{BurstMeta.Fitting.ParamY,h.axes_general.YLim(1),h.axes_general.YLim(2),true,false}};
end
BurstData{file}.SpeciesNames = SpeciesNames;

%%% Add valid arrays to BurstData{file}.FitCut cell array
BurstData{file}.FitCut(size(SpeciesNames,1),1) = {~isnan(burstIdx)};
for i = 1:nSpecies
    BurstData{file}.FitCut(size(SpeciesNames,1),i+1) = {speciesAssignment == i};
end
UpdateSpeciesList(h);

%%%%%%% Changes PlotType  %%%%%%%%%%%%%%%%%%%%%%%%%%%%%%%%%%%%%%%%%%%%%%%%%
%%%%%%%%%%%%%%%%%%%%%%%%%%%%%%%%%%%%%%%%%%%%%%%%%%%%%%%%%%%%%%%%%%%%%%%%%%%
function ChangePlotType(obj,~,h)
global UserValues BurstMeta
if nargin < 3
    if isempty(obj)
        h = guidata(findobj('Tag','BurstBrowser'));
        obj = h.PlotTypePopumenu;
    else
        h = guidata(obj);
    end
else
    if isempty(obj)
        obj = h.PlotTypePopumenu;
    end
end


switch obj
    case h.PlotTypePopumenu
        set([h.MarkerSize_edit,h.MarkerSize_text,h.MarkerColor_button,h.MarkerColor_text,...
        h.NumberOfContourLevels_text,h.NumberOfContourLevels_edit,h.PlotOffset_edit,h.PlotOffset_text,h.PlotContourLines],...
        'Visible','off');
            
        UserValues.BurstBrowser.Display.PlotType = obj.String{obj.Value};
        fields = fieldnames(BurstMeta.Plots); %%% loop through h structure
        if strcmp(UserValues.BurstBrowser.Display.PlotType,'Image')
            %%% Make Image Plots Visible, Hide Contourf Plots
            for i = 1:numel(fields)
                if ~isempty(BurstMeta.Plots.(fields{i}))
                    if isprop(BurstMeta.Plots.(fields{i})(1),'Type')
                        if strcmp(BurstMeta.Plots.(fields{i})(1).Type,'image')
                            BurstMeta.Plots.(fields{i})(1).Visible = 'on';
                            BurstMeta.Plots.(fields{i})(2).Visible = 'off';
                            if numel(BurstMeta.Plots.(fields{i}))>2
                                BurstMeta.Plots.(fields{i})(3).Visible = 'off';
                            end
                        end
                    end
                end
            end
            set([h.PlotOffset_edit,h.PlotOffset_text],...
             'Visible','on');
            h.PlotOffset_text.String = 'Plot Offset [%]';
            h.PlotOffset_edit.String = num2str(UserValues.BurstBrowser.Display.ImageOffset);
        end
        
        if strcmp(UserValues.BurstBrowser.Display.PlotType,'Contour')
            delete(BurstMeta.HexPlot.MainPlot_hex);
            %%% Make Image Plots Visible, Hide Contourf Plots
            for i = 1:numel(fields)
                if ~isempty(BurstMeta.Plots.(fields{i}))
                    if isprop(BurstMeta.Plots.(fields{i})(1),'Type')
                        if strcmp(BurstMeta.Plots.(fields{i})(1).Type,'image')
                            BurstMeta.Plots.(fields{i})(1).Visible = 'off';
                            BurstMeta.Plots.(fields{i})(2).Visible = 'on';
                            if numel(BurstMeta.Plots.(fields{i}))>2
                                BurstMeta.Plots.(fields{i})(3).Visible = 'off';
                            end
                        end
                    end
                end
            end
            set([h.NumberOfContourLevels_edit,h.NumberOfContourLevels_text,h.PlotOffset_edit,h.PlotOffset_text,h.PlotContourLines],...
             'Visible','on');
            h.PlotOffset_text.String = 'Plot Offset [%]';
            h.PlotOffset_edit.String = num2str(UserValues.BurstBrowser.Display.ContourOffset);
        end
        if strcmp(UserValues.BurstBrowser.Display.PlotType,'Scatter')
            delete(BurstMeta.HexPlot.MainPlot_hex);
            %%% Make Image Plots Visible, Hide Contourf Plots
            for i = 1:numel(fields)
                if ~isempty(BurstMeta.Plots.(fields{i}))
                    if isprop(BurstMeta.Plots.(fields{i})(1),'Type')
                        if strcmp(BurstMeta.Plots.(fields{i})(1).Type,'image')
                            if numel(BurstMeta.Plots.(fields{i}))>2
                                BurstMeta.Plots.(fields{i})(1).Visible = 'off';
                                BurstMeta.Plots.(fields{i})(2).Visible = 'off';
                                BurstMeta.Plots.(fields{i})(3).Visible = 'on';
                            end
                        end
                    end
                end
            end
            UpdatePlot([],[],h);
            set([h.MarkerSize_edit,h.MarkerSize_text,h.MarkerColor_button,h.MarkerColor_text],...
                'Visible','on');
        end
        if any(strcmp(UserValues.BurstBrowser.Display.PlotType,{'Image','Contour','Scatter'}))
            fields = fieldnames(BurstMeta.HexPlot);
            for i = 1:numel(fields)
                delete(BurstMeta.HexPlot.(fields{i}));
            end
        end
        if strcmp(UserValues.BurstBrowser.Display.PlotType,'Hex')
            %%% Make Image Plots Visible, Hide Contourf Plots
            for i = 1:numel(fields)
                if ~isempty(BurstMeta.Plots.(fields{i}))
                    if isprop(BurstMeta.Plots.(fields{i})(1),'Type')
                        if strcmp(BurstMeta.Plots.(fields{i})(1).Type,'image')
                            if numel(BurstMeta.Plots.(fields{i}))>2
                                BurstMeta.Plots.(fields{i})(1).Visible = 'off';
                                BurstMeta.Plots.(fields{i})(2).Visible = 'off';
                                BurstMeta.Plots.(fields{i})(3).Visible = 'off';
                            end
                        end
                    end
                end
            end
            %%% Update Plots
            %%% To speed up, find out which tab is visible and only update the respective tab
            switch h.Main_Tab.SelectedTab
                case h.Main_Tab_General
                    %%% we switched to the general tab
                    UpdatePlot([],[],h);
                case h.Main_Tab_Lifetime
                    %%% we switched to the lifetime tab
                    %%% figure out what subtab is selected
                    UpdateLifetimePlots([],[],h);
                    switch h.LifetimeTabgroup.SelectedTab
                        case h.LifetimeTabAll
                        case h.LifetimeTabInd
                            PlotLifetimeInd([],[],h);
                    end     
            end
        end
    case h.PlotContourLines
        UserValues.BurstBrowser.Display.PlotContourLines = h.PlotContourLines.Value;
        fields = fieldnames(BurstMeta.Plots); %%% loop through h structure
        for i = 1:numel(fields)
            if ~isempty(BurstMeta.Plots.(fields{i}))
                if isprop(BurstMeta.Plots.(fields{i})(1),'Type')
                    if strcmp(BurstMeta.Plots.(fields{i})(1).Type,'image')
                        if UserValues.BurstBrowser.Display.PlotContourLines == 0
                            BurstMeta.Plots.(fields{i})(2).LineStyle = 'none';
                        elseif UserValues.BurstBrowser.Display.PlotContourLines == 1
                            BurstMeta.Plots.(fields{i})(2).LineStyle = '-';
                        end
                    end
                end
            end
        end
end
UpdatePlot([],[],h);
UpdateLifetimePlots([],[],h);
PlotLifetimeInd([],[],h);
LSUserValues(1);

%%%%%%%%%%%%%%%%%%%%%%%%%%%%%%%%%%%%%%%%%%%%%%%%%%%%%%%%%%%%%%%%%%%%%%%%%%%
%%%%%%% Plots the Species in one Plot (not considering GlobalCuts)  %%%%%%%
%%%%%%%%%%%%%%%%%%%%%%%%%%%%%%%%%%%%%%%%%%%%%%%%%%%%%%%%%%%%%%%%%%%%%%%%%%%
function [HistOut,xbins,ybins,x_boundaries,y_boundaries,datapoints,n_per_species] = MultiPlot(obj,~,h,paramX,paramY,limits)
%%% limits is optional global max and min boundaries for x and y
if nargin < 3
    if ishandle(obj)
        h = guidata(obj);
    else
        if isprop(obj,'EventName') %%% actiondata obj
            h = guidata(obj.Source);
        else
            h = guidata(findobj('Tag','BurstBrowser'));
        end
    end 
end
global BurstData UserValues BurstMeta
%%% special case when lifetime_ind tab is selected
if (nargout == 0) && (h.Main_Tab.SelectedTab == h.Main_Tab_Lifetime) && (h.LifetimeTabgroup.SelectedTab == h.LifetimeTabInd)
    PlotLifetimeInd(obj,[],h);
    return;
end
%%% get selection of species list
[file_n,species_n,subspecies_n,sel] = get_multiselection(h);

num_species = numel(file_n);

if ~exist('paramX','var')
    paramX = h.ParameterListX.String{h.ParameterListX.Value};
end
if ~exist('paramY','var')
    paramY = h.ParameterListY.String{h.ParameterListY.Value};
end
for i = 1:num_species %%% read out parameter positions for every species
    x{i} = find(strcmp(BurstData{file_n(i)}.NameArray,paramX));
    y{i} = find(strcmp(BurstData{file_n(i)}.NameArray,paramY));
end
valid = ~(cellfun(@isempty,x) | cellfun(@isempty,y));
x = x(valid); y=y(valid);
file_n = file_n(valid); species_n = species_n(valid); subspecies_n = subspecies_n(valid);
num_species = sum(valid);
%%% Read out the Number of Bins
nbinsX = UserValues.BurstBrowser.Display.NumberOfBinsX;
nbinsY = UserValues.BurstBrowser.Display.NumberOfBinsY;
if obj == h.MultiPlotButton %%% only limit species when multiplot button has been pressed
    if num_species == 1
        return;
    end
    if num_species > 3
        num_species = 3;
    end
end

datatoplot = cell(num_species,1);
for i = 1:num_species
    [~,datatoplot{i}] = UpdateCuts([species_n(i),subspecies_n(i)],file_n(i));
end

%%% logarithmic plot option
if UserValues.BurstBrowser.Display.logX
    for i = 1:num_species
        val = datatoplot{i}(:,x{i}) > 0; % avoid complex numbers
        datatoplot{i}(val,x{i}) = log10(datatoplot{i}(val,x{i}));
        datatoplot{i}(~val,x{i}) = NaN;
    end
end
if UserValues.BurstBrowser.Display.logY
    for i = 1:num_species
        val = datatoplot{i}(:,y{i}) > 0; % avoid complex numbers
        datatoplot{i}(val,y{i}) = log10(datatoplot{i}(val,y{i}));
        datatoplot{i}(~val,y{i}) = NaN;
    end
end

%find data ranges
minx = zeros(num_species,1);
miny = zeros(num_species,1);
maxx = zeros(num_species,1);
maxy = zeros(num_species,1);
for i = 1:num_species
    minx(i) = min(datatoplot{i}(isfinite(datatoplot{i}(:,x{i})),x{i}));
    miny(i) = min(datatoplot{i}(isfinite(datatoplot{i}(:,y{i})),y{i}));
    maxx(i) = max(datatoplot{i}(isfinite(datatoplot{i}(:,x{i})),x{i}));
    maxy(i) = max(datatoplot{i}(isfinite(datatoplot{i}(:,y{i})),y{i}));
end
x_boundaries = [min(minx) max(maxx)];
y_boundaries = [min(miny) max(maxy)];

if ~exist('limits','var') 
    %%% additionally, look for specified cuts and overwrite auto-bounds
    xlimits = cell(num_species,1); ylimits = cell(num_species,1);
    for i = 1:num_species
        %%% find the bounds
        file =file_n(i);
        species = [species_n(i),subspecies_n(i)];
        NameArray = BurstData{file}.NameArray;

        %%% set limits
        xlimits{i} = [min(datatoplot{i}(isfinite(datatoplot{i}(:,x{i})),x{i})) max(datatoplot{i}(isfinite(datatoplot{i}(:,x{i})),x{i}))];
        ylimits{i} = [min(datatoplot{i}(isfinite(datatoplot{i}(:,y{i})),y{i})) max(datatoplot{i}(isfinite(datatoplot{i}(:,y{i})),y{i}))];
        %%% find cuts to parameters to be plotted and change limits if needed
        if all(species == [0,0])
            CutState= {};
        else
            Cut = BurstData{file}.Cut{species(1),species(2)};
            CutState = vertcat(Cut{:});
        end
        if size(CutState,2) > 0
            CutParameters = CutState(:,1);
            if any(strcmp(NameArray{x{i}},CutParameters))
                if CutState{strcmp(NameArray{x{i}},CutParameters),4} == 1 %%% Check if active
                    %%% Set x-axis limits according to cut boundaries of selected parameter
                    xlimits{i} = [CutState{strcmp(NameArray{x{i}},CutParameters),2},...
                        CutState{strcmp(NameArray{x{i}},CutParameters),3}];
                else
                    %%% set to min max
                    xlimits{i} = [min(datatoplot{i}(isfinite(datatoplot{i}(:,x{i})),x{i})), max(datatoplot{i}(isfinite(datatoplot{i}(:,x{i})),x{i}))];
                end
            else
                %%% set to min max
                xlimits{i} = [min(datatoplot{i}(isfinite(datatoplot{i}(:,x{i})),x{i})), max(datatoplot{i}(isfinite(datatoplot{i}(:,x{i})),x{i}))];
            end

            if any(strcmp(NameArray{y{i}},CutParameters))
                if CutState{strcmp(NameArray{y{i}},CutParameters),4} == 1 %%% Check if active
                    %%% Set x-axis limits according to cut boundaries of selected parameter
                    ylimits{i} = [CutState{strcmp(NameArray{y{i}},CutParameters),2},...
                        CutState{strcmp(NameArray{y{i}},CutParameters),3}];
                else
                    %%% set to min max
                    ylimits{i} = [min(datatoplot{i}(isfinite(datatoplot{i}(:,y{i})),y{i})), max(datatoplot{i}(isfinite(datatoplot{i}(:,y{i})),y{i}))];
                end
            else
                %%% set to min max
                ylimits{i} = [min(datatoplot{i}(isfinite(datatoplot{i}(:,y{i})),y{i})), max(datatoplot{i}(isfinite(datatoplot{i}(:,y{i})),y{i}))];
            end
            if isempty(xlimits{i})
                %selection is empty
                xlimits{i} = [0,1];
            end
            if isempty(ylimits{i})
                %selection is empty
                ylimits{i} = [0,1];
            end
            if sum(xlimits{i} == [0,0]) == 2
                xlimits{i} = [0 1];
            end
            if sum(ylimits{i} == [0,0]) == 2
                ylimits{i} = [0 1];
            end
        end
    end
    %%% find minimum and maximum limits
    xlimits = cell2mat(vertcat(xlimits(:)));
    ylimits = cell2mat(vertcat(ylimits(:)));
    %%% overwrite
    x_boundaries(1) = min([x_boundaries(1) min(xlimits(:,1))]);
    x_boundaries(2) = max([x_boundaries(2) max(xlimits(:,2))]);
    y_boundaries(1) = min([y_boundaries(1) min(ylimits(:,1))]);
    y_boundaries(2) = max([y_boundaries(2) max(ylimits(:,2))]);
elseif exist('limits','var') %%% called with absolute limits
    %%% obey specified limits!
    x_boundaries(1) = limits{1}(1);
    x_boundaries(2) = limits{1}(2);
    y_boundaries(1) = limits{2}(1);
    y_boundaries(2) = limits{2}(2);
%     x_boundaries(1) = max([x_boundaries(1) limits{1}(1)]);
%     x_boundaries(2) = min([x_boundaries(2) limits{1}(2)]);
%     y_boundaries(1) = max([y_boundaries(1) limits{2}(1)]);
%     y_boundaries(2) = min([y_boundaries(2) limits{2}(2)]);
end
if UserValues.BurstBrowser.Display.Restrict_EandS_Range
    %%% hard-code limits of [-0.1,1.1] for any Stoichiometry or FRET
    %%% efficiency parameter if the cut limits fall within that range
    if ~isempty(strfind(paramX,'Stoichiometry')) || ~isempty(strfind(paramX,'Efficiency'))
        x_boundaries = [min(x_boundaries(1),-0.1) max(x_boundaries(2),1.1)];
    end
    if ~isempty(strfind(paramY,'Stoichiometry')) || ~isempty(strfind(paramY,'Efficiency'))
        y_boundaries = [min(y_boundaries(1),-0.1) max(y_boundaries(2),1.1)];
    end
end

H = cell(num_species,1);
for i = 1:num_species
    [H{i}, xbins, ybins] = calc2dhist(datatoplot{i}(:,x{i}), datatoplot{i}(:,y{i}),[nbinsX,nbinsY], x_boundaries, y_boundaries);
end

normalize = UserValues.BurstBrowser.Settings.Normalize_Multiplot && num_species > 1 && ~strcmp(UserValues.BurstBrowser.Display.PlotType,'Hex') && ~(gcbo == h.Fit_Gaussian_Button);
if normalize
    %%% normalize each histogram to equal proportion
    for i = 1:num_species
        H{i} = H{i}./sum(H{i}(:))./num_species; %%% ensure that total data sums up to 1
    end
end

if nargout > 0 %%% we requested the histogram, do not plot!
    if (gcbo == h.MultiPlotButton) && (h.Main_Tab.SelectedTab == h.Main_Tab_Lifetime) && (h.LifetimeTabgroup.SelectedTab == h.LifetimeTabInd)
        HistOut = H; %%% just return the cell array
    else
        Hcum = H{1};
        for k = 2:numel(H)
            Hcum = Hcum + H{k};
        end
        if UserValues.BurstBrowser.Settings.Normalize_Multiplot && num_species > 1 && ~strcmp(UserValues.BurstBrowser.Display.PlotType,'Hex') && ~(gcbo == h.Fit_Gaussian_Button)
            HistOut = Hcum./max(Hcum(:));
        else
            HistOut = Hcum;
        end
    end
    
    datapoints = [];
    n_per_species = [];
    if nargout >= 6 %%% return raw data points for scatter/hex plot
        for i = 1:num_species
            n_per_species(end+1) = size(datatoplot{i},1);
            datapoints = [datapoints; [datatoplot{i}(:,x{i}),datatoplot{i}(:,y{i})]];
        end
    end
    return;
end
delete(BurstMeta.HexPlot.MainPlot_hex);
%%% prepare image plot
white = 1-UserValues.BurstBrowser.Display.MultiPlotMode;
axes(h.axes_general);

%%% mix histograms
[zz,color] = overlay_colored(H);

%%% plot
set(BurstMeta.Plots.Main_Plot,'Visible','off');
BurstMeta.Plots.Main_histX.Visible = 'off';
BurstMeta.Plots.Main_histY.Visible = 'off';
BurstMeta.Plots.Multi.Main_Plot_multiple.Visible = 'on';
for i = 1:3
    BurstMeta.Plots.Multi.Multi_histX(i).Visible = 'off';
    BurstMeta.Plots.Multi.Multi_histY(i).Visible = 'off';
end
for i = 1:numel(BurstMeta.Plots.MultiScatter.h1dx)
    try;delete(BurstMeta.Plots.MultiScatter.h1dx(i));end;
    try;delete(BurstMeta.Plots.MultiScatter.h1dy(i));end;
end
BurstMeta.Plots.Multi.Main_Plot_multiple.XData = xbins;
BurstMeta.Plots.Multi.Main_Plot_multiple.YData = ybins;
BurstMeta.Plots.Multi.Main_Plot_multiple.CData = zz;

if white == 0
    %%% set alpha property
    BurstMeta.Plots.Multi.Main_Plot_multiple.AlphaData = sum(zz,3)>0;
    %%% change color of 1d hists
    for i = 1:num_species
        BurstMeta.Plots.Multi.Multi_histX(i).Color = color(i,1,:);
        BurstMeta.Plots.Multi.Multi_histY(i).Color = color(i,1,:);
    end
else
    %%% set alpha property
    BurstMeta.Plots.Multi.Main_Plot_multiple.AlphaData = 1-(sum(zz,3)==3);
    color = [0,0,1;1,0,0;0,1,0];
    for i = 1:num_species
        BurstMeta.Plots.Multi.Multi_histX(i).Color = color(i,:);
        BurstMeta.Plots.Multi.Multi_histY(i).Color = color(i,:);
    end
end

xlabel(h.axes_general,paramX,'Color',UserValues.Look.Fore);
ylabel(h.axes_general,paramY,'Color',UserValues.Look.Fore);

% Update axis labels if log option is used
%%% logarithmic plot option
if UserValues.BurstBrowser.Display.logX
    h.axes_general.XLabel.String = [h.axes_general.XLabel.String ' log'];
    h.axes_1d_x.XLabel.String = [h.axes_1d_x.XLabel.String ' log'];
end
if UserValues.BurstBrowser.Display.logY
    h.axes_general.YLabel.String = [h.axes_general.YLabel.String ' log'];
end

%plot first histogram
hx = sum(H{1},1);
%normalize
if normalize
    hx = hx./sum(hx);
end
hx = hx'; hx = [hx; hx(end)];
xbins = [xbins, xbins(end)+min(diff(xbins))]-min(diff(xbins))/2;
BurstMeta.Plots.Multi.Multi_histX(1).Visible = 'on';
BurstMeta.Plots.Multi.Multi_histX(1).XData = xbins;
BurstMeta.Plots.Multi.Multi_histX(1).YData = hx;
%plot rest of histograms
for i = 2:num_species
    BurstMeta.Plots.Multi.Multi_histX(i).Visible = 'on';
    hx = sum(H{i},1);
    %normalize
    if normalize
        hx = hx./sum(hx);
    end
    hx = hx'; hx = [hx; hx(end)];
    BurstMeta.Plots.Multi.Multi_histX(i).XData = xbins;
    BurstMeta.Plots.Multi.Multi_histX(i).YData = hx;
end
h.axes_1d_x.YTickMode = 'auto';
yticks = get(h.axes_1d_x,'YTick');
set(h.axes_1d_x,'YTick',yticks(2:end));

%plot first histogram
hy = sum(H{1},2);
%normalize
if normalize
    hy = hy./sum(hy);
end
hy = hy'; hy = [hy, hy(end)];
ybins = [ybins, ybins(end)+min(diff(ybins))]-min(diff(ybins))/2;
BurstMeta.Plots.Multi.Multi_histY(1).Visible = 'on';
BurstMeta.Plots.Multi.Multi_histY(1).XData = ybins;
BurstMeta.Plots.Multi.Multi_histY(1).YData = hy;
%plot rest of histograms
for i = 2:num_species
    BurstMeta.Plots.Multi.Multi_histY(i).Visible = 'on';
    hy = sum(H{i},2);
    %normalize
    if normalize
        hy = hy./sum(hy);
    end
    hy = hy'; hy = [hy, hy(end)];
    BurstMeta.Plots.Multi.Multi_histY(i).XData = ybins;
    BurstMeta.Plots.Multi.Multi_histY(i).YData = hy;
end
h.axes_1d_y.YTickMode = 'auto';
yticks = get(h.axes_1d_y,'YTick');
set(h.axes_1d_y,'YTick',yticks(2:end));
%%% add legend
str = cell(num_species,1);
for i = 1:num_species
    %%% extract name
    name = BurstData{file_n(i)}.FileName;
    if (species_n(i) ~= 0)
        if (subspecies_n(i) ~= 1) %%% we have a subspecies selected
            name = [name,'/', char(sel(i).getParent.getName),'/',char(sel(i).getName)];
        else %%% we have a species selected 
            name = [name,'/', char(sel(i).getName)];
        end
    end
    str{i} = strrep(name,'_',' ');  
end
legend(BurstMeta.Plots.Multi.Multi_histX(1:num_species),str,'Interpreter','none','FontSize',12,'Box','off','Color','none');
legend(h.axes_1d_x.Children(8:-1:8-num_species+1),str,'Interpreter','none','FontSize',12,'Box','off','Color','none');
h.colorbar.Visible = 'off';
h.axes_ZScale.Visible = 'off';
set(h.axes_ZScale.Children,'Visible','off');

function [zz,color] = overlay_colored(H)
global UserValues
%%% H is a Nx1 cell array of the individual histograms
%%% white specifies the mode
white = 1-UserValues.BurstBrowser.Display.MultiPlotMode;
num_species = numel(H);
color = zeros(3,1,3);
color(1,1,:) = [0    0.4471    0.7412];
color(2,1,:) = [0.8510    0.3255    0.0980];
color(3,1,:) = [0.4667    0.6745    0.1882];
if num_species == 2
    H{1}(isnan(H{1})) = 0;
    H{2}(isnan(H{2})) = 0;
    if white == 0
        zz = zeros(size(H{1},1),size(H{1},2),3);
        zz(:,:,:) = zz(:,:,:) + repmat(H{1}/max(max(H{1})),1,1,3).*repmat(color(1,1,:),size(H{1},1),size(H{1},2),1); %%% color1
        zz(:,:,:) = zz(:,:,:) + repmat(H{2}/max(max(H{2})),1,1,3).*repmat(color(2,1,:),size(H{2},1),size(H{2},2),1); %%% color2
    elseif white == 1
        %%% sub
        zz = ones(size(H{1},1),size(H{1},2),3);
        zz(:,:,1) = zz(:,:,1) - H{1}./max(max(H{1})); %%% blue
        zz(:,:,2) = zz(:,:,2) - H{1}./max(max(H{1})); %%% blue
        zz(:,:,2) = zz(:,:,2) - H{2}./max(max(H{2})); %%% red
        zz(:,:,3) = zz(:,:,3) - H{2}./max(max(H{2})); %%% red
    end
elseif num_species == 3
    H{1}(isnan(H{1})) = 0;
    H{2}(isnan(H{2})) = 0;
    H{3}(isnan(H{3})) = 0;
    if white == 0
        zz = zeros(size(H{1},1),size(H{1},2),3);
        zz(:,:,:) = zz(:,:,:) + repmat(H{1}/max(max(H{1})),1,1,3).*repmat(color(1,1,:),size(H{1},1),size(H{1},2),1); %%% color1
        zz(:,:,:) = zz(:,:,:) + repmat(H{2}/max(max(H{2})),1,1,3).*repmat(color(2,1,:),size(H{2},1),size(H{2},2),1); %%% color2
        zz(:,:,:) = zz(:,:,:) + repmat(H{3}/max(max(H{3})),1,1,3).*repmat(color(3,1,:),size(H{3},1),size(H{3},2),1); %%% color3
    elseif white == 1
        zz = ones(size(H{1},1),size(H{1},2),3);
        zz(:,:,1) = zz(:,:,1) - H{1}./max(max(H{1})); %%% blue
        zz(:,:,2) = zz(:,:,2) - H{1}./max(max(H{1})); %%% blue
        zz(:,:,2) = zz(:,:,2) - H{2}./max(max(H{2})); %%% red
        zz(:,:,3) = zz(:,:,3) - H{2}./max(max(H{2})); %%% red
        zz(:,:,1) = zz(:,:,1) - H{3}./max(max(H{3})); %%% green
        zz(:,:,3) = zz(:,:,3) - H{3}./max(max(H{3})); %%% green
    end
else
    return;
end
if white == 0
    beta = UserValues.BurstBrowser.Display.BrightenColorMap;
    if beta > 0
        zz = zz.^(1-beta);
    elseif beta <= 0
        zz = zz.^(1/(1+beta));
    end
end

function [file_n,species_n,subspecies_n,sel] = get_multiselection(h)
%%% get the selection of species list
sel = h.SpeciesList.Tree.getSelectedNodes;
k = 1;
for s = 1:numel(sel)
    switch sel(s).getLevel
        case 0
            % top level was clicked
            % ignore
        case 1
            % file was clicked
            % which one?
            for i = 1:numel(h.SpeciesList.File)
                file(i) = h.SpeciesList.File(i).equals(sel(s));
            end
            file = find(file);

            species_n(k) = 0;
            subspecies_n(k) = 0;
            file_n(k) = file;
            k = k+1;
        case 2
            % species group was clicked
            % which file?
            f = sel(s).getParent;
            for i = 1:numel(h.SpeciesList.File)
                file(i) = h.SpeciesList.File(i).equals(f);
            end
            file = find(file);
            % which one?
            for i = 1:numel(h.SpeciesList.Species{file})
                species(i) = h.SpeciesList.Species{file}(i).equals(sel(s));
            end
            species = find(species);

            species_n(k) = species;
            subspecies_n(k) = 1;
            file_n(k) = file;
            k = k+1;
        case 3
            % subspecies was clicked
            % which parent file?
            f = sel(s).getParent.getParent;
            for i = 1:numel(h.SpeciesList.File)
                file(i) = h.SpeciesList.File(i).equals(f);
            end
            file = find(file);
            % which parent species?
            parent = sel(s).getParent;
            for i = 1:numel(h.SpeciesList.Species{file})
                group(i) = h.SpeciesList.Species{file}(i).equals(parent);
            end
            species = find(group);
            % which subspecies?
            for i = 1:parent.getChildCount
                subspecies(i) = parent.getChildAt(i-1).equals(sel(s));
            end
            subspecies = find(subspecies)+1;

            species_n(k) = species;
            subspecies_n(k) = subspecies;
            file_n(k) = file;
            k = k+1;
    end
end

function data = get_multiselection_data(h,param)
%%% return concatenated data for parameter over all selected species
%%% if only one argument is supplied, gives out the total data array over
%%% all parameters
global BurstData
[file_n,species_n,subspecies_n] = get_multiselection(h);

if nargin > 1
    par = cell(numel(file_n),1);
    for i = 1:numel(file_n) %%% read out parameter positions for every species
        par{i} = find(strcmp(BurstData{file_n(i)}.NameArray,param));
    end
    valid = ~(cellfun(@isempty,par));
    par = par(valid);
    file_n = file_n(valid); species_n = species_n(valid); subspecies_n = subspecies_n(valid);
end

num_species = numel(file_n);
data = cell(num_species,1);
for i = 1:num_species
    [~,data{i}] = UpdateCuts([species_n(i),subspecies_n(i)],file_n(i));
    if nargin > 1
        data{i} = data{i}(:,par{i});
    end
end
data = vertcat(data{:});

%%%%%%%%%%%%%%%%%%%%%%%%%%%%%%%%%%%%%%%%%%%%%%%%%%%%%%%%%%%%%%%%%%%%%%%%%%%
%%%%%%% Manual Cut by selecting an area in the current selection  %%%%%%%%%
%%%%%%%%%%%%%%%%%%%%%%%%%%%%%%%%%%%%%%%%%%%%%%%%%%%%%%%%%%%%%%%%%%%%%%%%%%%
function ManualCut(obj,~)

h = guidata(obj);
global BurstData BurstMeta
%%% switch to main tab
h.Main_Tab.SelectedTab = h.Main_Tab_General;

file = BurstMeta.SelectedFile;
species = BurstData{file}.SelectedSpecies;
        
switch obj
    case h.CutButton
        set(gcf,'Pointer','cross');
        k = waitforbuttonpress;
        point1 = get(gca,'CurrentPoint');    % button down detected
        %%% check if correct axis was clicked
        if gca ~= h.axes_general
            return;
        end
        finalRect = rbbox;           % return figure units
        point2 = get(gca,'CurrentPoint');    % button up detected
        set(gcf,'Pointer','Arrow');
        point1 = point1(1,1:2);
        point2 = point2(1,1:2);

        if (all(point1(1:2) == point2(1:2)))
            disp('error');
            return;
        end

        %%% Check whether the CutParameter already exists or not
        ExistingCuts = vertcat(BurstData{file}.Cut{species(1),species(2)}{:});
        param_x = get(h.ParameterListX,'Value');
        param_y = get(h.ParameterListY,'Value');
        if ~isempty(ExistingCuts)
            if any(strcmp(BurstData{file}.NameArray{param_x},ExistingCuts(:,1)))
                BurstData{file}.Cut{species(1),species(2)}{strcmp(BurstData{file}.NameArray{param_x},ExistingCuts(:,1))} = {BurstData{file}.NameArray{get(h.ParameterListX,'Value')}, min([point1(1) point2(1)]),max([point1(1) point2(1)]), true,false};
            else
                BurstData{file}.Cut{species(1),species(2)}{end+1} = {BurstData{file}.NameArray{get(h.ParameterListX,'Value')}, min([point1(1) point2(1)]),max([point1(1) point2(1)]), true,false};
            end

            if any(strcmp(BurstData{file}.NameArray{param_y},ExistingCuts(:,1)))
                BurstData{file}.Cut{species(1),species(2)}{strcmp(BurstData{file}.NameArray{param_y},ExistingCuts(:,1))} = {BurstData{file}.NameArray{get(h.ParameterListY,'Value')}, min([point1(2) point2(2)]),max([point1(2) point2(2)]), true,false};
            else
                BurstData{file}.Cut{species(1),species(2)}{end+1} = {BurstData{file}.NameArray{get(h.ParameterListY,'Value')}, min([point1(2) point2(2)]),max([point1(2) point2(2)]), true,false};
            end
        else
            BurstData{file}.Cut{species(1),species(2)}{end+1} = {BurstData{file}.NameArray{get(h.ParameterListX,'Value')}, min([point1(1) point2(1)]),max([point1(1) point2(1)]), true,false};
            BurstData{file}.Cut{species(1),species(2)}{end+1} = {BurstData{file}.NameArray{get(h.ParameterListY,'Value')}, min([point1(2) point2(2)]),max([point1(2) point2(2)]), true,false};
        end

        %%% If a change was made to the GlobalCuts Species, update all other
        %%% existent species with the changes
        if species(2) == 1
            if numel(BurstData{file}.Cut) > 1 %%% Check if there are other species defined
                ChangedParamX = BurstData{file}.NameArray{get(h.ParameterListX,'Value')};
                ChangedParamY = BurstData{file}.NameArray{get(h.ParameterListY,'Value')};
                GlobalParams = vertcat(BurstData{file}.Cut{species(1),1}{:});
                GlobalParams = GlobalParams(1:numel(BurstData{file}.Cut{species(1),1}),1);
                %%% cycle through the number of other species
                num_species = sum(~cellfun(@isempty,BurstData{file}.SpeciesNames(species(1),:)));
                for j = 2:num_species
                    %%% Check if the parameter already exists in the species j
                    ParamList = vertcat(BurstData{file}.Cut{species(1),j}{:});
                    if ~isempty(ParamList)
                        ParamList = ParamList(1:numel(BurstData{file}.Cut{species(1),j}),1);
                        CheckParam = strcmp(ParamList,ChangedParamX);
                        if any(CheckParam)
                            %%% Parameter added or changed
                            %%% Override the parameter with GlobalCut
                            BurstData{file}.Cut{species(1),j}(CheckParam) = BurstData{file}.Cut{species(1),1}(strcmp(GlobalParams,ChangedParamX));
                        else %%% Parameter is new to GlobalCut
                            BurstData{file}.Cut{species(1),j}(end+1) = BurstData{file}.Cut{species(1),1}(strcmp(GlobalParams,ChangedParamX));
                        end
                    else %%% Parameter is new to GlobalCut
                        BurstData{file}.Cut{species(1),j}(end+1) = BurstData{file}.Cut{species(1),1}(strcmp(GlobalParams,ChangedParamX));
                    end
                end
                for j = 2:num_species
                    %%% Check if the parameter already exists in the species j
                    ParamList = vertcat(BurstData{file}.Cut{species(1),j}{:});
                    if ~isempty(ParamList)
                        ParamList = ParamList(1:numel(BurstData{file}.Cut{species(1),j}),1);
                        CheckParam = strcmp(ParamList,ChangedParamY);
                        if any(CheckParam)
                            %%% Parameter added or changed
                            %%% Override the parameter with GlobalCut
                            BurstData{file}.Cut{species(1),j}(CheckParam) = BurstData{file}.Cut{species(1),1}(strcmp(GlobalParams,ChangedParamY));
                        else %%% Parameter is new to GlobalCut
                            BurstData{file}.Cut{species(1),j}(end+1) = BurstData{file}.Cut{species(1),1}(strcmp(GlobalParams,ChangedParamY));
                        end
                    else %%% Parameter is new to GlobalCut
                        BurstData{file}.Cut{species(1),j}(end+1) = BurstData{file}.Cut{species(1),1}(strcmp(GlobalParams,ChangedParamY));
                    end
                end
            end
        end
    case h.ArbitraryCutButton
        %%% enable imfreehand
        roi = imfreehand(h.axes_general);
        %%% wait till double click
        wait(roi);
        if ~roi.isvalid
            return;
        end
        %%% make mask
        mask = createMask(roi,BurstMeta.Plots.Main_Plot(1));
        if strcmp(h.ArbitraryCutInvertCheckbox.Checked,'on')
            mask = 1-mask;
        end
        %%% delete roi
        delete(roi);
        
        %%% we need to store the current plot state to recall the arbitrary cut later
        % add it in any way to the selected species
        % additional field contains a structure with parameter names, plot boundaries and mask
        name = ['AR: ' BurstData{file}.NameArray{get(h.ParameterListX,'Value')} '/' BurstData{file}.NameArray{get(h.ParameterListY,'Value')}];
        BurstData{file}.Cut{species(1),species(2)}{end+1} = {name, NaN, NaN, true,false};
        BurstData{file}.ArbitraryCut{species(1),species(2)}{numel(BurstData{file}.Cut{species(1),species(2)})} = struct('ParamX',BurstData{file}.NameArray{get(h.ParameterListX,'Value')},'ParamY',BurstData{file}.NameArray{get(h.ParameterListY,'Value')},...
            'Mask',mask,'LimX',h.axes_general.XLim,'LimY',h.axes_general.YLim);
        
        %%% If a change was made to the GlobalCuts Species, add arbitrary cut to all other
        %%% existent species with the changes
        if species(2) == 1
            CutData = BurstData{file}.Cut{species(1),species(2)}(end);
            ARCutData = BurstData{file}.ArbitraryCut{species(1),species(2)}(end);
            if numel(BurstData{file}.Cut) > 1 %%% Check if there are other species defined
                %%% cycle through the number of other species
                num_species = sum(~cellfun(@isempty,BurstData{file}.SpeciesNames(species(1),:)));
                for j = 2:num_species
                    %%% add arbitrary cut
                    BurstData{file}.Cut{species(1),j}(end+1) = CutData;
                    BurstData{file}.ArbitraryCut{species(1),j}(numel(BurstData{file}.Cut{species(1),j})) = ARCutData;
                end
            end
        end
        
end
UpdateCutTable(h);
UpdateCuts();

UpdatePlot([],[],h);
UpdateLifetimePlots([],[],h);
PlotLifetimeInd([],[],h);

%%%%%%%%%%%%%%%%%%%%%%%%%%%%%%%%%%%%%%%%%%%%%%%%%%%%%%%%%%%%%%%%%%%%%%%%%%%
%%%%%%% Executes on key press on main axis  %%%%%%%%%%%%%%%%%%%%%%%%%%%%%%%
%%%%%%%%%%%%%%%%%%%%%%%%%%%%%%%%%%%%%%%%%%%%%%%%%%%%%%%%%%%%%%%%%%%%%%%%%%%
function BurstBrowser_KeyPress(obj,eventdata)
h = guidata(obj);
if ~isempty(eventdata.Modifier)
    switch eventdata.Modifier{1}
        case 'control'
            %%% File Menu Controls
            switch eventdata.Key
                case 'n'
                    %%% Load File
                    Load_Burst_Data_Callback([],[])
                case 's'
                    %%% Save Analysis State
                    Save_Analysis_State_Callback([],[])
                case 'q'
                    %%% Close Application
                    Close_BurstBrowser([],[])
                case 'space'
                    %%% Manual Cut
                     ManualCut(h.CutButton,[])
                case 't'
                    %%% open notepad
                    Open_Notepad([],[])
                case 'c'
                    %%% Copy currently selected x-parameter to clipboard
                    Param_to_clip([],[]);
            end
    end
else
    switch eventdata.Key
        case 'space' %%% arbitrary cut
            ManualCut(h.ArbitraryCutButton,[])
    end
end

%%%%%%%%%%%%%%%%%%%%%%%%%%%%%%%%%%%%%%%%%%%%%%%%%%%%%%%%%%%%%%%%%%%%%%%%%%%
%%%%%%% Updates/Initializes the Cut Table in GUI with stored Cuts  %%%%%%%%
%%%%%%%%%%%%%%%%%%%%%%%%%%%%%%%%%%%%%%%%%%%%%%%%%%%%%%%%%%%%%%%%%%%%%%%%%%%
function UpdateCutTable(h)
global BurstData BurstMeta
file = BurstMeta.SelectedFile;
species = BurstData{file}.SelectedSpecies;

if all(species == [0,0])
    data = {'','','',false,false};
    %rownames = {''};
else
    if ~isempty(BurstData{file}.Cut{species(1),species(2)})
        data = vertcat(BurstData{file}.Cut{species(1),species(2)}{:});
        data(:,1) = cellfun(@(x) ['<html><font size=4><b>' x '</b></font></html>'],data(:,1),'UniformOutput',false);
        %rownames = data(:,1);
        %data = data(:,2:end);
    else %data has been deleted, reset to default values
        data = {'','','',false,false};
        %rownames = {''};
    end
end

if size(data,1) == size(h.CutTable.Data,1)
    h.CutTable.Data(:,1:5) = data;
elseif size(data,1) < size(h.CutTable.Data,1) 
    h.CutTable.Data = [data, h.CutTable.Data(1:size(data,1),6)];
elseif size(data,1) > size(h.CutTable.Data,1)
    h.CutTable.Data = [data, vertcat(h.CutTable.Data(:,6),num2cell(false(size(data,1)-size(h.CutTable.Data,1),1)))];
end
%h.CutTable.RowName = rownames;

%%%%%%%%%%%%%%%%%%%%%%%%%%%%%%%%%%%%%%%%%%%%%%%%%%%%%%%%%%%%%%%%%%%%%%%%%%%
%%%%%%% Applies Cuts to Data %%%%%%%%%%%%%%%%%%%%%%%%%%%%%%%%%%%%%%%%%%%%%%
%%%%%%%%%%%%%%%%%%%%%%%%%%%%%%%%%%%%%%%%%%%%%%%%%%%%%%%%%%%%%%%%%%%%%%%%%%%
function [Valid, Data] = UpdateCuts(species,file)
global BurstData BurstMeta
%%% If no species is specified, read out selected species.
if nargin == 0
    file = BurstMeta.SelectedFile;
    species = BurstData{file}.SelectedSpecies;
end
if nargin < 2 % no file specified
    file = BurstMeta.SelectedFile;
end

Valid = true(size(BurstData{file}.DataArray,1),1);

if ~all(species == [0,0])
    CutState = vertcat(BurstData{file}.Cut{species(1),species(2)}{:});
    if ~isempty(CutState) %%% only proceed if there are elements in the CutTable
        for i = 1:size(CutState,1)
            if CutState{i,4} == 1 %%% only if the Cut is set to "active"
                if ~strcmp(CutState{i,1}(1:4),'AR: ') %%% if not arbitrary cut
                    Index = (strcmp(CutState(i,1),BurstData{file}.NameArray));
                    Valid = Valid & (BurstData{file}.DataArray(:,Index) >= CutState{i,2}) & (BurstData{file}.DataArray(:,Index) <= CutState{i,3});
                else %%% arbitrary cut
                    ARCutState = BurstData{file}.ArbitraryCut{species(1),species(2)}{i};
                    [nbinsY, nbinsX] = size(ARCutState.Mask);
                    mask = ARCutState.Mask(:);
                    %%% read out parameters used for arbitrary cut
                    IndexX = (strcmp(ARCutState.ParamX,BurstData{file}.NameArray));
                    IndexY = (strcmp(ARCutState.ParamY,BurstData{file}.NameArray));
                    parX = BurstData{file}.DataArray(:,IndexX);
                    parY = BurstData{file}.DataArray(:,IndexY);
                    %%% filter out-of-bounds data
                    valid_bounds = (parX >= ARCutState.LimX(1)) & (parX <= ARCutState.LimX(2)) &...
                        (parY >= ARCutState.LimY(1)) & (parY <= ARCutState.LimY(2));
                    %%% histogram data to apply mask
                    [~,~,~,~,~, bin] = calc2dhist(parX(valid_bounds),parY(valid_bounds),[nbinsX,nbinsY],ARCutState.LimX,ARCutState.LimY);

                    valid_mask = mask(sub2ind(size(ARCutState.Mask),bin(:,1),bin(:,2)));
                    valid_bounds(valid_bounds) = valid_mask;

                    Valid = Valid & valid_bounds;
                end
            end
        end
    end
    if strcmp(BurstData{file}.SpeciesNames{species(1),1}(1:min([end,5])),'Fit: ')%%% check if fit species was selected
        %%% read out additonal cuts from stored variable
        Valid = Valid & BurstData{file}.FitCut{species(1),species(2)};
    end
end

Data = BurstData{file}.DataArray(Valid,:);

if nargout == 0 %%% Only update global Variable if no output is requested!
    BurstData{file}.Selected = Valid;
    BurstData{file}.DataCut = Data;
end

%%%%%%%%%%%%%%%%%%%%%%%%%%%%%%%%%%%%%%%%%%%%%%%%%%%%%%%%%%%%%%%%%%%%%%%%%%%
%%%%%%% Callback of CutSelection Popupmenu %%%%%%%%%%%%%%%%%%%%%%%%%%%%%%%%
%%%%%%%%%%%%%%%%%%%%%%%%%%%%%%%%%%%%%%%%%%%%%%%%%%%%%%%%%%%%%%%%%%%%%%%%%%%
function UpdateCutDatabase(obj,eventData)
global UserValues BurstData BurstMeta
h = guidata(obj);

if ~isempty(BurstData)
    %%% check burst method
    %%% 1 for 2color, 2 for 3color
    switch BurstData{BurstMeta.SelectedFile}.BAMethod
        case {1,2,5}
            BAMethod = 1;
        case {3,4}
            BAMethod = 2;
    end
else %%% fall back to 2C
    BAMethod = 1;
end

switch obj
    case {h.ApplyCutDatabase, h.AddCutDatabase} %%% button was clicked
        %%% check if cuts are available
        if isempty(fieldnames(UserValues.BurstBrowser.CutDatabase{BAMethod}))
            disp('No cuts stored!');
            return;
        end
        %%% read out cut
        cutName = h.CutDatabase.String{h.CutDatabase.Value};
        cutToApply = UserValues.BurstBrowser.CutDatabase{BAMethod}.(cutName);
        switch obj
            case h.ApplyCutDatabase
                %%% apply to selected species
                if ~h.MultiselectOnCheckbox.UserData
                    file_n = BurstMeta.SelectedFile;
                    species_n = BurstData{file_n}.SelectedSpecies(1);
                    subspecies_n = BurstData{file_n}.SelectedSpecies(2);
                else
                    [file_n,species_n,subspecies_n] = get_multiselection(h);
                end
                for f = 1:numel(file_n)
                    file = file_n(f);
                    species = [species_n(f), subspecies_n(f)];
                    for i = 1:numel(cutToApply)
                        paramName  = cutToApply{i}{1};
                        %%% Check whether the CutParameter already exists or not
                        ExistingCuts = vertcat(BurstData{file}.Cut{species(1),species(2)}{:});
                        paramExists = false;
                        if ~isempty(ExistingCuts)
                            if any(strcmp(paramName,ExistingCuts(:,1)))
                                paramExists = find(strcmp(paramName,ExistingCuts(:,1)));
                            else
                                paramExists = false;
                            end
                        end
                        if paramExists
                            %%% override boundaries
                            BurstData{file}.Cut{species(1),species(2)}{paramExists}{2} = cutToApply{i}{2};
                            BurstData{file}.Cut{species(1),species(2)}{paramExists}{3} = cutToApply{i}{3};
                        else
                            %%% append to Cut Array
                            BurstData{file}.Cut{species(1),species(2)}{end+1} = cutToApply{i};
                        end

                        %%% If Global Cuts, Update all other species
                        if species(2) == 1
                            ChangedParameterName = paramName;
                            %%% find number of species for species group
                            num_species = sum(~cellfun(@isempty,BurstData{file}.SpeciesNames(species(1),:)));
                            if num_species > 1 %%% Check if there are other species defined
                                %%% cycle through the number of other species
                                for j = 2:num_species
                                    %%% Check if the parameter already exists in the species j
                                    ParamList = vertcat(BurstData{file}.Cut{species(1),j}{:});
                                    if ~isempty(ParamList)
                                        ParamList = ParamList(1:numel(BurstData{file}.Cut{species(1),j}),1);
                                        CheckParam = strcmp(ParamList,ChangedParameterName);
                                        if any(CheckParam)
                                            %%% do nothing
                                        else %%% Parameter is new to species
                                            BurstData{file}.Cut{species(1),j}(end+1) = BurstData{file}.Cut{species(1),1}(end);
                                        end
                                    else %%% Parameter is new to GlobalCut
                                        BurstData{file}.Cut{species(1),j}(end+1) = BurstData{file}.Cut{species(1),1}(end);
                                    end
                                end
                            end
                        end
                    end
                end
            case h.AddCutDatabase
                file = BurstMeta.SelectedFile;
                %%% add a new top level species
                BurstData{file}.SpeciesNames{end+1,1} = cutName;
                BurstData{file}.Cut{end+1,1} = cutToApply;
                UpdateSpeciesList(h);
        end
        %%% Update Cuts
        UpdateCutTable(h);
        UpdateCuts();
        
        %%% Update Plot
        UpdatePlot([],[],h);
        UpdateLifetimePlots([],[],h);
    case h.RemoveCutDatabase_Menu
        %%% check if cuts are available
        if isempty(fieldnames(UserValues.BurstBrowser.CutDatabase{BAMethod}))
            disp('No cuts stored!');
            return;
        end
        %%% remove field from database
        currentCut = h.CutDatabase.String{h.CutDatabase.Value};
        UserValues.BurstBrowser.CutDatabase{BAMethod} = rmfield(UserValues.BurstBrowser.CutDatabase{BAMethod},currentCut);
        %%% Refresh GUI
        if ~isempty(fieldnames(UserValues.BurstBrowser.CutDatabase{BAMethod}))
            h.CutDatabase.String = fieldnames(UserValues.BurstBrowser.CutDatabase{BAMethod});
        else
            h.CutDatabase.String = '-';
        end
        LSUserValues(1);
    case h.StoreInCutDatabase_Menu %%% add cut to database
        file = BurstMeta.SelectedFile;
        species = BurstData{file}.SelectedSpecies;
        if all(species == [0,0])
            return;
        end
        %%% query name
        CutName = inputdlg('Specify the new cut name:','Adding cut to database...',[1 50],{'New Cut'},'on');
        if ~isempty(CutName)
            CutName = CutName{1};
            CutName = matlab.lang.makeValidName(CutName); %%% make it a valid variable name
            Cut = BurstData{file}.Cut{species(1),species(2)}; %%% read out the cut
            del = false(size(Cut));
            for i = 1:numel(Cut) %%% remove Arbitrary Region cuts
                if strcmp(Cut{i}{1}(1:4),'AR: ')
                    del(i) = true;
                end
            end
            Cut(del) = [];
            UserValues.BurstBrowser.CutDatabase{BAMethod}.(CutName) = Cut;
        end
        %%% Refresh GUI
        h.CutDatabase.String = fieldnames(UserValues.BurstBrowser.CutDatabase{BAMethod});
        LSUserValues(1);
    case h.PrintDatabaseCut_Menu
        %%% read out cut
        cutName = h.CutDatabase.String{h.CutDatabase.Value};
        %%% print output
        disp(sprintf('Cuts for database entry:\t%s',cutName));
        currentCut = UserValues.BurstBrowser.CutDatabase{BAMethod}.(cutName);
        currentCut = vertcat(currentCut{:});
        currentCut = currentCut(:,1:3);
        output = table(currentCut(:,1),cell2mat(currentCut(:,2)),cell2mat(currentCut(:,3)),'VariableNames',{'Parameter','min','max'});
        str = evalc('disp(output)');
        disp(str);
        str = strrep(str,'<strong>','');str = strrep(str,'</strong>','');
        msgbox(str,cutName);
end

%%%%%%%%%%%%%%%%%%%%%%%%%%%%%%%%%%%%%%%%%%%%%%%%%%%%%%%%%%%%%%%%%%%%%%%%%%%
%%%%%%% Applies Cuts to all Loaded files %%%%%%%%%%%%%%%%%%%%%%%%%%%%%%%%%%
%%%%%%%%%%%%%%%%%%%%%%%%%%%%%%%%%%%%%%%%%%%%%%%%%%%%%%%%%%%%%%%%%%%%%%%%%%%
function ApplyCutsToLoaded(obj,~)
global BurstMeta BurstData
h = guidata(obj);
file = BurstMeta.SelectedFile;
species = BurstData{file}.SelectedSpecies;
if species(2) > 1
    disp('Only implemented for top level species');
    return;
end
speciesname = BurstData{file}.SpeciesNames{species(1),species(2)};
%%% read out cuts of currently selected species
currentCuts = BurstData{file}.Cut{species(1),species(2)};
%%% Synchronize all other top-level species
for i = 1:numel(BurstData)
    if i == file
        continue;
    end
    %%% Check if species with same name exists
    if any(strcmp(BurstData{i}.SpeciesNames(:,1),speciesname))
        targetSpecies = strcmp(BurstData{i}.SpeciesNames(:,1),speciesname);
        for j = 1:numel(currentCuts)
            %%% Check if the parameter already exists in the species j
            ParamList = vertcat(BurstData{i}.Cut{targetSpecies,1}{:});
            if ~isempty(ParamList)
                ParamList = ParamList(:,1);
                CheckParam = strcmp(ParamList,currentCuts{j}{1});
                if any(CheckParam) %%% parameter exists
                    %%% overwrite limits and active state
                    BurstData{i}.Cut{targetSpecies,1}{CheckParam}(2:4) = currentCuts{j}(2:4);
                else
                    %%% parameter is new
                    BurstData{i}.Cut{targetSpecies,1}(end+1) = currentCuts(j);
                end
            else %%% parameter is new
                BurstData{i}.Cut{targetSpecies,1}(end+1) = currentCuts(j);
            end
        end
    else %%% add a species with this name
        BurstData{i}.Cut{end+1,1} = currentCuts;
        BurstData{i}.SpeciesNames{end+1,1} = speciesname;
        BurstData{i}.SelectedSpecies = [size(BurstData{i}.SpeciesNames,1),1];
    end
end

UpdateSpeciesList(h);

%%%%%%%%%%%%%%%%%%%%%%%%%%%%%%%%%%%%%%%%%%%%%%%%%%%%%%%%%%%%%%%%%%%%%%%%%%%
%%%%%%% Executes on change in the Cut Table %%%%%%%%%%%%%%%%%%%%%%%%%%%%%%%
%%%%%%% Updates Cut Array and GUI/Plots     %%%%%%%%%%%%%%%%%%%%%%%%%%%%%%%
%%%%%%%%%%%%%%%%%%%%%%%%%%%%%%%%%%%%%%%%%%%%%%%%%%%%%%%%%%%%%%%%%%%%%%%%%%%
function CutTableChange(hObject,eventdata)
%this executes if a value in the CutTable is changed
h = guidata(hObject);
global BurstData BurstMeta
%check which cell was changed
index = eventdata.Indices;
index(2) = index(2)-1; %%% lower by one since we changed the parameter name to be in first column
file = BurstMeta.SelectedFile;
species = BurstData{file}.SelectedSpecies; % in the DataTree

%read out the parameter name
ChangedParameterName = BurstData{file}.Cut{species(1),species(2)}{index(1)}{1};
%change value in structure
NewData = eventdata.NewData;
if isnan(NewData)
    hObject.Data{eventdata.Indices(1),eventdata.Indices(2)} = eventdata.PreviousData;
    return;
end
switch index(2)
    case {1} %min boundary was changed
        %%% if upper boundary is lower than new min boundary -> reject
        if BurstData{file}.Cut{species(1),species(2)}{index(1)}{3} < NewData
            NewData = eventdata.PreviousData;
        end
        if species(2) ~= 1
            %%% if new lower boundary is lower than global lower boundary -->
            %%% reset to global lower boundary
            if ~isempty(BurstData{file}.Cut{species(1),1})
                %%% check whether the parameter exists in global cuts
                %%% already
                for l = 1:numel(BurstData{file}.Cut{species(1),1})
                    exist(l) = strcmp(BurstData{file}.Cut{species(1),1}{l}{1},BurstData{file}.Cut{species(1),species(2)}{index(1)}{1});
                end
                if any(exist == 1)
                    if NewData <= BurstData{file}.Cut{species(1)}{exist}{index(2)+1}
                        NewData = BurstData{file}.Cut{species(1)}{exist}{index(2)+1};
                    end
                end
            end
        end
    case {2} %max boundary was changed
        %%% if lower boundary is higher than new upper boundary --> reject
        if BurstData{file}.Cut{species(1),species(2)}{index(1)}{2} > NewData
            NewData = eventdata.PreviousData;
        end
        if species(2) ~= 1
            %%% if new upper boundary is higher than global upper boundary -->
            %%% reset to global upper boundary
            if ~isempty(BurstData{file}.Cut{species(1),1})
                %%% check whether the parameter exists in global cuts
                %%% already
                for l = 1:numel(BurstData{file}.Cut{species(1),1})
                    exist(l) = strcmp(BurstData{file}.Cut{species(1),1}{l}{1},BurstData{file}.Cut{species(1),species(2)}{index(1)}{1});
                end
                if any(exist == 1)
                    if NewData >= BurstData{file}.Cut{species(1),1}{exist}{index(2)+1}
                        NewData = BurstData{file}.Cut{species(1),1}{exist}{index(2)+1};
                    end
                end
            end
        end
    case {3} %active/inactive change
        % unchanged
    case {5} % ZScale was changed
        %%% disable all other active components
        for i = 1:size(hObject.Data)
            if i ~= index(1)
                hObject.Data{i,6} = false;
            end
        end
        %%% if arbitrary cut was clicked, prevent checking 
        if strcmp(ChangedParameterName(1:4),'AR: ')
            hObject.Data{index(1),6} = false;
        end
end

if index(2) < 4
    % assign the new value
    BurstData{file}.Cut{species(1),species(2)}{index(1)}{index(2)+1}=NewData;
elseif index(2) == 4 %delete this entry
    BurstData{file}.Cut{species(1),species(2)}(index(1)) = [];
    try
        BurstData{file}.ArbitraryCut{species(1),species(2)}(index(1)) = [];
    end
end

%%% If a change was made to the GlobalCuts Species, update all other
%%% existent species with the changes
if species(2) == 1
    %%% find number of species for species group
    num_species = sum(~cellfun(@isempty,BurstData{file}.SpeciesNames(species(1),:)));
    if  num_species > 1 %%% Check if there are other species defined
        %%% cycle through the number of other species
        for j = 2:num_species
            %%% Check if the parameter already exists in the species j
            ParamList = vertcat(BurstData{file}.Cut{species(1),j}{:});
            if ~isempty(ParamList)
                ParamList = ParamList(1:numel(BurstData{file}.Cut{species(1),j}),1);
                CheckParam = strcmp(ParamList,ChangedParameterName);
                if any(CheckParam)
                    %%% Check whether to delete or change the parameter
                    if index(2) ~= 4 %%% Parameter added or changed
                        %%% Override the parameter with GlobalCut
                        %%% But only if it affects the boundaries of the
                        %%% species!
                        switch index(2)
                            case 1 %%% lower boundary changed
                                %%% If new global lower boundary is above
                                %%% species lower boundary, update
                                if BurstData{file}.Cut{species(1),1}{index(1)}{index(2)+1} > BurstData{file}.Cut{species(1),j}{CheckParam}{index(2)+1}
                                    BurstData{file}.Cut{species(1),j}{CheckParam}(index(2)+1) = BurstData{file}.Cut{species(1),1}{index(1)}(index(2)+1);
                                end
                            case 2 %%% upper boundary changed
                                %%% If new global upper boundary is below
                                %%% species upper boundary, update
                                if BurstData{file}.Cut{species(1),1}{index(1)}{index(2)+1} < BurstData{file}.Cut{species(1),j}{CheckParam}{index(2)+1}
                                    BurstData{file}.Cut{species(1),j}{CheckParam}(index(2)+1) = BurstData{file}.Cut{species(1),1}{index(1)}(index(2)+1);
                                end
                            case 3 %%% active changed
                                BurstData{file}.Cut{species(1),j}{CheckParam}(index(2)+1) = BurstData{file}.Cut{species(1),1}{index(1)}(index(2)+1);
                        end
                    elseif index(2) == 4 %%% Parameter was deleted
                        BurstData{file}.Cut{species(1),j}(CheckParam) = [];
                        try
                            BurstData{file}.ArbitraryCut{species(1),j}(CheckParam) = [];
                        end
                    end
                else %%% Parameter is new to species
                    if index(2) ~= 4 %%% Parameter added or changed
                        BurstData{file}.Cut{species(1),j}(end+1) = BurstData{file}.Cut{species(1),1}(index(1));
                    end
                end
            else %%% Parameter is new to GlobalCut
                if ~strcmp(ChangedParameterName(1:4),'AR: ') %%% make sure it is not an arbitrary selection
                    BurstData{file}.Cut{species(1),j}(end+1) = BurstData{file}.Cut{species(1),1}(index(1));
                end
            end
        end
    end
end

%%% Update GUI elements
UpdateCutTable(h);
UpdateCuts();

%%% Update Plots
%%% To speed up, find out which tab is visible and only update the respective tab
switch h.Main_Tab.SelectedTab
    case h.Main_Tab_General
        %%% we switched to the general tab
        UpdatePlot([],[],h);
    case h.Main_Tab_Lifetime
        %%% we switched to the lifetime tab
        %%% figure out what subtab is selected
        UpdateLifetimePlots([],[],h);
        switch h.LifetimeTabgroup.SelectedTab
            case h.LifetimeTabAll
            case h.LifetimeTabInd
                PlotLifetimeInd([],[],h);
        end     
end

function AddDerivedParameters(~,~,h)
global BurstData BurstMeta
file = BurstMeta.SelectedFile;

%% Add/Update distance (from intensity), E (from lifetime) and distance (from lifetime) entries
if any(BurstData{file}.BAMethod == [1,2,5]) % 2-color MFD
    %No. of Photons (GX) and Countrate (GX)
    if ~sum(strcmp(BurstData{file}.NameArray,'Number of Photons (DX)'))
        BurstData{file}.NameArray{end+1} = 'Number of Photons (DX)';
        BurstData{file}.DataArray(:,end+1) = 0;
    end
    BurstData{file}.DataArray(:,strcmp(BurstData{file}.NameArray,'Number of Photons (DX)')) = ...
        BurstData{file}.DataArray(:,strcmp(BurstData{file}.NameArray,'Number of Photons (DD)')) + BurstData{file}.DataArray(:,strcmp(BurstData{file}.NameArray,'Number of Photons (DA)'));
    
    if ~sum(strcmp(BurstData{file}.NameArray,'Count rate (DX) [kHz]'))
        BurstData{file}.NameArray{end+1} = 'Count rate (DX) [kHz]';
        BurstData{file}.DataArray(:,end+1) = 0;
    end
    BurstData{file}.DataArray(:,strcmp(BurstData{file}.NameArray,'Count rate (DX) [kHz]')) = ...
        BurstData{file}.DataArray(:,strcmp(BurstData{file}.NameArray,'Number of Photons (DX)')) ./ BurstData{file}.DataArray(:,strcmp(BurstData{file}.NameArray,'Duration [ms]'));
         
    % distance (from intensity)
    if ~sum(strcmp(BurstData{file}.NameArray,'Distance (from intensity) [A]'))
        BurstData{file}.NameArray{end+1} = 'Distance (from intensity) [A]';
        BurstData{file}.DataArray(:,end+1) = 0;
    end
    E = BurstData{file}.DataArray(:,strcmp(BurstData{file}.NameArray,'FRET Efficiency'));
    E(E<0 | E>1) = NaN;
    R0 = BurstData{file}.Corrections.FoersterRadius;
    BurstData{file}.DataArray(:,strcmp(BurstData{file}.NameArray,'Distance (from intensity) [A]')) = ((1./E-1).*R0^6).^(1/6);
    % E (from lifetime)
    if ~sum(strcmp(BurstData{file}.NameArray,'FRET efficiency (from lifetime)'))
        BurstData{file}.NameArray{end+1} = 'FRET efficiency (from lifetime)';
        BurstData{file}.DataArray(:,end+1) = 0;
    end
    tauDA = BurstData{file}.DataArray(:,strcmp(BurstData{file}.NameArray,'Lifetime D [ns]'));
    tauD = BurstData{file}.Corrections.DonorLifetime;
    El = 1-tauDA./tauD;
    BurstData{file}.DataArray(:,strcmp(BurstData{file}.NameArray,'FRET efficiency (from lifetime)')) = El;
    
    % distance (from lifetime)
    if ~sum(strcmp(BurstData{file}.NameArray,'Distance (from lifetime) [A]'))
        BurstData{file}.NameArray{end+1} = 'Distance (from lifetime) [A]';
        BurstData{file}.DataArray(:,end+1) = 0;
    end
    El(El<0 | El>1) = NaN;
    BurstData{file}.DataArray(:,strcmp(BurstData{file}.NameArray,'Distance (from lifetime) [A]')) = ((1./El-1).*R0^6).^(1/6);
    
    %FRET from sensitized acceptor emission
    if ~sum(strcmp(BurstData{file}.NameArray,'FRET efficiency (sens. Acc. Em.)'))
        BurstData{file}.NameArray{end+1} = 'FRET efficiency (sens. Acc. Em.)';
        BurstData{file}.DataArray(:,end+1) = 0;
    end
    E_A = BurstData{file}.Corrections.Beta_GR*BurstData{file}.DataArray(:,strcmp(BurstData{file}.NameArray,'Number of Photons (DA)'))./BurstData{file}.DataArray(:,strcmp(BurstData{file}.NameArray,'Number of Photons (AA)'));
    BurstData{file}.DataArray(:,strcmp(BurstData{file}.NameArray,'FRET efficiency (sens. Acc. Em.)')) = E_A;
elseif any(BurstData{file}.BAMethod == [3,4]) % 3-color MFD
     %No. of Photons (GX) and Countrate (GX)
    if ~sum(strcmp(BurstData{file}.NameArray,'Number of Photons (GX)'))
        BurstData{file}.NameArray{end+1} = 'Number of Photons (GX)';
        BurstData{file}.DataArray(:,end+1) = 0;
    end
    BurstData{file}.DataArray(:,strcmp(BurstData{file}.NameArray,'Number of Photons (GX)')) = ...
        BurstData{file}.DataArray(:,strcmp(BurstData{file}.NameArray,'Number of Photons (GG)')) + BurstData{file}.DataArray(:,strcmp(BurstData{file}.NameArray,'Number of Photons (GR)'));
    
    if ~sum(strcmp(BurstData{file}.NameArray,'Count rate (GX) [kHz]'))
        BurstData{file}.NameArray{end+1} = 'Count rate (GX) [kHz]';
        BurstData{file}.DataArray(:,end+1) = 0;
    end
    BurstData{file}.DataArray(:,strcmp(BurstData{file}.NameArray,'Count rate (GX) [kHz]')) = ...
        BurstData{file}.DataArray(:,strcmp(BurstData{file}.NameArray,'Number of Photons (GX)')) ./ BurstData{file}.DataArray(:,strcmp(BurstData{file}.NameArray,'Duration [ms]'));
    %No. of Photons (BX) and Countrate (BX)
    if ~sum(strcmp(BurstData{file}.NameArray,'Number of Photons (BX)'))
        BurstData{file}.NameArray{end+1} = 'Number of Photons (BX)';
        BurstData{file}.DataArray(:,end+1) = 0;
    end
    BurstData{file}.DataArray(:,strcmp(BurstData{file}.NameArray,'Number of Photons (BX)')) = ...
        BurstData{file}.DataArray(:,strcmp(BurstData{file}.NameArray,'Number of Photons (BB)')) + BurstData{file}.DataArray(:,strcmp(BurstData{file}.NameArray,'Number of Photons (BG)')) + BurstData{file}.DataArray(:,strcmp(BurstData{file}.NameArray,'Number of Photons (BR)'));
    
    if ~sum(strcmp(BurstData{file}.NameArray,'Count rate (BX) [kHz]'))
        BurstData{file}.NameArray{end+1} = 'Count rate (BX) [kHz]';
        BurstData{file}.DataArray(:,end+1) = 0;
    end
    BurstData{file}.DataArray(:,strcmp(BurstData{file}.NameArray,'Count rate (BX) [kHz]')) = ...
        BurstData{file}.DataArray(:,strcmp(BurstData{file}.NameArray,'Number of Photons (BX)')) ./ BurstData{file}.DataArray(:,strcmp(BurstData{file}.NameArray,'Duration [ms]'));
    
    % GR distance (from intensity)
    if ~sum(strcmp(BurstData{file}.NameArray,'Distance GR (from intensity) [A]'))
        BurstData{file}.NameArray{end+1} = 'Distance GR (from intensity) [A]';
        BurstData{file}.DataArray(:,end+1) = 0;
    end 
    EGR = BurstData{file}.DataArray(:,strcmp(BurstData{file}.NameArray,'FRET Efficiency GR'));
    EGR(EGR<0 | EGR>1) = NaN;
    R0 = BurstData{file}.Corrections.FoersterRadius;
    BurstData{file}.DataArray(:,strcmp(BurstData{file}.NameArray,'Distance GR (from intensity) [A]')) = ((1./EGR-1).*R0^6).^(1/6);
    
    % E GR (from lifetime)
    if ~sum(strcmp(BurstData{file}.NameArray,'FRET efficiency GR (from lifetime)'))
        BurstData{file}.NameArray{end+1} = 'FRET efficiency GR (from lifetime)';
        BurstData{file}.DataArray(:,end+1) = 0;
    end
    tauDA = BurstData{file}.DataArray(:,strcmp(BurstData{file}.NameArray,'Lifetime GG [ns]'));
    tauD = BurstData{file}.Corrections.DonorLifetime;
    El = 1-tauDA./tauD;
    BurstData{file}.DataArray(:,strcmp(BurstData{file}.NameArray,'FRET efficiency GR (from lifetime)')) = El;

    % distance GR (from lifetime)
    if ~sum(strcmp(BurstData{file}.NameArray,'Distance GR (from lifetime) [A]'))
        BurstData{file}.NameArray{end+1} = 'Distance GR (from lifetime) [A]';
        BurstData{file}.DataArray(:,end+1) = 0;
    end
    El(El<0 | El>1) = NaN;
    BurstData{file}.DataArray(:,strcmp(BurstData{file}.NameArray,'Distance GR (from lifetime) [A]')) = ((1./El-1).*R0^6).^(1/6);
    
    % BG distance (from intensity)
    if ~sum(strcmp(BurstData{file}.NameArray,'Distance BG (from intensity) [A]'))
        BurstData{file}.NameArray{end+1} = 'Distance BG (from intensity) [A]';
        BurstData{file}.DataArray(:,end+1) = 0;
    end
    EBG= BurstData{file}.DataArray(:,strcmp(BurstData{file}.NameArray,'FRET Efficiency BG'));
    EBG(EBG<0 | EBG>1) = NaN;
    R0 = BurstData{file}.Corrections.FoersterRadiusBG;
    BurstData{file}.DataArray(:,strcmp(BurstData{file}.NameArray,'Distance BG (from intensity) [A]')) = ((1./EBG-1).*R0^6).^(1/6);
    % BR distance (from intensity)
    if ~sum(strcmp(BurstData{file}.NameArray,'Distance BR (from intensity) [A]'))
        BurstData{file}.NameArray{end+1} = 'Distance BR (from intensity) [A]';
        BurstData{file}.DataArray(:,end+1) = 0;
    end
    EBR = BurstData{file}.DataArray(:,strcmp(BurstData{file}.NameArray,'FRET Efficiency BR'));
    EBR(EBR<0 | EBR>1) = NaN;
    R0 = BurstData{file}.Corrections.FoersterRadiusBR;
    BurstData{file}.DataArray(:,strcmp(BurstData{file}.NameArray,'Distance BR (from intensity) [A]')) = ((1./EBR-1).*R0^6).^(1/6);
end
if isfield(BurstData{file},'AdditionalParameters')
    %%% Add diffusion time/diffusion coefficient
    if isfield(BurstData{file}.AdditionalParameters,'tauD')
        if ~sum(strcmp(BurstData{file}.NameArray,'Diffusion time [ms]'))
            BurstData{file}.NameArray{end+1} = 'Diffusion time [ms]';
            BurstData{file}.DataArray(:,end+1) = 0;
        end
        BurstData{file}.DataArray(:,strcmp(BurstData{file}.NameArray,'Diffusion time [ms]')) = BurstData{file}.AdditionalParameters.tauD./1E-3;
    end
    if isfield(BurstData{file}.AdditionalParameters,'DiffusionCoefficient')
        if ~sum(strcmp(BurstData{file}.NameArray,'Diffusion coefficient [mum2/s]'))
            BurstData{file}.NameArray{end+1} ='Diffusion coefficient [mum2/s]';
            BurstData{file}.DataArray(:,end+1) = 0;
        end
        BurstData{file}.DataArray(:,strcmp(BurstData{file}.NameArray,'Diffusion coefficient [mum2/s]')) = BurstData{file}.AdditionalParameters.DiffusionCoefficient;
    end
end

%%%%%%%%%%%%%%%%%%%%%%%%%%%%%%%%%%%%%%%%%%%%%%%%%%%%%%%%%%%%%%%%%%%%%%%%%%%
%%%%%%% Determine Corrections (alpha, beta, gamma from intensity) %%%%%%%%%
%%%%%%%%%%%%%%%%%%%%%%%%%%%%%%%%%%%%%%%%%%%%%%%%%%%%%%%%%%%%%%%%%%%%%%%%%%%
function DetermineCorrections(obj,~)
global BurstData BurstMeta UserValues
LSUserValues(0);
h = guidata(obj);

file = BurstMeta.SelectedFile;

h.Main_Tab.SelectedTab = h.Main_Tab_Corrections;
%%% Change focus to CorrectionsTab
switch BurstData{file}.BAMethod
    case {1,2,5}
        indS = find(strcmp(BurstData{file}.NameArray,'Stoichiometry (raw)'));
        indE = find(strcmp(BurstData{file}.NameArray,'Proximity Ratio'));
        indNGG = find(strcmp(BurstData{file}.NameArray,'Number of Photons (DD)'));
        indNGR = find(strcmp(BurstData{file}.NameArray,'Number of Photons (DA)'));
        indNRR = find(strcmp(BurstData{file}.NameArray,'Number of Photons (AA)'));
    case {3,4}
        indS = find(strcmp(BurstData{file}.NameArray,'Stoichiometry GR'));
        indE = find(strcmp(BurstData{file}.NameArray,'Proximity Ratio GR'));
        indNGG = find(strcmp(BurstData{file}.NameArray,'Number of Photons (GG)'));
        indNGR = find(strcmp(BurstData{file}.NameArray,'Number of Photons (GR)'));
        indNRR = find(strcmp(BurstData{file}.NameArray,'Number of Photons (RR)'));
end
%indE = find(strcmp(BurstData{file}.NameArray,'FRET Efficiency'));
indDur = find(strcmp(BurstData{file}.NameArray,'Duration [ms]'));


%%% Read out corrections
if ~(BurstData{file}.BAMethod == 5) %%% MFD
    Background_GR = BurstData{file}.Background.Background_GRpar + BurstData{file}.Background.Background_GRperp;
    Background_GG = BurstData{file}.Background.Background_GGpar + BurstData{file}.Background.Background_GGperp;
    Background_RR = BurstData{file}.Background.Background_RRpar + BurstData{file}.Background.Background_RRperp;
elseif BurstData{file}.BAMethod == 5
    Background_GR = BurstData{file}.Background.Background_GRpar;
    Background_GG = BurstData{file}.Background.Background_GGpar;
    Background_RR = BurstData{file}.Background.Background_RRpar;
end

%% 2cMFD Corrections
%% Crosstalk and direct excitation
if obj == h.DetermineCorrectionsButton
    %%% read raw data
    if ~h.MultiselectOnCheckbox.UserData
        data_for_corrections = BurstData{file}.DataArray;
    else
        Files = get_multiselection(h);
        Files = unique(Files);
        data_for_corrections = cell(numel(Files),1);
        for i = 1:numel(Files)
            data_for_corrections{i} = BurstData{Files(i)}.DataArray;
        end
        data_for_corrections = vertcat(data_for_corrections{:});
        %%% (Note for the future: We are assuming here that all files have the
        %%% same order of parameters in NameArray...)
    end
    %% plot raw FRET Efficiency for S>0.9
    x_axis = linspace(-0.1,0.3,120);
    Smin = UserValues.BurstBrowser.Settings.S_Donly_Min;
    Smax = UserValues.BurstBrowser.Settings.S_Donly_Max;
    S_threshold = (data_for_corrections(:,indS)>Smin) & (data_for_corrections(:,indS)<Smax);
    NGR = data_for_corrections(S_threshold,indNGR) - Background_GR.*data_for_corrections(S_threshold,indDur);
    NGG = data_for_corrections(S_threshold,indNGG) - Background_GG.*data_for_corrections(S_threshold,indDur);
    
    E_raw = NGR./(NGR+NGG);
    histE_donly = histc(E_raw,x_axis);
    x_axis = x_axis(1:end-1);
    histE_donly(end-1) = histE_donly(end-1)+histE_donly(end);
    histE_donly(end) = [];
    BurstMeta.Plots.histE_donly.XData = x_axis;
    BurstMeta.Plots.histE_donly.YData = histE_donly;
    axis(h.Corrections.TwoCMFD.axes_crosstalk,'tight');
    h.Corrections.TwoCMFD.axes_crosstalk.XLabel.String = 'Proximity Ratio';
    h.Corrections.TwoCMFD.axes_crosstalk.Title.String = 'Proximity Ratio of Donor only';
    %fit single gaussian
    [mean_ct, GaussFit] = GaussianFit(x_axis',histE_donly);
    BurstMeta.Plots.Fits.histE_donly(1).XData = x_axis;
    BurstMeta.Plots.Fits.histE_donly(1).YData = GaussFit;
    ct = mean_ct/(1-mean_ct);
    if ~isnan(ct) && (ct > 0)
        UserValues.BurstBrowser.Corrections.CrossTalk_GR = ct;
    end
    
    if ~h.MultiselectOnCheckbox.UserData
        BurstData{file}.Corrections.CrossTalk_GR = UserValues.BurstBrowser.Corrections.CrossTalk_GR;
    else %%% Update for all files contributing
        Files = get_multiselection(h);
        for i = 1:numel(Files)
            BurstData{Files(i)}.Corrections.CrossTalk_GR = UserValues.BurstBrowser.Corrections.CrossTalk_GR;
        end
    end
    %% plot raw data for S < 0.25 for direct excitation
    Smin = UserValues.BurstBrowser.Settings.S_Aonly_Min;
    Smax = UserValues.BurstBrowser.Settings.S_Aonly_Max;
    Emin = UserValues.BurstBrowser.Settings.E_Aonly_Min;
    x_axis = linspace(Smin,Smax,100);
    S_threshold = (data_for_corrections(:,indS)<Smax) & (data_for_corrections(:,indS)>Smin) & ...
        (data_for_corrections(:,indE)>Emin);
    NGR = data_for_corrections(S_threshold,indNGR) - Background_GR.*data_for_corrections(S_threshold,indDur);
    NGG = data_for_corrections(S_threshold,indNGG) - Background_GG.*data_for_corrections(S_threshold,indDur);
    NRR = data_for_corrections(S_threshold,indNRR) - Background_RR.*data_for_corrections(S_threshold,indDur);
    S_raw = (NGG+NGR)./(NGG+NGR+NRR);
    histS_aonly = histc(S_raw,x_axis);
    x_axis = x_axis(1:end-1);
    histS_aonly(end-1) = histS_aonly(end-1)+histS_aonly(end);
    histS_aonly(end) = [];
    BurstMeta.Plots.histS_aonly.XData = x_axis;
    BurstMeta.Plots.histS_aonly.YData = histS_aonly;
    axis(h.Corrections.TwoCMFD.axes_direct_excitation,'tight');
    h.Corrections.TwoCMFD.axes_direct_excitation.XLabel.String = 'Stoichiometry (raw)';
    h.Corrections.TwoCMFD.axes_direct_excitation.Title.String = 'Raw Stoichiometry of Acceptor only';
    %fit single gaussian
    [mean_de, GaussFit] = GaussianFit(x_axis',histS_aonly);
    BurstMeta.Plots.Fits.histS_aonly(1).XData = x_axis;
    BurstMeta.Plots.Fits.histS_aonly(1).YData = GaussFit;
    de = mean_de/(1-mean_de);
    if ~isnan(de) && (de > 0)
        UserValues.BurstBrowser.Corrections.DirectExcitation_GR = de;
    end
    if ~h.MultiselectOnCheckbox.UserData
        BurstData{file}.Corrections.DirectExcitation_GR = UserValues.BurstBrowser.Corrections.DirectExcitation_GR;
    else %%% Update for all files contributing
        Files = get_multiselection(h);
        for i = 1:numel(Files)
            BurstData{Files(i)}.Corrections.DirectExcitation_GR = UserValues.BurstBrowser.Corrections.DirectExcitation_GR;
        end
    end
end
if any(obj == [h.FitGammaButton, h.DetermineGammaManuallyButton])
    %% plot gamma plot for two populations (or lifetime versus E)
    % use the user selected species
    if ~h.MultiselectOnCheckbox.UserData
        Valid = UpdateCuts();
        %%% Calculate "raw" E and S with gamma = 1, but still apply direct
        %%% excitation,crosstalk, and background corrections!
        NGR = BurstData{file}.DataArray(Valid,indNGR) - Background_GR.*BurstData{file}.DataArray(Valid,indDur);
        NGG = BurstData{file}.DataArray(Valid,indNGG) - Background_GG.*BurstData{file}.DataArray(Valid,indDur);
        NRR = BurstData{file}.DataArray(Valid,indNRR) - Background_RR.*BurstData{file}.DataArray(Valid,indDur);
        NGR = NGR - BurstData{file}.Corrections.DirectExcitation_GR.*NRR - BurstData{file}.Corrections.CrossTalk_GR.*NGG;
    else
        switch BurstData{file}.BAMethod
            case {1,2,5}
                NGR = get_multiselection_data(h,'Number of Photons (DA)');
                NGG = get_multiselection_data(h,'Number of Photons (DD)');
                NRR = get_multiselection_data(h,'Number of Photons (AA)');
            case {3,4}
                NGR = get_multiselection_data(h,'Number of Photons (GR)');
                NGG = get_multiselection_data(h,'Number of Photons (GG)');
                NRR = get_multiselection_data(h,'Number of Photons (RR)');
        end
        dur = get_multiselection_data(h,'Duration [ms]');
        NGR = NGR - Background_GR.*dur;
        NGG = NGG - Background_GG.*dur;
        NRR = NRR - Background_RR.*dur;
        NGR = NGR - BurstData{file}.Corrections.DirectExcitation_GR.*NRR - BurstData{file}.Corrections.CrossTalk_GR.*NGG;
    end
    E_raw = NGR./(NGR+NGG);
    S_raw = (NGG+NGR)./(NGG+NGR+NRR);
    % switch obj
    %     case h.FitGammaButton
    %         [H,xbins,ybins] = calc2dhist(E_raw,1./S_raw,[51 51],[0 1], [1 quantile(1./S_raw,0.99)]);
    %     case h.DetermineGammaManuallyButton
    %         [H,xbins,ybins] = calc2dhist(E_raw,S_raw,[51 51],[0 1], [min(S_raw) max(S_raw)]);
    % end
    [H,xbins,ybins] = calc2dhist(E_raw,S_raw,[51 51],[-0.1 1], [min(S_raw) max(S_raw)]);
    
    BurstMeta.Plots.gamma_fit(1).XData= xbins;
    BurstMeta.Plots.gamma_fit(1).YData= ybins;
    BurstMeta.Plots.gamma_fit(1).CData= H;
    BurstMeta.Plots.gamma_fit(1).AlphaData= (H>0);
    BurstMeta.Plots.gamma_fit(2).XData= xbins;
    BurstMeta.Plots.gamma_fit(2).YData= ybins;
    BurstMeta.Plots.gamma_fit(2).ZData= H/max(max(H));
    BurstMeta.Plots.gamma_fit(2).LevelList = linspace(UserValues.BurstBrowser.Display.ContourOffset/100,1,UserValues.BurstBrowser.Display.NumberOfContourLevels);
    switch obj
        case h.FitGammaButton
            %%% Update/Reset Axis Labels
            xlabel(h.Corrections.TwoCMFD.axes_gamma,'FRET Efficiency','Color',UserValues.Look.Fore);
            ylabel(h.Corrections.TwoCMFD.axes_gamma,'Stoichiometry','Color',UserValues.Look.Fore);
            title(h.Corrections.TwoCMFD.axes_gamma,'Stoichiometry vs. FRET Efficiency for gamma = 1','Color',UserValues.Look.Fore);
            %%% store for later use
            BurstMeta.Data.E_raw = E_raw;
            BurstMeta.Data.S_raw = S_raw;
            %%% Fit using E S relation (x is E)
            funS = @(b,g,x) (1+g*b+(1-g)*b*x).^(-1);
            %fitGamma = fit(E_raw,1./S_raw,@(m,b,x) m*x+b,'StartPoint',[1,1],'Robust','LAR');
            fitGamma = fit(E_raw,S_raw,funS,'StartPoint',[1,1],'Robust','LAR');
            BurstMeta.Plots.Fits.gamma.Visible = 'on';
            BurstMeta.Plots.Fits.gamma_manual.Visible = 'off';
            BurstMeta.Plots.Fits.gamma.XData = linspace(-0.1,1,1100);
            BurstMeta.Plots.Fits.gamma.YData = fitGamma(linspace(-0.1,1,1100));
            axis(h.Corrections.TwoCMFD.axes_gamma,'tight');
            xlim(h.Corrections.TwoCMFD.axes_gamma,[-0.1,1]);
            %ylim(h.Corrections.TwoCMFD.axes_gamma,[1,quantile(1./S_raw,0.99)]);

            %%% Determine Gamma and Beta
            coeff = coeffvalues(fitGamma); %m = coeff(1); b = coeff(2);
            beta = coeff(1); gamma = coeff(2);
        case h.DetermineGammaManuallyButton
            axis(h.Corrections.TwoCMFD.axes_gamma,'tight');
            %%% Update Axis Labels
            xlabel(h.Corrections.TwoCMFD.axes_gamma,'FRET Efficiency','Color',UserValues.Look.Fore);
            ylabel(h.Corrections.TwoCMFD.axes_gamma,'Stoichiometry','Color',UserValues.Look.Fore);
            title(h.Corrections.TwoCMFD.axes_gamma,'Stoichiometry vs. FRET Efficiency for gamma = 1','Color',UserValues.Look.Fore);
            %%% Hide Fit
            BurstMeta.Plots.Fits.gamma.Visible = 'off';
            [e, s] = ginput(2);
            BurstMeta.Plots.Fits.gamma_manual.XData = e;
            BurstMeta.Plots.Fits.gamma_manual.YData = s;
            BurstMeta.Plots.Fits.gamma_manual.Visible = 'on';
            BurstMeta.Plots.Fits.gamma_manual.MarkerEdgeColor = UserValues.BurstBrowser.Display.ColorLine1;
            
            s = 1./s;
            m = (s(2)-s(1))./(e(2)-e(1));
            b = s(2) - m.*e(2);
            
            gamma = (b - 1)/(b + m - 1);
            beta = b+m-1;
    end
    
    UserValues.BurstBrowser.Corrections.Gamma_GR = gamma;
    UserValues.BurstBrowser.Corrections.Beta_GR = beta;
            
    if ~h.MultiselectOnCheckbox.UserData
        BurstData{file}.Corrections.Gamma_GR = UserValues.BurstBrowser.Corrections.Gamma_GR;
        BurstData{file}.Corrections.Beta_GR = UserValues.BurstBrowser.Corrections.Beta_GR;
    else %%% Update for all files contributing
        sel_file = BurstMeta.SelectedFile;
        Files = get_multiselection(h);
        for i = 1:numel(Files)
            BurstMeta.SelectedFile = Files(i);
            BurstData{Files(i)}.Corrections.Gamma_GR = UserValues.BurstBrowser.Corrections.Gamma_GR;
            BurstData{Files(i)}.Corrections.Beta_GR = UserValues.BurstBrowser.Corrections.Beta_GR;
            ApplyCorrections([],[],h,0);
        end
        BurstMeta.SelectedFile = sel_file;
    end
end
if obj == h.DetermineGammaLifetimeTwoColorButton
    % use the user selected species
    if ~h.MultiselectOnCheckbox.UserData
        Valid = UpdateCuts();

        indTauGG = (strcmp(BurstData{file}.NameArray,'Lifetime D [ns]'));
        tauGG = BurstData{file}.DataArray(Valid,indTauGG);
        
        %%% Calculate "raw" E and S with gamma = 1, but still apply direct
[truncated: 342,856 more chars]
