# Supplementary material for: Protein-mediated RNA folding governs sequence-specific interactions between rotavirus genome segments
Source: eLife. 2017 Sep 18;6:e27453. doi: 10.7554/eLife.27453 (PMC5621836; doi:10.7554/eLife.27453)
Supplement: Source code 1. [file elife-27453-code1.zip › CONTRIBUTING.md]

How to contribute to PAM
==========================

Did you find a bug? Run into an error?
-----------------------------------------

* **Check that you are on the newest version of the code.**
    * If you are on the *master* branch, check whether the problem has been resolved on the *develop* branch.
* **Ensure the bug was not already reported** by searching the [Issues](https://gitlab.com/PAM-PIE/PAM/issues) on GitLab.
* If you did not find an open issue relating to your problem, [open a new issue](https://gitlab.com/PAM-PIE/PAM/issues/new).
    * Make sure that you use a **clear title and description** of your problem.
    * Include as much relevant information as possible, e.g. what did you do that caused the problem?
    * Post the **error message**.
    
Did you fix a bug?
--------------------

* For **small and obvious bug fixes** (i.e. syntax errors, typos), [open a new issue](https://gitlab.com/PAM-PIE/PAM/issues/new),
    describing what the bug is and how to fix it.
    * These small bugfixes may be directly performed on the *develop* branch, however since the *develop* branch is protected, 
        a user with 'master' status has to perform the changes.

* For **larger bugfixes**, create a *bugfix* branch from *develop* to work on fixing a particular issue. Choose a **clear name** for the branch.
    * Work on fixing the bug, while keeping you branch **up-to-date** with the *develop* branch.
    * Once the bug is fixed on your *bugfix* branch, submit a [merge request](https://gitlab.com/PAM-PIE/PAM/merge_requests/new) detailing you changes and await approval/feedback.

Do you want to work on a larger feature or addition to PAM?
-------------------------------------------------------------

* Follow the same workflow as for bugfixes by creating a *feature* branch. Choose a **clear name** for your *feature* branch. 
* Work on your feature, while keeping you branch up-to-date with the *develop* branch.
* Once your feature is finished, submit a merge request.
