# Supplementary material for: Protein-mediated RNA folding governs sequence-specific interactions between rotavirus genome segments
Source: eLife. 2017 Sep 18;6:e27453. doi: 10.7554/eLife.27453 (PMC5621836; doi:10.7554/eLife.27453)
Supplement: Source code 1. [file elife-27453-code1.zip › functions/C_Files/DifSim.cpp]

// Compile by simply typing mex simulate.cpp

#include "mex.h"
#include "stdlib.h"
#include <iostream>
#include <cmath>
#include <random>
#include <fstream>
#include "time.h"
#include "matrix.h"
// #include <omp.h>
// #include <process.h>
// #include <windows.h>

using namespace std;
using namespace tr1;

void Simulate_Diffusion(
        __int64 SimTime,  double *Box,
        double ScanType, double *Step, double *Pixel, double *ScanTicks,
        double D, double *Pos,
        double *Wr, double *Wz, double *ShiftX, double *ShiftY, double *ShiftZ,
        double *ExP, double *DetP, double *BlP,
        double *LT,
        double *Rates, double *Cross,        
        double *Macrotimes, unsigned short *Microtimes, unsigned char *Channel, __int64 *NPhotons,
        unsigned long Time,
        double Map_Type, double *Map)        
{
    /// Counting variable definition
	__int64 i = 0;
    unsigned char j = 0;
    unsigned char k = 0;
    unsigned char m = 0;
    unsigned char n = 0;
    unsigned char p = 0;
    unsigned char q = 0;
    double FRET[4];
    double CROSS[4];
    double prob;
    
    /// Random number generator
	mt19937 mt; // initialize mersenne twister engine
    mt.seed((unsigned long)time(NULL) + Time); // engine seeding
    //normal distribtion for diffusion
	normal_distribution<double> normal(0.0, D); //mu = 0.0, sigma = 1.0
    /// Generates uniform distributed random number between 0 and 1
    uniform_real_distribution<double> equal_dist(0.0,1.0);
    double Ex;
//     double Em;
//     double Bl;
    
    /// Sets all colors to active
    bool Active [4] = {true, true, true, true};

    /// Starting point of focus
    double x0 = -Pixel[0]*Step[0]/2;
    double y0 = -Pixel[0]*Step[0]/2;
    /// Initializes focus positions
    double x = 0;
    double y = 0;
    
    /// Variables for current Particle Position
    double New_Pos [3] = {0, 0, 0};
    int New_Index = 0;
    int Old_Index = 0;
    
    /// Toggle for valid particle position
    bool Invalid_Pos = true;
    
    
    for (i=0; i<SimTime; i++) 
    {
        Invalid_Pos = true;
        while (Invalid_Pos)
        {
            /// Particle movement /////////////////////////////////////////////
            if (Map_Type != 8) /// Standard movement
            {
                New_Pos[0] = Pos[0] + normal(mt); // Go one step in x direction
                New_Pos[1] = Pos[1] + normal(mt); // Go one step in y direction
            }
            else /// Position dependent diffusion
            {
                Old_Index = (int)(floor(Pos[0]) + Box[0]*floor(Pos[1]));
                New_Pos[0] = Pos[0] + sqrt(Map[Old_Index])*normal(mt); // Go one step in x direction
                New_Pos[1] = Pos[1] + sqrt(Map[Old_Index])*normal(mt); // Go one step in y direction
            }
            if (Box[2] > 0) { New_Pos[2] = New_Pos[2] + normal(mt); } // Go one step in z direction, if not 2D
            else { Box[2] = 0; } // Puts particle inside plane
            
            /// Particle exits border /////////////////////////////////////////
            while ((New_Pos[0] < 0.0) || (New_Pos[0] > Box[0]) || (New_Pos[1] < 0.0) || (New_Pos[1] > Box[1]) || (New_Pos[2] < 0.0) || (New_Pos[2] > Box[2]))
            {
                // Unbleach on box border crossing
                for (p = 0; p<4; p++) { Active[p] = true; }
                // Put particle back on the other side
                New_Pos[0] = fmod((New_Pos[0] + Box[0]), Box[0]);
                New_Pos[1] = fmod((New_Pos[1] + Box[1]), Box[1]);
                if (Box[2] > 0) { New_Pos[2] = fmod((New_Pos[2] + Box[2]), Box[2]) ; }
            }
            switch ((int)Map_Type)
            {
                case 1: case 2: case 8: /// Free Diffusion
                    Pos[0] = New_Pos[0];
                    Pos[1] = New_Pos[1];
                    Pos[2] = New_Pos[2];
                    Invalid_Pos = false;
                    break;
                case 3: case 6: /// Diffusion with restricted zones
                    New_Index = (int)(floor(New_Pos[0]) + Box[0]*floor(New_Pos[1]));
                    if (Map[New_Index] != 0) 
                    {
                        Pos[0] = New_Pos[0];
                        Pos[1] = New_Pos[1];
                        Pos[2] = New_Pos[2];
                        Invalid_Pos = false;
                        break;
                    }                    
                case 4: case 7: /// Transition Barriers with equal directional transition probabilities (Only in 2D)
                    New_Index = (int)(floor(New_Pos[0]) + Box[0]*floor(New_Pos[1]));
                    Old_Index = (int)(floor(Pos[0]) + Box[0]*floor(Pos[1]));
                    
                    /// Only calculates transition probability, if it is <100%
                    if ((Map[New_Index] - Map[Old_Index])==0) { prob = 1; }
                    else { prob = equal_dist(mt); }
                    /// Checks, if particle crosses barrier
                    if  (prob >= abs(Map[New_Index] - Map[Old_Index])) /// Map difference as reflection probability
                    { 
                        Pos[0] = New_Pos[0];
                        Pos[1] = New_Pos[1];
                        Pos[2] = New_Pos[2];
                        Invalid_Pos = false; 
                    } 
                    break;
                case 5: /// Transition Barriers with unequal directional transition probabilities (Only in 2D)
                    New_Index = (int)(floor(New_Pos[0]) + Box[0]*floor(New_Pos[1]));
                    Old_Index = (int)(floor(Pos[0]) + Box[0]*floor(Pos[1]));
                    
                    /// Only calculates transition probability, if it is <100%
                    if ((Map[New_Index] - Map[Old_Index])==0) { prob = 0; }
                    else { prob = equal_dist(mt); }
                    
                    /// Checks, if particle crosses barrier
                    if ((Map[New_Index] - Map[Old_Index])<0) /// Downward direction => Decimal difference as reflection probability
                    { 
                        if  (prob >= abs((fmod(Map[New_Index],1) - fmod(Map[Old_Index],1)))) 
                        {
                            Pos[0] = New_Pos[0];
                            Pos[1] = New_Pos[1];
                            Pos[2] = New_Pos[2];
                            Invalid_Pos = false;
                        } 
                    }
                    else /// Upward direction => Difference/1000 as reflection probability
                    { 
                        if  (prob >=  ((floor(Map[New_Index]) - floor(Map[Old_Index])) / 10000)) 
                        { 
                            Pos[0] = New_Pos[0];
                            Pos[1] = New_Pos[1];
                            Pos[2] = New_Pos[2];
                            Invalid_Pos = false;
                        } 
                    }  
                    break;
                default: /// Free Diffusion
                    Pos[0] = New_Pos[0];
                    Pos[1] = New_Pos[1];
                    Pos[2] = New_Pos[2]; 
                    Invalid_Pos = false; 
                    break;
            }
        }
        
        
        
        /// Focus movement ////////////////////////////////////////////////
        switch ((int)ScanType)
        {
            case 1: /// Point measurement
                x = 0;
                y = 0;
                break;
            case 2: /// Raster scan (includes point and line)
                x = fmod((double)(i / ScanTicks[0]), Pixel[0]) * Step[0] + x0;
                y = fmod((double)(i / ScanTicks[1]), Pixel[1]) * Step[1] + x0;
                break;
            case 3: /// Line scan
                x = fmod((double)(i / ScanTicks[0]), Pixel[0]) * Step[0] + x0;
                y = 0;
                break;
            default: 
                x = 0;
                y = 0;
                break;
        }
        
        ///////////////////////////////////////////////////////////////////
        /// Photon generation /////////////////////////////////////////////
        ///////////////////////////////////////////////////////////////////
        /// j determines excitation color (accounts for PIE cycle)
        /// k determines excited dye (accounts for direct excitation)
        /// m determines emition dye (accounts for FRET of multi-step FRET)
        /// n determines detection channel (daccounts for cross-talk)
        
        ///////////////////////////////////////////////////////////////////
        /// Laser Color (PIE) /////////////////////////////////////////////
        ///////////////////////////////////////////////////////////////////
        for (j=0; j<4; j++) 
        {            
            ///////////////////////////////////////////////////////////////
            /// Excited dye (Direct excitation) ///////////////////////////
            ///////////////////////////////////////////////////////////////
            for (k=0; k<4; k++)
            {
                if (Active[k] && ExP[4*j+k]>0) /// Only calculates, if particle is not bleached and direct excitation enabled
                {
                    /// Calculate absolute excitation probability
                    Ex = ExP[4*j+k]*exp(-2*((Pos[0]-Box[0]/2+ShiftX[j]-x)*(Pos[0]-Box[0]/2+ShiftX[j]-x) /// X
                    + (Pos[1]-Box[1]/2+ShiftY[j]-y)*(Pos[1]-Box[1]/2+ShiftY[j]-y))/(Wr[j]*Wr[j]) ///Y
                    -2*(Pos[2]-Box[2]/2+ShiftZ[j])*(Pos[2]-Box[2]/2+ShiftZ[j])/(Wz[j]*Wz[j])); ///Z
                    
                    /// Calculates quenching efficiency
                    if (Map_Type == 2) 
					{	
						int Index = (int)(floor(Pos[0]) + Box[0]*floor(Pos[1]));
						Ex = Ex * Map[Index]; 
					} 
                    
                    if (Ex > 1E-4) /// Only roll if Excitation is larger than 0.01% = 1E-4
                    {
                        /// Create binomial distribution for excitation probability
                        binomial_distribution<__int64, double> binomial(1, Ex);
                        if ((double) binomial(mt))/// Generates photons with probability
                        {                            
                            Microtimes[NPhotons[0]] = (unsigned short)j*16384+1; /// PIE Laser pulse for microtime
                            
                            ///////////////////////////////////////////////
                            //// Emitting dye (FRET) //////////////////////
                            ///////////////////////////////////////////////                            
                            m = k;
                            while (m<4) /// Determines emitting dye (Only downward transfer possible)
                            {
                                for (p=m; p<4; p++) /// Extracts current FRET rates
                                { 
                                    if (Active[p]) { FRET[p] = Rates[4*m+p]; } /// Dye is active
                                    else { FRET[p] = 0; } /// Dye is not active
                                } 
                                for (p=m+1; p<4; p++) { FRET[p] = FRET[p] + FRET[p-1]; } /// Extract cummulative FRET rates
                                
                                if (LT[m]>0)
                                {
                                    geometric_distribution<unsigned short> exponential(FRET[3]/LT[m]); /// FRET modified exponential distribution for lifetime
                                    Microtimes[NPhotons[0]] = Microtimes[NPhotons[0]] + exponential(mt); /// Convolutes with lifetime of current dye
                                }

                                
                                if ((FRET[3]-1) > 1E-4) /// FRET is feas?ble
                                {
                                    for (p=m; p<4; p++) { FRET[p] = FRET[p]/FRET[3]; }  /// Calculates cummulative FRET Probabilites

                                    prob = equal_dist(mt);
                                    for (p=m; p<4; p++) /// Determines em. dye according to rates
                                    { if (prob<=FRET[p]) { break; } }
                                    
                                    if  (p == m) { break; } /// No FRET occured
                                    else { m = p; } /// FRET occured; next round of checks starts
                                }
                                else { break; } /// No FRET can occure, therefore ex.dye = em.dye
                            }
                            if (BlP[m] > 0.0) /// If bleaching is enabled
                            {
                                binomial_distribution<__int64, double> binomial(1, BlP[4*k+m]);
                                if ( ((double) binomial(mt)) ) /// Bleaches particle
                                { Active[m] = false; }
                                
                            }
                            if (Active[m]) // If particle doesn't bleach
                            {                                
                                ///////////////////////////////////////////
                                /// Determines detection channel //////////
                                ///////////////////////////////////////////
                                for (p=0; p<4; p++) { CROSS[p] = Cross[4*m+p]; } /// Extracts crosstalk rates
                                for (p=1; p<4; p++) { CROSS[p] = CROSS[p] + CROSS[p-1]; } /// Extracts cummulative crosstalk rates
                                
                                if ((CROSS[3]-1) > 1E-5) /// Crosstalk is realistic
                                {
                                    for (p=0; p<4; p++) { CROSS[p] = CROSS[p]/CROSS[3]; }  /// Calculates cummulative detection probabilites
                                    prob = equal_dist(mt);
                                    for (n=0; n<4; n++) /// Determines detection color
                                    { if (prob<=CROSS[n]) { break; } }
                                }
                                else { n = m; } /// No crosstalk, therefore detection channel == emitting dye                                
                                
                                ///////////////////////////////////////////
                                /// Determines, if photon was emitted/detected
                                ///////////////////////////////////////////
                                if (DetP[4*m+n] > 1E-5)
                                {
                                    binomial_distribution<__int64, double> binomial(1, DetP[4*m+n]);
                                    if ( ((double) binomial(mt)) ) /// Detects particle
                                    {
                                        /// Adds photon
                                        Macrotimes[NPhotons[0]] = (double) i;
                                        // 2 bits each for:    laser      ex. dye    em. dye    det.
                                        Channel[NPhotons[0]] = (j << 6) | (k << 4) | (m << 2) | n ;
                                        NPhotons[0]++;
                                    }
                                }
                                else if (DetP[4*m+n] >= 1)
                                {
                                    /// Adds photon
                                    Macrotimes[NPhotons[0]] = (double) i;
                                    // 2 bits each for:    laser      ex. dye    em. dye    det.
                                    Channel[NPhotons[0]] = (j << 6) | (k << 4) | (m << 2) | n ;
                                    NPhotons[0]++;
                                }
                            }
                            Microtimes[NPhotons[0]] = 0; /// Resets microtime, if no photons were detected 
                        }
                    }
                }
            }
        }
    }
}
///////////////////////////////////////////////////////////////////////////
/// Defines input parameter and function to be used ///////////////////////
/// This function is called by matlab /////////////////////////////////////
///////////////////////////////////////////////////////////////////////////
void mexFunction(__int64 nlhs, mxArray *plhs[], __int64 nrhs, const mxArray *prhs[])
{    
    if(nrhs!=22)
    { mexErrMsgIdAndTxt("tcPDA:eval_prob_3c_bg:nrhs","22 inputs required."); }
    if (nlhs!=4)
    { mexErrMsgIdAndTxt("tcPDA:eval_prob_3c_bg:nrhs","4 outputs required."); }
    
    
    // General and Scanning parameters
    __int64 SimTime = (__int64)mxGetScalar(prhs[0]);
    double *Box = mxGetPr(prhs[1]);
    double ScanType = mxGetScalar(prhs[2]);
    double *Step = mxGetPr(prhs[3]);
    double *Pixel = mxGetPr(prhs[4]);
    double *ScanTicks = mxGetPr(prhs[5]);
    
    // Particle Parameters
    double D = mxGetScalar(prhs[6]);  
    double *Pos = mxGetPr(prhs[7]);

    // Color Parameters
    double *Wr = mxGetPr(prhs[8]);
    double *Wz = mxGetPr(prhs[9]);
    double *ShiftX = mxGetPr(prhs[10]);
    double *ShiftY = mxGetPr(prhs[11]);
    double *ShiftZ = mxGetPr(prhs[12]);
    double *ExP = mxGetPr(prhs[13]);
    double *DetP =  mxGetPr(prhs[14]);
    double *BlP = mxGetPr(prhs[15]);
    double *LT = mxGetPr(prhs[16]);
    double *Rates =  mxGetPr(prhs[17]);
    double *Cross = mxGetPr(prhs[18]);
    
    unsigned long Time = mxGetScalar(prhs[19]);
    
    double Map_Type = mxGetScalar(prhs[20]); 
    double *Map = mxGetPr(prhs[21]);    
    

    double *Macrotimes;
    Macrotimes = (double*) mxCalloc(4*SimTime, sizeof(double));
    unsigned short *Microtimes;
    Microtimes = (unsigned short*) mxCalloc(4*SimTime, sizeof(unsigned short));
    unsigned char *Channel;
    Channel = (unsigned char*) mxCalloc(4*SimTime, sizeof(unsigned char));    
    __int64 *NPhotons;
    NPhotons=(__int64*) mxCalloc(1, sizeof(__int64));
    
    Simulate_Diffusion(
        SimTime, Box, // General parameters
        ScanType, Step, Pixel, ScanTicks, // Scanning parameters
        D, Pos, // Particle parameters
        Wr, Wz, ShiftX, ShiftY, ShiftZ, // Focus parameters
        ExP, DetP, BlP, // Excitation, Detection and Bleching Probabilities
        LT, // Lifetime
        Rates, Cross, // Parameter containing FRET/Crosstalk rates
        Macrotimes, Microtimes, Channel, NPhotons,// Output parameters
        Time, // Additional random seed value
        Map_Type, Map); // Map for quenching/barriers etc.
        
    const mwSize NP[]={NPhotons[0],1};
    const mwSize SizePos[]={3,1};
     
    double* Final_Pos;
    Final_Pos =(double*) mxCalloc(3, sizeof(double));
    Final_Pos[0] = Pos[0];
    Final_Pos[1] = Pos[1];
    Final_Pos[2] = Pos[2];
    
    plhs[0] = mxCreateNumericArray(2, NP, mxDOUBLE_CLASS, mxREAL);
    plhs[1] = mxCreateNumericArray(2, NP, mxUINT16_CLASS, mxREAL);
    plhs[2] = mxCreateNumericArray(2, NP, mxUINT8_CLASS, mxREAL);
    plhs[3] = mxCreateNumericArray(2, SizePos, mxDOUBLE_CLASS, mxREAL);
    
    mxSetData(plhs[0], Macrotimes);
    mxSetData(plhs[1], Microtimes);
    mxSetData(plhs[2], Channel);
    mxSetData(plhs[3], Final_Pos);

        
}
