# Supplementary material for: Protein-mediated RNA folding governs sequence-specific interactions between rotavirus genome segments
Source: eLife. 2017 Sep 18;6:e27453. doi: 10.7554/eLife.27453 (PMC5621836; doi:10.7554/eLife.27453)
Supplement: Source code 1. [file elife-27453-code1.zip › functions/Custom_Read_Ins/Custom_Read_Ins.txt]

# List of the custom read ins embedded in the compiled application.
# State the function names here.

Fabsurf
Fabsurf_ht3
Leuven_PTU
Hasselt_SPC830
