# Supplementary material for: Protein-mediated RNA folding governs sequence-specific interactions between rotavirus genome segments
Source: eLife. 2017 Sep 18;6:e27453. doi: 10.7554/eLife.27453 (PMC5621836; doi:10.7554/eLife.27453)
Supplement: Source code 1. [file elife-27453-code1.zip › functions/get_date_modified.m]

function [ date ] = get_date_modified(directory,filename)
%%% get modification date of raw data
listing = dir(directory);
table = {};
for ii = 1:size(listing,1)
    table = [table;{listing(ii,1).name},{listing(ii,1).date},{listing(ii,1).bytes}];
end
date= table{strcmp(table(:,1),filename),2};
