# Supplementary material for: Protein-mediated RNA folding governs sequence-specific interactions between rotavirus genome segments
Source: eLife. 2017 Sep 18;6:e27453. doi: 10.7554/eLife.27453 (PMC5621836; doi:10.7554/eLife.27453)
Supplement: Source code 1. [file elife-27453-code1.zip › functions/GetAppFolder.m]

function GetAppFolder()
%%% Find the folder where PAM.m or PAM.app/PAM.exe is located
global PathToApp
if isdeployed
    PathToApp = GetExeLocation();
    if ismac
        %%% navigate out of the packaged app to folder of .app
        for i = 1:4
            PathToApp = fileparts(PathToApp);
        end
    elseif ispc
        %%% remove filename and extension
        PathToApp = fileparts(PathToApp);
    end
else
    %%% if not deployed, the folder to PAM. is one up from /functions
    PathToApp = [fileparts(mfilename('fullpath')) filesep '..'];
end
