# Supplementary material for: Protein-mediated RNA folding governs sequence-specific interactions between rotavirus genome segments
Source: eLife. 2017 Sep 18;6:e27453. doi: 10.7554/eLife.27453 (PMC5621836; doi:10.7554/eLife.27453)
Supplement: Source code 1. [file elife-27453-code1.zip › functions/LSUserValues.m]

function  [Profiles,Current] = LSUserValues(Mode,Obj,Param)
global UserValues FileInfo PathToApp

if isempty(PathToApp)
    GetAppFolder();
end

%%% get path to profile dir
Profiledir=[PathToApp filesep 'profiles'];
if ~(exist(Profiledir,'dir') == 7)
    mkdir(Profiledir);
end
if Mode==0 %%% Loads user values
    %% Identifying current profile
    %%% Finds all matlab files in profiles directory
    Profiles = what(Profiledir);
    try
        %%% Only uses .mat files
        Profiles=Profiles.mat;
    end
    %%% Removes Profile.mat from list (Profile.mat saves the currently used profile
    for i=1:numel(Profiles)
        if strcmp(Profiles{i},'Profile.mat')
            Profiles(i)=[];
            break;
        end
    end

    %%% Checks, if a Profile exists and if Profile.mat has a valid profile saved
    %%% Both do not exist; it creates new ones
    if isempty(Profiles) && ~exist([Profiledir filesep 'Profile.mat'],'file')
        PIE=[];
        Profile='StartingProfile.mat';
        save([Profiledir filesep 'Profile.mat'],'Profile');
        save([Profiledir filesep 'StartingProfile.mat'],'PIE');
        Profiles = {'StartingProfile.mat'};
        %%% Saves first Profile to Profiles.mat, if none was saved
    elseif ~isempty(Profiles) && ~exist([Profiledir filesep 'Profile.mat'],'file')
        Profile=Profiles{1};
        save([Profiledir filesep 'Profile.mat'],'Profile');
        %%% Generates a Standard profile, if none existed
    elseif isempty(Profiles) && exist([Profiledir filesep 'Profile.mat'],'file')
        PIE=[];
        save([Profiledir filesep 'StartingProfile.mat'],'PIE');
    end
    %%% Determines current Profile
    load([Profiledir filesep 'Profile.mat']);

    %%% Compares current profile to existing profiles
    Current=[];
    for i=1:numel(Profiles)
        if strcmp(Profiles{i},Profile)
            Current=Profile;
        end
    end
    %%% Checks, if current profile exists; if not, uses first profile
    if isempty(Current)
        Profile=Profiles{1};
        Current=Profiles{1};
    end
    %%% Loads UserValues of current profile
    S = load(fullfile(Profiledir,Profile));


    %% PIE: Definition of PIE channels %%%%%%%%%%%%%%%%%%%%%%%%%%%%%%%%%%%%%%%%
    %%% Do not add new fields!!! %%%%%%%%%%%%%%%%%%%%%%%%%%%%%%%%%%%%%%%%%%%%%%

    %%% Checks, if all fields exist and redefines them
    if ~isfield(S, 'PIE') || any(~isfield(S.PIE, {'Name';'Detector';'Router';'From';'To';'Color';'Combined';'Duty_Cycle'}));
        S.PIE=[];
        S.PIE.Name={'Channel1'};
        S.PIE.Detector=1;
        S.PIE.Router=1;
        S.PIE.From=1;
        S.PIE.To=4096;
        S.PIE.Color=[1 0 0];
        S.PIE.Combined={[]};
        S.PIE.Duty_Cycle=0;
        S.PIE.IRF = {zeros(1,4096)};
        S.PIE.ScatterPattern = {zeros(1,4096)};
        disp('UserValues.PIE was incomplete');
    end
    P.PIE = [];
    P.PIE.Name = S.PIE.Name;
    P.PIE.Detector = S.PIE.Detector;
    P.PIE.Router = S.PIE.Router;
    P.PIE.From = S.PIE.From;
    P.PIE.To = S.PIE.To;
    P.PIE.Color = S.PIE.Color;
    P.PIE.Combined = S.PIE.Combined;
    P.PIE.Duty_Cycle = S.PIE.Duty_Cycle;
    if ~isfield(S.PIE,'IRF')
        S.PIE.IRF = cell(1,numel(S.PIE.Name));
        disp('UserValues.PIE.IRF was incomplete');
    end
    P.PIE.IRF = S.PIE.IRF;
    if ~isfield(S.PIE,'ScatterPattern')
        S.PIE.ScatterPattern = cell(1,numel(S.PIE.Name));
        disp('UserValues.PIE.ScatterPattern was incomplete');
    end
    P.PIE.ScatterPattern = S.PIE.ScatterPattern;
    if ~isfield(S.PIE,'Background')
        S.PIE.Background = zeros(1,numel(S.PIE.Name));
        disp('UserValues.PIE.Background was incomplete');
    end
    P.PIE.Background = S.PIE.Background;
    %% Detector: Definition of Tcspc cards/routing channels to use %%%%%%%%%%%%
    %%% Do not add new fields!!! %%%%%%%%%%%%%%%%%%%%%%%%%%%%%%%%%%%%%%%%%%%%%%

    %%% Checks, if all fields exist and redefines them
    if ~isfield(S, 'Detector') || any(~isfield(S.Detector, {'Det';'Rout';'Color';'Shift';'Name';'Plots'}));
        S.Detector=[];
        S.Detector.Det=1;
        S.Detector.Rout=1;
        S.Detector.Color=[1 0 0];
        S.Detector.Shift={zeros(400,1)};
        S.Detector.Name={'1'};
        S.Detector.Plots=1;
        disp('UserValues.Detector was incomplete');
    end
    % New Parameters have been added to the Detector, check if they exist
    if any(~isfield(S.Detector, {'Filter';'Pol';'BS';'enabled'}))
        S.Detector.Filter = {'500/50'};
        S.Detector.Pol = {'none'};
        S.Detector.BS = {'none'};
        S.Detector.enabled = {'on'};
        if numel(S.Detector.Det) > 1 %%% multiple detectors existed
            for u = 2:numel(S.Detector.Det)
                S.Detector.Filter{end+1} = '500/50';
                S.Detector.Pol{end+1} = 'none';
                S.Detector.BS{end+1} = 'none';
                S.Detector.enabled{end+1} = 'on';
            end
        end
        disp('UserValues.Detector was incomplete');
    end
    %%% Auto-detect used Detectors and Routing
    if ~isfield(S.Detector,'Auto')
        S.Detector.Auto='on';
        disp('UserValues.Detector.Auto was incomplete');
    end
    P.Detector.Auto = S.Detector.Auto;
    P.Detector = [];
    P.Detector.Det = S.Detector.Det;
    P.Detector.Rout = S.Detector.Rout;
    P.Detector.Color = S.Detector.Color;
    P.Detector.Shift = S.Detector.Shift;
    P.Detector.Name = S.Detector.Name;
    P.Detector.Plots = S.Detector.Plots;
    P.Detector.Filter = S.Detector.Filter;
    P.Detector.Pol = S.Detector.Pol;
    P.Detector.BS = S.Detector.BS;
    P.Detector.enabled = S.Detector.enabled;
    P.Detector.Auto = S.Detector.Auto;
    %% Look: Definition of Pam colors and style %%%%%%%%%%%%%%%%%%%%%%%%%%%%%%%
    %%% Do not add new fields!!! %%%%%%%%%%%%%%%%%%%%%%%%%%%%%%%%%%%%%%%%%%%%%%

    %%% Checks, if fields exist
    if ~isfield(S, 'Look') || any(~isfield(S.Look, {'Back';'Fore';'Control';'Axes';'Disabled';'Shadow';'AxesFore';'List';'ListFore';'Table1';'Table2';'TableFore';'Font';'AxWidth'}));
        S.Look=[];
        S.Look.Back=[0.2 0.2 0.2];
        S.Look.Fore=[1 1 1];
        S.Look.Control=[0.4 0.4 0.4];
        S.Look.Disabled=[0 0 0];
        S.Look.Shadow=[0.4 0.4 0.4];
        S.Look.Axes=[0.8 0.8 0.8];
        S.Look.AxesFore=[0 0 0];
        S.Look.List=[0.8 0.8 0.8];
        S.Look.ListFore=[0 0 0];
        S.Look.Table1=[0.9 0.9 0.9];
        S.Look.Table2=[0.8 0.8 0.8];
        S.Look.TableFore=[0 0 0];
        S.Look.Font = 'Arial';
        S.Look.AxWidth = 1;
        disp('UserValues.Look was incomplete');
    end
    P.Look = [];
    P.Look.Back = S.Look.Back;
    P.Look.Fore = S.Look.Fore;
    P.Look.Control = S.Look.Control;
    P.Look.Disabled = S.Look.Disabled;
    P.Look.Shadow = S.Look.Shadow;
    P.Look.Axes = S.Look.Axes;
    P.Look.AxesFore = S.Look.AxesFore;
    P.Look.List = S.Look.List;
    P.Look.ListFore = S.Look.ListFore;
    P.Look.Table1=S.Look.Table1;
    P.Look.Table2=S.Look.Table2;
    P.Look.TableFore=S.Look.TableFore;
    P.Look.Font = S.Look.Font;
    P.Look.AxWidth = S.Look.AxWidth;
    %% File: Last used Paths %%%%%%%%%%%%%%%%%%%%%%%%%%%%%%%%%%%%%%%%%%%%%%%%%%

    %%% Checks, if fields exist
    if ~isfield(S, 'File');
        S.File=[];
        disp('UserValues.File was incomplete');
    end
    P.File = [];
    if ~isfield(S.File, 'Path') || ~exist(S.File.Path,'dir')
        S.File.Path=pwd;
    end
    P.File.Path = S.File.Path;
    if ~isfield(S.File, 'ExportPath') || isempty(S.File.ExportPath) || ~ischar(S.File.ExportPath) || ~exist(S.File.ExportPath,'dir')
        S.File.ExportPath=pwd;
    end
    P.File.ExportPath = S.File.ExportPath;
    if ~isfield(S.File, 'PhasorPath') || isempty(S.File.PhasorPath)  || ~ischar(S.File.PhasorPath) || ~exist(S.File.PhasorPath,'dir')
        S.File.PhasorPath=pwd;
    end
    P.File.PhasorPath = S.File.PhasorPath;
    if ~isfield(S.File, 'FCSPath') || isempty(S.File.FCSPath)  || ~ischar(S.File.FCSPath) || ~exist(S.File.FCSPath,'dir')
        S.File.FCSPath=pwd;
    end
    P.File.FCSPath = S.File.FCSPath;
    if ~isfield(S.File, 'MIAPath') || isempty(S.File.MIAPath)  || ~ischar(S.File.MIAPath) || ~exist(S.File.MIAPath,'dir')
        S.File.MIAPath=pwd;
    end
    P.File.MIAPath = S.File.MIAPath;
    if ~isfield(S.File, 'MIAFitPath') || isempty(S.File.MIAFitPath)  || ~ischar(S.File.MIAFitPath) || ~exist(S.File.MIAFitPath,'dir')
        S.File.MIAFitPath=pwd;
    end
    P.File.MIAFitPath = S.File.MIAFitPath;
    if ~isfield(S.File, 'BurstBrowserPath') || isempty(S.File.BurstBrowserPath)  || ~ischar(S.File.BurstBrowserPath) || ~exist(S.File.BurstBrowserPath,'dir')
        S.File.BurstBrowserPath=pwd;
    end
    P.File.BurstBrowserPath = S.File.BurstBrowserPath;
    if ~isfield(S.File, 'BurstBrowserDatabasePath') || isempty(S.File.BurstBrowserDatabasePath)  || ~ischar(S.File.BurstBrowserDatabasePath) || ~exist(S.File.BurstBrowserDatabasePath,'dir')
        S.File.BurstBrowserDatabasePath=S.File.BurstBrowserPath;
    end
    P.File.BurstBrowserDatabasePath = S.File.BurstBrowserDatabasePath;
    if ~isfield(S.File, 'PDAPath') || isempty(S.File.PDAPath)  || ~ischar(S.File.PDAPath) || ~exist(S.File.PDAPath,'dir')
        S.File.PDAPath=pwd;
    end
    P.File.PDAPath = S.File.PDAPath;
    if ~isfield(S.File,'PCFPath') || isempty(S.File.PCFPath)  || ~ischar(S.File.PCFPath) || ~exist(S.File.PCFPath,'dir')
        S.File.PCFPath=pwd;
    end
    P.File.PCFPath = S.File.PCFPath;
    if ~isfield(S.File,'SimPath') || isempty(S.File.SimPath)  || ~ischar(S.File.SimPath) || ~exist(S.File.SimPath,'dir')
        S.File.SimPath=pwd;
    end
    P.File.SimPath = S.File.SimPath;
    if ~isfield(S.File, 'PhasorTIFFPath') || isempty(S.File.PhasorTIFFPath)  || ~ischar(S.File.PhasorTIFFPath) || ~exist(S.File.PhasorTIFFPath,'dir')
        S.File.PhasorTIFFPath=pwd;
    end
    P.File.PhasorTIFFPath = S.File.PhasorTIFFPath;
     if ~isfield(S.File, 'TauFitPath') || isempty(S.File.TauFitPath)  || ~ischar(S.File.TauFitPath) || ~exist(S.File.TauFitPath,'dir')
        S.File.TauFitPath=pwd;
    end
    P.File.TauFitPath = S.File.TauFitPath;

    if ~isfield(S.File,'FCS_Standard')
        S.File.FCS_Standard=[];
    end
    P.File.FCS_Standard = S.File.FCS_Standard;
    if ~isfield(S.File,'MIAFit_Standard')
        S.File.MIAFit_Standard=[];
    end
    P.File.MIAFit_Standard = S.File.MIAFit_Standard;
    
    %%% substructure to save file histories
    if ~isfield(S.File,'FileHistory')
        S.File.FileHistory=[];
    end
    P.File.FileHistory = S.File.FileHistory;

    if ~isfield(S.File.FileHistory,'BurstBrowser')
        S.File.FileHistory.BurstBrowser=[];
    end
    P.File.FileHistory.BurstBrowser = S.File.FileHistory.BurstBrowser;
    
    if ~isfield(S.File.FileHistory,'FCSFit')
        S.File.FileHistory.FCSFit=[];
    end
    P.File.FileHistory.FCSFit = S.File.FileHistory.FCSFit;
    
    if ~isfield(S.File.FileHistory,'PAM')
        S.File.FileHistory.PAM=[];
    end
    P.File.FileHistory.PAM = S.File.FileHistory.PAM;
    
    %%%%%%%%%%%%%%%%%%%%%%%%%%%%%%%%%%%%%%%%%%%%%%%%%%%%%%%%%%%%%%%%%%%%%%%
    %%%%%%%%%%%%% File types for uigetfile with SPC files  %%%%%%%%%%%%%%%%
    %%%%%%%%%%%%%%%%%%%%%%%%%%%%%%%%%%%%%%%%%%%%%%%%%%%%%%%%%%%%%%%%%%%%%%%
    %%% CurrentFileTypes is the list of the filetypes for the selection
    %%% menu.
    %%% You can edit it here if you want to change/add filetypes.
    %%% The order of filetypes has to correspond to the order in
    %%% LoadTcspc!
    CurrentFileTypes = {'*_m1.spc','Multi-card B&H SPC files recorded with B&H-Software (*_m1.spc)';...
        '*.spc','Single-card B&H SPC files recorded with B&H-Software (*.spc)';...
        '*.ht3','HydraHarp400 TTTR file (*.ht3)';...
        '*.sim','PAM simulation file';...
        '*.ppf','PAM photon file (Created by PAM)';...
        '*.ptu','PicoQuant universal file format (*.ptu)';...
        '*.h5;*.hdf5','PhotonHDF5 file (*.h5,*.hdf5)';...
        '*.t3r','TimeHarp200 TTTR file (*.t3r)';...
        '*.raw','Confocor3 raw file (*.raw)'};

    if ~isfield(S.File, 'SPC_FileTypes')
        disp('WARNING: UserValues structure incomplete, field "SPC_FileTypes" missing');
        S.File.SPC_FileTypes = CurrentFileTypes;
    end
    %%% Check for changes
    if ~(isempty(setdiff(S.File.SPC_FileTypes,CurrentFileTypes)) && isempty(setdiff(CurrentFileTypes,S.File.SPC_FileTypes)) )
        %%% overwrite loaded UserValues.File.SPC_FileTypes
        S.File.SPC_FileTypes = CurrentFileTypes;
    end
    P.File.SPC_FileTypes = S.File.SPC_FileTypes;
    %%% Saves the current selected FileType with respect to the static
    %%% FileType-List above
    if ~isfield(S.File, 'OpenTCSPC_FilterIndex')
        disp('WARNING: UserValues structure incomplete, field "OpenTCSPC_FilterIndex" missing');
        S.File.OpenTCSPC_FilterIndex = 1;
    end
    P.File.OpenTCSPC_FilterIndex = S.File.OpenTCSPC_FilterIndex;
    if ~isfield(S.File, 'Custom_Filetype')
        disp('WARNING: UserValues structure incomplete, field "Custom_Filetype" missing');
        S.File.Custom_Filetype = 'none';
    end
    P.File.Custom_Filetype = S.File.Custom_Filetype;
    %% Notepad - for GUI specific notes
    %%% Checks, if Notepad field exists
    if ~isfield(S, 'Notepad')
        S.Notepad=[];
        disp('UserValues.Notepad was incomplete');
    end
    P.Notepad = [];
    
    if ~isfield(S.Notepad, 'BurstBrowser')
        S.Notepad.BurstBrowser='';
        disp('UserValues.Notepad.BurstBrowser was incomplete');
    end
    P.Notepad.BurstBrowser = S.Notepad.BurstBrowser;
    
    if ~isfield(S.Notepad, 'PAM')
        S.Notepad.PAM='';
        disp('UserValues.Notepad.PAM was incomplete');
    end
    P.Notepad.PAM = S.Notepad.PAM;
    %% Settings: All values of popupmenues, checkboxes etc. that need to be persistent

    %%% Checks, if Settings field exists
    if ~isfield(S, 'Settings')
        S.Settings=[];
        disp('UserValues.Settings was incomplete');
    end
    P.Settings = [];
    %%% Checks, if Pam subfield exists
    if ~isfield(S.Settings, 'Pam')
        S.Settings.Pam=[];
        disp('UserValues.Settings.Pam was incomplete');
    end
    P.Settings.Pam = [];
    %%% Checks, if Pam.Use_TimeTrace subfield exists
    if ~isfield(S.Settings.Pam, 'Use_TimeTrace')
        S.Settings.Pam.Use_TimeTrace=1;
        disp('UserValues.Settings.Pam.Use_TimeTrace was incomplete');
    end
    P.Settings.Pam.Use_TimeTrace = S.Settings.Pam.Use_TimeTrace;
    %%% Checks, if Pam.Use_PCH subfield exists
    if ~isfield(S.Settings.Pam, 'Use_PCH')
        S.Settings.Pam.Use_PCH=0;
        disp('UserValues.Settings.Pam.Use_PCH was incomplete');
    end
    P.Settings.Pam.Use_PCH = S.Settings.Pam.Use_PCH;
        %%% Checks, if Pam.PCH_2D subfield exists
    if ~isfield(S.Settings.Pam, 'PCH_2D')
        S.Settings.Pam.PCH_2D=0;
        disp('UserValues.Settings.Pam.PCH_2D was incomplete');
    end
    P.Settings.Pam.PCH_2D = S.Settings.Pam.PCH_2D;
    %%% Checks, if Pam.Use_Image subfield exists
    if ~isfield(S.Settings.Pam, 'Use_Image')
        S.Settings.Pam.Use_Image=0;
        disp('UserValues.Settings.Pam.Use_Image was incomplete');
    end
    P.Settings.Pam.Use_Image = S.Settings.Pam.Use_Image;
    %%% Checks, if Pam.Use_Lifetime subfield exists
    if ~isfield(S.Settings.Pam, 'Use_Lifetime')
        S.Settings.Pam.Use_Lifetime=0;
        disp('UserValues.Settings.Pam.Use_Lifetime was incomplete');
    end
    P.Settings.Pam.Use_Lifetime = S.Settings.Pam.Use_Lifetime;
    %%% Checks, if Pam.ToggleTACTime subfield exists
    if ~isfield(S.Settings.Pam, 'ToggleTACTime')
        S.Settings.Pam.ToggleTACTime=0;
        disp('UserValues.Settings.Pam.ToggleTACTime was incomplete');
    end
    P.Settings.Pam.ToggleTACTime = S.Settings.Pam.ToggleTACTime;
    %%% Checks, if Pam.MT_Binning subfield exists
    if ~isfield(S.Settings.Pam, 'MT_Binning')
        S.Settings.Pam.MT_Binning=10;
        disp('UserValues.Settings.Pam.MT_Binning was incomplete');
    end
    P.Settings.Pam.MT_Binning = S.Settings.Pam.MT_Binning;
    %%% Checks, if Pam.MT_Trace_Sectioning subfield exists
    if ~isfield(S.Settings.Pam, 'MT_Trace_Sectioning')
        S.Settings.Pam.MT_Trace_Sectioning=1;
        disp('UserValues.Settings.Pam.MT_Trace_Sectioning was incomplete');
    end
    P.Settings.Pam.MT_Trace_Sectioning = S.Settings.Pam.MT_Trace_Sectioning;
    %%% Checks, if Pam.MT_Time_Section subfield exists
    if ~isfield(S.Settings.Pam, 'MT_Time_Section')
        S.Settings.Pam.MT_Time_Section=2;
        disp('UserValues.Settings.Pam.MT_Time_Section was incomplete');
    end
    P.Settings.Pam.MT_Time_Section = S.Settings.Pam.MT_Time_Section;
    %%% Checks, if Pam.MT_Number_Section subfield exists
    if ~isfield(S.Settings.Pam, 'MT_Number_Section')
        S.Settings.Pam.MT_Number_Section=10;
        disp('UserValues.Settings.Pam.MT_Number_Section was incomplete');
    end
    P.Settings.Pam.MT_Number_Section = S.Settings.Pam.MT_Number_Section;
    %%% Checks, if Pam.Multi_Cor subfield exists
    if ~isfield(S.Settings.Pam, 'ParallelProcessing') || ischar(S.Settings.Pam.ParallelProcessing)
        S.Settings.Pam.ParallelProcessing = 0;
        disp('UserValues.Settings.Pam.ParallelProcessing was incomplete');
    end
    P.Settings.Pam.ParallelProcessing = S.Settings.Pam.ParallelProcessing;
    %%% Checks, if Pam.Multi_Cor subfield exists
    if ~isfield(S.Settings.Pam, 'NumberOfCores')
        S.Settings.Pam.NumberOfCores=2;
        disp('UserValues.Settings.Pam.NumberOfCores was incomplete');
    end
    P.Settings.Pam.NumberOfCores = S.Settings.Pam.NumberOfCores;
    %%% Checks, if Pam.Cor_Divider subfield exists
    if ~isfield(S.Settings.Pam, 'Cor_Divider')
        S.Settings.Pam.Cor_Divider=1;
        disp('UserValues.Settings.Pam.Cor_Divider was incomplete');
    end
    P.Settings.Pam.Cor_Divider = S.Settings.Pam.Cor_Divider;
    %%% Checks if Pam.Cor_Selection subfield exists
    if ~isfield(S.Settings.Pam, 'Cor_Selection')
        S.Settings.Pam.Cor_Selection=false(numel(S.PIE.Name)+1);
        disp('UserValues.Settings.Pam.Cor_Selection was incomplete');
    end
    P.Settings.Pam.Cor_Selection = S.Settings.Pam.Cor_Selection;
    %%% Checks if Pam.Cor_Remove_Aggregates subfield exists
    if ~isfield(S.Settings.Pam, 'Cor_Remove_Aggregates')
        S.Settings.Pam.Cor_Remove_Aggregates=false;
        disp('UserValues.Settings.Pam.Cor_Remove_Aggregates was incomplete');
    end
    P.Settings.Pam.Cor_Remove_Aggregates = S.Settings.Pam.Cor_Remove_Aggregates;
    %%% Checks if Pam.Cor_Aggregate_Threshold subfield exists
    if ~isfield(S.Settings.Pam, 'Cor_Aggregate_Threshold')
        S.Settings.Pam.Cor_Aggregate_Threshold=3;
        disp('UserValues.Settings.Pam.Cor_Aggregate_Threshold was incomplete');
    end
    P.Settings.Pam.Cor_Aggregate_Threshold = S.Settings.Pam.Cor_Aggregate_Threshold;
    %%% Checks if Pam.Cor_Aggregate_Timewindow subfield exists
    if ~isfield(S.Settings.Pam, 'Cor_Aggregate_Timewindow')
        S.Settings.Pam.Cor_Aggregate_Timewindow=1;
        disp('UserValues.Settings.Pam.Cor_Aggregate_Timewindow was incomplete');
    end
    P.Settings.Pam.Cor_Aggregate_Timewindow = S.Settings.Pam.Cor_Aggregate_Timewindow;
    %%% Checks if Pam.Cor_Aggregate_TimewindowAdd subfield exists
    if ~isfield(S.Settings.Pam, 'Cor_Aggregate_TimewindowAdd')
        S.Settings.Pam.Cor_Aggregate_TimewindowAdd=0;
        disp('UserValues.Settings.Pam.Cor_Aggregate_TimewindowAdd was incomplete');
    end
    P.Settings.Pam.Cor_Aggregate_TimewindowAdd = S.Settings.Pam.Cor_Aggregate_TimewindowAdd;

    %%% Checks if Pam.PlotIRF subfield exists
    if ~isfield(S.Settings.Pam, 'PlotIRF')
        S.Settings.Pam.PlotIRF='off';
        disp('UserValues.Settings.Pam.PlotIRF was incomplete');
    end
    P.Settings.Pam.PlotIRF = S.Settings.Pam.PlotIRF;
    %%% Checks if Pam.PlotScat subfield exists
    if ~isfield(S.Settings.Pam, 'PlotScat')
        S.Settings.Pam.PlotScat='off';
        disp('UserValues.Settings.Pam.PlotScat was incomplete');
    end
    P.Settings.Pam.PlotScat = S.Settings.Pam.PlotScat;
    %%% Checksm if Pam.PlotLog subfield exists
    if ~isfield(S.Settings.Pam, 'PlotLog')
        S.Settings.Pam.PlotLog='off';
        disp('UserValues.Settings.Pam.PlotLog was incomplete');
    end
    P.Settings.Pam.PlotLog = S.Settings.Pam.PlotLog;
    %%% Checksm if Pam.AutoSaveProfile subfield exists
    if ~isfield(S.Settings.Pam, 'AutoSaveProfile')
        S.Settings.Pam.AutoSaveProfile='off';
        disp('UserValues.Settings.Pam.AutoSaveProfile was incomplete');
    end
    P.Settings.Pam.AutoSaveProfile = S.Settings.Pam.AutoSaveProfile;    
    %% MetaData: User-dependend meta data
     %%% Checks, if MetaData field exists
    if ~isfield(S, 'MetaData')
        S.MetaData=[];
        disp('UserValues.MetaData was incomplete');
    end
    P.MetaData = [];
    %%% Checks, if ExcitationWavelenghts subfield exists
    if ~isfield(S.MetaData, 'ExcitationWavelengths')
        S.MetaData.ExcitationWavelengths='532, 647';
        disp('UserValues.MetaData.ExcitationWavelengths was incomplete');
    end
    P.MetaData.ExcitationWavelengths = S.MetaData.ExcitationWavelengths;
    %%% Checks, if DyeNames subfield exists
    if ~isfield(S.MetaData, 'DyeNames')
        S.MetaData.DyeNames='Atto532, Atto647N';
        disp('UserValues.MetaData.DyeNames was incomplete');
    end
    P.MetaData.DyeNames = S.MetaData.DyeNames;
    %%% Checks, if ExcitationPower subfield exists
    if ~isfield(S.MetaData, 'ExcitationPower')
        S.MetaData.ExcitationPower='100, 100';
        disp('UserValues.MetaData.ExcitationPower was incomplete');
    end
    P.MetaData.ExcitationPower = S.MetaData.ExcitationPower;
    %%% Checks, if BufferName subfield exists
    if ~isfield(S.MetaData, 'BufferName')
        S.MetaData.BufferName='Sample Buffer';
        disp('UserValues.MetaData.BufferName was incomplete');
    end
    P.MetaData.BufferName = S.MetaData.BufferName;
    %%% Checks, if SampleName subfield exists
    if ~isfield(S.MetaData, 'SampleName')
        S.MetaData.SampleName='Test Sample';
        disp('UserValues.MetaData.SampleName was incomplete');
    end
    P.MetaData.SampleName = S.MetaData.SampleName;
    %%% Checks, if User subfield exists
    if ~isfield(S.MetaData, 'User')
        S.MetaData.User='User';
        disp('UserValues.MetaData.User was incomplete');
    end
    P.MetaData.User = S.MetaData.User;
     %%% Checks, if Comment subfield exists
    if ~isfield(S.MetaData, 'Comment')
        S.MetaData.Comment='';
        disp('UserValues.MetaData.Comment was incomplete');
    end
    P.MetaData.Comment = S.MetaData.Comment;
    %% FCSFit
    %%% Checks, if FCSFit subfield exists
    if ~isfield(S, 'FCSFit')
        S.FCSFit=[];
        disp('UserValues.FCSFit was incomplete');
    end
    P.FCSFit = [];
    %%% Checks if FCSFit.Fit_Min subfield exists
    if ~isfield(S.FCSFit, 'Fit_Min') || numel(S.FCSFit.Fit_Min)~=1 || ~isnumeric(S.FCSFit.Fit_Min)
        S.FCSFit.Fit_Min = 0;
        disp('UserValues.FCSFit.Fit_Min was incomplete');
    end
    P.FCSFit.Fit_Min = S.FCSFit.Fit_Min;
    %%% Checks if FCSFit.Fit_Min subfield exists
    if ~isfield(S.FCSFit, 'Fit_Max') || numel(S.FCSFit.Fit_Max)~=1 || ~isnumeric(S.FCSFit.Fit_Max)
        S.FCSFit.Fit_Max=1;
        disp('UserValues.FCSFit.Fit_Max was incomplete');
    end
    P.FCSFit.Fit_Max = S.FCSFit.Fit_Max;
    %%% Checks if FCSFit.Plot_Errorbars subfield exists
    if ~isfield(S.FCSFit, 'Plot_Errorbars') || numel(S.FCSFit.Plot_Errorbars)~=1 || (~isnumeric(S.FCSFit.Plot_Errorbars) && ~islogical(S.FCSFit.Plot_Errorbars))
        S.FCSFit.Plot_Errorbars=1;
        disp('UserValues.FCSFit.Plot_Errorbars was incomplete');
    end
    P.FCSFit.Plot_Errorbars = S.FCSFit.Plot_Errorbars;
    %%% Checks if FCSFit.Fit_Tolerance subfield exists
    if ~isfield(S.FCSFit, 'Fit_Tolerance') || numel(S.FCSFit.Fit_Tolerance)~=1 || ~isnumeric(S.FCSFit.Fit_Tolerance)
        S.FCSFit.Fit_Tolerance=1e-6;
        disp('UserValues.FCSFit.Fit_Tolerance was incomplete');
    end
    P.FCSFit.Fit_Tolerance = S.FCSFit.Fit_Tolerance;
    %%% Checks if FCSFit.Use_Weights subfield exists
    if ~isfield(S.FCSFit, 'Use_Weights') || numel(S.FCSFit.Use_Weights)~=1 || (~isnumeric(S.FCSFit.Use_Weights) && ~islogical(S.FCSFit.Use_Weights))
        S.FCSFit.Use_Weights=1;
        disp('UserValues.FCSFit.Use_Weights was incomplete');
    end
    P.FCSFit.Use_Weights = S.FCSFit.Use_Weights;
    %%% Checks if FCSFit.Max_Iterations subfield exists
    if ~isfield(S.FCSFit, 'Max_Iterations') || numel(S.FCSFit.Max_Iterations)~=1 || ~isnumeric(S.FCSFit.Max_Iterations)
        S.FCSFit.Max_Iterations=1000;
        disp('UserValues.FCSFit.Max_Iterations was incomplete');
    end
    P.FCSFit.Max_Iterations = S.FCSFit.Max_Iterations;
    %%% Checks if FCSFit.NormalizationMethod subfield exists
    if ~isfield(S.FCSFit, 'NormalizationMethod') || numel(S.FCSFit.NormalizationMethod)~=1 || ~isnumeric(S.FCSFit.NormalizationMethod)
        S.FCSFit.NormalizationMethod = 1;
        disp('UserValues.FCSFit.NormalizationMethod was incomplete');
    end
    P.FCSFit.NormalizationMethod = S.FCSFit.NormalizationMethod;
    %%% Checks if FCSFit.Conf_Interval subfield exists
    if ~isfield(S.FCSFit, 'Conf_Interval') || numel(S.FCSFit.Conf_Interval)~=1 || (~isnumeric(S.FCSFit.Conf_Interval) && ~islogical(S.FCSFit.Conf_Interval))
        S.FCSFit.Conf_Interval=1;
        disp('UserValues.FCSFit.Conf_Interval was incomplete');
    end
    P.FCSFit.Conf_Interval = S.FCSFit.Conf_Interval;
    %%% Checks if FCSFit.Hide_Legend subfield exists
    if ~isfield(S.FCSFit, 'Hide_Legend') || ~isscalar(S.FCSFit.Hide_Legend)
        S.FCSFit.Hide_Legend=0;
        disp('UserValues.FCSFit.Hide_Legend was incomplete');
    end
    P.FCSFit.Hide_Legend = S.FCSFit.Hide_Legend;
    %%% Checks if FCSFit.FRETbin subfield exists
    if ~isfield(S.FCSFit, 'FRETbin')
        S.FCSFit.FRETbin=0.01;
        disp('UserValues.FCSFit.FRETbin was incomplete');
    end
    P.FCSFit.FRETbin = S.FCSFit.FRETbin;
    %%% Checks, if FCSFit.PlotStyles subfield exists
    if ~isfield(S.FCSFit,'PlotStyles')
        S.FCSFit.PlotStyles = repmat({'1 1 1','none','1','.','8','-','1','none','8',false},10,1); % Consider 10 plots, which should be enough
        S.FCSFit.PlotStyles(:,1) = {'0 0 1'; '1 0 0'; '0 0.5 0'; '1 0 1'; '0 1 1'; '1 1 0'; '0.5 0.5 0.5';'1 0.5 0',;'0.5 1 0';'0.5 0 0'};
        disp('UserValues.FCSFit.PlotStyles was incomplete');
    end
    P.FCSFit.PlotStyles = S.FCSFit.PlotStyles;
    if ~isfield(S.FCSFit,'PlotStyleAll')
        S.FCSFit.PlotStyleAll = {'1 1 1','none','1','.','8','-','1','none','8',false}; % Consider 10 plots, which should be enough
        disp('UserValues.FCSFit.PlotStyleAll was incomplete');
    end
    P.FCSFit.PlotStyleAll = S.FCSFit.PlotStyleAll;
    %%% Chacks, if FCSFit.Export subfields exist
    if ~isfield(S.FCSFit,'Export_X')
        S.FCSFit.Export_X = '300';
        disp('UserValues.FCSFit.Export_X was incomplete');
    end
    P.FCSFit.Export_X = S.FCSFit.Export_X;
    
    if ~isfield(S.FCSFit,'Export_Y')
        S.FCSFit.Export_Y = '150';
        disp('UserValues.FCSFit.Export_Y was incomplete');
    end
    P.FCSFit.Export_Y = S.FCSFit.Export_Y;
    
    if ~isfield(S.FCSFit,'Export_Res')
        S.FCSFit.Export_Res = '50';
        disp('UserValues.FCSFit.Export_Res was incomplete');
    end
    P.FCSFit.Export_Res = S.FCSFit.Export_Res;
    
    if ~isfield(S.FCSFit,'Export_Font') || ~isfield(S.FCSFit.Export_Font,'FontName') || ~isfield(S.FCSFit.Export_Font,'FontWeight')...
    || ~isfield(S.FCSFit.Export_Font,'FontAngle') || ~isfield(S.FCSFit.Export_Font,'FontUnits') || ~isfield(S.FCSFit.Export_Font,'FontSize')...
    || ~isfield(S.FCSFit.Export_Font,'FontString')

        S.FCSFit.Export_Font.FontName = 'Arial';
        S.FCSFit.Export_Font.FontWeight = 'normal';
        S.FCSFit.Export_Font.FontAngle = 'normal';
        S.FCSFit.Export_Font.FontUnits = 'points';
        S.FCSFit.Export_Font.FontSize = 10;
        S.FCSFit.Export_Font.FontString = 'Export Font: Arial, 10';
        disp('UserValues.FCSFit.Export_Font was incomplete');
    end
    P.FCSFit.Export_Font = S.FCSFit.Export_Font;
    
    if ~isfield(S.FCSFit,'Export_Grid')
        S.FCSFit.Export_Grid = 1;
        disp('UserValues.FCSFit.Export_Grid was incomplete');
    end
    P.FCSFit.Export_Grid = S.FCSFit.Export_Grid;
    
    if ~isfield(S.FCSFit,'Export_GridM')
        S.FCSFit.Export_GridM = 1;
        disp('UserValues.FCSFit.Export_GridM was incomplete');
    end
    P.FCSFit.Export_GridM = S.FCSFit.Export_GridM;
    
    if ~isfield(S.FCSFit,'Export_Box')
        S.FCSFit.Export_Box = 1;
        disp('UserValues.FCSFit.Export_Box was incomplete');
    end
    P.FCSFit.Export_Box = S.FCSFit.Export_Box;
    
    if ~isfield(S.FCSFit,'Export_Legend')
        S.FCSFit.Export_Legend = 0;
        disp('UserValues.FCSFit.Export_Legend was incomplete');
    end
    P.FCSFit.Export_Legend = S.FCSFit.Export_Legend;
    
    if ~isfield(S.FCSFit,'Export_Residuals')
        S.FCSFit.Export_Residuals = 0;
        disp('UserValues.FCSFit.Export_Residuals was incomplete');
    end
    P.FCSFit.Export_Residuals = S.FCSFit.Export_Residuals;
    
    %% MIAFit
    %%% Checks, if MIAFit subfield exists
    if ~isfield(S, 'MIAFit')
        S.MIAFit=[];
        disp('UserValues.MIAFit was incomplete');
    end
    P.MIAFit = [];
    %%% Checks if MIAFit.Fit_X subfield exists
    if ~isfield(S.MIAFit, 'Fit_X')
        S.MIAFit.Fit_X=31;
        disp('UserValues.MIAFit.Fit_Min was incomplete');
    end
    P.MIAFit.Fit_X = S.MIAFit.Fit_X;
    %%% Checks if MIAFit.Fit_Y subfield exists
    if ~isfield(S.MIAFit, 'Fit_Y')
        S.MIAFit.Fit_Y=31;
        disp('UserValues.MIAFit.Fit_Max was incomplete');
    end
    P.MIAFit.Fit_Y = S.MIAFit.Fit_Y;
    %%% Checks if MIAFit.Plot_Errorbars subfield exists
    if ~isfield(S.MIAFit, 'Plot_Errorbars')
        S.MIAFit.Plot_Errorbars=1;
        disp('UserValues.MIAFit.Plot_Errorbars was incomplete');
    end
    P.MIAFit.Plot_Errorbars = S.MIAFit.Plot_Errorbars;
    %%% Checks if MIAFit.Fit_Tolerance subfield exists
    if ~isfield(S.MIAFit, 'Fit_Tolerance')
        S.MIAFit.Fit_Tolerance=1e-6;
        disp('UserValues.MIAFit.Fit_Tolerance was incomplete');
    end
    P.MIAFit.Fit_Tolerance = S.MIAFit.Fit_Tolerance;
    %%% Checks if MIAFit.Use_Weights subfield exists
    if ~isfield(S.MIAFit, 'Use_Weights')
        S.MIAFit.Use_Weights=1;
        disp('UserValues.MIAFit.Use_Weights was incomplete');
    end
    P.MIAFit.Use_Weights = S.MIAFit.Use_Weights;
    %%% Checks if FCSFit.Max_Iterations subfield exists
    if ~isfield(S.MIAFit, 'Max_Iterations')
        S.MIAFit.Max_Iterations=1000;
        disp('UserValues.MIAFit.Max_Iterations was incomplete');
    end
    P.MIAFit.Max_Iterations = S.MIAFit.Max_Iterations;
    %%% Checks if MIAFit.NormalizationMethod subfield exists
    if ~isfield(S.MIAFit, 'NormalizationMethod')
        S.MIAFit.NormalizationMethod=1;
        disp('UserValues.MIAFit.NormalizationMethod was incomplete');
    end
    P.MIAFit.NormalizationMethod = S.MIAFit.NormalizationMethod;
    %%% Checks if MIAFit.Omit subfield exists
    if ~isfield(S.MIAFit, 'Omit')
        S.MIAFit.Omit=1;
        disp('UserValues.MIAFit.Omit was incomplete');
    end
    P.MIAFit.Omit = S.MIAFit.Omit;
    %%% Checks if MIAFit.Omit_Center_Line subfield exists
    if ~isfield(S.MIAFit, 'Omit_Center_Line')
        S.MIAFit.Omit_Center_Line=0;
        disp('UserValues.MIAFit.Omit_Center_Line was incomplete');
    end
    P.MIAFit.Omit_Center_Line = S.MIAFit.Omit_Center_Line;
    %%% Checks if MIAFit.Hide_Legend subfield exists
    if ~isfield(S.MIAFit, 'Hide_Legend') || ~isscalar(S.MIAFit.Hide_Legend)
        S.MIAFit.Hide_Legend=0;
        disp('UserValues.MIAFit.Hide_Legend was incomplete');
    end
    P.MIAFit.Hide_Legend = S.MIAFit.Hide_Legend;
    %%% Checks, if MIAFit.PlotStyles subfield exists
    if ~isfield(S.MIAFit,'PlotStyles')
        S.MIAFit.PlotStyles = repmat({'1 1 1','none','1','.','8','-','1','none','8',false},10,1); % Consider 10 plots, which should be enough
        S.MIAFit.PlotStyles(:,1) = {'0 0 1'; '1 0 0'; '0 0.5 0'; '1 0 1'; '0 1 1'; '1 1 0'; '0.5 0.5 0.5';'1 0.5 0',;'0.5 1 0';'0.5 0 0'};
        disp('UserValues.MIAFit.PlotStyles was incomplete');
    end
    P.MIAFit.PlotStyles = S.MIAFit.PlotStyles;
    if ~isfield(S.MIAFit,'PlotStyleAll')
        S.MIAFit.PlotStyleAll = {'1 1 1','none','1','.','8','-','1','none','8',false}; % Consider 10 plots, which should be enough
        disp('UserValues.MIAFit.PlotStyleAll was incomplete');
    end
    P.MIAFit.PlotStyleAll = S.MIAFit.PlotStyleAll;
    
    %%% Checks, if MIAFit.Export subfields exist
    if ~isfield(S.MIAFit,'Export_Size')
        S.MIAFit.Export_Size = '150';
        disp('UserValues.MIAFit.Export_Size was incomplete');
    end
    P.MIAFit.Export_Size = S.MIAFit.Export_Size;
    
    if ~isfield(S.MIAFit,'Export_NumX')
        S.MIAFit.Export_NumX = '3';
        disp('UserValues.MIAFit.Export_NumX was incomplete');
    end
    P.MIAFit.Export_NumX = S.MIAFit.Export_NumX;
    
    if ~isfield(S.MIAFit,'Export_NumY')
        S.MIAFit.Export_NumY = '1';
        disp('UserValues.MIAFit.Export_NumY was incomplete');
    end
    P.MIAFit.Export_NumY = S.MIAFit.Export_NumY;
    
    if ~isfield(S.MIAFit,'Export_RotX')
        S.MIAFit.Export_RotX = '135';
        disp('UserValues.MIAFit.Export_RotX was incomplete');
    end
    P.MIAFit.Export_RotX = S.MIAFit.Export_RotX;
    
    if ~isfield(S.MIAFit,'Export_RotY')
        S.MIAFit.Export_RotY = '35';
        disp('UserValues.MIAFit.Export_RotY was incomplete');
    end
    P.MIAFit.Export_RotY = S.MIAFit.Export_RotY;
    
    if ~isfield(S.MIAFit,'Export_Error')
        S.MIAFit.Export_Error = '5';
        disp('UserValues.MIAFit.Export_Error was incomplete');
    end
    P.MIAFit.Export_Error = S.MIAFit.Export_Error;
    
    if ~isfield(S.MIAFit,'Export_Alpha')
        S.MIAFit.Export_Alpha = '1';
        disp('UserValues.MIAFit.Export_Alpha was incomplete');
    end
    P.MIAFit.Export_Alpha = S.MIAFit.Export_Alpha;
    
    if ~isfield(S.MIAFit,'Export_Font') || ~isfield(S.MIAFit.Export_Font,'FontName') || ~isfield(S.MIAFit.Export_Font,'FontWeight')...
            || ~isfield(S.MIAFit.Export_Font,'FontAngle') || ~isfield(S.MIAFit.Export_Font,'FontUnits') || ~isfield(S.MIAFit.Export_Font,'FontSize')...
            || ~isfield(S.MIAFit.Export_Font,'FontString')
        
        S.MIAFit.Export_Font.FontName = 'Arial';
        S.MIAFit.Export_Font.FontWeight = 'normal';
        S.MIAFit.Export_Font.FontAngle = 'normal';
        S.MIAFit.Export_Font.FontUnits = 'points';
        S.MIAFit.Export_Font.FontSize = 10;
        S.MIAFit.Export_Font.FontString = 'Export Font: Arial, 10';
        disp('UserValues.MIAFit.Export_Font was incomplete');
    end
    P.MIAFit.Export_Font = S.MIAFit.Export_Font;
    
    %% Phasor
    %%% Checks, if Phasor subfield exists
    if ~isfield(S,'Phasor')
        S.Phasor=[];
        disp('UserValues.Phasor was incomplete');
    end
    P.Phasor = [];
    %%% Checks, if Phasor.Reference subfield exists
    if ~isfield(S.Phasor,'Reference')
          S.Phasor.Reference=zeros(numel(S.Detector.Det),4096);
        disp('UserValues.Phasor.Reference was incomplete');
    elseif size(S.Phasor.Reference,1)<numel(P.Detector.Det)
        S.Phasor.Reference(numel(P.Detector.Det),end) = 0;
    end
    P.Phasor.Reference = S.Phasor.Reference;
    
    %%% Checks, if Phasor.Reference_Time subfield exists
    if ~isfield(S.Phasor,'Reference_Time')
        S.Phasor.Reference_Time=zeros(numel(S.Detector.Det),1);
        disp('UserValues.Phasor.Reference_Time was incomplete');
    elseif size(S.Phasor.Reference_Time,1)<numel(P.Detector.Det)
        S.Phasor.Reference_Time(numel(P.Detector.Det),end) = 0;
    end
    P.Phasor.Reference_Time = S.Phasor.Reference_Time;
    
    %%% Checks, if Phasor.Settings subfields exist
    if ~isfield(S.Phasor,'Settings_THMin')
        S.Phasor.Settings_THMin='200';
        disp('UserValues.Phasor.Settings_THMin was incomplete');
    end
    P.Phasor.Settings_THMin = S.Phasor.Settings_THMin;
    
    if ~isfield(S.Phasor,'Settings_THMax')
        S.Phasor.Settings_THMax='5000';
        disp('UserValues.Phasor.Settings_THMax was incomplete');
    end
    P.Phasor.Settings_THMax = S.Phasor.Settings_THMax;
    
    if ~isfield(S.Phasor,'Settings_Use_AS')
        S.Phasor.Settings_Use_AS=1;
        disp('UserValues.Phasor.Settings_Use_AS was incomplete');
    end
    P.Phasor.Settings_Use_AS = S.Phasor.Settings_Use_AS;
    
    if ~isfield(S.Phasor,'Settings_ASMin')
        S.Phasor.Settings_ASMin='0';
        disp('UserValues.Phasor.Settings_ASMin was incomplete');
    end
    P.Phasor.Settings_ASMin = S.Phasor.Settings_ASMin;
    
    if ~isfield(S.Phasor,'Settings_ASMax')
        S.Phasor.Settings_ASMax='1000';
        disp('UserValues.Phasor.Settings_ASMin was incomplete');
    end
    P.Phasor.Settings_ASMax = S.Phasor.Settings_ASMax;
    
    if ~isfield(S.Phasor,'Settings_ImageColor')
        S.Phasor.Settings_ImageColor=1;
        disp('UserValues.Phasor.Settings_ImageColor was incomplete');
    end
    P.Phasor.Settings_ImageColor = S.Phasor.Settings_ImageColor;
    
    if ~isfield(S.Phasor,'Settings_Resolution')
        S.Phasor.Settings_Resolution='200';
        disp('UserValues.Phasor.Settings_Resolution was incomplete');
    end
    P.Phasor.Settings_Resolution = S.Phasor.Settings_Resolution;
    
    if ~isfield(S.Phasor,'Settings_PhasorColor')
        S.Phasor.Settings_PhasorColor=1;
        disp('UserValues.Phasor.Settings_PhasorColor was incomplete');
    end
    P.Phasor.Settings_PhasorColor = S.Phasor.Settings_PhasorColor;
    
    %%% Checks, if Phasor.ROI subfields exist
    if ~isfield(S.Phasor,'Settings_ROIColor') || numel(S.Phasor.Settings_ROIColor)<21
        S.Phasor.Settings_ROIColor=[1 0 0; 0 1 0; 0 0 1; 1 1 0; 1 0 1; 0 1 1; 0 0 0];
        disp('UserValues.Phasor.Settings_ROIColor was incomplete');
    end
    P.Phasor.Settings_ROIColor = S.Phasor.Settings_ROIColor;
    
    if ~isfield(S.Phasor,'Settings_ROIWidth') || numel(S.Phasor.Settings_ROIWidth)<7
        S.Phasor.Settings_ROIWidth=repmat({'2'},7,1);
        disp('UserValues.Phasor.Settings_ROIWidth was incomplete');
    end
    P.Phasor.Settings_ROIWidth = S.Phasor.Settings_ROIWidth;
    
    if ~isfield(S.Phasor,'Settings_ROIStyle') || numel(S.Phasor.Settings_ROIStyle)<7
        S.Phasor.Settings_ROIStyle=repmat({'-'},7,1);
        disp('UserValues.Phasor.Settings_ROIStyle was incomplete');
    end
    P.Phasor.Settings_ROIStyle = S.Phasor.Settings_ROIStyle;
    
    if ~isfield(S.Phasor,'Settings_ROISize') || numel(S.Phasor.Settings_ROISize)<7
        S.Phasor.Settings_ROISize=repmat({'0.02'},6,1);
        S.Phasor.Settings_ROISize{7} = '0.1';
        disp('UserValues.Phasor.Settings_ROISize was incomplete');
    end
    P.Phasor.Settings_ROISize = S.Phasor.Settings_ROISize;
    
    if ~isfield(S.Phasor,'Settings_LineColor')
        S.Phasor.Settings_LineColor = 1;
        disp('UserValues.Phasor.Settings_LineColor was incomplete');
    end
    P.Phasor.Settings_LineColor = S.Phasor.Settings_LineColor;
    
    
    %%% Checks, if Phasor.Export_Font is complete
    if ~isfield(S.Phasor,'Export_Font') || ~isfield(S.Phasor.Export_Font,'FontName') || ~isfield(S.Phasor.Export_Font,'FontWeight')...
            || ~isfield(S.Phasor.Export_Font,'FontAngle') || ~isfield(S.Phasor.Export_Font,'FontUnits') || ~isfield(S.Phasor.Export_Font,'FontSize')...
            || ~isfield(S.Phasor.Export_Font,'FontString')
        
        S.Phasor.Export_Font.FontName = 'Arial';
        S.Phasor.Export_Font.FontWeight = 'normal';
        S.Phasor.Export_Font.FontAngle = 'normal';
        S.Phasor.Export_Font.FontUnits = 'points';
        S.Phasor.Export_Font.FontSize = 10;
        S.Phasor.Export_Font.FontString = 'Export Font: Arial, 10';
        disp('UserValues.Phasor.Export_Font was incomplete');
    end
    P.Phasor.Export_Font = S.Phasor.Export_Font;
    
    %%% Checks, if Phasor.Export subfields exists
    if ~isfield(S.Phasor,'Export_SizeX')
          S.Phasor.Export_SizeX='200';
        disp('UserValues.Phasor.Export_SizeX was incomplete');
    end
    P.Phasor.Export_SizeX = S.Phasor.Export_SizeX;
    
    if ~isfield(S.Phasor,'Export_SizeY')
          S.Phasor.Export_SizeY='200';
        disp('UserValues.Phasor.Export_SizeY was incomplete');
    end
    P.Phasor.Export_SizeY = S.Phasor.Export_SizeY;
    
    if ~isfield(S.Phasor,'Export_GMin')
          S.Phasor.Export_GMin='0.5';
        disp('UserValues.Phasor.GMin was incomplete');
    end
    P.Phasor.Export_GMin = S.Phasor.Export_GMin;
    
    if ~isfield(S.Phasor,'Export_GMax')
          S.Phasor.Export_GMax='1.01';
        disp('UserValues.Phasor.GMax was incomplete');
    end
    P.Phasor.Export_GMax = S.Phasor.Export_GMax;
    
    if ~isfield(S.Phasor,'Export_SMin')
          S.Phasor.Export_SMin='0';
        disp('UserValues.Phasor.SMin was incomplete');
    end
    P.Phasor.Export_SMin = S.Phasor.Export_SMin;
    
    if ~isfield(S.Phasor,'Export_SMax')
          S.Phasor.Export_SMax='0.51';
        disp('UserValues.Phasor.SMax was incomplete');
    end
    P.Phasor.Export_SMax = S.Phasor.Export_SMax;
    
    if ~isfield(S.Phasor,'Export_LinePoints')
        S.Phasor.Export_LinePoints='100';
        disp('UserValues.Phasor.Export_LinePoints was incomplete');
    end
    P.Phasor.Export_LinePoints = S.Phasor.Export_LinePoints;
    
    if ~isfield(S.Phasor,'Colormap') || size(S.Phasor.Colormap,1)<2 || size(S.Phasor.Colormap,2)~=3
        S.Phasor.Colormap = flip(jet(32));
        disp('UserValues.Phasor.Colormap was incomplete');
    end
    P.Phasor.Colormap = S.Phasor.Colormap;
    
    %% Burst Search
    %%% Checks, if BurstSearch subfield exists
    if ~isfield(S,'BurstSearch')
        S.BurstSearch=[];
        disp('UserValues.BurstSearch was incomplete');
    end
    P.BurstSearch = [];
    %%% Checks, if BurstSearch.Method subfield exists
    if ~isfield(S.BurstSearch,'Method')
        S.BurstSearch.Method=1;
        disp('UserValues.BurstSearch.Method was incomplete');
    end
    P.BurstSearch.Method = S.BurstSearch.Method;
    %%% Checks, if BurstSearch.SmoothingMethod subfield exists
    if ~isfield(S.BurstSearch,'SmoothingMethod')
        S.BurstSearch.SmoothingMethod=1;
        disp('UserValues.BurstSearch.SmoothingMethod was incomplete');
    end
    P.BurstSearch.SmoothingMethod = S.BurstSearch.SmoothingMethod;
    %%% Checks, if BurstSearch.PIEChannelSelection exists
    %%% (This field contains the PIEChannel Selection (as a String) for every
    %%% Burst Search Method)
    if ~isfield(S.BurstSearch,'PIEChannelSelection')
        dummy = S.PIE.Name{1};
        S.BurstSearch.PIEChannelSelection={{dummy,dummy;dummy,dummy;dummy,dummy},{dummy,dummy;dummy,dummy;dummy,dummy},{dummy,dummy;dummy,dummy;dummy,dummy;dummy,dummy;dummy,dummy;dummy,dummy},{dummy,dummy;dummy,dummy;dummy,dummy;dummy,dummy;dummy,dummy;dummy,dummy},{dummy;dummy;dummy}};
        disp('UserValues.BurstSearch.PIEChannelSelection was incomplete');
    end
    P.BurstSearch.PIEChannelSelection = S.BurstSearch.PIEChannelSelection;
    %%% Checks, if BurstSearch.SearchParameters exists
    %%% (This field contains the Search Parameters for every Burst Search
    %%% Method)
    if ~isfield(S.BurstSearch,'SearchParameters')
        S.BurstSearch.SearchParameters={[100,500,5,5,5],[100,500,5,5,5],[100,500,5,5,5],[100,500,5,5,5],[100,500,5,5,5]};
        disp('UserValues.BurstSearch.SearchParameters was incomplete');
    end
    if size(S.BurstSearch.SearchParameters,1) < 2
        S.BurstSearch.SearchParameters(2,1:5)={[100,30,160,160,160],[100,30,160,160,160],[100,30,160,160,160],[100,30,160,160,160],[100,30,160,160,160]};
        disp('UserValues.BurstSearch.SearchParameters was incomplete');
    end
    P.BurstSearch.SearchParameters = S.BurstSearch.SearchParameters;
    %%% Checks, if BurstSearch.SaveTotalPhotonStream exists
    if ~isfield(S.BurstSearch,'SaveTotalPhotonStream')
        S.BurstSearch.SaveTotalPhotonStream=0;
        disp('UserValues.BurstSearch.SaveTotalPhotonStream was incomplete');
    end
    P.BurstSearch.SaveTotalPhotonStream = S.BurstSearch.SaveTotalPhotonStream;
    %%% Checks, if BurstSearch.NirFilter exists
    if ~isfield(S.BurstSearch,'NirFilter')
        S.BurstSearch.NirFilter=0;
        disp('UserValues.BurstSearch.NirFilter was incomplete');
    end
    P.BurstSearch.NirFilter = S.BurstSearch.NirFilter;
    %%% Checks, if BurstSearch.FitLifetime exists
    if ~isfield(S.BurstSearch,'FitLifetime')
        S.BurstSearch.FitLifetime=0;
        disp('UserValues.BurstSearch.FitLifetime was incomplete');
    end
    P.BurstSearch.FitLifetime = S.BurstSearch.FitLifetime;
    %%% Checks if BurstSearch.AutoIRFShift subfield exists
    if ~isfield(S.BurstSearch, 'AutoIRFShift')
        S.BurstSearch.AutoIRFShift='off';
        disp('UserValues.BurstSearch.AutoIRFShift was incomplete');
    end
    P.BurstSearch.AutoIRFShift = S.BurstSearch.AutoIRFShift;
    %%% Checks if BurstSearch.BurstwiseLifetime_SaveImages subfield exists
    if ~isfield(S.BurstSearch, 'BurstwiseLifetime_SaveImages')
        S.BurstSearch.BurstwiseLifetime_SaveImages=1;
        disp('UserValues.BurstSearch.BurstwiseLifetime_SaveImages was incomplete');
    end
    P.BurstSearch.BurstwiseLifetime_SaveImages = S.BurstSearch.BurstwiseLifetime_SaveImages;
    %% TauFit
    %%% Checks, if TauFit subfield exists
    if ~isfield(S,'TauFit')
        S.TauFit=[];
        disp('UserValues.TauFit was incomplete');
    end
    P.TauFit = [];

    %%% Checks, if TauFit.StartPar exists
    %%% (This field contains the Start Parallel editbox/slider value)
    if ~isfield(S.TauFit,'StartPar')
        S.TauFit.StartPar={0,0,0,0};
        disp('UserValues.TauFit.StartPar was incomplete');
    end
    if numel(S.TauFit.StartPar) < 5
        S.TauFit.StartPar{end+1} = 0;
        disp('UserValues.TauFit.StartPar was wrong size');
    end
    P.TauFit.StartPar = S.TauFit.StartPar;

    %%% Checks, if TauFit.Length exists
    %%% (This field contains the Length editbox/slider value)
    if ~isfield(S.TauFit,'Length')
        S.TauFit.Length={0,0,0,0};
        disp('UserValues.TauFit.Length was incomplete');
    end
    if numel(S.TauFit.Length) < 5
        S.TauFit.Length{end+1} = 0;
        disp('UserValues.TauFit.Length was wrong size');
    end
    P.TauFit.Length = S.TauFit.Length;

    %%% Checks, if TauFit.ShiftPer exists
    %%% (This field contains the Shift perpendicular editbox/slider value)
    if ~isfield(S.TauFit,'ShiftPer')
        S.TauFit.ShiftPer={1,1,1,1};
        disp('UserValues.TauFit.ShiftPer was incomplete');
    end
    if numel(S.TauFit.ShiftPer) < 5
        S.TauFit.ShiftPer{end+1} = 1;
        disp('UserValues.TauFit.ShiftPer was wrong size');
    end
    P.TauFit.ShiftPer = S.TauFit.ShiftPer;

    %%% Checks, if TauFit.IRFLength exists
    %%% (This field contains the IRF Length editbox/slider value)
    if ~isfield(S.TauFit,'IRFLength')
        S.TauFit.IRFLength={100,100,100,100};
        disp('UserValues.TauFit.IRFLength was incomplete');
    end
    if numel(S.TauFit.IRFLength) < 5
        S.TauFit.IRFLength{end+1} = 100;
        disp('UserValues.TauFit.IRFLength was wrong size');
    end
    P.TauFit.IRFLength = S.TauFit.IRFLength;
    %%% Checks, if TauFit.IRFShift exists
    %%% (This field contains the IRF Shift editbox/slider value)
    if ~isfield(S.TauFit,'IRFShift')
        S.TauFit.IRFShift={0,0,0,0};
        disp('UserValues.TauFit.IRFShift was incomplete');
    end
    if numel(S.TauFit.IRFShift) < 5
        S.TauFit.IRFShift{end+1} = 0;
        disp('UserValues.TauFit.IRFShift was wrong size');
    end
    P.TauFit.IRFShift = S.TauFit.IRFShift;

    %%% Checks, if TauFit.IRFrelShift exists
    %%% (This field contains the relative shift of the perpendicular IRF editbox/slider value)
    if ~isfield(S.TauFit,'IRFrelShift')
        S.TauFit.IRFrelShift={0,0,0,0};
        disp('UserValues.TauFit.IRFrelShift was incomplete');
    end
    if numel(S.TauFit.IRFrelShift) < 5
        S.TauFit.IRFrelShift{end+1} = 0;
        disp('UserValues.TauFit.IRFrelShift was wrong size');
    end
    P.TauFit.IRFrelShift = S.TauFit.IRFrelShift;

    %%% Checks, if TauFit.ScatShift exists
    %%% (This field contains the Scatter pattern shift editbox/slider value)
    if ~isfield(S.TauFit,'ScatShift')
        S.TauFit.ScatShift={0,0,0,0};
        disp('UserValues.TauFit.ScatShift was incomplete');
    end
    if numel(S.TauFit.ScatShift) < 5
        S.TauFit.ScatShift{end+1} = 0;
        disp('UserValues.TauFit.ScatShift was wrong size');
    end
    P.TauFit.ScatShift = S.TauFit.ScatShift;

    %%% Checks, if TauFit.ScatrelShift exists
    %%% (This field contains the relative shift of the perpendicular scatter editbox/slider value)
    if ~isfield(S.TauFit,'ScatrelShift')
        S.TauFit.ScatrelShift={0,0,0,0};
        disp('UserValues.TauFit.ScatrelShift was incomplete');
    end
    if numel(S.TauFit.ScatrelShift) < 5
        S.TauFit.ScatrelShift{end+1} = 0;
        disp('UserValues.TauFit.ScatrelShift was wrong size');
    end
    P.TauFit.ScatrelShift = S.TauFit.ScatrelShift;

    %%% Checks, if TauFit.Ignore exists
    %%% (This field contains the editbox/slider value for ignoring the first part of the TAC from fitting quality estimation)
    if ~isfield(S.TauFit,'Ignore')
        S.TauFit.Ignore={1,1,1,1};
        disp('UserValues.TauFit.Ignore was incomplete');
    end
    if numel(S.TauFit.Ignore) < 5
        S.TauFit.Ignore{end+1} = 1;
        disp('UserValues.TauFit.Ignore was wrong size');
    end
    P.TauFit.Ignore = S.TauFit.Ignore;

    %%% Checks, if TauFit.PIEChannelSelection exists
    %%% (This field contains the PIE Channel Selection as String/Name for
    %%% Parallel and Perpendicular Channel)
    if ~isfield(S.TauFit,'PIEChannelSelection')
        dummy = S.PIE.Name{1};
        S.TauFit.PIEChannelSelection={dummy,dummy};
            disp('UserValues.TauFit.PIEChannelSelection was incomplete');
    end
    P.TauFit.PIEChannelSelection = S.TauFit.PIEChannelSelection;

    %%% Checks, if TauFit.G exists
    %%% (Gfactors)
    if ~isfield(S.TauFit,'G')
        S.TauFit.G={1,1,1,1};
        disp('UserValues.TauFit.G was incomplete');
    end
    if numel(S.TauFit.G) < 5
        S.TauFit.G{end+1} = 1;
        disp('UserValues.TauFit.G was wrong size');
    end
    P.TauFit.G = S.TauFit.G;

    %%% Checks, if TauFit.l1 exists
    %%% (First of the correction factors accounting for the polarization mixing caused by the high N.A. objective lense)
    if ~isfield(S.TauFit,'l1')
        S.TauFit.l1=0;
        disp('UserValues.TauFit.l1 was incomplete');
    end
    P.TauFit.l1 = S.TauFit.l1;
    %%% Checks, if TauFit.l2 exists
    %%% (Second of the correction factors accounting for the polarization mixing caused by the high N.A. objective lense)
    if ~isfield(S.TauFit,'l2')
        S.TauFit.l2=0;
        disp('UserValues.TauFit.l2 was incomplete');
    end
    P.TauFit.l2 = S.TauFit.l2;
    %%% Checks, if TauFit.ConvolutionType exists
    %%% (Options: linear and circular == periodic convolution)
    if ~isfield(S.TauFit,'ConvolutionType')
        S.TauFit.ConvolutionType='linear';
        disp('UserValues.TauFit.ConvolutionType was incomplete');
    end
    P.TauFit.ConvolutionType = S.TauFit.ConvolutionType;
    %%% Checks, if TauFit.LineStyle exists
    %%% (Options: line and dot)
    if ~isfield(S.TauFit,'LineStyle')
        S.TauFit.LineStyle='line';
        disp('UserValues.TauFit.LineStyle was incomplete');
    end
    P.TauFit.LineStyle = S.TauFit.LineStyle;
    
    %%% Checks, if TauFit.use_weighted_residuals exists
    if ~isfield(S.TauFit,'use_weighted_residuals')
        S.TauFit.use_weighted_residuals=1;
        disp('UserValues.TauFit.use_weighted_residuals was incomplete');
    end
    P.TauFit.use_weighted_residuals = S.TauFit.use_weighted_residuals;

    %%% Checks, if TauFit.IncludeChannel exists
    if ~isfield(S.TauFit,'IncludeChannel')
        S.TauFit.IncludeChannel=[1,1,1];
        disp('UserValues.TauFit.IncludeChannel was incomplete');
    end
    P.TauFit.IncludeChannel = S.TauFit.IncludeChannel;

    %%% Checks, if TauFit.FitMethod exists
    if ~isfield(S.TauFit,'FitMethod')
        S.TauFit.FitMethod=1;
        disp('UserValues.TauFit.FitMethod was incomplete');
    end
    P.TauFit.FitMethod = S.TauFit.FitMethod;
    %%% Checks, if TauFit.YScaleLog exists
    if ~isfield(S.TauFit,'YScaleLog')
        S.TauFit.YScaleLog='off';
        disp('UserValues.TauFit.YScaleLog was incomplete');
    end
    P.TauFit.YScaleLog = S.TauFit.YScaleLog;
    %%% Checks, if TauFit.FitParams exists
    % 1  tau1
    % 2  tau2
    % 3  tau3
    % 4  F1
    % 5  F2
    % 6  ScatPar
    % 7  ScatPer
    % 8  BackPar
    % 9  BackPer
    % 10 IRF
    % 11 R0
    % 12 tauD0
    % 13 l1
    % 14 l2
    % 15 Rho1
    % 16 Rho2
    % 17 r0
    % 18 rinf
    % 19 R
    % 20 sigR
    % 21 FD0
    % 22 rinf2 (used for "Dip and Rise" model)
    
    % FitParams{chan}(n) with chan the GG/RR or BB/GG/RR channel and n the parameter index
    if ~isfield(S.TauFit,'FitParams') %|| (numel(S.TauFit.FitParams) ~= 4)
        params =      [2 2 2 0.5 0.5 0 0 0 0 0 50 2 0 0 1 1 0.4 0 50 5 0 0 0 0 0 0 0 0 0 0 0 0 0 0 0 0 0 0 0 0 0 0 0 0 0 0 0 0 0 0 0 0 0];
        fix = logical([0 0 0 0   0   1 1 1 1 1 1  1 1 1 0 0 0   0 0  0 0 0 0 0 0 0 0 0 0 0 0 0 0 0 0 0 0 0 0 0 0 0 0 0 0 0 0 0 0 0 0 0 0]);
        S.TauFit.FitParams = {params,params,params,params};
        S.TauFit.FitFix = {fix,fix,fix,fix};
        disp('UserValues.TauFit.FitParams/FitFix was incomplete');
    end
    if numel(S.TauFit.FitParams{4}) ~= 53
        params =      [2 2 2 0.5 0.5 0 0 0 0 0 50 2 0 0 1 1 0.4 0 50 5 0 0 0 0 0 0 0 0 0 0 0 0 0 0 0 0 0 0 0 0 0 0 0 0 0 0 0 0 0 0 0 0 0];
        fix = logical([0 0 0 0   0   1 1 1 1 1 1  1 1 1 0 0 0   0 0  0 0 0 0 0 0 0 0 0 0 0 0 0 0 0 0 0 0 0 0 0 0 0 0 0 0 0 0 0 0 0 0 0 0]);
        S.TauFit.FitParams{4} = params;
        S.TauFit.FitFix{4} = fix;
        disp('UserValues.TauFit.FitParams/FitFix was incomplete');
    end
    if numel(S.TauFit.FitParams) < 5
        params =      [2 2 2 0.5 0.5 0 0 0 0 0 50 2 0 0 1 1 0.4 0 50 5 0 0 0 0 0 0 0 0 0 0 0 0 0 0 0 0 0 0 0 0 0 0 0 0 0 0 0 0 0 0 0 0 0];
        fix = logical([0 0 0 0   0   1 1 1 1 1 1  1 1 1 0 0 0   0 0  0 0 0 0 0 0 0 0 0 0 0 0 0 0 0 0 0 0 0 0 0 0 0 0 0 0 0 0 0 0 0 0 0 0]);
        S.TauFit.FitParams{end+1} = params;
        S.TauFit.FitFix{end+1} = fix;
        disp('UserValues.TauFit.FitParams/FitFix was incomplete');
    end
    P.TauFit.FitParams = S.TauFit.FitParams;
    P.TauFit.FitFix = S.TauFit.FitFix;

    %% BurstBrowser
    %%% Checks, if BurstBrowser subfield exists
    if ~isfield(S,'BurstBrowser')
        S.BurstBrowser=[];
        disp('UserValues.BurstBrowser was incomplete');
    end
    P.BurstBrowser = S.BurstBrowser;
    %%% Checks, if BurstBrowser.CutDatabase subfield exists
    %%% Here, user-defined standard cuts are stored
    %%% Contains 2CMFD cuts in CutDatabase(1) and 3CMFD cuts in CutDatabase(2)
    if ~isfield(S.BurstBrowser,'CutDatabase')
        S.BurstBrowser.CutDatabase{1}=struct();
        S.BurstBrowser.CutDatabase{2}=struct();
        disp('UserValues.BurstBrowser.CutDatabase was incomplete');
    end
    P.BurstBrowser.CutDatabase = S.BurstBrowser.CutDatabase;
    %%% Check, if BurstBrowser.PrintPath subfield exists
    if ~isfield(S.BurstBrowser, 'PrintPath')
        S.BurstBrowser.PrintPath=pwd;
        disp('UserValues.BurstBrowser.PrintPath was incomplete');
    end
    P.BurstBrowser.PrintPath = S.BurstBrowser.PrintPath;
    %%% Checks, if BurstBrowser.Corrections subfield exists
    %%% Here the correction factors are stored
    if ~isfield(S.BurstBrowser,'Corrections')
        S.BurstBrowser.Corrections=[];
        disp('UserValues.BurstBrowser.Corrections was incomplete');
    end
    P.BurstBrowser.Corrections = S.BurstBrowser.Corrections;
    %%% Checks, if BurstBrowser.Corrections.CrossTalk_GR subfield exists
    if ~isfield(S.BurstBrowser.Corrections,'CrossTalk_GR')
        S.BurstBrowser.Corrections.CrossTalk_GR=0;
        disp('UserValues.BurstBrowser.Corrections.CrossTalk_GR was incomplete');
    end
    P.BurstBrowser.Corrections.CrossTalk_GR = S.BurstBrowser.Corrections.CrossTalk_GR;
    %%% Checks, if BurstBrowser.Corrections.CrossTalk_BG subfield exists
    if ~isfield(S.BurstBrowser.Corrections,'CrossTalk_BG')
        S.BurstBrowser.Corrections.CrossTalk_BG=0;
        disp('UserValues.BurstBrowser.Corrections.CrossTalk_BG was incomplete');
    end
    P.BurstBrowser.Corrections.CrossTalk_BG = S.BurstBrowser.Corrections.CrossTalk_BG;
    %%% Checks, if BurstBrowser.Corrections.CrossTalk_BR subfield exists
    if ~isfield(S.BurstBrowser.Corrections,'CrossTalk_BR')
        S.BurstBrowser.Corrections.CrossTalk_BR=0;
        disp('UserValues.BurstBrowser.Corrections.CrossTalk_BR was incomplete');
    end
    P.BurstBrowser.Corrections.CrossTalk_BR = S.BurstBrowser.Corrections.CrossTalk_BR;
    %%% Checks, if BurstBrowser.Corrections.DirectExcitation_GR subfield exists
    if ~isfield(S.BurstBrowser.Corrections,'DirectExcitation_GR')
        S.BurstBrowser.Corrections.DirectExcitation_GR=0;
        disp('UserValues.BurstBrowser.Corrections.DirectExcitation_GR was incomplete');
    end
    P.BurstBrowser.Corrections.DirectExcitation_GR = S.BurstBrowser.Corrections.DirectExcitation_GR;
    %%% Checks, if BurstBrowser.Corrections.DirectExcitation_BG subfield exists
    if ~isfield(S.BurstBrowser.Corrections,'DirectExcitation_BG')
        S.BurstBrowser.Corrections.DirectExcitation_BG=0;
        disp('UserValues.BurstBrowser.Corrections.DirectExcitation_BG was incomplete');
    end
    P.BurstBrowser.Corrections.DirectExcitation_BG = S.BurstBrowser.Corrections.DirectExcitation_BG;
    %%% Checks, if BurstBrowser.Corrections.DirectExcitation_BR subfield exists
    if ~isfield(S.BurstBrowser.Corrections,'DirectExcitation_BR')
        S.BurstBrowser.Corrections.DirectExcitation_BR=0;
        disp('UserValues.BurstBrowser.Corrections.DirectExcitation_BR was incomplete');
    end
    P.BurstBrowser.Corrections.DirectExcitation_BR = S.BurstBrowser.Corrections.DirectExcitation_BR;
    %%% Checks, if BurstBrowser.Corrections.Gamma_GR subfield exists
    if ~isfield(S.BurstBrowser.Corrections,'Gamma_GR')
        S.BurstBrowser.Corrections.Gamma_GR=1;
        disp('UserValues.BurstBrowser.Corrections.Gamma_GR was incomplete');
    end
    P.BurstBrowser.Corrections.Gamma_GR = S.BurstBrowser.Corrections.Gamma_GR;
    %%% Checks, if BurstBrowser.Corrections.Gamma_BG subfield exists
    if ~isfield(S.BurstBrowser.Corrections,'Gamma_BG')
        S.BurstBrowser.Corrections.Gamma_BG=1;
        disp('UserValues.BurstBrowser.Corrections.Gamma_BG was incomplete');
    end
    P.BurstBrowser.Corrections.Gamma_BG = S.BurstBrowser.Corrections.Gamma_BG;
    %%% Checks, if BurstBrowser.Corrections.Gamma_BR subfield exists
    if ~isfield(S.BurstBrowser.Corrections,'Gamma_BR')
        S.BurstBrowser.Corrections.Gamma_BR=1;
        disp('UserValues.BurstBrowser.Corrections.Gamma_BR was incomplete');
    end
    P.BurstBrowser.Corrections.Gamma_BR = S.BurstBrowser.Corrections.Gamma_BR;
    %%% Checks, if BurstBrowser.Corrections.UseBeta subfield exists
    if ~isfield(S.BurstBrowser.Corrections,'UseBeta')
        S.BurstBrowser.Corrections.UseBeta=0;
        disp('UserValues.BurstBrowser.Corrections.UseBeta was incomplete');
    end
    P.BurstBrowser.Corrections.UseBeta = S.BurstBrowser.Corrections.UseBeta;
    %%% Checks, if BurstBrowser.Corrections.Beta_GR subfield exists
    if ~isfield(S.BurstBrowser.Corrections,'Beta_GR')
        S.BurstBrowser.Corrections.Beta_GR=1;
        disp('UserValues.BurstBrowser.Corrections.Beta_GR was incomplete');
    end
    P.BurstBrowser.Corrections.Beta_GR = S.BurstBrowser.Corrections.Beta_GR;
    %%% Checks, if BurstBrowser.Corrections.Beta_BG subfield exists
    if ~isfield(S.BurstBrowser.Corrections,'Beta_BG')
        S.BurstBrowser.Corrections.Beta_BG=1;
        disp('UserValues.BurstBrowser.Corrections.Beta_BG was incomplete');
    end
    P.BurstBrowser.Corrections.Beta_BG = S.BurstBrowser.Corrections.Beta_BG;
    %%% Checks, if BurstBrowser.Corrections.Beta_BR subfield exists
    if ~isfield(S.BurstBrowser.Corrections,'Beta_BR')
        S.BurstBrowser.Corrections.Beta_BR=1;
        disp('UserValues.BurstBrowser.Corrections.Beta_BR was incomplete');
    end
    P.BurstBrowser.Corrections.Beta_BR = S.BurstBrowser.Corrections.Beta_BR;
    %%% Checks, if BurstBrowser.Corrections.Background_BBpar subfield exists
    if ~isfield(S.BurstBrowser.Corrections,'Background_BBpar')
        S.BurstBrowser.Corrections.Background_BBpar=0;
        disp('UserValues.BurstBrowser.Corrections.Background_BBpar was incomplete');
    end
    P.BurstBrowser.Corrections.Background_BBpar = S.BurstBrowser.Corrections.Background_BBpar;
    %%% Checks, if BurstBrowser.Corrections.Background_BBperp subfield exists
    if ~isfield(S.BurstBrowser.Corrections,'Background_BBperp')
        S.BurstBrowser.Corrections.Background_BBperp=0;
        disp('UserValues.BurstBrowser.Corrections.Background_BBperp was incomplete');
    end
    P.BurstBrowser.Corrections.Background_BBperp = S.BurstBrowser.Corrections.Background_BBperp;
    %%% Checks, if BurstBrowser.Corrections.Background_BGpar subfield exists
    if ~isfield(S.BurstBrowser.Corrections,'Background_BGpar')
        S.BurstBrowser.Corrections.Background_BGpar=0;
        disp('UserValues.BurstBrowser.Corrections.Background_BGpar was incomplete');
    end
    P.BurstBrowser.Corrections.Background_BGpar = S.BurstBrowser.Corrections.Background_BGpar;
    %%% Checks, if BurstBrowser.Corrections.Background_BGperp subfield exists
    if ~isfield(S.BurstBrowser.Corrections,'Background_BGperp')
        S.BurstBrowser.Corrections.Background_BGperp=0;
        disp('UserValues.BurstBrowser.Corrections.Background_BGperp was incomplete');
    end
    P.BurstBrowser.Corrections.Background_BGperp = S.BurstBrowser.Corrections.Background_BGperp;
    %%% Checks, if BurstBrowser.Corrections.Background_BRpar subfield exists
    if ~isfield(S.BurstBrowser.Corrections,'Background_BRpar')
        S.BurstBrowser.Corrections.Background_BRpar=0;
        disp('UserValues.BurstBrowser.Corrections.Background_BRpar was incomplete');
    end
    P.BurstBrowser.Corrections.Background_BRpar = S.BurstBrowser.Corrections.Background_BRpar;
    %%% Checks, if BurstBrowser.Corrections.Background_BRperp subfield exists
    if ~isfield(S.BurstBrowser.Corrections,'Background_BRperp')
        S.BurstBrowser.Corrections.Background_BRperp=0;
        disp('UserValues.BurstBrowser.Corrections.Background_BRperp was incomplete');
    end
    P.BurstBrowser.Corrections.Background_BRperp = S.BurstBrowser.Corrections.Background_BRperp;
    %%% Checks, if BurstBrowser.Corrections.Background_GGpar subfield exists
    if ~isfield(S.BurstBrowser.Corrections,'Background_GGpar')
        S.BurstBrowser.Corrections.Background_GGpar=0;
        disp('UserValues.BurstBrowser.Corrections.Background_GGpar was incomplete');
    end
    P.BurstBrowser.Corrections.Background_GGpar = S.BurstBrowser.Corrections.Background_GGpar;
    %%% Checks, if BurstBrowser.Corrections.Background_GGperp subfield exists
    if ~isfield(S.BurstBrowser.Corrections,'Background_GGperp')
        S.BurstBrowser.Corrections.Background_GGperp=0;
        disp('UserValues.BurstBrowser.Corrections.Background_GGperp was incomplete');
    end
    P.BurstBrowser.Corrections.Background_GGperp = S.BurstBrowser.Corrections.Background_GGperp;
    %%% Checks, if BurstBrowser.Corrections.Background_GRpar subfield exists
    if ~isfield(S.BurstBrowser.Corrections,'Background_GRpar')
        S.BurstBrowser.Corrections.Background_GRpar=0;
        disp('UserValues.BurstBrowser.Corrections.Background_GRpar was incomplete');
    end
    P.BurstBrowser.Corrections.Background_GRpar = S.BurstBrowser.Corrections.Background_GRpar;
    %%% Checks, if BurstBrowser.Corrections.Background_GRperp subfield exists
    if ~isfield(S.BurstBrowser.Corrections,'Background_GRperp')
        S.BurstBrowser.Corrections.Background_GRperp=0;
        disp('UserValues.BurstBrowser.Corrections.Background_GRperp was incomplete');
    end
    P.BurstBrowser.Corrections.Background_GRperp = S.BurstBrowser.Corrections.Background_GRperp;
    %%% Checks, if BurstBrowser.Corrections.Background_RRpar subfield exists
    if ~isfield(S.BurstBrowser.Corrections,'Background_RRpar')
        S.BurstBrowser.Corrections.Background_RRpar=0;
        disp('UserValues.BurstBrowser.Corrections.Background_RRpar was incomplete');
    end
    P.BurstBrowser.Corrections.Background_RRpar = S.BurstBrowser.Corrections.Background_RRpar;
    %%% Checks, if BurstBrowser.Corrections.Background_RRperp subfield exists
    if ~isfield(S.BurstBrowser.Corrections,'Background_RRperp')
        S.BurstBrowser.Corrections.Background_RRperp=0;
        disp('UserValues.BurstBrowser.Corrections.Background_RRperp was incomplete');
    end
    P.BurstBrowser.Corrections.Background_RRperp = S.BurstBrowser.Corrections.Background_RRperp;
    %%% Checks, if BurstBrowser.Corrections.GfactorBlue subfield exists
    if ~isfield(S.BurstBrowser.Corrections,'GfactorBlue')
        S.BurstBrowser.Corrections.GfactorBlue=1;
        disp('UserValues.BurstBrowser.Corrections.GfactorBlue was incomplete');
    end
    P.BurstBrowser.Corrections.GfactorBlue = S.BurstBrowser.Corrections.GfactorBlue;
    %%% Checks, if BurstBrowser.Corrections.GfactorGreen subfield exists
    if ~isfield(S.BurstBrowser.Corrections,'GfactorGreen')
        S.BurstBrowser.Corrections.GfactorGreen=1;
        disp('UserValues.BurstBrowser.Corrections.GfactorGreen was incomplete');
    end
    P.BurstBrowser.Corrections.GfactorGreen = S.BurstBrowser.Corrections.GfactorGreen;
    %%% Checks, if BurstBrowser.Corrections.GfactorRed subfield exists
    if ~isfield(S.BurstBrowser.Corrections,'GfactorRed')
        S.BurstBrowser.Corrections.GfactorRed=1;
        disp('UserValues.BurstBrowser.Corrections.GfactorRed was incomplete');
    end
    P.BurstBrowser.Corrections.GfactorRed = S.BurstBrowser.Corrections.GfactorRed;
    %%% Checks, if BurstBrowser.Corrections.l1 subfield exists
    %%% This is the first corrections factor accounting for polarization
    %%% mixing caused by the high N.A. objective lense
    if ~isfield(S.BurstBrowser.Corrections,'l1')
        S.BurstBrowser.Corrections.l1=0;
        disp('UserValues.BurstBrowser.Corrections.l1 was incomplete');
    end
    P.BurstBrowser.Corrections.l1 = S.BurstBrowser.Corrections.l1;
    %%% Checks, if BurstBrowser.Corrections.l2 subfield exists
    %%% This is the second corrections factor accounting for polarization
    %%% mixing caused by the high N.A. objective lense
    if ~isfield(S.BurstBrowser.Corrections,'l2')
        S.BurstBrowser.Corrections.l2=0;
        disp('UserValues.BurstBrowser.Corrections.l2 was incomplete');
    end
    P.BurstBrowser.Corrections.l2 = S.BurstBrowser.Corrections.l2;
    %%% Checks, if BurstBrowser.Corrections.DonorLifetime subfield exists
    %%% This value stores the set Donor Lifetime
    if ~isfield(S.BurstBrowser.Corrections,'DonorLifetime')
        S.BurstBrowser.Corrections.DonorLifetime=3.8;
        disp('UserValues.BurstBrowser.Corrections.DonorLifetime was incomplete');
    end
    P.BurstBrowser.Corrections.DonorLifetime = S.BurstBrowser.Corrections.DonorLifetime;
    %%% Checks, if BurstBrowser.Corrections.DonorLifetimeBlue subfield exists
    %%% This value stores the set Donor Lifetime
    if ~isfield(S.BurstBrowser.Corrections,'DonorLifetimeBlue')
        S.BurstBrowser.Corrections.DonorLifetimeBlue=3.8;
        disp('UserValues.BurstBrowser.Corrections.DonorLifetimeBlue was incomplete');
    end
    P.BurstBrowser.Corrections.DonorLifetimeBlue = S.BurstBrowser.Corrections.DonorLifetimeBlue;
    %%% Checks, if BurstBrowser.Corrections.AcceptorLifetime subfield exists
    %%% This value stores the set Acceptor Lifetime
    if ~isfield(S.BurstBrowser.Corrections,'AcceptorLifetime')
        S.BurstBrowser.Corrections.AcceptorLifetime=3.5;
        disp('UserValues.BurstBrowser.Corrections.AcceptorLifetime was incomplete');
    end
    P.BurstBrowser.Corrections.AcceptorLifetime = S.BurstBrowser.Corrections.AcceptorLifetime;
    %%% Checks, if BurstBrowser.Corrections.FoersterRadius subfield exists
    %%% This value stores the set Foerster Radius
    if ~isfield(S.BurstBrowser.Corrections,'FoersterRadius')
        S.BurstBrowser.Corrections.FoersterRadius=59;
        disp('UserValues.BurstBrowser.Corrections.FoersterRadius was incomplete');
    end
    P.BurstBrowser.Corrections.FoersterRadius = S.BurstBrowser.Corrections.FoersterRadius;
    %%% Checks, if BurstBrowser.Corrections.LinkerLength subfield exists
    %%% This value stores the set Linker Length
    if ~isfield(S.BurstBrowser.Corrections,'LinkerLength')
        S.BurstBrowser.Corrections.LinkerLength=5;
        disp('UserValues.BurstBrowser.Corrections.LinkerLength was incomplete');
    end
    P.BurstBrowser.Corrections.LinkerLength = S.BurstBrowser.Corrections.LinkerLength;
    %%% Checks, if BurstBrowser.Corrections.DonorLifetimeBlue subfield exists
    %%% This value stores the set Donor Lifetime of the Blue dye
    if ~isfield(S.BurstBrowser.Corrections,'DonorLifetimeBlue')
        S.BurstBrowser.Corrections.DonorLifetimeBlue=4.1;
        disp('UserValues.BurstBrowser.Corrections.DonorLifetimeBlue was incomplete');
    end
    P.BurstBrowser.Corrections.DonorLifetimeBlue = S.BurstBrowser.Corrections.DonorLifetimeBlue;
    %%% Checks, if BurstBrowser.Corrections.FoersterRadiusBG subfield exists
    %%% This value stores the set Foerster Radius BG
    if ~isfield(S.BurstBrowser.Corrections,'FoersterRadiusBG')
        S.BurstBrowser.Corrections.FoersterRadiusBG=59;
        disp('UserValues.BurstBrowser.Corrections.FoersterRadiusBG was incomplete');
    end
    P.BurstBrowser.Corrections.FoersterRadiusBG = S.BurstBrowser.Corrections.FoersterRadiusBG;
    %%% Checks, if BurstBrowser.Corrections.LinkerLengthBG subfield exists
    %%% This value stores the set Linker Length BG
    if ~isfield(S.BurstBrowser.Corrections,'LinkerLengthBG')
        S.BurstBrowser.Corrections.LinkerLengthBG=5;
        disp('UserValues.BurstBrowser.Corrections.LinkerLengthBG was incomplete');
    end
    P.BurstBrowser.Corrections.LinkerLengthBG = S.BurstBrowser.Corrections.LinkerLengthBG;
    %%% Checks, if BurstBrowser.Corrections.FoersterRadiusBR subfield exists
    %%% This value stores the set Foerster Radius BR
    if ~isfield(S.BurstBrowser.Corrections,'FoersterRadiusBR')
        S.BurstBrowser.Corrections.FoersterRadiusBR=59;
        disp('UserValues.BurstBrowser.Corrections.FoersterRadiusBR was incomplete');
    end
    P.BurstBrowser.Corrections.FoersterRadiusBR = S.BurstBrowser.Corrections.FoersterRadiusBR;
    %%% Checks, if BurstBrowser.Corrections.LinkerLength subfield exists
    %%% This value stores the set Linker Length BR
    if ~isfield(S.BurstBrowser.Corrections,'LinkerLengthBR')
        S.BurstBrowser.Corrections.LinkerLengthBR=5;
        disp('UserValues.BurstBrowser.Corrections.LinkerLengthBR was incomplete');
    end
    P.BurstBrowser.Corrections.LinkerLengthBR = S.BurstBrowser.Corrections.LinkerLengthBR;
    %%% Checks, if BurstBrowser.Display subfield exists
    %%% Here the display options are stored
    if ~isfield(S.BurstBrowser,'Display')
        S.BurstBrowser.Display=[];
        disp('UserValues.BurstBrowser.Display was incomplete');
    end
    %%% Check, if BurstBrowser.Corrections.r0_green subfield exists
    if ~isfield(S.BurstBrowser.Corrections, 'r0_green')
        S.BurstBrowser.Corrections.r0_green=0.4;
        disp('UserValues.BurstBrowser.Corrections.r0_green was incomplete');
    end
    P.BurstBrowser.Corrections.r0_green = S.BurstBrowser.Corrections.r0_green;
    %%% Check, if BurstBrowser.Corrections.r0_red subfield exists
    if ~isfield(S.BurstBrowser.Corrections, 'r0_red')
        S.BurstBrowser.Corrections.r0_red=0.4;
        disp('UserValues.BurstBrowser.Corrections.r0_red was incomplete');
    end
    P.BurstBrowser.Corrections.r0_red = S.BurstBrowser.Corrections.r0_red;
    %%% Check, if BurstBrowser.Corrections.r0_green subfield exists
    if ~isfield(S.BurstBrowser.Corrections, 'r0_blue')
        S.BurstBrowser.Corrections.r0_blue=0.4;
        disp('UserValues.BurstBrowser.Corrections.r0_blue was incomplete');
    end
    P.BurstBrowser.Corrections.r0_blue = S.BurstBrowser.Corrections.r0_blue;
    %%% Checks, if BurstBrowser.Display subfield exists
    if ~isfield(S.BurstBrowser,'Display')
        S.BurstBrowser.Display=[];
        disp('UserValues.BurstBrowser.Display was incomplete');
    end
    P.BurstBrowser.Display = [];
    %%% Checks, if BurstBrowser.Display.NumberOfBinsX subfield exists
    if ~isfield(S.BurstBrowser.Display,'NumberOfBinsX')
        S.BurstBrowser.Display.NumberOfBinsX=50;
        disp('UserValues.BurstBrowser.Display.NumberOfBinsX was incomplete');
    end
    P.BurstBrowser.Display.NumberOfBinsX = S.BurstBrowser.Display.NumberOfBinsX;
    %%% Checks, if BurstBrowser.Display.NumberOfBinsX subfield exists
    if ~isfield(S.BurstBrowser.Display,'NumberOfBinsY')
        S.BurstBrowser.Display.NumberOfBinsY=50;
        disp('UserValues.BurstBrowser.Display.NumberOfBinsY was incomplete');
    end
    P.BurstBrowser.Display.NumberOfBinsY = S.BurstBrowser.Display.NumberOfBinsY;
    %%% Checks, if BurstBrowser.Display.PlotType subfield exists
    if ~isfield(S.BurstBrowser.Display,'PlotType')
        S.BurstBrowser.Display.PlotType='Image';
        disp('UserValues.BurstBrowser.Display.PlotType was incomplete');
    end
    P.BurstBrowser.Display.PlotType = S.BurstBrowser.Display.PlotType;
    %%% Checks, if BurstBrowser.Display.ColorMap subfield exists
    if ~isfield(S.BurstBrowser.Display,'ColorMap')
        S.BurstBrowser.Display.ColorMap='hot';
        disp('UserValues.BurstBrowser.Display.ColorMap was incomplete');
    end
    P.BurstBrowser.Display.ColorMap = S.BurstBrowser.Display.ColorMap;
    %%% Checks, if BurstBrowser.Display.NumberOfContourLevels subfield exists
    if ~isfield(S.BurstBrowser.Display,'NumberOfContourLevels')
        S.BurstBrowser.Display.NumberOfContourLevels=10;
        disp('UserValues.BurstBrowser.Display.NumberOfContourLevels was incomplete');
    end
    P.BurstBrowser.Display.NumberOfContourLevels = S.BurstBrowser.Display.NumberOfContourLevels;
    %%% Checks, if BurstBrowser.Display.ContourOffset subfield exists
    if ~isfield(S.BurstBrowser.Display,'ContourOffset')
        S.BurstBrowser.Display.ContourOffset=5;
        disp('UserValues.BurstBrowser.Display.ContourOffset was incomplete');
    end
    P.BurstBrowser.Display.ContourOffset = S.BurstBrowser.Display.ContourOffset;
    %%% Checks, if BurstBrowser.Display.ImageOffset subfield exists
    if ~isfield(S.BurstBrowser.Display,'ImageOffset')
        S.BurstBrowser.Display.ImageOffset=1;
        disp('UserValues.BurstBrowser.Display.ImageOffset was incomplete');
    end
    P.BurstBrowser.Display.ImageOffset = S.BurstBrowser.Display.ImageOffset;
    %%% Checks, if BurstBrowser.Display.PlotContourLines subfield exists
    if ~isfield(S.BurstBrowser.Display,'PlotContourLines')
        S.BurstBrowser.Display.PlotContourLines=1;
        disp('UserValues.BurstBrowser.Display.PlotContourLines was incomplete');
    end
    P.BurstBrowser.Display.PlotContourLines = S.BurstBrowser.Display.PlotContourLines;
    %%% Checks, if BurstBrowser.Display.MarkerSize subfield exists
    if ~isfield(S.BurstBrowser.Display,'MarkerSize')
        S.BurstBrowser.Display.MarkerSize=36;
        disp('UserValues.BurstBrowser.Display.MarkerSize was incomplete');
    end
    P.BurstBrowser.Display.MarkerSize = S.BurstBrowser.Display.MarkerSize;
    %%% Checks, if BurstBrowser.Display.MarkerColor subfield exists
    if ~isfield(S.BurstBrowser.Display,'MarkerColor')
        S.BurstBrowser.Display.MarkerColor=[0,0,0];
        disp('UserValues.BurstBrowser.Display.MarkerColor was incomplete');
    end
    P.BurstBrowser.Display.MarkerColor = S.BurstBrowser.Display.MarkerColor;
     %%% Checks, if BurstBrowser.Display.ZScale_Intensity subfield exists
    if ~isfield(S.BurstBrowser.Display,'ZScale_Intensity')
        S.BurstBrowser.Display.ZScale_Intensity=1;
        disp('UserValues.BurstBrowser.Display.ZScale_Intensity was incomplete');
    end
    P.BurstBrowser.Display.ZScale_Intensity = S.BurstBrowser.Display.ZScale_Intensity;
    %%% Checks, if BurstBrowser.Display.KDE subfield exists
    if ~isfield(S.BurstBrowser.Display,'KDE')
        S.BurstBrowser.Display.KDE=0;
        disp('UserValues.BurstBrowser.Display.KDE was incomplete');
    end
    P.BurstBrowser.Display.KDE = S.BurstBrowser.Display.KDE;
    %%% Checks, if BurstBrowser.Display.ColorMapInvert subfield exists
    if ~isfield(S.BurstBrowser.Display,'ColorMapInvert')
        S.BurstBrowser.Display.ColorMapInvert=0;
        disp('UserValues.BurstBrowser.Display.ColorMapInvert was incomplete');
    end
    P.BurstBrowser.Display.ColorMapInvert = S.BurstBrowser.Display.ColorMapInvert;
    %%% Checks, if BurstBrowser.Display.ColorLine1 subfield exists
    if ~isfield(S.BurstBrowser.Display,'ColorLine1')
        S.BurstBrowser.Display.ColorLine1=[0 0 1];
        disp('UserValues.BurstBrowser.Display.ColorLine1 was incomplete');
    end
    P.BurstBrowser.Display.ColorLine1 = S.BurstBrowser.Display.ColorLine1;
    %%% Checks, if BurstBrowser.Display.ColorLine2 subfield exists
    if ~isfield(S.BurstBrowser.Display,'ColorLine2')
        S.BurstBrowser.Display.ColorLine2=[1 0 0];
        disp('UserValues.BurstBrowser.Display.ColorLine2 was incomplete');
    end
    P.BurstBrowser.Display.ColorLine2 = S.BurstBrowser.Display.ColorLine2;
    %%% Checks, if BurstBrowser.Display.ColorLine3 subfield exists
    if ~isfield(S.BurstBrowser.Display,'ColorLine3')
        S.BurstBrowser.Display.ColorLine3=[0 1 0];
        disp('UserValues.BurstBrowser.Display.ColorLine3 was incomplete');
    end
    P.BurstBrowser.Display.ColorLine3 = S.BurstBrowser.Display.ColorLine3;
    %%% Checks, if BurstBrowser.Display.ColorLine4 subfield exists
    if ~isfield(S.BurstBrowser.Display,'ColorLine4')
        S.BurstBrowser.Display.ColorLine4=[1 1 0];
        disp('UserValues.BurstBrowser.Display.ColorLine4 was incomplete');
    end
    P.BurstBrowser.Display.ColorLine4 = S.BurstBrowser.Display.ColorLine4;
    %%% Checks, if BurstBrowser.Display.ColorLine5 subfield exists
    if ~isfield(S.BurstBrowser.Display,'ColorLine5')
        S.BurstBrowser.Display.ColorLine5=[0 1 1];
        disp('UserValues.BurstBrowser.Display.ColorLine5 was incomplete');
    end
    P.BurstBrowser.Display.ColorLine5 = S.BurstBrowser.Display.ColorLine5;
    %%% Checks, if BurstBrowser.Display.ColorLine6 subfield exists
    if ~isfield(S.BurstBrowser.Display,'ColorLine6')
        S.BurstBrowser.Display.ColorLine6=[0 1 1];
        disp('UserValues.BurstBrowser.Display.ColorLine6 was incomplete');
    end
    P.BurstBrowser.Display.ColorLine6 = S.BurstBrowser.Display.ColorLine6;
    %%% Checks, if BurstBrowser.Display.BrightenColorMap subfield exists
    if ~isfield(S.BurstBrowser.Display,'BrightenColorMap')
        S.BurstBrowser.Display.BrightenColorMap=0;
        disp('UserValues.BurstBrowser.Display.BrightenColorMap was incomplete');
    end
    P.BurstBrowser.Display.BrightenColorMap = S.BurstBrowser.Display.BrightenColorMap;
    %%% Checks, if BurstBrowser.Display.MultiPlotMode subfield exists
    if ~isfield(S.BurstBrowser.Display,'MultiPlotMode')
        S.BurstBrowser.Display.MultiPlotMode=0;
        disp('UserValues.BurstBrowser.Display.MultiPlotMode was incomplete');
    end
    P.BurstBrowser.Display.MultiPlotMode = S.BurstBrowser.Display.MultiPlotMode;
    %%% Checks, if BurstBrowser.Display.PlotGridAboveData subfield exists
    if ~isfield(S.BurstBrowser.Display,'PlotGridAboveData')
        S.BurstBrowser.Display.PlotGridAboveData=0;
        disp('UserValues.BurstBrowser.Display.PlotGridAboveData was incomplete');
    end
    P.BurstBrowser.Display.PlotGridAboveData = S.BurstBrowser.Display.PlotGridAboveData;
    
    %%% Checks, if BurstBrowser.Display.Restrict_EandS_Range subfield exists
    if ~isfield(S.BurstBrowser.Display,'Restrict_EandS_Range')
        S.BurstBrowser.Display.Restrict_EandS_Range=0;
        disp('UserValues.BurstBrowser.Display.Restrict_EandS_Range was incomplete');
    end
    P.BurstBrowser.Display.Restrict_EandS_Range = S.BurstBrowser.Display.Restrict_EandS_Range;
    
    %%% Checks, if BurstBrowser.Display.logX subfield exists
    if ~isfield(S.BurstBrowser.Display,'logX')
        S.BurstBrowser.Display.logX=0;
        disp('UserValues.BurstBrowser.Display.logX was incomplete');
    end
    P.BurstBrowser.Display.logX = S.BurstBrowser.Display.logX;
    %%% Checks, if BurstBrowser.Display.logY subfield exists
    if ~isfield(S.BurstBrowser.Display,'logY')
        S.BurstBrowser.Display.logY=0;
        disp('UserValues.BurstBrowser.Display.logY was incomplete');
    end
    P.BurstBrowser.Display.logY = S.BurstBrowser.Display.logY;
    %%% Checks, if BurstBrowser.Settings subfield exists
    if ~isfield(S.BurstBrowser,'Settings')
        S.BurstBrowser.Settings=[];
        disp('UserValues.BurstBrowser.Settings was incomplete');
    end
    P.BurstBrowser.Settings = [];
    %%% Check, if BurstBrowser.Settings.SaveOnClose subfield exists
    if ~isfield(S.BurstBrowser.Settings, 'SaveOnClose')
        S.BurstBrowser.Settings.SaveOnClose=0;
        disp('UserValues.BurstBrowser.Settings.SaveOnClose was incomplete');
    end
    P.BurstBrowser.Settings.SaveOnClose = S.BurstBrowser.Settings.SaveOnClose;
    %%% Check, if BurstBrowser.Settings.CorrectionOnLoad subfield exists
    if ~isfield(S.BurstBrowser.Settings, 'CorrectionOnLoad')
        S.BurstBrowser.Settings.CorrectionOnLoad=1;
        disp('UserValues.BurstBrowser.Settings.CorrectionOnLoad was incomplete');
    end
    P.BurstBrowser.Settings.CorrectionOnLoad = S.BurstBrowser.Settings.CorrectionOnLoad;
    %%% Check, if BurstBrowser.Settings.fFCS_UseIRF subfield exists
    if ~isfield(S.BurstBrowser.Settings, 'fFCS_UseIRF')
        S.BurstBrowser.Settings.fFCS_UseIRF=1;
        disp('UserValues.BurstBrowser.Settings.fFCS_UseIRF was incomplete');
    end
    P.BurstBrowser.Settings.fFCS_UseIRF = S.BurstBrowser.Settings.fFCS_UseIRF;
    %%% Check, if BurstBrowser.Settings.Downsample_fFCS subfield exists
    if ~isfield(S.BurstBrowser.Settings, 'Downsample_fFCS')
        S.BurstBrowser.Settings.Downsample_fFCS=0;
        disp('UserValues.BurstBrowser.Settings.Downsample_fFCS was incomplete');
    end
    P.BurstBrowser.Settings.Downsample_fFCS = S.BurstBrowser.Settings.Downsample_fFCS;
    %%% Check, if BurstBrowser.Settings.Downsample_fFCS_Time subfield exists
    %%% Stores the desired MI Bin time in ps
    if ~isfield(S.BurstBrowser.Settings, 'Downsample_fFCS_Time')
        S.BurstBrowser.Settings.Downsample_fFCS_Time=100;
        disp('UserValues.BurstBrowser.Settings.Downsample_fFCS_Time was incomplete');
    end
    P.BurstBrowser.Settings.Downsample_fFCS_Time = S.BurstBrowser.Settings.Downsample_fFCS_Time;
    %%% Check, if BurstBrowser.Settings.fFCS_Mode subfield exists
    if ~isfield(S.BurstBrowser.Settings, 'fFCS_Mode')
        S.BurstBrowser.Settings.fFCS_Mode=1;
        disp('UserValues.BurstBrowser.Settings.fFCS_Mode was incomplete');
    end
    P.BurstBrowser.Settings.fFCS_Mode = S.BurstBrowser.Settings.fFCS_Mode;
    %%% Check, if BurstBrowser.Settings.fFCS_UseFRET subfield exists
    if ~isfield(S.BurstBrowser.Settings, 'fFCS_UseFRET')
        S.BurstBrowser.Settings.fFCS_UseFRET=1;
        disp('UserValues.BurstBrowser.Settings.fFCS_UseFRET was incomplete');
    end
    P.BurstBrowser.Settings.fFCS_UseFRET = S.BurstBrowser.Settings.fFCS_UseFRET;
    %%% Check, if BurstBrowser.Settings.Corr_TimeWindowSize subfield exists
    if ~isfield(S.BurstBrowser.Settings, 'Corr_TimeWindowSize')
        S.BurstBrowser.Settings.Corr_TimeWindowSize=5;
        disp('UserValues.BurstBrowser.Settings.Corr_TimeWindowSize was incomplete');
    end
    P.BurstBrowser.Settings.Corr_TimeWindowSize = S.BurstBrowser.Settings.Corr_TimeWindowSize;
    %%% Check, if BurstBrowser.Settings.SaveFileExportFigure subfield exists
    if ~isfield(S.BurstBrowser.Settings, 'SaveFileExportFigure')
        S.BurstBrowser.Settings.SaveFileExportFigure=0;
        disp('UserValues.BurstBrowser.Settings.SaveFileExportFigure was incomplete');
    end
    P.BurstBrowser.Settings.SaveFileExportFigure = S.BurstBrowser.Settings.SaveFileExportFigure;
    %%% Check, if BurstBrowser.Settings.PDATimeBin subfield exists
    if ~isfield(S.BurstBrowser.Settings, 'PDATimeBin')
        S.BurstBrowser.Settings.PDATimeBin=1;
        disp('UserValues.BurstBrowser.Settings.PDATimeBin was incomplete');
    end
    P.BurstBrowser.Settings.PDATimeBin = S.BurstBrowser.Settings.PDATimeBin;
    %%% Check, if BurstBrowser.Settings.FitGaussPick subfield exists
    if ~isfield(S.BurstBrowser.Settings, 'FitGaussPick')
        S.BurstBrowser.Settings.FitGaussPick=0;
        disp('UserValues.BurstBrowser.Settings.FitGaussPick was incomplete');
    end
    P.BurstBrowser.Settings.FitGaussPick = S.BurstBrowser.Settings.FitGaussPick;
    %%% Check, if BurstBrowser.Settings.GaussianFitMethod subfield exists
    if ~isfield(S.BurstBrowser.Settings, 'GaussianFitMethod')
        S.BurstBrowser.Settings.GaussianFitMethod='MLE';
        disp('UserValues.BurstBrowser.Settings.GaussianFitMethod was incomplete');
    end
    P.BurstBrowser.Settings.GaussianFitMethod = S.BurstBrowser.Settings.GaussianFitMethod;
    %%% Check, if BurstBrowser.Settings.IsoLineGaussFit subfield exists
    if ~isfield(S.BurstBrowser.Settings, 'IsoLineGaussFit')
        S.BurstBrowser.Settings.IsoLineGaussFit=0.32;
        disp('UserValues.BurstBrowser.Settings.IsoLineGaussFit was incomplete');
    end
    P.BurstBrowser.Settings.IsoLineGaussFit = S.BurstBrowser.Settings.IsoLineGaussFit;
    %%% Check, if BurstBrowser.Settings.CompareFRETHist_Waterfall subfield exists
    if ~isfield(S.BurstBrowser.Settings, 'CompareFRETHist_Waterfall')
        S.BurstBrowser.Settings.CompareFRETHist_Waterfall=0;
        disp('UserValues.BurstBrowser.Settings.CompareFRETHist_Waterfall was incomplete');
    end
    P.BurstBrowser.Settings.CompareFRETHist_Waterfall = S.BurstBrowser.Settings.CompareFRETHist_Waterfall;
    %%% Check, if BurstBrowser.Settings.S_Donly_Min subfield exists
    if ~isfield(S.BurstBrowser.Settings, 'S_Donly_Min')
        S.BurstBrowser.Settings.S_Donly_Min=0.95;
        disp('UserValues.BurstBrowser.Settings.S_Donly_Min was incomplete');
    end
    P.BurstBrowser.Settings.S_Donly_Min = S.BurstBrowser.Settings.S_Donly_Min;
    %%% Check, if BurstBrowser.Settings.S_Donly_Max subfield exists
    if ~isfield(S.BurstBrowser.Settings, 'S_Donly_Max')
        S.BurstBrowser.Settings.S_Donly_Max=1.05;
        disp('UserValues.BurstBrowser.Settings.S_Donly_Max was incomplete');
    end
    P.BurstBrowser.Settings.S_Donly_Max = S.BurstBrowser.Settings.S_Donly_Max;
    %%% Check, if BurstBrowser.Settings.S_Aonly_Min subfield exists
    if ~isfield(S.BurstBrowser.Settings, 'S_Aonly_Min')
        S.BurstBrowser.Settings.S_Aonly_Min=-0.1;
        disp('UserValues.BurstBrowser.Settings.S_Aonly_Min was incomplete');
    end
    P.BurstBrowser.Settings.S_Aonly_Min = S.BurstBrowser.Settings.S_Aonly_Min;
    %%% Check, if BurstBrowser.Settings.S_Aonly_Max subfield exists
    if ~isfield(S.BurstBrowser.Settings, 'S_Aonly_Max')
        S.BurstBrowser.Settings.S_Aonly_Max=0.2;
        disp('UserValues.BurstBrowser.Settings.S_Aonly_Max was incomplete');
    end
    P.BurstBrowser.Settings.S_Aonly_Max = S.BurstBrowser.Settings.S_Aonly_Max;
    %%% Check, if BurstBrowser.Settings.E_Aonly_Min subfield exists
    if ~isfield(S.BurstBrowser.Settings, 'E_Aonly_Min')
        S.BurstBrowser.Settings.E_Aonly_Min=0.25;
        disp('UserValues.BurstBrowser.Settings.E_Aonly_Min was incomplete');
    end
    P.BurstBrowser.Settings.E_Aonly_Min = S.BurstBrowser.Settings.E_Aonly_Min;
    %%% Check, if BurstBrowser.Settings.Normalize_Multiplot subfield exists
    if ~isfield(S.BurstBrowser.Settings, 'Normalize_Multiplot')
        S.BurstBrowser.Settings.Normalize_Multiplot=true;
        disp('UserValues.BurstBrowser.Settings.Normalize_Multiplot was incomplete');
    end
    P.BurstBrowser.Settings.Normalize_Multiplot = S.BurstBrowser.Settings.Normalize_Multiplot;
    %%% Check, if BurstBrowser.Settings.UseFilePathForExport subfield exists
    if ~isfield(S.BurstBrowser.Settings, 'UseFilePathForExport')
        S.BurstBrowser.Settings.UseFilePathForExport=true;
        disp('UserValues.BurstBrowser.Settings.UseFilePathForExport was incomplete');
    end
    P.BurstBrowser.Settings.UseFilePathForExport = S.BurstBrowser.Settings.UseFilePathForExport;
    %%% Check, if BurstBrowser.Settings.FocusSize subfield exists
    if ~isfield(S.BurstBrowser.Settings, 'FocusSize')
        S.BurstBrowser.Settings.FocusSize=600;
        disp('UserValues.BurstBrowser.Settings.FocusSize was incomplete');
    end
    P.BurstBrowser.Settings.FocusSize = S.BurstBrowser.Settings.FocusSize;
    %%% Check, if BurstBrowser.DatabaseString subfield exists
    if ~isfield(S.BurstBrowser, 'DatabaseString')
        S.BurstBrowser.DatabaseString={};
        disp('UserValues.BurstBrowser.DatabaseString was incomplete');
    end
    P.BurstBrowser.DatabaseString = S.BurstBrowser.DatabaseString;
    %%% Check, if BurstBrowser.Database subfield exists
    if ~isfield(S.BurstBrowser, 'Database')
        S.BurstBrowser.Database={};
        disp('UserValues.BurstBrowser.Database was incomplete');
    end
    P.BurstBrowser.Database = S.BurstBrowser.Database;
    %% PDA
    if ~isfield(S, 'PDA')
        disp('WARNING: UserValues structure incomplete, field "PDA" missing');
        S.PDA = [];
    end
    P.PDA = S.PDA;

    if ~isfield(S.PDA, 'Dynamic')
        disp('WARNING: UserValues structure incomplete, field "PDA.Dynamic" missing');
        S.PDA.Dynamic = 0;
    end
    P.PDA.Dynamic = S.PDA.Dynamic;

    if ~isfield(S.PDA, 'IgnoreOuterBins')
        disp('WARNING: UserValues structure incomplete, field "PDA.IgnoreOuterBins" missing');
        S.PDA.IgnoreOuterBins = 0;
    end
    P.PDA.IgnoreOuterBins = S.PDA.IgnoreOuterBins;

    if ~isfield(S.PDA, 'HalfGlobal')
        disp('WARNING: UserValues structure incomplete, field "PDA.HalfGlobal" missing');
        S.PDA.HalfGlobal = 0;
    end
    P.PDA.HalfGlobal = S.PDA.HalfGlobal;
    
    if ~isfield(S.PDA, 'DeconvoluteBackground')
        disp('WARNING: UserValues structure incomplete, field "PDA.DeconvoluteBackground" missing');
        S.PDA.DeconvoluteBackground = 0;
    end
    P.PDA.DeconvoluteBackground = S.PDA.DeconvoluteBackground;
    
    if ~isfield(S.PDA, 'FixSigmaAtFraction')
        disp('WARNING: UserValues structure incomplete, field "PDA.FixSigmaAtFraction" missing');
        S.PDA.FixSigmaAtFraction = 0;
    end
    P.PDA.FixSigmaAtFraction = S.PDA.FixSigmaAtFraction;

    if ~isfield(S.PDA, 'SigmaAtFractionOfR')
        disp('WARNING: UserValues structure incomplete, field "PDA.SigmaAtFractionOfR" missing');
        S.PDA.SigmaAtFractionOfR = '0.08';
    end
    P.PDA.SigmaAtFractionOfR = S.PDA.SigmaAtFractionOfR;

    if ~isfield(S.PDA, 'FixSigmaAtFractionFix')
        disp('WARNING: UserValues structure incomplete, field "PDA.FixSigmaAtFractionFix" missing');
        S.PDA.FixSigmaAtFractionFix = 0;
    end
    P.PDA.FixSigmaAtFractionFix = S.PDA.FixSigmaAtFractionFix;

    if ~isfield(S.PDA, 'NoBins')
        disp('WARNING: UserValues structure incomplete, field "PDA.NoBins" missing');
        S.PDA.NoBins = '100';
    end
    P.PDA.NoBins = S.PDA.NoBins;

    if ~isfield(S.PDA, 'MinPhotons')
        disp('WARNING: UserValues structure incomplete, field "PDA.MinPhotons" missing');
        S.PDA.MinPhotons = '0';
    end
    P.PDA.MinPhotons = S.PDA.MinPhotons;

    if ~isfield(S.PDA, 'MaxPhotons')
        disp('WARNING: UserValues structure incomplete, field "PDA.MaxPhotons" missing');
        S.PDA.MaxPhotons = 'Inf';
    end
    P.PDA.MaxPhotons = S.PDA.MaxPhotons;

    if ~isfield(S.PDA, 'GridRes')
        disp('WARNING: UserValues structure incomplete, field "PDA.GridRes" missing');
        S.PDA.GridRes = '100';
    end
    P.PDA.GridRes = S.PDA.GridRes;

    if ~isfield(S.PDA, 'Smin')
        disp('WARNING: UserValues structure incomplete, field "PDA.Smin" missing');
        S.PDA.Smin = '0';
    end
    P.PDA.Smin = S.PDA.Smin;

    if ~isfield(S.PDA, 'Smax')
        disp('WARNING: UserValues structure incomplete, field "PDA.Smax" missing');
        S.PDA.Smax = '1';
    end
    P.PDA.Smax = S.PDA.Smax;

    %% tcPDA
    if ~isfield(S, 'tcPDA')
        disp('WARNING: UserValues structure incomplete, field "tcPDA" missing');
        S.tcPDA = [];
    end
    P.tcPDA = S.tcPDA;

    if ~isfield(S.tcPDA, 'PathName')
        disp('WARNING: UserValues structure incomplete, field "tcPDA.PathName" missing');
        S.tcPDA.PathName = pwd;
    end
    P.tcPDA.PathName = S.tcPDA.PathName;

    if ~isfield(S.tcPDA, 'FileName')
        disp('WARNING: UserValues structure incomplete, field "tcPDA.FileName" missing');
        S.tcPDA.FileName = '';
    end
    P.tcPDA.FileName = S.tcPDA.FileName;
    
    if ~isfield(S.tcPDA, 'nbins')
        disp('WARNING: UserValues structure incomplete, field "tcPDA.nbins" missing');
        S.tcPDA.nbins = 50;
    end
    P.tcPDA.nbins = S.tcPDA.nbins;
    
    if ~isfield(S.tcPDA, 'sampling')
        disp('WARNING: UserValues structure incomplete, field "tcPDA.sampling" missing');
        S.tcPDA.sampling = 1;
    end
    P.tcPDA.sampling = S.tcPDA.sampling;
    
    if ~isfield(S.tcPDA, 'use_stochastic_labeling')
        disp('WARNING: UserValues structure incomplete, field "tcPDA.use_stochastic_labeling" missing');
        S.tcPDA.use_stochastic_labeling = 0;
    end
    P.tcPDA.use_stochastic_labeling = S.tcPDA.use_stochastic_labeling;
    
    if ~isfield(S.tcPDA, 'use_MLE')
        disp('WARNING: UserValues structure incomplete, field "tcPDA.use_MLE" missing');
        S.tcPDA.use_MLE = 0;
    end
    P.tcPDA.use_MLE = S.tcPDA.use_MLE;
    
    if ~isfield(S.tcPDA, 'mcmc_samples')
        disp('WARNING: UserValues structure incomplete, field "tcPDA.mcmc_samples" missing');
        S.tcPDA.mcmc_samples = 10000;
    end
    P.tcPDA.mcmc_samples = S.tcPDA.mcmc_samples;
    
    if ~isfield(S.tcPDA, 'mcmc_spacing')
        disp('WARNING: UserValues structure incomplete, field "tcPDA.mcmc_spacing" missing');
        S.tcPDA.mcmc_spacing = 100;
    end
    P.tcPDA.mcmc_spacing = S.tcPDA.mcmc_spacing;
    
    if ~isfield(S.tcPDA, 'mcmc_wA')
        disp('WARNING: UserValues structure incomplete, field "tcPDA.mcmc_wA" missing');
        S.tcPDA.mcmc_wA = 0.02;
    end
    P.tcPDA.mcmc_wA = S.tcPDA.mcmc_wA;
    
    if ~isfield(S.tcPDA, 'mcmc_wR')
        disp('WARNING: UserValues structure incomplete, field "tcPDA.mcmc_wR" missing');
        S.tcPDA.mcmc_wR = 0.25;
    end
    P.tcPDA.mcmc_wR = S.tcPDA.mcmc_wR;
    
    if ~isfield(S.tcPDA, 'mcmc_wS')
        disp('WARNING: UserValues structure incomplete, field "tcPDA.mcmc_wS" missing');
        S.tcPDA.mcmc_wS = 0.25;
    end
    P.tcPDA.mcmc_wS = S.tcPDA.mcmc_wS;
    
    if ~isfield(S.tcPDA, 'stochastic_labeling_fraction')
        disp('WARNING: UserValues structure incomplete, field "tcPDA.stochastic_labeling_fraction" missing');
        S.tcPDA.stochastic_labeling_fraction = 0.5;
    end
    P.tcPDA.stochastic_labeling_fraction = S.tcPDA.stochastic_labeling_fraction;
    
    if ~isfield(S.tcPDA, 'corrections')
        disp('WARNING: UserValues structure incomplete, field "tcPDA.corrections" missing');
        S.tcPDA.corrections = [];
    end
    P.tcPDA.corrections = S.tcPDA.corrections;

    if ~isfield(S.tcPDA.corrections, 'ct_gr')
        disp('WARNING: UserValues structure incomplete, field "tcPDA.corrections.ct_gr" missing');
        S.tcPDA.corrections.ct_gr = 0;
    end
    P.tcPDA.corrections.ct_gr = S.tcPDA.corrections.ct_gr;

    if ~isfield(S.tcPDA.corrections, 'ct_bg')
        disp('WARNING: UserValues structure incomplete, field "tcPDA.corrections.ct_bg" missing');
        S.tcPDA.corrections.ct_bg = 0;
    end
    P.tcPDA.corrections.ct_bg = S.tcPDA.corrections.ct_bg;

    if ~isfield(S.tcPDA.corrections, 'ct_br')
        disp('WARNING: UserValues structure incomplete, field "tcPDA.corrections.ct_br" missing');
        S.tcPDA.corrections.ct_br = 0;
    end
    P.tcPDA.corrections.ct_br = S.tcPDA.corrections.ct_br;

    if ~isfield(S.tcPDA.corrections, 'de_gr')
        disp('WARNING: UserValues structure incomplete, field "tcPDA.corrections.de_gr" missing');
        S.tcPDA.corrections.de_gr = 0;
    end
    P.tcPDA.corrections.de_gr = S.tcPDA.corrections.de_gr;

    if ~isfield(S.tcPDA.corrections, 'de_bg')
        disp('WARNING: UserValues structure incomplete, field "tcPDA.corrections.de_bg" missing');
        S.tcPDA.corrections.de_bg = 0;
    end
    P.tcPDA.corrections.de_bg = S.tcPDA.corrections.de_bg;

    if ~isfield(S.tcPDA.corrections, 'de_br')
        disp('WARNING: UserValues structure incomplete, field "tcPDA.corrections.de_br" missing');
        S.tcPDA.corrections.de_br = 0;
    end
    P.tcPDA.corrections.de_br = S.tcPDA.corrections.de_br;

    if ~isfield(S.tcPDA.corrections, 'gamma_gr')
        disp('WARNING: UserValues structure incomplete, field "tcPDA.corrections.gamma_gr" missing');
        S.tcPDA.corrections.gamma_gr = 1;
    end
    P.tcPDA.corrections.gamma_gr = S.tcPDA.corrections.gamma_gr;

    if ~isfield(S.tcPDA.corrections, 'gamma_br')
        disp('WARNING: UserValues structure incomplete, field "tcPDA.corrections.gamma_br" missing');
        S.tcPDA.corrections.gamma_br = 1;
    end
    P.tcPDA.corrections.gamma_br = S.tcPDA.corrections.gamma_br;


    if ~isfield(S.tcPDA.corrections, 'BG_bb')
        disp('WARNING: UserValues structure incomplete, field "tcPDA.corrections.BG_bb" missing');
        S.tcPDA.corrections.BG_bb = 0;
    end
    P.tcPDA.corrections.BG_bb = S.tcPDA.corrections.BG_bb;

    if ~isfield(S.tcPDA.corrections, 'BG_bg')
        disp('WARNING: UserValues structure incomplete, field "tcPDA.corrections.BG_bg" missing');
        S.tcPDA.corrections.BG_bg = 0;
    end
    P.tcPDA.corrections.BG_bg = S.tcPDA.corrections.BG_bg;

    if ~isfield(S.tcPDA.corrections, 'BG_br')
        disp('WARNING: UserValues structure incomplete, field "tcPDA.corrections.BG_br" missing');
        S.tcPDA.corrections.BG_br = 0;
    end
    P.tcPDA.corrections.BG_br = S.tcPDA.corrections.BG_br;

    if ~isfield(S.tcPDA.corrections, 'BG_gg')
        disp('WARNING: UserValues structure incomplete, field "tcPDA.corrections.BG_gg" missing');
        S.tcPDA.corrections.BG_gg = 0;
    end
    P.tcPDA.corrections.BG_gg = S.tcPDA.corrections.BG_gg;

    if ~isfield(S.tcPDA.corrections, 'BG_gr')
        disp('WARNING: UserValues structure incomplete, field "tcPDA.corrections.BG_gr" missing');
        S.tcPDA.corrections.BG_gr = 0;
    end
    P.tcPDA.corrections.BG_gr = S.tcPDA.corrections.BG_gr;

    if ~isfield(S.tcPDA.corrections, 'R0_gr')
        disp('WARNING: UserValues structure incomplete, field "tcPDA.corrections.R0_gr" missing');
        S.tcPDA.corrections.R0_gr = 68;
    end
    P.tcPDA.corrections.R0_gr = S.tcPDA.corrections.R0_gr;

    if ~isfield(S.tcPDA.corrections, 'R0_bg')
        disp('WARNING: UserValues structure incomplete, field "tcPDA.corrections.R0_bg" missing');
        S.tcPDA.corrections.R0_bg = 63;
    end
    P.tcPDA.corrections.R0_bg = S.tcPDA.corrections.R0_bg;

    if ~isfield(S.tcPDA.corrections, 'R0_br')
        disp('WARNING: UserValues structure incomplete, field "tcPDA.corrections.R0_br" missing');
        S.tcPDA.corrections.R0_br = 51;
    end
    P.tcPDA.corrections.R0_br = S.tcPDA.corrections.R0_br;
    %% MIA
    if ~isfield(S, 'MIA')
        disp('WARNING: UserValues structure incomplete, field "MIA" missing');
        S.MIA = [];
    end
    P.MIA = S.MIA;

    if ~isfield(S.MIA, 'ColorMap_Main') || size(S.MIA.ColorMap_Main,1)~=2 || ~isnumeric(S.MIA.ColorMap_Main) || any(isnan(S.MIA.ColorMap_Main))
        disp('WARNING: UserValues structure incomplete, field "MIA.ColorMap_Main" missing');
        S.MIA.ColorMap_Main = [1; 1];
    end
    P.MIA.ColorMap_Main = S.MIA.ColorMap_Main;

    if ~isfield(S.MIA, 'CustomColor') || size(S.MIA.CustomColor,1)~=2 || size(S.MIA.CustomColor,2)~=3 || ~isnumeric(S.MIA.CustomColor) || any(isnan(S.MIA.CustomColor(:)))
        disp('WARNING: UserValues structure incomplete, field "MIA.CustomColor" missing');
        S.MIA.CustomColor = [0 1 0; 1 0 0];
    end
    P.MIA.CustomColor = S.MIA.CustomColor;

    if ~isfield(S.MIA, 'Correct_Type') || numel(S.MIA.Correct_Type)~=2 || ~isnumeric(S.MIA.Correct_Type) || any(isnan(S.MIA.Correct_Type))
        disp('WARNING: UserValues structure incomplete, field "MIA.Correct_Type" missing');
        S.MIA.Correct_Type = [1 1];
    end
    P.MIA.Correct_Type = S.MIA.Correct_Type;

    if ~isfield(S.MIA, 'Correct_Sub_Values') || numel(S.MIA.Correct_Sub_Values)~=2 || ~isnumeric(S.MIA.Correct_Sub_Values) || any(isnan(S.MIA.Correct_Sub_Values))
        disp('WARNING: UserValues structure incomplete, field "MIA.Correct_Sub_Values" missing');
        S.MIA.Correct_Sub_Values = [1 3];
    end
    P.MIA.Correct_Sub_Values = S.MIA.Correct_Sub_Values;

    if ~isfield(S.MIA, 'Correct_Add_Values') || numel(S.MIA.Correct_Add_Values)~=2 || ~isnumeric(S.MIA.Correct_Add_Values) || any(isnan(S.MIA.Correct_Add_Values))
        disp('WARNING: UserValues structure incomplete, field "MIA.Correct_Add_Values" missing');
        S.MIA.Correct_Add_Values = [1 3];
    end
    P.MIA.Correct_Add_Values = S.MIA.Correct_Add_Values;

    if ~isfield(S.MIA, 'AR_Int') || numel(S.MIA.AR_Int)~=2 || ~isnumeric(S.MIA.AR_Int) || any(isnan(S.MIA.AR_Int))
        disp('WARNING: UserValues structure incomplete, field "MIA.AR_Int" missing');
        S.MIA.AR_Int = [10 1000];
    end
    P.MIA.AR_Int = S.MIA.AR_Int;

    if ~isfield(S.MIA, 'AR_Region') || numel(S.MIA.AR_Region)~=2 || ~isnumeric(S.MIA.AR_Region) || any(isnan(S.MIA.AR_Region))
        disp('WARNING: UserValues structure incomplete, field "MIA.AR_Region" missing');
        S.MIA.AR_Region = [10 30];
    end
    P.MIA.AR_Region = S.MIA.AR_Region;

    if ~isfield(S.MIA, 'AR_Int_Fold') || numel(S.MIA.AR_Int_Fold)~=2 || ~isnumeric(S.MIA.AR_Int_Fold) || any(isnan(S.MIA.AR_Int_Fold))
        disp('WARNING: UserValues structure incomplete, field "MIA.AR_Int_Fold" missing');
        S.MIA.AR_Int_Fold = [0.6 1.5];
    end
    P.MIA.AR_Int_Fold = S.MIA.AR_Int_Fold;

    if ~isfield(S.MIA, 'AR_Var_Fold') || numel(S.MIA.AR_Var_Fold)~=2 || ~isnumeric(S.MIA.AR_Var_Fold) || any(isnan(S.MIA.AR_Var_Fold))
        disp('WARNING: UserValues structure incomplete, field "MIA.AR_Var_Fold" missing');
        S.MIA.AR_Var_Fold = [0.7 1.2];
    end
    P.MIA.AR_Var_Fold = S.MIA.AR_Var_Fold;

    if ~isfield(S.MIA, 'DoPCH')
        disp('WARNING: UserValues structure incomplete, field "MIA.DoPCH" missing');
        S.MIA.DoPCH = 0;
    end
    P.MIA.DoPCH = S.MIA.DoPCH;

    if ~isfield(S.MIA, 'AutoNames')
        disp('WARNING: UserValues structure incomplete, field "MIA.AutoNames" missing');
        S.MIA.AutoNames = 1;
    end
    P.MIA.AutoNames = S.MIA.AutoNames;

    %% Trace
    if ~isfield(S, 'Trace')
        disp('WARNING: UserValues structure incomplete, field "Trace" missing');
        S.Trace = [];
    end
    P.Trace = S.Trace;

    if ~isfield(S.Trace, 'DonPar')
        disp('WARNING: UserValues structure incomplete, field "Trace.DonPar" missing');
        S.Trace.DonPar = 1;
    end
    P.Trace.DonPar = S.Trace.DonPar;

    if ~isfield(S.Trace, 'AccPar')
        disp('WARNING: UserValues structure incomplete, field "Trace.AccPar" missing');
        S.Trace.AccPar = 1;
    end
    P.Trace.AccPar = S.Trace.AccPar;
    %% %%%%%%%%%%%%%%%%%%%%%%%%%%%%%%%%%%%%%%%%%%%%%%%%%%%%%%%%%%%%%%%%%%%%%%%%%%%
    UserValues=P;
    save(fullfile(Profiledir,'Profile.mat'),'Profile');
else
    if nargin==3
        switch numel(Param)
            case 1 
                eval(Param{1});
            case 2
                UserValues.(Param{2})=Obj.(Param{1});
            case 3
                UserValues.(Param{2}).(Param{3})=Obj.(Param{1});
            case 4
                UserValues.(Param{2}).(Param{3}).(Param{4})=Obj.(Param{1});
        end
    end

    Current=[];
    %%% Automatically copies the current profile as "TCSPC filename".pro in the folder of the current TCSPC file');
    if findobj('Tag','Pam') == get(groot,'CurrentFigure');
        %%% if Pam is not the active figure, don't go in here
        if isfield(FileInfo,'FileName')
            if ~strcmp(FileInfo.FileName{1},'Nothing loaded')
                if strcmp(UserValues.Settings.Pam.AutoSaveProfile, 'on')
                    for i = 1:FileInfo.NumberOfFiles
                        [~,FileName,~] = fileparts(FileInfo.FileName{i});
                        FullFileName = [FileInfo.Path filesep FileName '.pro'];
                        if ~strcmp(FullFileName, GenerateName(FullFileName,1));
                            %%% filename already existed
                            tmp = dir(FullFileName);
                            if datetime('today') == datetime(tmp.date(1:find(isspace(tmp.date))-1))
                                %%% if date is the same, overwrite old file
                                FullFileName = [FileInfo.Path filesep FileName '.pro'];
                            end
                        else
                            %%% generate index to the filename
                            FullFileName = GenerateName(FullFileName,1);
                        end
                        save(FullFileName,'-struct','UserValues');
                    end
                end
            end
        end
    end
end

%%% Saves user values
if ~isempty(Current) %% Saves loaded profile
    Profile=Current;
    save(fullfile(Profiledir,'Profile.mat'),'Profile');
    save(fullfile(Profiledir,Profile),'-struct','UserValues');
else
    load([Profiledir filesep 'Profile.mat']); %% Saves current profile
    save(fullfile(Profiledir,Profile),'-struct','UserValues');
end
