# Supplementary material for: Protein-mediated RNA folding governs sequence-specific interactions between rotavirus genome segments
Source: eLife. 2017 Sep 18;6:e27453. doi: 10.7554/eLife.27453 (PMC5621836; doi:10.7554/eLife.27453)
Supplement: Source code 1. [file elife-27453-code1.zip › functions/PAM/CalculateImage.m]

function [Image,Bin] = CalculateImage(PIE_MT, mode)

global FileInfo
% function that groups everything concerning image calculations from SPC data

% mode = 1 is called for summed up intensity image only
% mode = 2 is called for summed up intensity image with photon-to-pixel
% assignement
% mode = 3 is called for full Image
Pixel = zeros(FileInfo.Lines,FileInfo.Pixels+1);
Bin=[];
Image = [];
if ~isfield(FileInfo, 'LineStops') %%% Standard data with just a line/frame start or no markers
    
        Pixeltimes=[];
        for i=1:(numel(FileInfo.ImageTimes)-1)
            for j=1:FileInfo.Lines
                Pixel(j,:)=linspace(FileInfo.LineTimes(i,j),FileInfo.LineTimes(i,j+1),FileInfo.Pixels+1);
            end
            Pixeltimes = [Pixeltimes, reshape(Pixel(:,1:(end-1))',1,[])]; %#ok<AGROW>
        end
        Pixeltimes(end+1)=FileInfo.MeasurementTime;
        
        switch mode
            case 1 %%% Summed up image              
                [Image, ~] = ImageCalc(PIE_MT, int64(numel(PIE_MT)), Pixeltimes, uint32(numel(Pixeltimes)-1), uint32(FileInfo.Lines*FileInfo.Pixels));
                Image = flipud(permute(reshape(Image,FileInfo.Pixels,FileInfo.Lines),[2 1]));
            case 2 %%% Summed up image vector with photon-to-pixel assignement
                [Image, Bin] = ImageCalc(PIE_MT, int64(numel(PIE_MT)), Pixeltimes, uint32(numel(Pixeltimes)-1), uint32(FileInfo.Lines*FileInfo.Pixels));                
                
            case 3 %%% Full image
                [Image, Bin] = ImageCalc(PIE_MT, int64(numel(PIE_MT)), Pixeltimes, uint32(numel(Pixeltimes)-1), uint32(0));
                Image = flipud(permute(reshape(Image,FileInfo.Pixels,FileInfo.Lines,[]),[2 1 3]));
                
            case 4 %%% Full image vector with photon-to-pixel assignement
                [Image, Bin] = ImageCalc(PIE_MT, int64(numel(PIE_MT)), Pixeltimes, uint32(numel(Pixeltimes)-1), uint32(0));
        end    
    
else %%% Image data with additional line/frame stop markers and other more complex setups
    Pixeltimes=[];
    for i=1:(numel(FileInfo.ImageTimes))
        for j=1:FileInfo.Lines
            Pixel(j,:)=linspace(FileInfo.LineTimes(i,j),FileInfo.LineStops(i,j),FileInfo.Pixels+1);
        end
        Pixeltimes = [Pixeltimes, reshape(Pixel',1,[])]; %#ok<AGROW>
    end
    Pixeltimes(end+1)=max([FileInfo.MeasurementTime,Pixeltimes(end)]);
    
    switch mode
        case 1 %%% Summed up image
            [Image, ~] = ImageCalc(PIE_MT, int64(numel(PIE_MT)), Pixeltimes, uint32(numel(Pixeltimes)-1), uint32(FileInfo.Lines*(FileInfo.Pixels+1)));
            Image = flipud(permute(reshape(Image,FileInfo.Pixels,FileInfo.Lines),[2 1]));
            Image = Image(:,1:end-1);
        case 2 %%% Summed up image vector with photon-to-pixel assignement
            [Image, Bin] = ImageCalc(PIE_MT, int64(numel(PIE_MT)), Pixeltimes, uint32(numel(Pixeltimes)-1), uint32(FileInfo.Lines*(FileInfo.Pixels+1)));
            Bin(mod(Bin,FileInfo.Pixels+1)==0)=0;
            Bin=double(Bin)-floor(double(Bin)/(FileInfo.Pixels+1));
            Bin=uint32(Bin);
            %%% Reshapes pixel vector to image
            Image=reshape(Image,FileInfo.Pixels+1,FileInfo.Lines);
            Image=Image(1:end-1,:);
            Image=reshape(Image,1,[]);
            
        case 3 %%% Full image
            [Image, ~] = ImageCalc(PIE_MT, int64(numel(PIE_MT)), Pixeltimes, uint32(numel(Pixeltimes)-1), uint32(0));
            Image = flipud(permute(reshape(Image,FileInfo.Pixels+1,FileInfo.Lines,[]),[2 1 3]));
            Image = Image(:,1:(end-1),:);
            
        case 4 %%% Full image vector with photon-to-pixel assignement
            [Image, Bin] = ImageCalc(PIE_MT, int64(numel(PIE_MT)), Pixeltimes, uint32(numel(Pixeltimes)-1), uint32(0));
            Bin(mod(Bin,FileInfo.Pixels+1)==0)=0;
            Bin=double(Bin)-floor(double(Bin)/(FileInfo.Pixels+1));
            Bin=uint32(Bin); %%% Photon-to-Pixel assignement vector
            %%% Reshapes pixel vector to image
            Image=reshape(Image,FileInfo.Pixels+1,FileInfo.Lines,i);
            Image=Image(1:end-1,:,:);
            Image=reshape(Image,[],i);
    end
end
            
    
