# Supplementary material for: Protein-mediated RNA folding governs sequence-specific interactions between rotavirus genome segments
Source: eLife. 2017 Sep 18;6:e27453. doi: 10.7554/eLife.27453 (PMC5621836; doi:10.7554/eLife.27453)
Supplement: Source code 1. [file elife-27453-code1.zip › functions/PDAFit/compile.txt]

mac:
mex -largeArrayDims -v -O -I"randist" "calc_PNF.c" "randist/binomial.c" "randist/specfunc/gamma.c"

windows:
mex -largeArrayDims -v -O -I"randist" "calc_PNF.c" "randist\binomial.c" "randist\specfunc\gamma.c"
