# Supplementary material for: Protein-mediated RNA folding governs sequence-specific interactions between rotavirus genome segments
Source: eLife. 2017 Sep 18;6:e27453. doi: 10.7554/eLife.27453 (PMC5621836; doi:10.7554/eLife.27453)
Supplement: Source code 1. [file elife-27453-code1.zip › functions/PDAFit/randist/specfunc/eval.h]

/* evaluate a function discarding the status value in a modifiable way */

#ifndef SF_EVAL_H
#define SF_EVAL_H

#define EVAL_RESULT(fn) \
   sf_result result; \
   int status = fn; \
   if (status != EXIT_SUCCESS) { \
     printf(#fn, status, result.val); \
   } ; \
   return result.val;

#define EVAL_DOUBLE(fn) \
   int status = fn; \
   if (status != EXIT_SUCCESS) { \
     printf(#fn, status, result); \
   } ; \
   return result;

#endif /* SF_EVAL_H */
