# Supplementary material for: Protein-mediated RNA folding governs sequence-specific interactions between rotavirus genome segments
Source: eLife. 2017 Sep 18;6:e27453. doi: 10.7554/eLife.27453 (PMC5621836; doi:10.7554/eLife.27453)
Supplement: Source code 1. [file elife-27453-code1.zip › functions/PDAFit/randist/specfunc/gamma.c]

/* specfunc/gamma.c
 * 
 * Special Functions - lnfact: compute the logarithm of the factorial of n, \log(n!).
 * 					   lnchoose: compute the logarithm of n choose m. 
 *				       This is equivalent to the sum \log(n!) - \log(m!) - \log((n-m)!). 
 *
 */
 
 #include <stdlib.h>
 #include <stdio.h>
 #include <math.h>
 #include "eval.h"
 #include "sf_gamma.h"
 
static struct {int n; double f; long i; } fact_table[SF_FACT_NMAX + 1] = {
    { 0,  1.0,     1L     },
    { 1,  1.0,     1L     },
    { 2,  2.0,     2L     },
    { 3,  6.0,     6L     },
    { 4,  24.0,    24L    },
    { 5,  120.0,   120L   },
    { 6,  720.0,   720L   },
    { 7,  5040.0,  5040L  },
    { 8,  40320.0, 40320L },

    { 9,  362880.0,     362880L    },
    { 10, 3628800.0,    3628800L   },
    { 11, 39916800.0,   39916800L  },
    { 12, 479001600.0,  479001600L },

    { 13, 6227020800.0,                               0 },
    { 14, 87178291200.0,                              0 },
    { 15, 1307674368000.0,                            0 },
    { 16, 20922789888000.0,                           0 },
    { 17, 355687428096000.0,                          0 },
    { 18, 6402373705728000.0,                         0 },
    { 19, 121645100408832000.0,                       0 },
    { 20, 2432902008176640000.0,                      0 },
    { 21, 51090942171709440000.0,                     0 },
    { 22, 1124000727777607680000.0,                   0 },
    { 23, 25852016738884976640000.0,                  0 },
    { 24, 620448401733239439360000.0,                 0 },
    { 25, 15511210043330985984000000.0,               0 },
    { 26, 403291461126605635584000000.0,              0 },
    { 27, 10888869450418352160768000000.0,            0 },
    { 28, 304888344611713860501504000000.0,           0 },
    { 29, 8841761993739701954543616000000.0,          0 },
    { 30, 265252859812191058636308480000000.0,        0 },
    { 31, 8222838654177922817725562880000000.0,       0 },
    { 32, 263130836933693530167218012160000000.0,     0 },
    { 33, 8683317618811886495518194401280000000.0,    0 },
    { 34, 2.95232799039604140847618609644e38,  0 },
    { 35, 1.03331479663861449296666513375e40,  0 },
    { 36, 3.71993326789901217467999448151e41,  0 },
    { 37, 1.37637530912263450463159795816e43,  0 },
    { 38, 5.23022617466601111760007224100e44,  0 },
    { 39, 2.03978820811974433586402817399e46,  0 },
    { 40, 8.15915283247897734345611269600e47,  0 },
    { 41, 3.34525266131638071081700620534e49,  0 },
    { 42, 1.40500611775287989854314260624e51,  0 },
    { 43, 6.04152630633738356373551320685e52,  0 },
    { 44, 2.65827157478844876804362581101e54,  0 },
    { 45, 1.19622220865480194561963161496e56,  0 },
    { 46, 5.50262215981208894985030542880e57,  0 },
    { 47, 2.58623241511168180642964355154e59,  0 },
    { 48, 1.24139155925360726708622890474e61,  0 },
    { 49, 6.08281864034267560872252163321e62,  0 },
    { 50, 3.04140932017133780436126081661e64,  0 },
    { 51, 1.55111875328738228022424301647e66,  0 },
    { 52, 8.06581751709438785716606368564e67,  0 },
    { 53, 4.27488328406002556429801375339e69,  0 },
    { 54, 2.30843697339241380472092742683e71,  0 },
    { 55, 1.26964033536582759259651008476e73,  0 },
    { 56, 7.10998587804863451854045647464e74,  0 },
    { 57, 4.05269195048772167556806019054e76,  0 },
    { 58, 2.35056133128287857182947491052e78,  0 },
    { 59, 1.38683118545689835737939019720e80,  0 },
    { 60, 8.32098711274139014427634118320e81,  0 },
    { 61, 5.07580213877224798800856812177e83,  0 },
    { 62, 3.14699732603879375256531223550e85,  0 },
    { 63, 1.982608315404440064116146708360e87,  0 },
    { 64, 1.268869321858841641034333893350e89,  0 },
    { 65, 8.247650592082470666723170306800e90,  0 },
    { 66, 5.443449390774430640037292402480e92,  0 },
    { 67, 3.647111091818868528824985909660e94,  0 },
    { 68, 2.480035542436830599600990418570e96,  0 },
    { 69, 1.711224524281413113724683388810e98,  0 },
    { 70, 1.197857166996989179607278372170e100,  0 },
    { 71, 8.504785885678623175211676442400e101,  0 },
    { 72, 6.123445837688608686152407038530e103,  0 },
    { 73, 4.470115461512684340891257138130e105,  0 },
    { 74, 3.307885441519386412259530282210e107,  0 },
    { 75, 2.480914081139539809194647711660e109,  0 },
    { 76, 1.885494701666050254987932260860e111,  0 },
    { 77, 1.451830920282858696340707840860e113,  0 },
    { 78, 1.132428117820629783145752115870e115,  0 },
    { 79, 8.946182130782975286851441715400e116,  0 },
    { 80, 7.156945704626380229481153372320e118,  0 },
    { 81, 5.797126020747367985879734231580e120,  0 },
    { 82, 4.753643337012841748421382069890e122,  0 },
    { 83, 3.945523969720658651189747118010e124,  0 },
    { 84, 3.314240134565353266999387579130e126,  0 },
    { 85, 2.817104114380550276949479442260e128,  0 },
    { 86, 2.422709538367273238176552320340e130,  0 },
    { 87, 2.107757298379527717213600518700e132,  0 },
    { 88, 1.854826422573984391147968456460e134,  0 },
    { 89, 1.650795516090846108121691926250e136,  0 },
    { 90, 1.485715964481761497309522733620e138,  0 },
    { 91, 1.352001527678402962551665687590e140,  0 },
    { 92, 1.243841405464130725547532432590e142,  0 },
    { 93, 1.156772507081641574759205162310e144,  0 },
    { 94, 1.087366156656743080273652852570e146,  0 },
    { 95, 1.032997848823905926259970209940e148,  0 },
    { 96, 9.916779348709496892095714015400e149,  0 },
    { 97, 9.619275968248211985332842594960e151,  0 },
    { 98, 9.426890448883247745626185743100e153,  0 },
    { 99, 9.332621544394415268169923885600e155,  0 },
    { 100, 9.33262154439441526816992388563e157,  0 },
    { 101, 9.42594775983835942085162312450e159,  0 },
    { 102, 9.61446671503512660926865558700e161,  0 },
    { 103, 9.90290071648618040754671525458e163,  0 },
    { 104, 1.02990167451456276238485838648e166,  0 },
    { 105, 1.08139675824029090050410130580e168,  0 },
    { 106, 1.146280563734708354534347384148e170,  0 },
    { 107, 1.226520203196137939351751701040e172,  0 },
    { 108, 1.324641819451828974499891837120e174,  0 },
    { 109, 1.443859583202493582204882102460e176,  0 },
    { 110, 1.588245541522742940425370312710e178,  0 },
    { 111, 1.762952551090244663872161047110e180,  0 },
    { 112, 1.974506857221074023536820372760e182,  0 },
    { 113, 2.231192748659813646596607021220e184,  0 },
    { 114, 2.543559733472187557120132004190e186,  0 },
    { 115, 2.925093693493015690688151804820e188,  0 },
    { 116, 3.393108684451898201198256093590e190,  0 },
    { 117, 3.96993716080872089540195962950e192,  0 },
    { 118, 4.68452584975429065657431236281e194,  0 },
    { 119, 5.57458576120760588132343171174e196,  0 },
    { 120, 6.68950291344912705758811805409e198,  0 },
    { 121, 8.09429852527344373968162284545e200,  0 },
    { 122, 9.87504420083360136241157987140e202,  0 },
    { 123, 1.21463043670253296757662432419e205,  0 },
    { 124, 1.50614174151114087979501416199e207,  0 },
    { 125, 1.88267717688892609974376770249e209,  0 },
    { 126, 2.37217324288004688567714730514e211,  0 },
    { 127, 3.01266001845765954480997707753e213,  0 },
    { 128, 3.85620482362580421735677065923e215,  0 },
    { 129, 4.97450422247728744039023415041e217,  0 },
    { 130, 6.46685548922047367250730439554e219,  0 },
    { 131, 8.47158069087882051098456875820e221,  0 },
    { 132, 1.11824865119600430744996307608e224,  0 },
    { 133, 1.48727070609068572890845089118e226,  0 },
    { 134, 1.99294274616151887673732419418e228,  0 },
    { 135, 2.69047270731805048359538766215e230,  0 },
    { 136, 3.65904288195254865768972722052e232,  0 },
    { 137, 5.01288874827499166103492629211e234,  0 },
    { 138, 6.91778647261948849222819828311e236,  0 },
    { 139, 9.61572319694108900419719561353e238,  0 },
    { 140, 1.34620124757175246058760738589e241,  0 },
    { 141, 1.89814375907617096942852641411e243,  0 },
    { 142, 2.69536413788816277658850750804e245,  0 },
    { 143, 3.85437071718007277052156573649e247,  0 },
    { 144, 5.55029383273930478955105466055e249,  0 },
    { 145, 8.04792605747199194484902925780e251,  0 },
    { 146, 1.17499720439091082394795827164e254,  0 },
    { 147, 1.72724589045463891120349865931e256,  0 },
    { 148, 2.55632391787286558858117801578e258,  0 },
    { 149, 3.80892263763056972698595524351e260,  0 },
    { 150, 5.71338395644585459047893286526e262,  0 },
    { 151, 8.62720977423324043162318862650e264,  0 },
    { 152, 1.31133588568345254560672467123e267,  0 },
    { 153, 2.00634390509568239477828874699e269,  0 },
    { 154, 3.08976961384735088795856467036e271,  0 },
    { 155, 4.78914290146339387633577523906e273,  0 },
    { 156, 7.47106292628289444708380937294e275,  0 },
    { 157, 1.17295687942641442819215807155e278,  0 },
    { 158, 1.85327186949373479654360975305e280,  0 },
    { 159, 2.94670227249503832650433950735e282,  0 },
    { 160, 4.71472363599206132240694321176e284,  0 },
    { 161, 7.59070505394721872907517857094e286,  0 },
    { 162, 1.22969421873944943411017892849e289,  0 },
    { 163, 2.00440157654530257759959165344e291,  0 },
    { 164, 3.28721858553429622726333031164e293,  0 },
    { 165, 5.42391066613158877498449501421e295,  0 },
    { 166, 9.00369170577843736647426172359e297,  0 },
    { 167, 1.50361651486499904020120170784e300,  0 },
    { 168, 2.52607574497319838753801886917e302,  0 },
    { 169, 4.26906800900470527493925188890e304,  0 },
    { 170, 7.25741561530799896739672821113e306,  0 },

    /*
    { 171, 1.24101807021766782342484052410e309,  0 },
    { 172, 2.13455108077438865629072570146e311,  0 },
    { 173, 3.69277336973969237538295546352e313,  0 },
    { 174, 6.42542566334706473316634250653e315,  0 },
    { 175, 1.12444949108573632830410993864e318,  0 },
    { 176, 1.97903110431089593781523349201e320,  0 },
    { 177, 3.50288505463028580993296328086e322,  0 },
    { 178, 6.23513539724190874168067463993e324,  0 },
    { 179, 1.11608923610630166476084076055e327,  0 },
    { 180, 2.00896062499134299656951336898e329,  0 },
    { 181, 3.63621873123433082379081919786e331,  0 },
    { 182, 6.61791809084648209929929094011e333,  0 },
    { 183, 1.21107901062490622417177024204e336,  0 },
    { 184, 2.22838537954982745247605724535e338,  0 },
    { 185, 4.12251295216718078708070590390e340,  0 },
    { 186, 7.66787409103095626397011298130e342,  0 },
    { 187, 1.43389245502278882136241112750e345,  0 },
    { 188, 2.69571781544284298416133291969e347,  0 },
    { 189, 5.09490667118697324006491921822e349,  0 },
    { 190, 9.68032267525524915612334651460e351,  0 },
    { 191, 1.84894163097375258881955918429e354,  0 },
    { 192, 3.54996793146960497053355363384e356,  0 },
    { 193, 6.85143810773633759312975851330e358,  0 },
    { 194, 1.32917899290084949306717315158e361,  0 },
    { 195, 2.59189903615665651148098764559e363,  0 },
    { 196, 5.08012211086704676250273578535e365,  0 },
    { 197, 1.00078405584080821221303894971e368,  0 },
    { 198, 1.98155243056480026018181712043e370,  0 },
    { 199, 3.94328933682395251776181606966e372,  0 },
    { 200, 7.88657867364790503552363213932e374,  0 }
    */
};

 
 
int sf_lnfact_e(const unsigned int n, sf_result * result)
{
  /* CHECK_POINTER(result) */

  if(n <= SF_FACT_NMAX){
    result->val = log(fact_table[n].f);
    //result->err = 2.0 * GSL_DBL_EPSILON * fabs(result->val);
	return EXIT_SUCCESS;
  }
  else {
    //sf_lngamma_e(n+1.0, result);
    //return 0;
    result->val = lgamma(n+1.0);
    //result->val = 0.0;
	return EXIT_SUCCESS;
  }
}

 
int sf_lnchoose_e(unsigned int n, unsigned int m, sf_result * result)
{
  /* CHECK_POINTER(result) */

  if(m > n) {
	  /* Handle Error */
    //DOMAIN_ERROR(result);
	return EXIT_FAILURE;
  }
  else if(m == n || m == 0) {
    result->val = 0.0;
    result->err = 0.0;
	return EXIT_SUCCESS;
  }
  else {
    sf_result nf;
    sf_result mf;
    sf_result nmmf;
    if(m*2 > n) m = n-m;
    sf_lnfact_e(n, &nf);
    sf_lnfact_e(m, &mf);
    sf_lnfact_e(n-m, &nmmf);
    result->val  = nf.val - mf.val - nmmf.val;
    //result->err  = nf.err + mf.err + nmmf.err;
    //result->err += 2.0 * GSL_DBL_EPSILON * fabs(result->val);
	return EXIT_SUCCESS;
  }
}

double sf_lnfact(const unsigned int n)
{
  EVAL_RESULT(sf_lnfact_e(n, &result));
}

double sf_lnchoose(unsigned int n, unsigned int m)
{
  EVAL_RESULT(sf_lnchoose_e(n, m, &result));
}
