# Supplementary material for: Protein-mediated RNA folding governs sequence-specific interactions between rotavirus genome segments
Source: eLife. 2017 Sep 18;6:e27453. doi: 10.7554/eLife.27453 (PMC5621836; doi:10.7554/eLife.27453)
Supplement: Source code 1. [file elife-27453-code1.zip › functions/PDAFit/randist/specfunc/result.h]

/* specfunc/sf_result.h
 *
 *  
 *
 */
 
#ifndef SF_RESULT_H
#define SF_RESULT_H

 struct sf_result_struct {
  double val;
  double err;
};
typedef struct sf_result_struct sf_result;

#endif /* SF_RESULT_H */
