# Supplementary material for: Protein-mediated RNA folding governs sequence-specific interactions between rotavirus genome segments
Source: eLife. 2017 Sep 18;6:e27453. doi: 10.7554/eLife.27453 (PMC5621836; doi:10.7554/eLife.27453)
Supplement: Source code 1. [file elife-27453-code1.zip › functions/PDAFit/randist/sys/log1p.c]

/* sys/log1p.c
 * 
 * Compute log(1+x) accurately for small values of x
 *
 */

//#include <config.h>
#include <math.h>
#include "sys.h"

double log1p (const double x)
{
  volatile double y, z;
  y = 1 + x;
  z = y - 1;
  return log(y) - (z-x)/y ;  /* cancels errors with IEEE arithmetic */
}
