# Supplementary material for: Protein-mediated RNA folding governs sequence-specific interactions between rotavirus genome segments
Source: eLife. 2017 Sep 18;6:e27453. doi: 10.7554/eLife.27453 (PMC5621836; doi:10.7554/eLife.27453)
Supplement: Source code 1. [file elife-27453-code1.zip › functions/StartParPool.m]

function StartParPool()
% Initializes matlabpool for parallel computation
%
% To use parallel computation in your code, call this function at the
% beginning of your code
%
% User parfor loops with the optional argument given by
% UserValues.Settings.Pam.ParallelProcessing
% i.e.
%     parfor (i=1:100,UserValues.Settings.Pam.ParallelProcessing)
%         DoSomething();
%     end
%
% UserValues.Settings.Pam.ParallelProcessing is either 0 or Inf,
% thus the parfor loop uses either only the main worker or all available
% workers.

global UserValues
if ~(UserValues.Settings.Pam.ParallelProcessing == 0)
    Pool=gcp('nocreate');
    if isempty(Pool)
        parpool('local',UserValues.Settings.Pam.NumberOfCores);
    else
        %%% pool exists, check if number of workers agrees with defined value
        if ~(UserValues.Settings.Pam.NumberOfCores==Pool.NumWorkers)
            delete(Pool);
            parpool('local',UserValues.Settings.Pam.NumberOfCores);
        end
    end        
end
