# Supplementary material for: Protein-mediated RNA folding governs sequence-specific interactions between rotavirus genome segments
Source: eLife. 2017 Sep 18;6:e27453. doi: 10.7554/eLife.27453 (PMC5621836; doi:10.7554/eLife.27453)
Supplement: Source code 1. [file elife-27453-code1.zip › Models/FCS_D.txt]

%%%--------------------------MODEL DESCRIPTION--------------------------%%%
Simple one component, 3D normal diffusion FCS model.
Diffusion coefficient and focus size are both parameters
One exponential triplet component

|gamma|*|N|*|Trip amplitude|*|Trip time|*|xy diffusion|*|z diffusion|+|Offset|
%%%-------------------------PARAMETER DEFINITION------------------------%%%
Param(1): N             = 1;     LB = 0;   UB = Inf;
Param(2): D[�m^2/s]     = 373;   LB = 0;	UB = Inf;   
Param(3): w_r[�m]       = 0.2;   LB = 0;	UB = Inf;
Param(4): w_z[�m]       = 1;	LB = 0;   UB = Inf;
Param(5): tauT[�s]      = 1;	LB = 0;   UB = Inf;f
Param(6): Trip          = 0;  LB = 0;	UB = 1;f
Param(7): y0            = 0;     LB = -1;  UB = 1;
%%%------------------------BRIGHTNESS DEFINITION------------------------%%%
B=1/P(1); 
%%%-----------------------------FIT FUNCTION----------------------------%%%  
OUT=(1/sqrt(8))*(1/P(1))*(1+((P(6)/(1-P(6))*exp(-x/P(5)/1e-6)))).*(1./(1+4*(P(2)*1e-12)*x/(P(3)*1e-6)^2)).*(1./sqrt(1+4*(P(2)*1e-12)*x/(P(4)*1e-6)^2))+P(7);
