# Supplementary material for: Protein-mediated RNA folding governs sequence-specific interactions between rotavirus genome segments
Source: eLife. 2017 Sep 18;6:e27453. doi: 10.7554/eLife.27453 (PMC5621836; doi:10.7554/eLife.27453)
Supplement: Source code 1. [file elife-27453-code1.zip › Models/FCS_D_2Component.txt]

%%%--------------------------MODEL DESCRIPTION--------------------------%%%
Simple two component, 3D normal diffusion FCS model.
Brightnesses are assumed to be equal.
Diffusion coefficient and focus size are both parameters
One exponential triplet component

|gamma|*|N|*|Trip amplitude|*|Trip time|*|xy diffusion|*|z diffusion|+|Offset|
%%%-------------------------PARAMETER DEFINITION------------------------%%%
Param(1): N1            = 1;	LB = 0;     UB = Inf;
Param(2): D1[�m^2/s]    = 373;	LB = 0;     UB = Inf; 
Param(3): N2            = 1;	LB = 0;     UB = Inf;
Param(4): D2[�m^2/s]    = 10;	LB = 0;     UB = Inf;
Param(5): w_r [�m]      = 0.2;	LB = 0;     UB = Inf;
Param(6): w_z [�m]      = 1;	LB = 0;     UB = Inf;
Param(7): tauT[�s]      = 1;	LB = 0;     UB = Inf;
Param(8): Trip          = 0.01; LB = 0;     UB = 1;
Param(9): y0            = 0;	LB = -1;    UB = 1;
%%%------------------------BRIGHTNESS DEFINITION------------------------%%%
B=1/(P(1)+P(3)); 
%%%-----------------------------FIT FUNCTION----------------------------%%%  
OUT=P(9)+(1/sqrt(8))*1/(P(1)+P(3)).^2*(1+((P(8)/(1-P(8))*exp(-x/P(7)/1e-6))))
    .*((P(1)*(1./(1+4*(P(2)*1e-12)*x/(P(5)*1e-6)^2)).*(1./sqrt(1+4*(P(2)*1e-12)*x/(P(6)*1e-6)^2)))
    +(P(3)*(1./(1+4*(P(4)*1e-12)*x/(P(5)*1e-6)^2)).*(1./sqrt(1+4*(P(4)*1e-12)*x/(P(6)*1e-6)^2))));
