# Supplementary material for: Protein-mediated RNA folding governs sequence-specific interactions between rotavirus genome segments
Source: eLife. 2017 Sep 18;6:e27453. doi: 10.7554/eLife.27453 (PMC5621836; doi:10.7554/eLife.27453)
Supplement: Source code 1. [file elife-27453-code1.zip › Models/FCS_SCCF_2exp_TauD_anomalous.txt]

%%%--------------------------MODEL DESCRIPTION--------------------------%%%
Filtered-FCS model function.
3D anomalous diffusion FCS model with biexponential kinetic terms.
Diffusion time is fitted, no focus size information.
Set amplitude to positive values for species autocorrelation functions (SACF)
and to negative values for cross-correlation functions (SCCF).

|gamma|*|N|*|first exponential + second exponential|*|xy diffusion*|z diffusion|+|Offset|    
%%%-------------------------PARAMETER DEFINITION------------------------%%%
Param(1): N             = 0.01;	LB = 0;     UB = Inf;
Param(2): tauD[?s]      = 2500;   LB = 0;     UB = Inf;
Param(3): p             = 5;	LB = 0;     UB = Inf;
Param(4): alpha         = 1;	LB = 0;     UB = Inf;
Param(5): tauT1[?s]      = 1;	LB = 0;     UB = Inf;
Param(6): A1            = 1;    LB = -1;     UB = 1;
Param(7): tauT2[?s]      = 1;	LB = 0;     UB = Inf;
Param(8): A2            = 1;    LB = -1;     UB = 1;
Param(9): y0            = 0;    LB = -1;    UB = 1;
%%%------------------------BRIGHTNESS DEFINITION------------------------%%%
B=1/P(1); 
%%%-----------------------------FIT FUNCTION----------------------------%%%  
OUT=(1/sqrt(8))*1/P(1)*(1+P(6)*exp(-x/P(5)/1e-6)+P(8)*exp(-x/P(7)/1e-6)).*(1./(1+(x/(P(2)*1e-6)).^P(4))).*(1./sqrt(1+(1/P(3)^2)*(x/(P(2)*1e-6)).^P(4)))+P(9);
