# Supplementary material for: Protein-mediated RNA folding governs sequence-specific interactions between rotavirus genome segments
Source: eLife. 2017 Sep 18;6:e27453. doi: 10.7554/eLife.27453 (PMC5621836; doi:10.7554/eLife.27453)
Supplement: Source code 1. [file elife-27453-code1.zip › Models/FCS_TauD.txt]

%%%--------------------------MODEL DESCRIPTION--------------------------%%%
Simple one component, 3D normal diffusion FCS model.
Diffusion time is fitted, no focus size information
One exponential triplet component

|gamma|*|N|*|Trip amplitude|*|Trip time|*|xy diffusion|*|z diffusion|+|Offset|    
%%%-------------------------PARAMETER DEFINITION------------------------%%%
Param(1): N             = 1;	LB = 0;     UB = Inf;
Param(2): tauD[�s]      = 30;	LB = 0;     UB = Inf;
Param(3): p             = 5;	LB = 0;     UB = Inf;
Param(4): tauT[�s]      = 1;    LB = 0;     UB = Inf;
Param(5): Trip          = 0.01; LB = 0;     UB = 1;
Param(6): y0            = 0;    LB = -1;    UB = 1;
%%%------------------------BRIGHTNESS DEFINITION------------------------%%%
B=1/P(1); 
%%%-----------------------------FIT FUNCTION----------------------------%%%  
OUT=(1/sqrt(8))*1/P(1)*(1+((P(5)/(1-P(5)))*exp(-x/P(4)/1e-6)))
    .*(1./(1+x/(P(2)*1e-6))).*(1./sqrt(1+(1/P(3)^2)*x/(P(2)*1e-6)))+P(6);
