# Supplementary material for: Protein-mediated RNA folding governs sequence-specific interactions between rotavirus genome segments
Source: eLife. 2017 Sep 18;6:e27453. doi: 10.7554/eLife.27453 (PMC5621836; doi:10.7554/eLife.27453)
Supplement: Source code 1. [file elife-27453-code1.zip › Models/FCS_TauD_anomalous.txt]

%%%--------------------------MODEL DESCRIPTION--------------------------%%%
Simple one component, 3D anomalous diffusion FCS model.
Diffusion time is fitted, no focus size information
One exponential triplet component

|gamma|*|N|*|Trip amplitude|*|Trip time |*|xy diffusion|*|z diffusion|+|Offset|    
%%%-------------------------PARAMETER DEFINITION------------------------%%%
Param(1): N             = 1;	LB = 0;     UB = Inf;
Param(2): tauD[?s]      = 30;   LB = 0;     UB = Inf;
Param(3): p             = 5;	LB = 0;     UB = Inf;
Param(4): alpha         = 1;	LB = 0;     UB = Inf;
Param(5): tauT[?s]      = 1;	LB = 0;     UB = Inf;
Param(6): Trip          = 0.01; LB = 0;     UB = 1;
Param(7): y0            = 0;    LB = -1;    UB = 1;
%%%------------------------BRIGHTNESS DEFINITION------------------------%%%
B=1/P(1); 
%%%-----------------------------FIT FUNCTION----------------------------%%%  
OUT=(1/sqrt(8))*1/P(1)*(1+((P(6)/(1-P(6)))*exp(-x/P(5)/1e-6))).*(1./(1+(x/(P(2)*1e-6)).^P(4))).*(1./sqrt(1+(1/P(3)^2)*(x/(P(2)*1e-6)).^P(4)))+P(7);
