# Supplementary material for: Protein-mediated RNA folding governs sequence-specific interactions between rotavirus genome segments
Source: eLife. 2017 Sep 18;6:e27453. doi: 10.7554/eLife.27453 (PMC5621836; doi:10.7554/eLife.27453)
Supplement: Source code 1. [file elife-27453-code1.zip › Models/FRET_Beta4.txt]

%%%--------------------------MODEL DESCRIPTION--------------------------%%%
4 component Beta distribution fit for FRET data. Note that the beta
distribution is only defined on the interval [0,1].

%%%-------------------------PARAMETER DEFINITION------------------------%%%
Param(1): A1            = 0.5;     LB = 0;      UB = 1;
Param(2): a1           = 20;     LB = 0;	UB = Inf;   
Param(3): b1            = 10;     LB = 0;      UB = Inf;
Param(4): A2            = 0.5;     LB = 0;      UB = 1;
Param(5): a2          = 10;     LB = 0;   UB = Inf;
Param(6): b2            = 20;     LB = 0;      UB = Inf;
Param(7): A3            = 0;       LB = 0;      UB = 1;f
Param(8): a3           = 10;     LB = 0;   UB = Inf;f
Param(9): b3            = 30;     LB = 0;      UB = Inf;f
Param(10): A4            = 0;       LB = 0;      UB = 1;f
Param(11): a4          = 30;     LB = 0;   UB = Inf;f
Param(12): b4            = 10;     LB = 0;      UB = Inf;f
Param(13): offset         = 0;      LB = 0;      UB = 1;f
%%%------------------------BRIGHTNESS DEFINITION------------------------%%%
B=1; 
%%%-----------------------------FIT FUNCTION----------------------------%%%  
OUT= P(13)+P(1).*x.^(P(2)-1).*(1-x).^(P(3)-1)./beta(P(2),P(3))+P(4).*x.^(P(5)-1).*(1-x).^(P(6)-1)./beta(P(5),P(6))+P(7).*x.^(P(8)-1).*(1-x).^(P(9)-1)./beta(P(8),P(9))+P(10).*x.^(P(11)-1).*(1-x).^(P(12)-1)./beta(P(11),P(12));
