# Supplementary material for: Protein-mediated RNA folding governs sequence-specific interactions between rotavirus genome segments
Source: eLife. 2017 Sep 18;6:e27453. doi: 10.7554/eLife.27453 (PMC5621836; doi:10.7554/eLife.27453)
Supplement: Source code 1. [file elife-27453-code1.zip › Models/FRET_Gauss4.txt]

%%%--------------------------MODEL DESCRIPTION--------------------------%%%
4 component Gaussian distribution fit for FRET data.

%%%-------------------------PARAMETER DEFINITION------------------------%%%
Param(1): A1            = 0.5;     LB = 0;      UB = 1;
Param(2): mu1           = 0.2;     LB = -0.1;	UB = 1;   
Param(3): s1            = 0.1;     LB = 0;      UB = 0.25;
Param(4): A2            = 0.5;     LB = 0;      UB = 1;
Param(5): mu2           = 0.8;     LB = -0.1;   UB = 1;
Param(6): s2            = 0.1;     LB = 0;      UB = 0.25;
Param(7): A3            = 0;       LB = 0;      UB = 1;f
Param(8): mu3           = 0.5;     LB = -0.1;   UB = 1;f
Param(9): s3            = 0.1;     LB = 0;      UB = 0.25;f
Param(10): A4            = 0;       LB = 0;      UB = 1;f
Param(11): mu4           = 0.5;     LB = -0.1;   UB = 1;f
Param(12): s4            = 0.1;     LB = 0;      UB = 0.25;f
Param(13): offset         = 0;      LB = 0;      UB = 1;f
%%%------------------------BRIGHTNESS DEFINITION------------------------%%%
B=1; 
%%%-----------------------------FIT FUNCTION----------------------------%%%  
OUT= P(13)+P(1)*(1/sqrt(2*pi*P(3)^2))*exp(-((x-P(2)).^2)./(2*P(3)^2))+P(4)*(1/sqrt(2*pi*P(6)^2))*exp(-((x-P(5)).^2)./(2*P(6)^2))+P(7)*(1/sqrt(2*pi*P(9)^2))*exp(-((x-P(8)).^2)./(2*P(9)^2))+P(10)*(1/sqrt(2*pi*P(12)^2))*exp(-((x-P(11)).^2)./(2*P(12)^2));
