# Supplementary material for: Protein-mediated RNA folding governs sequence-specific interactions between rotavirus genome segments
Source: eLife. 2017 Sep 18;6:e27453. doi: 10.7554/eLife.27453 (PMC5621836; doi:10.7554/eLife.27453)
Supplement: Source code 1. [file elife-27453-code1.zip › Models/iMSD_Free_Dif.miafit]

%%%--------------------------MODEL DESCRIPTION--------------------------%%%
2 dimensional gaussian fit of image correlation data for iMSD. 
Model takes increased sigma due to correlation into account.
Uses only one sigma and fits automatically both D and sigma
The i in the formula comes from MIAFit and accounts for the 
3rd variable (Time).

|Offset|+|Amplitude|*|X|+|Y^|/|Sigma^2 + 4Dtau|
%%%-------------------------PARAMETER DEFINITION------------------------%%%
Param(1): A0                = 1;     LB = 0;      UB = Inf;  
Param(2): w_r[nm]           = 200;   LB = 0;      UB = Inf;g
Param(3): D[�m�]            = 0.01;  LB = 0;      UB = Inf;g
Param(4): I0                = 0;     LB = -Inf;   UB = Inf;
Param(5): Pixel_Size[nm]    = 50;    LB = 0;      UB = Inf;f
Param(6): Inter_Frame_Time[ms]    = 100;    LB = 0;      UB = Inf;f
%%%------------------------BRIGHTNESS DEFINITION------------------------%%%
B = 1/P(1); 
%%%-----------------------------FIT FUNCTION----------------------------%%%  
OUT = P(4) + P(1).*exp(-((x*P(5)).^2 
                    + (y*P(5)).^2)/((P(2).^2)+(4*P(3)*(i-1)*P(6))*10^3));
