# Supplementary material for: Protein-mediated RNA folding governs sequence-specific interactions between rotavirus genome segments
Source: eLife. 2017 Sep 18;6:e27453. doi: 10.7554/eLife.27453 (PMC5621836; doi:10.7554/eLife.27453)
Supplement: Source code 1. [file elife-27453-code1.zip › Models/iMSD_Free_Dif_3D_N.miafit]

%%%--------------------------MODEL DESCRIPTION--------------------------%%%
3 dimensional correlation fit for iMSD. 
Uses only one sigma and fits automatically D and sigma and w_r

The i in the formula comes from MIAFit and accounts for the 
3rd variable (Time).

OUT = P(4) + 1/sqrt(8).*1/P(1).*1./(1+(4*P(3)*(i-1)*10^5/P(2).^2)).*1./sqrt(1+(4*P(3)*(i-1)*10^5/(5*P(2)).^2))
      .*exp(-((x*P(5)).^2 + (y*P(5)).^2)/((P(2).^2)+(4*P(3)*(i-1)*P(6))*10^3));

|Offset|+|1/Gamma |*| 1/N|*|Tempral Decay XY|.*|Temporal Decay Z|.*|Spatio-Temporal Decay|
%%%-------------------------PARAMETER DEFINITION------------------------%%%
Param(1): N                 = 1;     LB = 0;      UB = Inf;g
Param(2): w_r[nm]           = 200;   LB = 0;      UB = Inf;g
Param(3): w_z[nm]           = 1000;   LB = 0;      UB = Inf;g
Param(4): D[�m�]            = 0.01;  LB = 0;      UB = Inf;g
Param(5): I0                = 0;     LB = -Inf;   UB = Inf;
Param(6): Pixel_Size[nm]    = 50;    LB = 0;      UB = Inf;f
Param(7): Inter_Frame_Time[ms]    = 100;    LB = 0;      UB = Inf;f
%%%------------------------BRIGHTNESS DEFINITION------------------------%%%
B = 1/P(1); 
%%%-----------------------------FIT FUNCTION----------------------------%%%  

OUT = P(5) + 1/sqrt(4).*1/P(1).*1./(1+(4.*P(4).*P(7).*10^3.*(i-1))./(P(2)^2))
      .*1./sqrt((1+(4.*P(4).*P(7).*10^3.*(i-1))./(P(3)^2)))
      .*exp(-((x*P(6)).^2 + (y*P(6)).^2)/((P(2).^2)+(4*P(4)*(i-1)*P(7))*10^3));
