# Supplementary material for: Protein-mediated RNA folding governs sequence-specific interactions between rotavirus genome segments
Source: eLife. 2017 Sep 18;6:e27453. doi: 10.7554/eLife.27453 (PMC5621836; doi:10.7554/eLife.27453)
Supplement: Source code 1. [file elife-27453-code1.zip › Models/RICS_Mod_Imm_with_Shift.miafit]

%%%--------------------------MODEL DESCRIPTION--------------------------%%%
CrossCorrelation RICS model
-> two 3D components - mobile & immobile
-> No Triplet/blinking terms. 
-> Shift between excitation foci implemented (sx and sy)

     |Offset|+|gamma_mob|  / |N_mob|*...
      |Diffusion xy    chi shift         psi shift              w_r                |...
      |Diffusion z     chi shift         psi shift              w_z                |...
      |Scanning distance of pixels   / w_r^2  + 4D*(chi shift-sx     + psi shift-sy)|...
      |gamma_imm| / |N_imm|*|Scanning distance of pixel w_imm (chi shift-sx     + psi shift-sy)^2|;
%%%-------------------------PARAMETER DEFINITION------------------------%%%
Param(1): N_m               = 1;	LB = 0;     UB = Inf;   
Param(2): D[µm²/s]          = 10;	LB = 0;     UB = Inf;
Param(3): w_r[µm]           = 0.2;	LB = 0;     UB = Inf;
Param(4): w_z[µm]           = 0.2;	LB = 0;     UB = Inf;
Param(5): y0                = 0;    LB = -Inf;  UB = Inf;
Param(6): Px[nm]            = 50;	LB = 0;     UB = Inf;
Param(7): P_Time[µs]        = 10;	LB = 0;     UB = Inf;
Param(8): L_Time[ms]        = 3.33;	LB = 0;     UB = Inf;
Param(9): N_imm		    = 0; 	LB = 0;	    UB = Inf;
Param(10): w_imm	    = 0.2;	LB = 0;	    UB = Inf;
Param(11): sx [nm]	    = 50;	LB = 0;	    UB = Inf; 
Param(12): sy [nm]	    = 50;	LB = 0;	    UB = Inf;
%%%------------------------BRIGHTNESS DEFINITION------------------------%%%
B = 1/P(1); 
%%%-----------------------------FIT FUNCTION----------------------------%%%  
OUT = P(5) + 2.^(-3/2)./(P(1)+P(9))^2*((P(1)
    .*(1+4*P(2)*10^-12*(abs(x)*P(7)*10^-6+abs(y)*P(8)*10^-3)/(P(3)*10^-6)^2).^(-1)
    .*(1+4*P(2)*10^-12*(abs(x)*P(7)*10^-6+abs(y)*P(8)*10^-3)/(P(4)*10^-6)^2).^(-0.5)
    .*exp(-(P(6)*10^-9)^2*((x-P(11)/P(6)).^2+(y-P(12)/P(6)).^2)./((P(3)*10^-6)^2+4*P(2)*10^-12*(abs(x)*P(7)*10^-6+abs(y)*P(8)*10^-3))))
    + (P(9).*exp(-(P(6)*10^-9)^2/(P(10)*10^-6)^2.*((x-P(11)/P(6)).^2+(y-P(12)/P(6)).^2))));
