# Supplementary material for: Protein-mediated RNA folding governs sequence-specific interactions between rotavirus genome segments
Source: eLife. 2017 Sep 18;6:e27453. doi: 10.7554/eLife.27453 (PMC5621836; doi:10.7554/eLife.27453)
Supplement: Source code 1. [file elife-27453-code1.zip › Models/Standard.txt]

%%%--------------------------MODEL DESCRIPTION--------------------------%%%
Here you can describe you model als you like, as long as you do not use the 
partition names in the text.
HOW TO: 
    PARAMS:
1. Keep the partitions as they are, they are needed to read correctly read
in the file.
2. Put every parameter in a new line starting with Param(n).
3. After than comes ONE space, and only ONE space to indicate the begining
of the parameter name.
4. Write the parameter name without using spaces.
5a. Use one space directly after the parameter name to indicate the end.
5b. Use Tabulator once and enter the lower boundary for the parameter.
5c. Use Tabulator again and enter the upper boundary.
6. You can write whatever you want afterwards (including spaces), as long
you do 
not use an equal sign.
7. Indicate the start of parameter initial value with an equal sign 
directly followed by a space
8. Put in the parameter initial value
9. Do not add any additional characters after the parameter value.
10.DO NOT use a parameter called x, Out or P, but parameters starting with or 
containing those characters are fine.
    Brightness:
1. Since fits might change, brightness has to be calculated for each model
2. Define the brightness calculation as B= function
3. The calculated brightness will then be multiplied with the countrate
    FIT:
1. Use OUT as the output parameter.
2. Use P(n) as input parameters, representing the defined parameters in the
right order.
3. x will be used as function variable 
(y and z probably not but anyway).
3. Use standard matlab expressions to define the function.
4. Multiline expressions should also work.
5. Always end the function with a semicolon to avoid writing to the command
line

    GENERAL:
1. Do not use any empty lines in the parameter and fit sections
2. Keep all additional information confined to this section

You might explain your function here:

|gamma|*|N|*|Trip amplitude|*|Trip time|*|xy diffusion|*|z diffusion|+|Offset|
%%%-------------------------PARAMETER DEFINITION------------------------%%%
Param(1): N             = 1;    LB = 0; UB = Inf;
Param(2): tauD[�s]      = 30;	LB = 0; UB = Inf;   
Param(3): p             = 5;    LB = 0; UB = Inf;
Param(4): tauT[�s]      = 1;    LB = 0; UB = Inf;
Param(5): Trip          = 0.01; LB = 0; UB = 1;
%%%------------------------BRIGHTNESS DEFINITION------------------------%%%
B=1/P(1); 
%%%-----------------------------FIT FUNCTION----------------------------%%%  
OUT=(1/sqrt(8))*1/P(1)*(1+((P(5)/(1-P(5)))*exp(-x/P(4)/1e-6))).*(1./(1+x/(P(2)*1e-6))).*(1./sqrt(1+(1/P(3)^2)*x/(P(2)*1e-6)))+P(6);
