# Supplementary material for: Protein-mediated RNA folding governs sequence-specific interactions between rotavirus genome segments
Source: eLife. 2017 Sep 18;6:e27453. doi: 10.7554/eLife.27453 (PMC5621836; doi:10.7554/eLife.27453)
Supplement: Source code 1. [file elife-27453-code1.zip › Models/Standard_MIA.miafit]

%%%--------------------------MODEL DESCRIPTION--------------------------%%%
Here you can describe you model als you like, as long as you do not use the 
partition names in the text.
HOW TO: 
    PARAMS:
1. Keep the partitions as they are, they are needed to read correctly read
in the file.
2. Put every parameter in a new line starting with Param(n).
3. After than comes ONE space, and only ONE space to indicate the begining
of the parameter name.
4. Write the parameter name without using spaces.
5. Use at least one space directly after the parameter name to indicate the end.
6a. Use '=' to indicate the beginning of the initial value, the lower and the upper bound.  
6b. Use ';' to indicate the end of the initial value, the lower and the upper bound.
7a. You can write whatever you want after ';' and before  (e.g. LB, see below),
as log as you do not use ';' or '='.
7b. You can write whatever you want after the last ';'.
9.DO NOT use a parameter called x, y, Out or P, but parameters starting with or 
containing those characters are fine.
    Brightness:
1. Since fits might change, brightness has to be calculated for each model
2. Define the brightness calculation as B = function
3. The calculated brightness will then be multiplied with the countrate
    FIT:
1. Use OUT as the output parameter.
2. Use P(n) as input parameters, representing the defined parameters in the
right order.
3. x and y will be used as function variables
4. Use standard matlab expressions to define the function.
5. Multiline expressions should also work.
6. Always end the function with a semicolon to avoid writing to the command
line

    GENERAL:
1. Do not use any empty lines in the parameter and fit sections

You might explain your function here:

    |Offset|+|Amplitude|*|First dimention on    off axis                         | + |Second dimention on       off axis    
%%%-------------------------PARAMETER DEFINITION------------------------%%%
Param(1): A0                = 373;   LB = 0;      UB = Inf;   
Param(2): Pixel size [nm]   = 50;    LB = 0;      UB = Inf;
Param(3): X Offset [Px]     = 0;     LB = -Inf;   UB = Inf;
Param(4): Y Offset [Px]     = 0;     LB = -Inf;   UB = Inf;
Param(5): Sigma 1 [nm]      = 200;   LB = 0;      UB = Inf;
Param(6): Sigma 2 [nm]      = 200;   LB = 0;      UB = Inf;
Param(7): Angle [Rad]        = 0;    LB = 0;      UB = 6.3;
Param(8): I0                = 0;     LB = -Inf;   UB = Inf;
%%%------------------------BRIGHTNESS DEFINITION------------------------%%%
B = 1/P(1);  
%%%-----------------------------FIT FUNCTION----------------------------%%%  
OUT = P(8) + P(1).*exp(-(((x*P(2)-P(3))*cos(P(7))+((y*P(2)-P(4))*sin(P(7))))/P(5)).^2 - (((x*P(2)-P(3))*sin(P(7))+((y*P(2)-P(4))*cos(P(7))))/P(6)).^2);
